# Supplementary material for: Key reaction components affect the kinetics and performance robustness of cell-free protein synthesis reactions
Source: Comput Struct Biotechnol J. 2021 Dec 13;20:218–29. doi: 10.1016/j.csbj.2021.12.013 (PMC8718664; doi:10.1016/j.csbj.2021.12.013)
Supplement: Supplementary data 2 [file mmc2.zip]

Archive with 38 entries (35 files):
- Source Data/
- Source Data/Figure A1 Source Data.xlsx
- __MACOSX/
- __MACOSX/Source Data/
- __MACOSX/Source Data/._Figure A1 Source Data.xlsx
- Source Data/Figure 2A DSD1 workflow.json
- __MACOSX/Source Data/._Figure 2A DSD1 workflow.json
- Source Data/Figure 1 Source Data.xlsx
- __MACOSX/Source Data/._Figure 1 Source Data.xlsx
- Source Data/Figure 2A DSD2 workflow.json
- __MACOSX/Source Data/._Figure 2A DSD2 workflow.json
- Source Data/Figure S2 Source Data.xlsx
- __MACOSX/Source Data/._Figure S2 Source Data.xlsx
- Source Data/Figure 4 Source Data .xlsx
- __MACOSX/Source Data/._Figure 4 Source Data .xlsx
- Source Data/Figure 2D Source Data.xlsx
- __MACOSX/Source Data/._Figure 2D Source Data.xlsx
- Source Data/Figure 5A and 5B Source Data.xlsx
- __MACOSX/Source Data/._Figure 5A and 5B Source Data.xlsx
- Source Data/Figure 2F Source Data .xlsx
- __MACOSX/Source Data/._Figure 2F Source Data .xlsx
- Source Data/Figure 2A and 2B Source Data.xlsx
- __MACOSX/Source Data/._Figure 2A and 2B Source Data.xlsx
- Source Data/Figure 3 Source Data.xlsx
- __MACOSX/Source Data/._Figure 3 Source Data.xlsx
- Source Data/Figure 2A DSD1 design.xlsx
- __MACOSX/Source Data/._Figure 2A DSD1 design.xlsx
- Source Data/Figure 2A DSD2 design.xlsx
- __MACOSX/Source Data/._Figure 2A DSD2 design.xlsx
- Source Data/Figure A2 Source Data.xlsx
- __MACOSX/Source Data/._Figure A2 Source Data.xlsx
- Source Data/Figure 5C Source Data.xlsx
- __MACOSX/Source Data/._Figure 5C Source Data.xlsx
- Source Data/Figure 2E Source Data .xlsx
- __MACOSX/Source Data/._Figure 2E Source Data .xlsx
- Source Data/Figure S1 Source Data.xlsx
- __MACOSX/Source Data/._Figure S1 Source Data.xlsx
- __MACOSX/._Source Data
