# Supplementary material for: Key reaction components affect the kinetics and performance robustness of cell-free protein synthesis reactions
Source: Comput Struct Biotechnol J. 2021 Dec 13;20:218–29. doi: 10.1016/j.csbj.2021.12.013 (PMC8718664; doi:10.1016/j.csbj.2021.12.013)
Supplement: Supplementary data 2 [file mmc2.zip › Source Data/Figure A1 Source Data.xlsx]

## Sheet: Fig S1A Mean RFU
Reaction	400 nM Fluorescein	200 nM Fluorescein	100 nM Fluorescein	50 nM Fluorescein	25 nM Fluorescein	12.5 nM Fluorescein	6.25 nM Fluorescein	3.125 nM Fluorescein	1.5625 nM Fluorescein	0.78125 nM Fluorescein	0.390625 nM Fluorescein	0 nM Fluorescein
Replicate 1	718.7	364.7	183.2	91	44.5	23.7	11.6	6	3	1.5	0.8	0
Replicate 2	805.1	411.3	208.2	104.7	51.7	26.3	12.6	6.7	3.4	1.7	0.9	0
Replicate 3	828.1	437.1	219.2	110.5	54.2	27.5	13.6	7	3.6	1.8	0.9	0
Replicate 4	796.1	422.3	210.8	110.9	52.7	27.5	13.9	7.1	3.6	1.9	0.9	0
Replicate 5	737.1	374.7	191.5	97.4	47	24.5	11.9	6.1	2.8	1.5	0.8	0
Replicate 6	834.2	422.7	213.2	106.3	53.9	23.6	13.4	6.9	3.5	1.7	0.9	0
Replicate 7	862.6	427.5	219.9	110.4	53.6	27.6	14	6.7	3.6	1.7	1	0
Replicate 8	831.8	423.9	215.5	106	54.1	27.4	13.8	6.8	3.4	1.7	0.9	0
Replicate 9	820.6	426.8	214.4	109	54.4	27.3	12.1	7	3.5	1.7	0.9	0
Replicate 10	827.1	420.7	209.2	105.9	52.1	26.3	13.2	6.6	3.2	1.7	0.8	0
Replicate 11	795.8	415.8	211.5	107	52.6	27.4	13.5	6.9	3.5	1.7	0.9	0
Replicate 12	799.2	410.7	211.8	107.7	54.4	27.4	13.6	6.6	3.5	1.8	0.9	0
Replicate 13	845.3	425.1	221.1	108.7	55.6	27.9	13.6	7.2	3.5	1.8	0.9	0
Replicate 14	835	413.5	212	90.9	53.9	27.5	11.6	6	3.5	1.5	0.7	0
Replicate 15	684.4	355.1	177.5	90.5	44.7	23.3	11.7	6	3	1.5	0.8	0
Replicate 16	634.5	379.3	192.8	93.6	44.9	23.1	11.8	5.7	3	1.5	0.7	0
Replicate 17	732.713	372.901	193.335	96.4133	47.4931	24.0452	12.1403	6.07788	3.12453	1.53339	0.82095	0.01633
Replicate 18	809.2	426	219.5	106.7	51.6	26.7	13.4	6.8	3.4	1.7	0.9	0
Replicate 19	855.3	420.4	219.7	107.9	55.8	26.4	13.8	6.9	3.4	1.7	0.9	0
Replicate 20	863.3	445.5	222.9	111	53.7	28.2	12	6.3	3.6	1.8	0.9	0

## Sheet: Fig S1B epMotion Varioskan LUX
Time (min)	200 nM Fluorescein			100 nM Fluorescein			50 nM Fluorescein			25 nM Fluorescein			12.5 nM Fluorescein			6.25 nM Fluorescein			3.125 nM Fluorescein			1.563 nM Fluorescein			0.781 nM Fluorescein			0.391 nM Fluorescein			0 nM Fluorescein
0	448	460.3	457.7	231.9	237.7	236.4	119.4	115.8	117.3	57.73	58.43	57.22	27.66	29.52	30.08	15.33	14.05	15	7.059	7.479	7.525	3.564	3.536	3.549	1.767	1.781	1.882	1.09	0.9883	0.9957	0.01634	0.0196	0.01506
5	427.6	437.5	434.8	218	223.6	223.9	113.8	111.3	111.9	54.56	55.16	54.89	27.32	27.43	27.88	14.09	13.61	13.81	6.975	7.566	6.915	3.39	3.381	3.497	1.681	1.921	1.7	0.8222	0.8764	0.7798	0.01199	0.05755	0.02327
10	414	417.6	419.2	207.9	218.7	216.8	110.6	106.5	107.6	53.57	52.94	53.24	26.3	28.18	26.28	13.99	13.85	13.19	6.675	6.451	7.027	3.323	3.672	3.5	1.865	1.584	1.656	0.8938	0.8129	0.8725	0.03062	0.01181	0.01338
15	410	414	411.9	211.6	213.9	211.8	106.7	106.7	106.1	52.35	52.93	52.22	25.78	26.84	27.04	13.09	13.44	12.46	6.608	6.545	6.597	3.245	3.227	3.454	1.783	1.653	1.867	0.8033	0.836	0.9237	0.005882	0.02501	0.03374
20	409.4	413.8	415.7	207.5	213.3	215.9	105.9	105.2	103.4	52.35	52.36	53.17	25.18	26.98	26.74	12.69	13.12	13.34	6.368	6.846	6.258	3.29	3.211	3.482	1.664	1.763	1.75	0.76	0.8352	0.7468	0.01745	0.01233	0.008303
25	410.5	411.8	409.5	206.3	213.3	210.3	105	103.4	105.3	51.56	51.77	52.7	25.72	26.41	26.41	13.46	12.74	12.8	6.237	6.807	6.676	3.29	3.387	3.362	1.64	1.76	1.561	0.7418	0.933	0.7997	0.007168	0.03569	0.02153
30	404	408.2	407.3	206.3	212.6	211	105.8	104.1	105.2	51.37	51.03	50.98	25.19	26.23	26.29	12.68	12.72	13.13	6.4	7.036	6.845	3.246	3.52	3.49	1.521	1.595	1.833	0.707	0.7433	0.8368	0.02521	0.01897	0.0158
35	411.2	413.7	411.7	200.9	209.7	208.9	103.5	102.7	103.9	52.47	52.48	52.96	25.74	26.57	25.98	12.65	12.71	13.09	6.291	6.688	7.079	3.455	3.355	3.445	1.72	1.789	1.852	0.7644	0.9064	0.7392	0.01893	0.02079	0.04812
40	403.6	412.4	406.6	204	209.2	211.6	104	103.2	104.3	51.66	52.12	52.8	25.55	26.35	25.48	13.32	13.26	13.19	6.596	6.868	7.081	3.588	3.159	3.426	1.729	1.757	1.802	0.9783	0.8475	0.8753	0.01321	0.01166	0.03934
45	406.9	410.2	403.8	201	206	211.4	104	103.1	102.9	51.23	52.1	51.43	26.05	26.94	25.34	12.66	12.44	12.51	6.538	6.811	6.981	3.129	3.051	3.449	1.722	1.71	1.658	0.8098	1.001	0.9907	0.009412	0.03256	0.007367
50	399.9	415	408.9	205.4	209.5	208.2	104.6	103.5	101.9	50.61	52.15	52.6	25.94	25.9	26.26	12.36	12.24	13.4	6.831	6.934	6.833	3.391	3.4	3.372	1.655	1.932	1.664	0.8153	0.8701	0.7465	0.0001055	0.04016	0.005309
55	405.8	412.6	414.7	204.1	206.8	205.7	103.2	104.4	105.7	49.92	51.61	51.91	24.97	26.12	25.96	13.11	13.22	12.96	6.443	6.583	6.68	3.167	3.606	3.325	1.59	1.686	1.708	0.857	0.8513	0.8351	0.0226	0.03908	0.01875
60	409.8	413.3	409.6	200.3	208.9	207.5	106.7	102.7	105	50.41	53.74	51.75	26.54	26.63	26.47	12.83	12.81	13.06	6.453	6.464	6.769	3.131	3.329	3.444	1.725	1.653	1.724	0.8584	0.7326	0.9009	0.01581	0.01297	0.02413
65	408.2	414.5	409.9	201.7	210.8	210.5	103.8	104.2	105.7	52.15	53.41	52.01	26.18	26.38	25.67	13.53	13.16	13.03	6.793	6.8	6.827	3.324	3.254	3.223	1.67	1.648	1.665	0.8669	0.8579	0.792	0.0007674	0.03866	0.03068
70	404.2	411.7	404.9	201.8	210.9	210.7	103.2	105.7	102.9	51.29	51.96	52.22	25.69	26.47	25.06	12.68	13.09	13.48	6.697	6.693	6.711	3.125	3.086	3.532	1.838	1.585	1.721	0.7972	0.7424	0.8648	0.02531	0.02571	0.0345
75	408	416.3	413.2	201.2	214	208.3	104.1	105.2	104.1	51.62	51.88	52.72	25.34	26.16	26.01	12.9	12.7	12.5	6.398	6.576	6.866	3.321	3.299	3.818	1.844	1.681	1.636	0.841	0.7809	0.8046	0.02812	-0.006008	0.01253
80	407.7	415.6	413.4	207.7	211.1	211.1	104.1	104.6	103.4	51.41	52.16	52.5	25.64	26.14	25.02	13.07	12.73	13.3	6.645	6.646	7.049	3.298	3.391	3.199	1.588	1.7	1.475	0.8616	0.8805	0.7998	0.03117	0.01619	0.04469
85	412.5	412.8	408	200.7	211.9	208.8	105.1	105.1	103.8	51.08	51.86	51.49	25.39	26.76	25.38	13.12	13.3	13.4	6.589	6.723	6.968	3.292	3.312	3.533	1.807	1.79	1.602	0.9118	0.9122	0.8238	0.02454	0.03034	0.00819
90	410.5	414.9	412.9	206.8	212.8	210.4	104.1	107.8	105.6	53.41	52.38	51.61	25.66	26.54	25.99	13.01	12.96	13.1	6.827	6.5	6.784	3.573	3.39	3.106	1.682	1.732	1.511	0.79	0.8114	0.921	0.04564	0.01699	0.007476
95	401.4	411.2	411	200.7	213.3	210.4	103.9	103.8	105.4	53.07	51.49	51.88	26.08	27.04	26.93	12.93	12.82	13.08	6.414	6.838	6.595	3.391	3.268	3.459	1.866	1.871	1.661	0.9198	0.8383	0.7375	0.05801	0.04154	0.02833
100	410.5	411.3	417.8	203.2	212.4	209.3	105.9	106.9	105.8	51.97	53.57	53.36	25.53	27.52	26.34	13.01	13.48	13.17	6.421	6.631	6.896	3.432	3.504	3.813	1.525	1.528	1.676	0.795	0.849	0.7624	0.01704	0.03594	0.003079
105	408.2	417.7	408.7	208.2	213	213.7	104.1	105.1	103.1	52.78	52.29	52.44	25.93	26.84	26.37	13.52	12.79	12.66	6.839	6.963	6.784	3.549	3.429	3.403	1.669	1.685	1.795	0.8568	0.8437	0.7469	0.04177	-0.0008592	0.01115
110	408.8	415	409.3	201.4	211.9	213	104.8	106.2	106.1	52.02	53.64	53.14	25.72	26.81	25.9	12.82	13.22	12.93	6.604	6.688	7.03	3.435	3.489	3.562	1.555	1.731	1.714	0.9108	0.7943	0.7182	0.01758	0.007341	0.01211
115	410.2	417	416.1	202.7	212.2	205.4	106.2	106.4	106.6	52.74	52.58	53.13	25.36	26.71	26.17	12.73	13.18	12.87	7.052	7.103	6.947	3.257	3.143	3.388	1.711	1.769	1.464	0.9273	0.7425	0.9693	0.03538	-0.002339	0.02452
120	412.9	416.2	414.6	203.3	215.3	212.6	104.5	105.9	107.3	51.89	52.15	52.07	25.37	27.41	25.8	13.17	12.89	13.3	6.69	6.798	6.674	3.349	3.435	3.467	1.651	1.679	1.705	0.78	0.8452	0.736	-0.002442	0.01991	0.01946
125	408.5	419.4	410.9	204.2	213.1	210.8	105.4	107.3	106.9	51.92	53.03	51.9	25.73	27.69	26.07	13.78	13.83	13.12	6.766	6.847	6.841	3.326	3.087	3.568	1.729	1.646	1.6	0.7978	0.8796	0.7091	0.008945	0.04839	0.05144
130	412.6	416.5	416.4	204.6	214.9	214.1	105	106.9	106.4	53.33	52.86	52.34	25.35	26.83	26.01	13.35	13.34	13.38	7.004	6.848	6.681	3.256	3.31	3.366	1.897	1.597	1.508	0.9222	0.8913	0.9074	0.05104	0.007638	-0.00375
135	406.7	419.4	415.4	202.1	213.5	213.4	106.4	107	105.8	51.07	53.15	53.62	25.61	27.07	26.48	13.13	13.51	13.27	6.392	6.775	6.772	3.376	3.449	3.371	1.676	1.631	1.809	0.8498	0.8836	0.9323	0.03403	0.0374	0.01773
140	413.7	419.7	416.2	204.8	213.7	212.3	105.6	107.9	105.6	52.37	53.05	52.56	25.85	27.71	26.58	12.77	13.39	13.6	6.408	6.538	6.83	3.13	3.644	3.613	1.639	1.501	1.644	0.903	0.7888	0.8046	0.03064	0.001343	0.02501
145	412.9	418.8	414.3	202.3	213.7	214.5	106.2	105.9	105.5	50.97	52.67	53.03	25.73	26.48	26.69	13.46	13.12	12.83	6.748	6.638	7.12	2.901	3.385	3.267	1.741	1.515	1.601	0.9389	0.8545	0.7892	0.02948	0.02322	0.03576
150	414	417.3	414.2	205	215.7	211.5	103.5	105.6	106.4	52.86	53.59	52.42	26.71	27.03	26.39	12.9	13.16	13.06	6.768	6.732	6.509	3.454	3.38	3.522	1.693	1.672	1.747	0.759	0.7666	0.802	0.05386	0.007441	0.01702
155	410	419.3	417	203.4	215.1	213.6	105.6	107.2	105.4	54.28	52.44	52.29	26.14	26.94	25.99	13.36	12.87	12.82	6.635	6.744	7.247	3.51	3.42	3.404	1.715	1.841	1.761	0.8895	0.8501	0.8537	0.01776	0.0153	0.03796
160	412.1	420.3	417.8	204.5	214.8	216.1	104.3	107	105.5	52.95	52.14	52.08	26.44	26.39	26.95	13.31	12.98	13.06	6.534	6.982	6.81	3.377	3.387	3.394	1.726	1.697	1.799	0.8193	0.8402	0.9471	0.01295	0.006807	0.0227
165	413.1	424.9	416.8	206.1	216.6	217.6	106.8	105.5	107	54.4	53.5	52.1	25.63	26.29	25.82	13.04	13.5	13.29	6.89	6.818	6.866	3.548	3.374	3.49	1.64	1.627	1.729	0.8026	0.9186	0.8666	0.04622	0.01164	0.01868
170	416.9	426.7	415.2	206.3	217.6	215.6	105.6	105.8	107.6	53.44	52.53	52.2	26.43	27.69	25.76	12.8	13.3	13.32	6.497	6.545	6.944	3.284	3.68	3.235	1.683	1.659	1.634	0.6943	0.9	0.7771	-0.008042	0.008811	-0.0004616
175	412.8	419.8	418	208.3	218	214.3	108.2	107.5	106.7	53.64	53.29	53.33	26.22	28	26.92	13.21	13.27	13.56	6.521	6.923	6.749	3.148	3.225	3.328	1.734	1.755	1.674	0.8529	0.8474	0.7521	0.01923	0.02413	0.0361
180	414.4	423.1	421.8	206.3	216.2	214	105.3	106.7	106.3	53.18	53.63	53.57	25.75	26.51	26.47	13.01	12.98	12.95	6.763	6.631	7.179	3.737	3.503	3.322	1.586	1.714	1.817	0.9253	0.8216	0.8333	0.002774	0.02023	0.0319
185	415.2	424.4	421.3	206.2	216.2	216	107	108.6	107.5	52.92	53.37	52.61	25.83	27.2	26.54	12.99	13.32	13.61	6.617	7.277	6.802	3.384	3.455	3.379	1.689	1.673	1.347	0.8147	0.7986	0.9918	0.02682	0.006576	0.02657
190	416	426.5	421.6	205.7	217.2	215.5	107.2	107.1	107.5	53.43	54.76	53.03	26.85	26.62	27.35	13.42	13.01	13.51	6.29	6.78	7.337	3.497	3.59	3.452	1.566	1.837	1.644	0.696	0.8385	0.8456	0.01842	0.032	0.01867
195	417.5	423	423.7	203.7	219.3	218.2	107.9	108.2	107	52.97	53.4	53.48	26.52	27.28	26.67	12.93	13.4	13.54	6.726	6.747	7.289	3.311	3.249	3.612	1.59	1.789	1.718	0.8279	0.8738	0.89	0.02241	0.0234	-0.0006459
200	419.5	424.3	424	203.8	219.9	216	107	108.2	108.1	52.52	53.72	53.39	26.02	27.6	26.44	12.97	13.19	13.05	6.511	6.953	6.786	3.314	3.388	3.446	1.647	1.671	1.677	0.9428	0.9071	0.9662	0.00918	0.00337	0.01335
205	419.4	427.7	424.7	205.5	218.2	214.7	108.6	109	107.9	53.22	53.94	53.06	26.12	27.28	26.98	13.39	13.4	13.32	7.159	6.966	6.754	3.151	3.694	3.345	1.819	1.604	1.709	0.9047	0.8447	0.9482	0.04223	0.01121	0.0275
210	417	425.8	421.5	202.7	216.8	217.3	107.2	108.4	106.1	54.79	54.21	53.57	25.93	27.3	26.81	13.24	13.9	13.46	6.638	7.091	6.758	3.397	3.372	3.346	1.722	1.725	1.669	0.8198	0.7756	0.8568	0.03234	0.02908	-0.01169
215	419.2	428	422.8	209.2	217.8	215.4	108	106.8	109.2	53.28	53.57	53.73	26.23	26.59	27.08	13.02	13.9	13.47	6.539	6.497	6.631	3.056	3.22	3.579	1.501	1.807	1.76	0.7	1.094	0.84	0.004649	0.0124	0.01762
220	420.2	428.4	424.8	205.6	217.6	216.4	107.8	108.5	108	54.62	54.75	53.14	25.85	27.88	26.43	13.48	12.94	13.76	6.724	7.207	7.067	3.278	3.254	3.496	1.758	1.813	1.647	1.016	0.8127	0.8164	0.02079	0.01442	0.019
225	419.4	427	428.4	204.5	220.5	213.2	109	108.6	107.7	53.73	54.9	52.96	26.42	27.79	27.19	13.16	13.71	13.32	6.93	7.082	6.93	3.502	3.334	3.343	1.792	1.695	1.537	0.7089	0.9546	0.9975	0.04499	0.007494	0.01113
230	422.4	433.3	427.5	205.8	221.6	219.2	106.3	109.2	108.9	53.69	53.84	54.3	26.81	27.4	26.64	13.51	13.08	13.39	6.485	6.562	6.781	3.151	3.225	3.382	1.909	1.783	1.591	0.8515	0.958	0.8887	0.02568	0.01671	0.03322
235	420.8	435	427.5	207.7	220.5	218.5	108.4	108.3	108.5	54.45	53.52	53.88	27.32	27.81	27.6	13.34	13.1	13.99	6.494	6.969	6.797	3.354	3.77	3.273	1.699	1.965	1.732	0.7971	1.046	0.8421	0.01301	0.02212	0.06988
240	422.3	430.1	427.2	210	222.7	217.7	107.8	109.6	108.6	54.82	55.08	53.33	27.24	27.29	27.02	13.89	13.06	13.71	7.132	7.475	7.132	3.343	3.365	3.559	1.77	1.636	1.81	0.8495	0.8241	0.8062	0.05006	0.04479	0.01657
245	422.4	431.1	430.6	208.1	223.3	221.7	111.2	111.2	111.2	54.59	55.32	54.56	26.82	27.73	27	13.73	13.56	13.39	7.016	7.082	6.728	3.277	3.456	3.589	1.736	1.666	1.728	0.9828	0.9059	0.8441	0.03421	0.01238	0.01102
250	425.6	436.1	432.2	207	216.4	216.5	108.2	111	109	53.9	53.75	53.5	26.3	27.34	27.57	13.53	13.18	13.21	6.846	7.026	6.776	3.569	3.463	3.427	1.947	1.774	1.807	0.9547	0.8886	0.8109	0.02564	0.01934	0.02913
255	424	435.3	430.3	207.8	221	222.1	108.1	109.7	109.9	54.86	54.2	53.42	27.25	27.36	27.23	13.35	13.27	13.38	6.573	6.852	7.371	3.193	3.438	3.452	1.67	1.896	1.776	0.8213	0.8066	0.8999	0.02775	0.02479	-0.005885
260	425.2	431.9	430.1	207.4	221.1	220.7	108.6	110.2	108.2	53.49	52.75	54.59	26.59	27.38	27.62	13.69	13.47	13.73	6.754	7.182	6.976	3.37	3.652	3.694	1.826	1.675	1.902	0.8302	0.8999	0.7873	0.03511	0.02551	0.0001756
265	427.9	432.9	437.4	207.9	222.5	222	109.9	109.9	108.9	55.43	55	55.88	27.22	27.77	26.64	12.74	13.47	13.84	7.105	6.936	7.188	3.45	3.568	3.338	1.759	1.683	1.702	0.8472	0.8773	0.8831	0.003643	0.0199	0.03012
270	428.1	435.3	433	204.3	221	221.7	110.2	110.1	109	53.99	54.69	54.38	26.91	27.83	27.44	13.13	13.61	13.49	6.304	6.525	7.069	3.398	3.444	3.503	1.839	1.757	1.734	0.8998	0.7499	0.9794	0.03414	0.02737	0.02017
275	425.6	436	436.9	208.9	223.4	219.9	108.2	110.1	109.8	54.85	55.31	55.24	26.42	28.08	28.03	13.85	13.19	13.32	6.967	6.968	7.058	3.257	3.485	3.47	1.671	1.722	1.736	0.9044	0.8773	0.9949	0.01166	0.01889	0.0243
280	430	437.5	433.5	206.4	223.7	221.5	106.8	112.1	110.3	55.05	54.61	55.04	26.38	27.29	27.31	14.25	13.72	13.77	6.85	7.196	7.231	3.56	3.612	3.657	1.693	1.761	1.756	0.9334	0.8485	0.9466	0.01209	0.02566	0.03295
285	425.8	436.4	437.1	208.5	223.2	222.7	108.8	111.1	109.8	53.63	54.84	54.58	26.86	28.27	27.4	13.58	13.68	13.39	6.94	7.233	7.241	3.51	3.49	3.284	1.955	1.646	1.884	0.9169	0.9018	0.7628	0.01866	0.02916	0.01851
290	426.8	436.7	436.4	207.3	225.6	223.4	109.8	110.2	110	55.92	54.94	54.79	27.82	27.34	27.36	13.49	13.49	13.31	7.027	7.178	6.962	3.28	3.294	3.507	1.62	1.968	1.627	0.9378	0.8848	0.9113	0.02246	0.00637	0.02866
295	431.1	437.8	434.1	205.9	224	225.2	110.5	110.4	111.9	54.63	55.08	54.64	26.72	28.16	28.11	13.24	13.72	13.74	6.945	6.768	6.847	3.421	3.61	3.477	1.941	1.703	1.602	0.8363	1.002	0.9813	0.02723	0.01477	0.0306
300	424.1	435.2	436.5	206.3	222.6	222.3	110.1	110	111.6	55.22	54.47	53.98	27.65	28.04	27.92	14	13.26	13.84	7.087	7.056	7.24	3.324	3.599	3.488	1.819	1.761	1.688	0.8667	0.8238	1.008	0.01111	0.01263	0.0215
305	432.2	438.4	433.6	209.7	224.9	223.3	109	112	111.7	54.86	55.43	53.83	26.71	27.59	26.88	13.98	13.74	14	6.785	7.122	7.233	3.245	3.625	3.672	1.76	1.732	1.568	0.8562	0.9395	1.017	0.02153	0.01698	0.02563
310	431.4	434.2	439.1	206.2	225.2	223.1	110.4	110.8	111.3	55.59	55.54	54.07	27.38	28.35	26.83	13.88	13.48	13.9	6.666	7.101	7.156	3.546	3.592	3.178	1.725	1.577	1.571	0.7688	0.9658	0.9106	0.007059	0.01573	0.01823
315	428.6	439.1	439.7	211.3	222.7	220.7	109.5	109.4	112.5	54.72	55.3	54.68	28.08	27.84	26.89	13.3	13.69	13.58	7.047	6.865	7.02	3.455	3.614	3.495	1.844	1.861	1.757	0.8586	0.922	0.9225	0.031	0.0234	0.01924
320	429.4	440.6	436.3	207.3	223.7	222.8	110.6	111.6	113.4	55.22	54.21	56.51	27.89	27.8	26.84	13.87	13.18	13.88	6.848	7.102	7.189	3.334	3.548	3.389	1.695	1.663	1.658	0.9428	0.8857	0.9339	-0.000929	-0.006576	-0.0007761
325	428.8	439	440.6	205.3	226.4	222.6	107.8	111.9	111.5	55.11	55.76	55.23	26.72	27.8	26.54	13.06	13.94	13.54	6.812	7.223	7.001	3.193	3.708	3.238	1.929	1.718	1.757	0.7631	1.008	0.8489	0.01963	0.01649	0.01782
330	432.3	440.7	441.9	209.2	225.4	221.8	108.9	114.8	108.8	54.59	55.84	54.45	27.24	27.97	27.54	13.87	13.64	13.83	7.439	7.035	6.882	3.176	3.359	3.35	1.766	1.7	1.78	0.73	0.9308	0.7558	0.04959	0.009007	0.01368
335	430.2	440.8	442	210.2	225.3	224.8	109	110.9	109.9	55.38	55.7	56.21	27.02	27.67	27.33	13.41	13.54	13.41	6.892	6.883	7.231	3.682	3.233	3.612	1.811	1.681	1.716	0.9359	0.9426	0.9526	0.01589	0.05364	0.03937
340	429.4	444.6	441.2	209	224.5	224.6	111	112.6	110.9	55.45	55.1	54.84	26.35	27.99	28.16	13.42	13.38	13.62	6.97	7.028	7.052	3.376	3.586	3.755	1.953	1.779	1.703	0.905	0.9889	0.8227	-5.811e-05	0.03715	0.02581
345	428.7	437.4	441.2	205.1	226.9	226.9	110.6	111.3	111.8	55.54	56.29	55.88	26.95	28.05	27.61	13.35	13.87	13.61	7.058	7.761	7.05	3.413	3.309	3.663	1.809	1.633	1.735	0.9314	0.9672	0.9204	0.01591	0.01047	0.02474
350	434.2	442.2	439.6	208	228.2	226.2	110.8	113.5	111.6	54.3	54.93	54.45	28.13	28.01	26.78	13.46	13.93	13.59	7.174	7.005	6.945	3.469	3.591	3.829	1.947	1.604	1.699	0.8765	0.9582	0.9305	0.003075	0.04136	0.01852
355	434.2	438.3	441	209.8	227.1	223.8	110.4	110.3	111.4	55	55.28	55.7	27.43	28.07	26.96	13.6	13.53	14.04	6.949	7.28	6.866	3.251	3.659	3.365	1.81	1.891	1.876	1.015	0.8459	0.7285	0.01716	0.02738	0.03775
360	434.4	439.5	440.8	211.5	227.2	223.4	112.2	112.9	112.2	54.42	56.94	54.25	27.48	28.01	27.43	13.41	13.8	13.59	6.911	7.076	7.316	3.658	3.479	3.466	1.904	1.703	1.791	0.8324	0.788	0.9007	0.03785	0.01738	0.05262
365	425.7	439.6	443.1	209.2	227.7	223	110.9	112.5	111.5	54.07	56.29	54.39	27.73	28.71	27.78	13.71	13.59	13.89	6.879	6.57	7.033	3.553	3.31	3.551	1.788	1.647	1.773	0.997	0.8429	0.7208	0.02573	0.006265	0.04095
370	436.1	445.8	440.9	210.6	225.4	223.7	112	111.5	111.5	55.96	56.02	55.25	26.77	27.93	27.97	13.35	13.75	13.92	6.988	7.222	7.13	3.543	3.864	3.288	1.888	1.648	1.834	0.7799	0.8662	1.12	0.01291	0.01865	0.02357
375	429.7	443.6	443.2	211.5	227.7	225.5	110.4	111.8	110.7	56.08	56.19	55.4	26.93	27.51	27.21	13.89	13.65	13.47	6.831	6.991	7.261	3.607	3.596	3.468	1.611	1.667	1.893	0.7686	0.7396	0.8984	0.03732	0.02614	0.003737
380	430.4	442	439.5	210.2	228.1	221.8	110.7	113.5	110.8	56.85	55.22	54.86	26.28	28.01	27.51	13.56	13.53	13.62	6.751	7.02	7.114	3.364	3.525	3.484	1.811	1.73	1.694	0.9134	0.8615	0.9705	0.01151	0.01576	0.02183
385	430.5	439.7	448.5	208.5	229.6	227.7	111.2	110.6	111.9	55.95	54.62	55.85	28.18	28.59	27.59	13.93	13.92	13.74	7.052	7.224	6.874	3.541	3.612	3.526	1.674	1.696	1.795	0.8337	0.7952	0.9063	0.02659	0.01578	0.02059
390	434.5	439.6	449.4	213	227.5	226.3	110.9	113	110.8	56.21	57.77	56.07	27.44	28.89	26.72	13.71	13.39	13.51	6.533	7.129	7.158	3.518	3.701	3.356	1.666	1.826	1.665	0.8155	0.7437	0.9542	0.01405	0.02301	0.01932
395	433.7	442.3	445.1	211.1	228	227.2	111.7	110.9	110.5	55.51	56.17	55.43	27.65	28.11	27.29	14.09	14.05	13.84	6.579	6.819	7.118	3.485	3.129	3.522	1.674	1.889	1.808	0.9637	0.9242	0.8113	0.008473	0.00235	0.01085
400	431.2	441.9	446.9	209.5	226.3	226.4	110.8	112.4	111.3	56.09	55.74	55.22	27.29	27.95	27.47	14.27	13.9	13.24	7.088	6.772	7.048	3.439	3.356	3.493	1.76	1.772	1.674	0.8105	0.7899	0.8477	0.01929	0.0007571	0.01742
405	434.1	443.4	441.2	211.1	229.3	227.4	112.5	111.8	111.3	55.6	56.29	55.71	27.4	28.51	28.15	13.94	13.68	13.43	6.6	7.084	7.062	3.221	3.421	3.597	1.866	1.94	1.686	0.8473	0.8772	0.9756	0.02043	0.05159	0.02112
410	429.7	444.5	442.4	212.4	229	226.9	112.9	113.5	113	56.4	55.56	55.49	28.31	27.91	27.65	13.4	13.44	13.75	6.918	7.043	6.913	3.581	3.829	3.379	1.899	1.86	1.682	0.8402	0.8846	0.8896	0.04024	0.02075	0.0241
415	431.9	444.5	447.2	211.8	228.9	225.1	112.1	111.8	111.5	55.34	55.71	55.12	27.26	28.46	27.56	13.49	13.72	13.42	7.14	7.06	7.021	3.411	3.475	3.472	1.777	1.817	1.823	1.002	0.9438	0.9175	0.007516	0.0559	0.01503
420	431.2	443.3	450.2	210.9	225.9	226.3	113.2	112.2	112.7	54.73	55.46	55.07	27.32	27.81	27.12	13.84	13.38	13.57	6.925	6.996	7.064	3.844	3.434	3.338	1.745	1.799	1.568	0.9093	0.7468	1.06	0.002078	0.01942	0.03406
425	433.4	443.5	447.4	211.1	226.9	225	109.6	113	112.6	56.03	55.32	55.06	27.07	27.37	27.32	13.13	13.37	14.26	7.134	7.246	7.372	3.229	3.254	3.478	1.888	1.839	1.712	0.7549	0.9201	0.8363	0.01865	0.01255	0.01404
430	435.2	444.9	445.6	212.6	227.7	227	112.8	112.8	113.3	55.63	57.17	54.94	27.88	28.84	27.71	13.8	13.96	13.57	6.866	6.811	7.122	3.542	3.771	3.473	1.712	1.663	1.488	0.9373	0.7802	0.9056	0.01492	0.05495	0.0404
435	432.6	446.2	444.4	210.8	228.3	225.8	111.9	112.5	112.7	54.67	55.89	54.55	26.89	28.87	27.16	13.2	13.6	13.94	6.968	7.079	7.335	3.719	3.737	3.647	1.744	1.885	1.849	0.746	0.9217	0.9021	0.0293	0.03286	0.02876
440	436	442.3	446.3	211.5	229.3	227.6	111.9	113.3	111.8	55.65	56.24	55.66	27.09	28.52	27.36	14.29	14.03	13.91	7.119	7.014	7.117	3.256	3.601	3.427	1.709	1.891	1.679	0.8049	0.7869	0.9597	0.03699	0.0236	0.02165
445	430.2	440.4	445.2	211.8	228.7	228	109.8	113	112.7	55.41	56.84	54.65	27.02	28.01	27.96	13.84	13.58	13.64	6.737	7.249	7.393	3.203	3.822	3.539	1.727	1.602	1.624	0.8562	0.9248	0.9251	0.03463	0.06692	0.02911
450	430.4	441	450.2	212.1	227	225.5	112.9	113.5	111.3	56.47	56.52	55.66	28.11	28.14	27.92	13.83	13.81	13.58	6.998	7.46	6.995	3.464	3.416	3.458	1.644	1.784	1.672	0.9587	0.9808	0.9406	0.02547	0.01617	0.02139
455	432.6	444.2	447.7	211.9	228.3	226.4	111.1	113.4	113.8	55.82	56.62	56.15	27.96	27.44	27.74	13.5	14.13	13.51	6.857	6.907	7.111	3.249	3.586	3.599	1.908	1.674	1.723	0.7976	0.9178	0.9596	0.02127	0.04349	0.03262
460	429.8	448.9	446.2	213.7	227	225.6	111.8	111.7	112.2	56.44	55.7	55.72	27.46	28.32	28.71	13.88	13.3	13.82	6.591	7.11	7.05	3.473	3.423	3.555	1.813	1.637	1.571	0.8151	0.8385	0.9631	0.01536	-0.001072	0.02803
465	431.9	443.7	448.6	213.9	228.3	225.6	112.7	112.7	111.7	56.59	56.15	54.91	26.33	28.54	28.27	13.86	14.56	14.27	6.758	7.048	7.39	3.541	3.614	3.472	1.719	1.76	1.996	0.8668	0.9108	0.9111	0.0365	0.01388	0.03388
470	432.8	444.2	444.8	213	226.1	224	112	112	112.3	57.53	56.34	55.92	27.28	28.46	27.39	13.23	14.02	14.04	6.78	7.062	7.042	3.506	3.614	3.568	1.61	1.806	1.729	0.883	0.7689	0.8073	0.02088	0.01294	0.02696
475	428.8	446.2	444.1	215.5	227.6	227.2	110.6	113.6	113	55.21	57.3	54.97	27.51	28.33	27.67	13.65	13.52	13.77	7.066	6.988	7.63	3.341	3.419	3.574	1.666	1.912	1.663	0.7827	0.8844	0.8822	0.02059	0.01009	0.01714
480	432.1	446.2	445.7	212	228.6	223.8	112.4	111.7	112.6	55.77	56.63	55.82	27.39	28.35	28.24	13.46	13.97	13.53	7.089	6.941	7.687	3.595	3.387	3.473	2.018	1.835	1.595	0.9111	0.7696	0.9536	0.02501	0.0221	0.0001945
485	433	446.9	445.1	216.4	229.9	227.7	111.7	113.4	113.2	56.42	56.36	55.49	27.3	27.58	27.71	14.01	13.47	13.71	7.04	6.993	7.17	3.481	3.557	3.657	1.816	1.664	1.767	0.7466	0.922	0.8648	0.01895	0.04308	0.02286
490	424.6	440.6	446.2	212.5	229.1	229.8	112	112.6	114.2	56.18	56.44	54.56	27.15	27.41	27.16	12.86	13.5	13.15	6.857	6.92	7.09	3.601	3.364	3.743	1.943	1.699	1.795	0.8131	0.9224	1.141	0.01344	0.04656	0.01626
495	429.9	443.6	447.7	214.9	229.5	227.5	113.5	112.3	113.7	57.05	55.34	55.77	27.5	28.26	27.68	13.19	13.27	13.79	6.805	6.953	6.769	3.528	3.491	3.509	1.872	1.773	1.516	0.9209	0.897	0.9285	0.008076	0.02912	0.004862
500	430.1	446.3	446.5	214.6	229.2	225.7	111.3	113.4	113.3	56.11	56.78	54.8	26.9	27.81	27.26	13.69	14.02	13.82	7.167	7.224	7.021	3.443	3.595	3.593	1.609	1.685	1.951	0.8757	0.9513	0.9127	0.01401	0.04182	0.01417
505	433.1	446.8	448.8	213.7	228	227.6	110.7	114.1	112.9	55	57.41	56.81	27.41	28.12	27.52	13.36	14.18	13.77	6.924	7.085	7.153	3.307	3.433	3.511	2.044	1.651	1.656	0.8457	0.8749	1.072	0.03515	0.05587	0.01695
510	429.9	447	446.1	217.1	228.9	226.1	113	112.9	111.9	55.17	56.59	56.68	28.29	27.73	27.48	13.75	13.14	13.28	6.767	6.998	7.092	3.515	3.715	3.365	1.724	1.713	1.789	0.8299	0.9266	0.9436	0.009584	0.02763	0.01172
515	431.1	443.9	444.8	211.5	229.8	227.4	110.3	113.6	113.1	56.38	55.11	54.57	27.32	28.03	27.39	14.23	13.88	13.43	6.938	6.787	7.247	3.34	3.491	3.501	1.814	1.821	1.532	0.9454	0.8421	0.9192	0.02091	0.009577	0.03631
520	429.2	447.6	447.6	214	230.4	227.3	110.2	112.8	114.2	55.49	56.76	54.29	26.92	28.17	27.76	13.86	14.15	13.62	7.004	7.169	6.755	3.579	3.458	3.612	1.783	1.629	1.655	0.7406	0.882	0.845	0.007934	0.01435	0.01217
525	428	445.6	448.7	211.6	231.3	226.1	112.1	111.5	112.1	56.15	57.15	54.3	26.9	27.44	26.59	13.75	13.87	13.25	6.861	6.832	6.885	3.426	3.381	3.386	1.826	1.624	1.546	0.9346	0.9209	0.8357	0.02136	0.02914	0.02891
530	429.8	441.1	446.9	216.9	228.7	226.4	111.7	112.5	112.4	55.41	55.72	56.16	27.4	28.35	27.09	13.62	13.49	14.11	6.749	7.39	6.786	3.315	3.736	3.747	1.888	2.166	1.687	0.853	0.7458	1.088	0.007362	0.04041	0.0262
535	428.3	444.6	444.2	215.4	227	228	111.3	113.1	113	56.08	56.58	55.48	28.09	27.7	27.66	13.43	13.42	13.58	7.051	7.058	7.391	3.613	3.237	3.594	1.981	1.856	1.618	1.006	0.8537	0.9252	0.06046	0.007278	0.005453
540	428.6	443.4	448.1	215.6	229.7	227.8	111.3	112.9	113.1	55.3	55.5	55.54	27.46	27.99	28.06	13.07	14.43	13.69	7.216	7.523	7.144	3.447	3.572	3.272	1.79	1.829	1.694	0.9869	0.9509	0.9229	0.02794	0.0143	-0.003329
545	429.5	441.9	444.8	214.6	228.8	225.9	111	112.9	112.4	55.41	56.63	55.4	27.1	28.31	27.85	13.71	13.38	13.57	7.038	6.896	7.175	3.423	3.068	3.41	1.79	1.808	1.856	0.9757	0.8699	1.033	0.04281	0.06166	0.01682
550	428	446.4	446.7	216.9	227.2	225.6	112.1	111.7	110	55.87	56.24	54.02	27.58	28.36	26.21	13.32	13.52	13.65	7.206	6.889	7.027	3.316	3.395	3.732	1.747	1.763	1.6	0.9242	0.8543	0.9479	0.02539	0.01872	0.01764
555	430.5	446.6	446.1	214.3	227.8	227.3	109.8	111.3	113.3	54.94	56.74	56.56	26.96	28.49	27.41	13.58	13.59	13.24	7.036	7.307	6.898	3.381	3.532	3.7	1.984	1.605	1.645	0.857	0.8397	0.8579	0.03808	0.03778	0.008093
560	427.4	445.4	444.8	213.2	229.2	228.3	112.1	112.9	114.3	55.66	56.93	55.23	26.74	27.57	27.69	13.78	13.6	13.65	6.837	6.958	7.204	3.756	3.647	3.746	1.765	1.796	1.612	0.7729	0.8746	1.01	0.01563	0.03631	0.01117
565	426.7	444.3	444.9	213.8	230.2	226.5	111.8	114.4	113.3	55.84	56.67	55.75	27.1	27.66	27.36	13.45	13.28	13.63	7.142	6.668	7.145	3.299	3.523	3.282	1.9	1.931	1.846	0.9835	0.7946	0.9323	-0.002855	0.01785	0.0279
570	426	444.2	443	213.5	227.7	225.3	112.3	113.5	112.5	56.49	56.2	55.48	27.06	27.71	27.81	13.85	13.57	13.7	6.787	7.038	6.966	3.235	3.371	3.53	1.778	1.921	1.888	0.9713	0.8313	0.9793	0.003842	0.02217	0.0145
575	427	446.1	443.7	212.5	230.1	228.1	110.3	112.1	111.8	55.48	55.35	55.9	27.7	28.04	26.6	13.42	12.8	13.79	6.881	6.763	6.975	3.373	3.282	3.695	1.911	1.896	1.841	0.8697	0.7875	1.003	0.03503	0.02211	0.004662
580	429.3	445.3	446.1	213	230.1	225.9	110.5	112.6	113.2	56.48	56.3	56.03	27.62	28.28	26.65	13.59	13.64	13.57	7.253	7.165	6.87	3.407	3.588	3.778	2.181	1.722	1.706	0.7467	1.005	0.9944	0.02129	0.01715	0.01752
585	429	448.6	447.4	213	227.7	226.8	110.8	113.7	112.9	57.23	56.16	56.77	27.59	28.48	27.42	14.1	13.63	13.45	6.933	6.718	6.56	3.584	3.74	3.601	1.637	1.581	1.838	0.8877	0.8503	0.864	0.01432	0.02433	0.006459
590	426.1	443.9	447.6	215.4	229.2	227.1	109.2	113.6	111.7	56.71	57.25	55.36	26.82	27.72	27.7	13.34	13.37	13.43	7.223	7.591	6.949	3.411	3.547	3.736	1.973	1.753	1.758	0.9427	0.9465	0.9401	0.03335	0.02016	0.01977
595	427	445.6	445.8	212.1	228.4	225.9	110.4	112.6	112.8	55.85	57.45	53.32	27.52	28.08	26.66	13.29	13.91	13.6	6.978	6.718	7.111	3.178	3.211	3.478	1.85	1.866	1.851	1.022	0.7914	1.034	0.01791	0.04346	0.01316
600	424.7	443.2	447.6	214.1	229.5	226.2	111.4	110.4	112.4	56.11	55.15	55.72	27.05	27.65	27.4	13.29	13.47	13.8	7.059	7.125	6.843	3.399	3.433	3.387	1.792	1.96	1.706	0.7935	0.8574	0.8226	0.03567	0.03886	0.03205
605	427.5	444.9	444	214.4	227.7	225.8	110.5	113.7	112.5	55.82	55.88	54.98	27.76	28.12	26.85	13.23	13.42	13.54	6.66	6.745	6.904	3.43	3.376	3.899	1.774	1.876	2.005	1.003	0.9944	0.9248	0.02547	0.02346	0.04011
610	428.2	442.1	443.3	214.7	227.6	225.6	111.4	114	112.3	55.3	56.17	54.86	27.65	28.62	27.14	13.38	13.75	13.41	6.981	7.002	6.576	3.329	3.52	3.549	1.689	1.769	1.664	0.8298	0.9868	0.9084	0.03042	0.01574	0.039
615	428.5	445.4	444.9	215.3	231.9	227.3	110.2	112.6	113	54.63	56.11	54.56	27.7	27.71	27.13	13.59	13.3	13.67	6.835	6.73	6.754	3.009	3.425	3.628	1.899	1.783	1.527	0.9039	0.8305	1.039	0.03039	0.04632	-6.048e-05
620	423.1	443.9	445.7	214.5	225.8	226	111.9	112.5	111.7	55.86	57.73	55.46	27.09	27.45	26.96	12.94	13.25	13.87	6.777	6.766	6.851	3.43	3.444	3.43	1.68	1.723	1.731	0.9015	0.9406	0.8649	0.02477	0.02884	0.0227
625	422.9	448.1	444.5	212.5	230.1	226.2	111.6	113.5	110.7	54.8	55.76	54.92	27.09	27.76	27.65	13.36	13.4	13.72	7.059	6.728	6.862	3.577	3.5	3.612	1.846	1.845	1.664	0.9576	0.9318	0.9271	0.0241	0.0136	0.02925
630	423.2	444.4	448.5	213.7	227.5	226.5	110.4	112.7	112	54.66	56.07	54.89	27.66	27.99	26.89	13.59	13.39	13.09	6.576	6.692	7.457	3.501	3.217	3.605	1.878	1.866	1.774	0.8078	0.8439	0.8778	0.03051	0.02867	0.01016
635	425	444.4	444.3	213.4	228.9	228.8	110.6	113.3	111.6	56.43	57.36	55.81	27.08	27.58	26.94	13.55	13.64	13.54	6.881	6.662	7.202	3.048	3.408	3.506	1.623	1.499	1.648	0.8233	1.054	0.8235	0.01012	0.009738	0.02529
640	426.4	447.4	443.2	215	228.6	224.9	111.3	113.1	111.8	54.87	55.7	56.09	27.1	28.28	27.49	13.59	13.54	13.8	6.81	6.939	6.834	3.24	3.226	3.481	1.658	1.679	1.682	0.8521	0.8881	0.9705	0.01346	0.01366	0.004275
645	423.5	443.8	442.2	212.8	226.5	225	111.6	114.1	113.2	55.94	54.94	53.76	26.64	27.86	26.23	13.7	13.53	13.08	6.871	6.977	7.089	3.433	3.642	3.555	1.611	1.807	1.718	0.9382	1.026	0.8248	0.02654	0.02843	0.01478
650	424.1	445.9	444.3	212.5	226.7	230.5	110.9	113	111.8	56.17	56.9	54.09	27.36	27.41	26.82	13.58	13.42	12.89	6.465	6.911	6.793	3.465	3.63	3.49	1.658	1.71	1.866	0.9842	0.9862	0.7884	0.02229	0.03097	0.03285
655	423.8	445.1	445.3	215.3	228.6	226.7	110.7	111.9	111	55.76	55.82	54.81	27.09	27.83	27.48	13.81	13.26	13.27	7.086	7.091	6.975	3.263	3.642	3.588	1.765	1.873	1.795	1.005	0.8251	1.02	0.02551	0.001093	0.02878
660	425.4	442.9	442.6	215.2	229.8	225.1	110.7	113.7	110.9	55.29	55.78	56.45	27.34	27.87	27.1	13.81	13.85	13.1	6.775	7.021	6.938	3.453	3.507	3.466	1.983	1.754	1.708	0.8731	0.8409	0.799	0.01366	0.02372	0.03276
665	426	445.6	444	214.1	231.5	225.3	111.1	111.5	111.6	56.82	56.11	53.99	27.95	27.85	26.69	13.54	13.33	13.17	6.684	6.955	6.755	3.15	3.524	3.21	1.773	1.736	1.76	0.892	0.8146	0.8593	0.001854	0.01786	0.0313
670	421.8	441.3	440.4	214.5	228	225.8	111.2	111.6	110.8	54.62	55.21	55.53	26.82	27.56	27.14	13.4	13.01	13.02	6.758	7.215	6.571	3.31	3.477	3.701	1.779	1.682	1.863	0.8101	0.854	0.9436	0.0246	0.03875	0.019
675	424	440.6	443.1	213.9	226.1	224.1	112.4	113.6	110.4	55.71	56.35	54.76	27.97	27.69	26.75	13.2	13.16	13.82	6.978	7.032	6.79	3.465	3.272	3.397	1.869	1.68	1.628	0.8062	0.9396	0.862	0.02584	0.01843	0.01807
680	426.3	444.1	442.7	214.5	229	226.5	109.6	113.6	110.1	55.46	55.64	56.01	26.79	28.25	26.82	13.33	13.34	13.35	6.937	6.799	6.626	3.322	3.421	3.543	1.874	1.959	1.759	0.9658	0.9897	0.9417	0.04629	0.02566	0.02286
685	426	441.9	441.7	214.9	226.5	226.1	110.7	112.1	112.7	55.28	56.38	55.5	26.68	27.47	27.1	13.43	13.1	13.32	6.978	6.662	7.2	3.438	3.523	3.413	1.887	1.912	1.589	0.7421	0.9334	0.9014	0.006712	0.003764	0.007768
690	423.4	440.3	441.6	214.3	226.5	229.5	111.3	111.7	109.3	56.11	56.33	55.52	26.77	27.8	26.41	13.47	12.88	13.27	6.875	7.207	6.553	3.219	3.525	3.536	1.997	1.738	1.714	0.8741	0.83	0.9254	0.01849	0.006107	0.009279
695	423.1	441.1	439.7	215.9	227.3	225.1	111.4	112.6	110.1	55.7	55.82	55.24	26.82	27.52	26.66	13.29	12.85	13.31	6.609	7.044	6.813	3.335	3.722	3.325	1.595	1.872	1.609	0.8695	0.9311	0.8904	0.01874	0.02335	0.01747
700	422	443.1	444.3	215.1	227.7	225.7	110.3	114.3	111.2	55.76	55.17	56.32	26.39	27.98	26.9	13.1	13.12	13.26	6.541	6.714	6.753	3.255	3.536	3.93	1.829	1.83	1.488	0.8372	0.8433	0.9196	0.009152	0.01755	0.01987
705	422.2	440.2	443.7	216.6	228.9	227.5	110	110.9	111.5	55.42	55.7	55.3	26.41	27.09	26.5	13.27	13.21	13.61	6.395	7.048	7.091	3.227	3.619	3.583	2.012	1.559	1.741	0.8685	0.9483	0.9502	0.02274	0.01464	0.02501
710	420.7	442.8	443.5	215	224.8	224.8	111	112.2	111.2	56.26	55.15	54.82	27.38	27.19	27.77	13.16	13.47	13.27	6.999	6.692	6.747	3.561	3.735	3.772	1.72	1.702	1.62	0.9088	0.7876	0.8965	0.01823	0.01857	0.00366
715	419.6	443.7	438.4	214.3	225.1	225.4	110.8	111.5	111.2	56.09	55.54	54.8	26.78	27.91	26.7	12.59	13.21	13.35	6.663	6.963	7.343	3.318	3.45	3.616	1.967	1.852	1.683	0.9328	0.8995	0.951	0.009659	0.04229	0.01013
720	417.4	440	437.9	214.4	226.1	226.4	112.2	112.9	113.7	55.38	55.29	55.25	26.5	28.51	27.03	12.87	12.53	13.43	6.767	6.694	6.271	3.063	3.588	3.461	1.649	1.717	1.702	0.7709	0.8498	0.9937	0.01052	0.01489	0.05336

## Sheet: Fig S1B Dragonfly CLARIOstar
Time (hh:mm:ss)	200 nM Fluorescein			100 nM Fluorescein			50 nM Fluorescein			25 nM Fluorescein			12.5 nM Fluorescein			6.25 nM Fluorescein			3.125 nM Fluorescein			1.563 nM Fluorescein			0.781 nM Fluorescein			0.391 nM Fluorescein			0 nM Fluorescein
0:00:00	3886	3865	3861	1934	1938	1940	984	977	1015	524	498	511	272	264	256	153	154	151	87	83	87	64	65	60	41	35	40	33	38	36	24	21	25
0:03:00	3828	3829	3785	1941	1953	1955	1023	1001	1007	497	506	506	290	279	244	148	157	151	85	86	81	64	64	57	37	42	46	39	41	36	26	28	26
0:06:00	3731	3780	3748	1932	1945	1906	989	984	985	524	540	512	270	258	271	146	155	156	96	85	85	62	62	58	46	43	39	40	32	32	25	27	30
0:10:00	3901	3776	3828	1983	1920	1944	985	973	1012	530	512	494	281	270	260	142	155	149	94	88	85	51	63	53	38	43	38	29	33	40	29	25	24
0:13:00	3695	3698	3671	1946	1904	1946	966	980	984	521	501	496	268	273	273	137	130	154	95	81	83	60	48	62	43	45	35	34	32	33	23	29	33
0:17:00	3763	3803	3725	1989	1921	1889	990	1002	971	511	488	502	268	280	256	146	142	147	82	80	84	60	58	52	40	43	40	38	44	35	25	32	26
0:20:00	3809	3725	3811	1962	1896	1928	975	988	977	488	523	488	286	275	269	146	149	145	86	85	85	55	58	54	44	43	48	42	37	38	34	23	32
0:24:00	3825	3796	3706	1938	1929	1906	998	1010	984	496	510	510	273	272	267	139	146	139	82	89	85	61	49	60	42	45	43	39	37	30	24	28	32
0:27:00	3781	3782	3694	1935	1950	1958	995	982	969	512	513	485	278	267	269	139	132	144	92	99	87	57	61	61	48	41	39	35	38	33	33	27	21
0:31:00	3757	3735	3777	1963	1873	1962	991	969	981	518	507	498	282	272	261	144	166	139	90	83	83	59	63	58	40	44	41	37	42	35	27	29	33
0:34:00	3771	3746	3776	1890	1926	1896	1013	952	981	505	530	497	275	269	277	150	161	149	93	89	92	54	62	58	44	50	44	28	43	37	29	30	27
0:37:00	3779	3793	3758	1935	1909	1950	976	980	1002	503	520	495	263	268	264	147	140	140	92	83	86	61	59	67	48	41	35	34	37	37	23	26	28
0:41:00	3818	3727	3812	1939	1907	1913	986	973	1011	511	506	491	269	258	258	153	149	145	91	82	87	59	62	57	49	38	45	31	39	43	27	24	25
0:44:00	3812	3706	3722	1959	1892	1872	982	987	1002	502	516	478	286	277	268	158	140	146	88	91	82	63	56	63	36	38	41	35	37	36	34	25	27
0:48:00	3774	3722	3727	1931	1950	1897	1026	1000	966	497	518	505	266	274	264	151	154	140	90	92	87	57	66	61	44	44	43	41	38	38	24	31	26
0:51:00	3740	3771	3699	1933	1943	1869	982	990	984	519	500	502	274	271	271	129	142	152	89	83	83	61	69	73	42	46	43	31	34	34	28	32	26
0:55:00	3723	3737	3772	1960	1925	1895	971	969	963	496	514	498	272	289	255	156	153	158	88	92	81	54	63	50	39	43	42	38	40	37	34	29	22
0:58:00	3779	3730	3756	1941	1949	1910	1002	989	971	506	514	513	271	269	267	149	139	149	89	75	84	54	62	55	40	42	45	34	45	35	25	26	29
1:02:00	3783	3806	3737	1907	1871	1907	1002	984	998	526	519	482	258	265	265	145	159	153	87	84	88	53	59	63	43	41	39	38	34	41	26	27	28
1:05:00	3708	3656	3693	1955	1920	1936	995	969	997	510	549	497	281	271	271	140	145	139	92	85	93	61	61	57	46	46	35	41	34	36	32	29	32
1:08:00	3773	3803	3745	1932	1919	1905	1007	960	968	516	534	501	267	262	280	150	161	140	92	84	81	52	68	59	43	45	45	30	37	33	33	23	26
1:12:00	3735	3802	3723	1972	1925	1895	969	946	992	510	498	503	245	270	278	141	156	138	100	85	92	53	55	54	48	45	43	33	39	40	29	24	30
1:15:00	3787	3695	3760	1963	1946	1933	1007	972	975	515	511	492	265	264	271	153	148	157	88	89	91	60	69	57	44	38	46	41	41	36	33	29	30
1:19:00	3782	3727	3716	1922	1933	1905	989	973	981	543	512	507	261	274	258	141	143	146	88	86	89	56	64	56	40	43	40	38	43	35	33	25	29
1:22:00	3782	3756	3787	1899	1884	1926	989	971	984	532	504	508	275	273	277	144	144	147	91	88	84	53	59	65	36	44	42	39	36	35	28	28	29
1:26:00	3729	3779	3760	1909	1916	1904	982	969	996	524	528	495	264	269	268	153	162	142	95	78	101	59	60	62	42	38	41	41	36	39	31	27	26
1:29:00	3824	3681	3661	1928	1898	1899	978	1016	1003	509	507	493	273	259	272	157	149	151	88	89	86	58	59	55	49	38	41	38	42	39	25	31	27
1:33:00	3725	3693	3696	1890	1856	1867	980	998	968	509	508	485	274	255	266	155	155	149	85	80	77	64	67	62	42	49	48	43	32	40	33	26	29
1:36:00	3732	3676	3666	1867	1874	1878	1006	969	973	492	491	495	267	262	254	145	149	149	91	88	83	61	60	59	47	44	43	37	38	38	31	35	29
1:40:00	3711	3693	3746	1854	1864	1865	989	995	973	509	505	528	286	275	262	156	151	142	86	82	82	61	66	58	44	50	40	37	44	32	25	27	24
1:43:00	3699	3767	3705	1931	1884	1897	963	999	1000	515	498	508	286	250	274	145	148	135	95	82	91	63	59	57	42	44	39	48	45	39	32	28	32
1:47:00	3743	3774	3746	1975	1899	1893	960	1011	967	513	503	497	284	254	256	147	144	143	95	82	93	51	56	58	41	42	43	44	35	37	25	27	34
1:50:00	3712	3694	3652	1960	1943	1916	995	971	989	503	507	494	273	271	259	154	142	150	93	91	86	54	58	63	50	42	42	37	45	36	33	36	30
1:53:00	3728	3712	3696	1926	1903	1908	987	995	998	507	514	522	276	275	258	153	145	139	84	88	93	57	48	61	42	42	41	32	41	29	28	28	29
1:57:00	3733	3696	3722	1908	1893	1915	970	984	1006	495	496	502	285	259	257	147	147	158	87	74	83	60	65	66	47	39	43	46	35	36	31	28	34
2:00:00	3763	3807	3742	1937	1930	1925	961	973	962	494	514	515	274	279	260	148	157	155	87	80	88	57	60	54	50	46	42	36	39	39	30	32	28
2:04:00	3699	3726	3671	1934	1877	1849	966	953	978	492	519	504	271	256	253	159	150	144	92	83	91	62	54	66	39	42	49	36	32	34	27	30	29
2:07:00	3740	3799	3743	1950	1895	1937	980	1027	960	496	509	505	278	280	241	145	143	128	87	93	99	72	71	54	51	43	40	35	23	37	41	23	19
2:11:00	3742	3774	3739	1898	1878	1876	976	983	970	499	514	499	271	251	259	150	149	141	86	92	96	55	57	54	50	46	52	40	42	39	28	34	31
2:14:00	3773	3714	3749	1859	1904	1894	992	969	989	510	503	516	274	266	264	145	157	125	89	78	89	61	54	66	43	48	45	37	35	43	27	30	35
2:18:00	3715	3740	3748	1949	1891	1916	989	972	993	514	516	508	281	255	264	151	160	151	102	86	87	57	64	58	40	53	46	40	48	38	29	31	28
2:21:00	3761	3710	3675	1952	1925	1921	958	980	989	521	521	492	289	245	267	145	145	158	101	81	92	70	57	62	47	33	45	45	33	35	27	35	35
2:24:00	3731	3749	3754	1911	1877	1899	970	995	994	503	524	507	274	264	267	154	142	143	85	75	83	57	62	66	45	51	40	45	37	33	31	32	33
2:28:00	3809	3752	3749	1924	1945	1918	980	972	960	509	487	496	265	259	261	146	149	150	90	81	91	56	58	59	41	44	40	43	37	35	33	22	27
2:31:00	3736	3761	3712	1956	1919	1876	1021	960	997	524	518	510	279	260	266	132	141	147	90	88	90	54	60	53	43	48	47	40	39	40	26	29	20
2:35:00	3819	3715	3697	1903	1904	1904	1033	978	1003	497	499	524	288	285	264	149	140	138	91	91	103	60	57	56	51	49	50	29	40	37	27	26	29
2:38:00	3633	3694	3661	1888	1890	1906	969	985	994	514	506	518	269	254	265	143	152	140	90	86	94	63	52	54	42	44	39	43	36	35	28	31	32
2:42:00	3771	3758	3697	1913	1879	1906	972	952	1008	497	522	507	271	272	281	141	147	130	85	91	86	59	63	55	45	54	44	46	41	41	27	34	31
2:45:00	3726	3772	3682	1947	1882	1863	959	987	969	517	532	491	269	266	258	141	141	139	90	82	83	59	60	62	47	41	45	46	39	34	29	31	28
2:49:00	3717	3717	3680	1888	1860	1937	954	988	960	529	492	501	274	260	266	148	156	162	98	82	87	63	58	55	51	42	40	42	39	39	27	31	32
2:52:00	3707	3761	3693	1919	1890	1890	973	989	992	509	515	499	247	274	264	154	154	139	89	86	87	63	60	60	40	42	45	39	41	40	33	30	23
2:55:00	3733	3659	3617	1926	1894	1845	994	989	994	501	519	512	279	274	270	136	145	148	91	86	85	62	53	62	49	46	45	41	35	40	31	25	31
2:59:00	3734	3702	3648	1913	1889	1924	1007	954	988	550	516	510	263	269	273	154	146	148	90	77	89	59	58	58	50	37	41	43	37	41	30	36	32
3:02:00	3704	3713	3738	1949	1884	1889	988	984	998	491	514	526	263	266	281	152	144	150	88	84	84	60	72	62	49	43	47	38	34	40	30	35	31
3:06:00	3717	3678	3674	1887	1886	1873	960	990	997	515	482	507	256	247	266	146	148	139	91	93	81	60	63	63	45	41	40	37	39	40	27	32	30
3:09:00	3772	3747	3696	1880	1902	1891	992	976	992	510	488	515	266	266	266	134	146	133	90	84	77	57	59	55	48	45	40	34	44	42	25	29	29
3:13:00	3773	3729	3718	1904	1886	1867	956	950	1000	503	521	512	267	264	263	149	155	148	93	81	88	62	59	61	50	38	47	38	45	39	29	27	28
3:16:00	3748	3676	3693	1910	1909	1919	979	965	988	500	505	520	277	274	274	162	153	145	84	90	95	60	62	63	43	50	43	42	44	37	26	27	34
3:20:00	3762	3693	3680	1937	1901	1847	940	978	976	512	488	501	279	283	267	153	140	144	96	93	78	63	59	61	46	43	40	36	42	36	30	31	31
3:23:00	3732	3706	3610	1859	1862	1905	976	967	965	507	524	500	261	261	265	151	141	144	91	73	96	64	62	62	44	49	48	39	36	38	32	26	30
3:27:00	3712	3698	3645	1901	1901	1947	986	955	970	499	510	489	272	270	267	150	159	146	91	87	86	55	62	62	43	47	39	40	38	39	28	28	31
3:30:00	3807	3750	3710	1938	1912	1883	987	971	989	513	477	503	276	276	257	152	138	151	101	81	80	62	62	55	50	43	40	47	30	39	35	28	34
3:33:00	3674	3693	3680	1912	1889	1897	969	938	984	499	505	485	274	263	269	136	137	142	90	88	84	62	58	65	42	48	39	40	35	37	28	29	24
3:37:00	3779	3740	3680	1891	1915	1900	989	958	973	526	490	526	271	276	272	149	137	150	84	85	75	71	56	62	44	47	38	41	36	34	26	27	32
3:40:00	3698	3718	3664	1903	1913	1930	977	955	975	534	509	490	269	282	265	138	152	148	85	82	86	66	62	59	44	41	48	40	43	39	24	30	29
3:44:00	3760	3697	3656	1883	1900	1913	983	971	966	499	523	488	280	278	265	143	156	158	90	91	86	60	62	56	48	48	44	37	37	41	31	24	35
3:47:00	3680	3643	3693	1919	1885	1922	979	974	972	499	501	485	271	267	268	159	142	143	91	86	90	57	61	61	44	45	41	38	38	44	30	35	35
3:51:00	3700	3710	3680	1942	1826	1894	966	963	980	488	481	507	263	257	270	157	144	139	94	80	82	54	65	55	46	46	37	39	33	40	31	24	29
3:54:00	3707	3683	3754	1910	1937	1845	969	998	962	512	527	501	261	264	269	152	148	137	84	82	87	52	58	54	43	43	49	39	40	34	25	30	31
3:57:00	3682	3640	3696	1915	1925	1872	990	968	1012	528	514	506	274	286	266	145	151	139	92	86	83	55	64	60	45	46	46	41	34	43	26	31	32
4:01:00	3699	3690	3626	1901	1884	1935	960	962	1010	514	508	486	262	265	256	151	140	157	87	85	86	53	67	59	48	42	39	42	34	40	29	32	29
4:04:00	3773	3660	3688	1906	1912	1934	991	961	971	534	487	495	262	266	250	141	141	147	103	88	82	68	65	64	48	42	40	37	38	47	31	31	35
4:08:00	3734	3612	3678	1918	1858	1914	963	959	1011	505	487	501	258	271	266	146	129	147	88	83	86	61	64	65	45	44	48	40	39	38	30	33	34
4:11:00	3696	3719	3723	1879	1867	1894	983	955	952	523	523	481	266	267	236	137	142	137	91	91	90	68	65	56	47	44	42	39	35	32	27	27	30
4:15:00	3716	3768	3692	1844	1871	1944	987	969	948	503	482	505	258	263	244	142	148	156	81	88	88	64	64	63	51	44	46	36	38	36	26	31	32
4:18:00	3737	3680	3711	1881	1892	1887	961	970	980	483	499	481	277	260	259	143	146	133	84	92	91	53	58	53	51	45	44	32	37	40	35	30	29
4:22:00	3699	3632	3617	1871	1892	1876	969	975	965	510	506	509	262	265	266	141	153	141	96	84	93	55	56	59	44	37	40	39	31	39	29	24	28
4:25:00	3730	3664	3693	1898	1915	1899	985	975	1017	505	503	506	266	270	257	151	154	149	95	90	87	60	56	55	50	42	42	38	38	37	30	30	33
4:28:00	3709	3642	3647	1895	1898	1870	969	1011	965	502	492	500	275	259	261	146	149	150	85	86	79	66	56	64	43	43	44	42	38	36	26	27	28
4:32:00	3747	3682	3709	1904	1902	1923	995	976	986	518	501	515	268	272	265	141	142	136	99	84	88	50	60	64	49	41	50	36	39	40	27	30	26
4:35:00	3721	3722	3698	1938	1920	1896	976	996	972	510	525	503	271	265	268	141	142	142	98	76	89	60	64	55	43	42	43	37	42	34	31	29	36
4:39:00	3753	3750	3688	1933	1863	1863	977	972	966	489	518	487	277	260	265	151	159	140	103	87	84	55	55	63	45	41	40	43	42	41	29	30	33
4:42:00	3682	3663	3684	1907	1850	1882	939	965	969	508	508	485	266	246	257	136	140	158	82	79	87	63	53	61	43	43	35	38	37	37	27	28	28
4:45:00	3681	3664	3577	1857	1894	1847	952	947	982	485	490	486	286	261	256	150	147	143	94	89	95	68	62	60	42	41	45	42	38	32	30	31	26
4:49:00	3706	3736	3632	1887	1872	1896	992	974	976	494	499	491	269	266	268	145	148	146	88	85	84	71	62	47	42	44	46	41	34	38	26	32	30
4:52:00	3709	3712	3627	1953	1879	1892	990	956	982	506	522	503	258	274	261	159	149	153	82	92	92	60	65	55	44	50	42	38	36	38	29	29	28
4:56:00	3663	3679	3711	1901	1886	1884	974	975	978	512	513	511	270	259	268	144	145	153	88	83	84	57	52	63	40	42	45	38	41	43	28	24	35
4:59:00	3769	3658	3700	1888	1894	1873	954	958	962	506	514	491	267	270	262	138	143	164	96	85	88	55	61	56	43	50	44	43	38	35	30	31	29
5:03:00	3720	3726	3728	1909	1897	1941	979	978	981	498	515	525	275	253	243	150	144	141	87	85	90	60	65	63	41	49	47	37	36	36	32	27	34
5:06:00	3713	3639	3548	1956	1871	1892	989	977	962	490	511	486	269	253	274	153	155	137	91	91	92	60	56	56	55	43	47	40	39	39	32	31	30
5:09:00	3689	3631	3588	1891	1863	1836	957	959	961	509	493	482	274	253	259	146	146	137	99	79	82	66	60	57	44	44	45	40	36	36	28	25	33
5:13:00	3783	3716	3693	1919	1916	1890	991	988	971	499	498	499	263	282	272	146	146	158	96	89	90	56	59	57	48	48	42	42	32	33	28	31	28
5:16:00	3733	3649	3657	1927	1904	1907	1006	973	982	498	508	499	271	264	252	150	145	146	96	89	83	63	64	56	45	44	45	34	38	36	26	30	30
5:20:00	3726	3689	3725	1900	1903	1921	961	980	969	498	515	497	265	256	265	145	141	149	96	83	90	61	53	71	43	45	45	35	32	35	31	27	31
5:23:00	3703	3734	3676	1909	1935	1928	978	977	992	503	493	491	274	255	257	131	143	142	88	88	94	58	57	69	44	38	47	34	37	39	29	35	33
5:26:00	3753	3734	3681	1872	1864	1899	968	969	981	513	485	506	252	264	253	151	133	156	95	93	85	58	51	62	44	38	43	40	37	39	30	27	35
5:30:00	3717	3675	3652	1914	1895	1896	995	966	994	510	492	500	287	276	264	146	162	153	91	85	96	59	65	58	39	50	37	39	37	39	27	26	37
5:33:00	3698	3716	3664	1894	1893	1884	966	972	960	521	496	500	264	248	267	151	142	141	89	78	93	61	56	55	41	50	49	44	39	36	25	32	29
5:37:00	3744	3731	3606	1923	1879	1882	950	951	966	490	508	477	269	275	270	144	137	144	98	87	86	54	62	61	44	49	46	47	36	38	33	29	35
5:40:00	3684	3667	3663	1878	1925	1895	952	944	1004	510	508	504	264	278	275	140	146	150	102	85	87	52	59	59	41	44	44	38	37	37	27	27	27
5:44:00	3739	3687	3688	1896	1882	1840	951	962	957	487	493	527	270	274	262	158	145	144	91	86	87	58	55	61	45	46	41	42	44	39	34	26	30
5:47:00	3703	3683	3683	1897	1875	1889	975	1001	962	508	513	498	271	274	267	147	147	144	99	84	73	59	50	61	50	39	41	38	44	47	34	30	34
5:50:00	3709	3758	3750	1922	1900	1915	969	931	976	490	503	480	282	257	281	140	158	140	96	79	87	60	63	60	47	44	43	38	39	42	27	28	31
5:54:00	3713	3661	3703	1901	1886	1884	985	970	976	517	516	498	267	268	259	140	153	152	92	89	84	55	51	61	49	42	44	38	33	41	25	31	34
5:57:00	3737	3749	3687	1890	1886	1874	981	990	1005	524	499	500	272	259	255	138	150	140	95	84	96	59	62	56	42	40	44	39	47	35	33	28	33
6:01:00	3738	3656	3695	1876	1867	1901	943	961	978	503	511	495	269	266	248	149	149	149	87	91	90	63	54	53	41	46	48	35	37	37	25	31	30
6:04:00	3703	3690	3661	1900	1828	1918	987	965	949	485	515	475	264	264	259	143	156	143	77	85	84	59	55	62	52	41	42	47	37	38	35	30	34
6:08:00	3770	3743	3595	1872	1881	1909	984	989	946	503	526	505	263	266	270	137	147	140	95	97	89	62	63	51	45	51	44	37	37	36	29	31	31
6:11:00	3644	3650	3708	1914	1872	1887	949	955	973	496	502	498	263	263	274	136	151	141	90	92	94	54	50	69	48	32	39	30	40	42	30	31	32
6:14:00	3689	3655	3718	1839	1907	1864	952	977	986	531	506	491	261	270	256	145	133	137	100	93	81	73	56	58	42	49	44	42	33	39	31	32	25
6:18:00	3693	3650	3596	1889	1886	1870	951	971	985	524	523	509	268	258	280	133	152	147	88	91	96	57	54	64	43	46	41	43	37	37	25	34	32
6:21:00	3740	3741	3684	1923	1882	1891	978	955	954	499	514	493	262	257	255	136	155	153	93	99	91	62	51	66	49	44	39	40	38	36	30	29	31
6:25:00	3742	3698	3637	1869	1884	1863	982	984	945	525	510	504	266	262	258	145	136	142	94	83	90	63	59	58	47	45	44	44	33	34	24	28	36
6:28:00	3674	3656	3659	1855	1875	1868	982	969	974	528	521	509	274	264	263	150	150	133	83	87	89	67	53	66	48	41	43	37	41	39	37	29	28
6:32:00	3708	3728	3630	1875	1904	1928	963	967	971	506	496	488	301	264	258	138	144	146	84	85	82	60	52	62	43	47	47	38	38	36	31	25	31
6:35:00	3738	3708	3687	1882	1889	1886	986	972	958	521	504	480	275	275	258	137	140	149	85	91	76	61	64	60	46	40	46	41	41	37	30	28	30
6:38:00	3640	3716	3673	1893	1890	1901	974	989	963	497	498	490	273	265	255	147	140	142	96	87	83	63	64	65	47	45	42	34	38	39	25	29	29
6:42:00	3693	3704	3711	1870	1898	1864	980	960	968	473	508	499	276	258	259	162	149	141	98	83	93	60	59	63	47	39	39	45	33	35	26	25	28
6:45:00	3734	3709	3674	1914	1871	1889	966	969	963	505	493	489	270	267	252	149	137	137	85	92	87	56	59	55	48	48	41	39	40	33	32	33	28
6:49:00	3737	3690	3685	1923	1882	1847	971	939	941	506	522	498	278	267	247	152	148	149	82	88	80	63	54	49	38	41	48	43	38	38	33	32	30
6:52:00	3821	3728	3755	1915	1887	1914	978	975	959	534	522	508	267	288	249	143	152	158	96	89	95	59	52	67	45	43	42	42	36	34	28	28	25
6:56:00	3717	3672	3655	1888	1861	1872	957	966	988	515	542	500	279	262	263	154	146	151	104	83	80	65	67	54	42	40	37	39	37	39	30	29	30
6:59:00	3706	3666	3622	1885	1916	1902	960	963	987	515	513	483	266	262	271	137	146	140	96	95	84	69	61	60	49	41	44	36	35	39	29	29	32
7:02:00	3707	3690	3655	1894	1904	1902	944	1000	966	501	519	522	271	263	247	141	147	155	89	90	83	61	66	57	45	42	46	39	39	37	27	31	32
7:06:00	3671	3720	3664	1917	1891	1876	971	968	982	508	513	513	275	260	261	138	156	145	89	97	91	62	64	60	49	51	42	35	33	33	28	30	35
7:09:00	3728	3715	3735	1904	1850	1880	972	971	943	502	508	489	273	258	260	147	154	141	92	87	93	60	58	62	46	44	47	35	43	40	28	30	30
7:13:00	3752	3657	3736	1897	1891	1903	978	975	978	508	507	462	258	257	267	139	147	151	82	81	82	52	61	59	37	43	44	42	33	37	28	23	31
7:16:00	3734	3724	3742	1934	1925	1889	963	976	962	505	525	505	275	268	252	151	138	155	91	88	83	53	53	61	38	44	45	34	46	36	27	29	29
7:19:00	3745	3684	3708	1909	1865	1906	962	980	964	505	523	518	283	285	247	155	140	147	89	90	94	63	58	50	45	39	42	44	37	36	34	28	36
7:23:00	3733	3727	3656	1887	1853	1884	1003	951	956	491	492	527	272	262	252	143	147	143	98	85	88	54	58	57	42	47	37	38	38	36	26	27	35
7:26:00	3667	3693	3694	1910	1884	1915	954	989	949	490	506	490	281	263	262	140	148	147	94	96	84	56	62	60	42	50	43	38	36	47	31	29	27
7:30:00	3687	3656	3621	1847	1866	1902	948	986	964	508	486	487	265	262	264	150	145	150	96	100	104	65	58	55	48	44	42	45	37	36	31	33	27
7:33:00	3720	3695	3626	1875	1883	1864	981	942	966	491	490	497	271	271	265	139	142	140	84	86	95	58	64	55	42	47	38	35	33	29	33	25	32
7:37:00	3693	3712	3652	1949	1896	1913	961	967	959	496	515	500	271	269	256	157	131	144	87	88	82	59	65	57	41	41	49	44	44	34	33	35	32
7:40:00	3659	3668	3656	1845	1897	1885	951	979	960	510	493	504	282	253	270	151	149	138	100	83	90	51	62	64	43	45	48	38	40	37	28	34	31
7:44:00	3792	3668	3665	1951	1870	1902	966	968	962	506	510	491	286	253	267	150	137	145	96	83	92	63	60	56	51	43	50	41	36	38	28	30	32
7:47:00	3682	3656	3612	1885	1908	1874	981	955	995	511	496	508	269	264	258	142	140	140	95	81	89	56	59	61	42	46	42	38	42	32	30	32	29
7:51:00	3707	3696	3707	1875	1879	1844	978	980	969	493	490	496	292	276	275	139	150	140	90	87	85	64	65	64	43	36	43	37	35	45	32	27	29
7:54:00	3702	3659	3593	1859	1906	1842	965	976	972	484	500	503	266	251	247	157	129	146	93	88	94	56	64	57	49	42	43	39	38	40	28	29	29
7:58:00	3758	3739	3629	1919	1884	1837	975	948	971	505	497	496	274	251	263	155	154	151	92	91	90	60	65	56	48	43	49	39	39	36	35	34	27
8:01:00	3649	3653	3638	1888	1922	1898	954	979	982	509	489	499	270	264	256	144	147	160	81	94	90	59	60	58	47	49	46	35	44	43	28	30	29
8:04:00	3717	3666	3679	1949	1834	1880	990	967	967	502	509	461	278	261	252	146	149	154	92	89	81	62	64	56	43	47	43	38	35	39	32	27	29
8:08:00	3766	3711	3746	1887	1898	1873	964	970	988	519	523	511	270	259	256	145	140	150	99	81	87	64	63	64	45	46	44	36	44	34	29	30	31
8:11:00	3733	3683	3679	1911	1899	1884	986	953	970	497	506	510	258	267	254	140	137	153	91	88	85	59	63	64	42	44	47	36	35	41	29	28	31
8:15:00	3698	3704	3618	1911	1900	1862	985	965	976	485	517	505	279	260	251	145	152	164	102	96	85	53	61	63	50	45	49	40	44	37	31	30	29
8:18:00	3720	3675	3637	1883	1865	1850	970	968	989	522	513	476	272	268	278	159	144	144	93	86	82	62	56	65	44	42	46	37	41	40	33	33	30
8:22:00	3658	3679	3697	1902	1906	1867	957	1002	975	496	527	489	282	272	272	153	150	147	94	89	86	61	67	52	45	42	43	39	34	31	30	31	28
8:25:00	3684	3763	3682	1890	1910	1891	981	985	974	486	509	509	261	267	250	146	142	147	95	85	91	58	56	49	48	57	40	39	33	43	31	32	26
8:29:00	3722	3675	3631	1900	1915	1926	953	955	987	505	503	487	263	270	268	150	142	144	93	83	89	61	62	59	45	47	42	37	31	43	29	33	27
8:32:00	3730	3624	3602	1870	1882	1864	987	976	961	498	501	503	274	264	261	147	137	151	87	85	97	59	59	54	41	40	43	41	42	35	30	24	27
8:35:00	3694	3652	3600	1878	1897	1898	976	983	971	500	492	482	258	266	272	141	140	155	97	81	82	52	60	55	47	45	47	35	37	35	29	27	33
8:39:00	3730	3729	3675	1949	1861	1918	952	967	977	510	483	495	275	259	255	157	143	157	87	81	93	54	56	60	43	44	43	44	36	35	28	30	30
8:42:00	3748	3693	3670	1903	1908	1928	991	953	974	483	491	515	276	267	252	141	148	148	81	87	94	60	58	58	38	42	43	35	38	32	37	31	29
8:46:00	3745	3715	3706	1885	1928	1908	954	946	960	495	514	483	277	247	255	157	145	142	92	82	87	57	58	62	42	45	41	40	38	34	28	27	31
8:49:00	3755	3694	3620	1865	1843	1879	965	965	971	494	488	490	274	267	255	143	146	151	90	86	85	55	59	57	47	46	48	35	36	34	33	27	27
8:53:00	3710	3661	3637	1913	1859	1882	965	969	974	506	520	493	274	269	262	138	152	149	94	84	84	56	71	55	52	43	46	35	37	39	34	28	28
8:56:00	3720	3717	3590	1904	1883	1865	1000	940	952	513	503	493	256	260	262	149	145	148	93	90	88	57	65	61	41	45	45	38	38	38	25	26	30
9:00:00	3663	3640	3585	1854	1876	1905	963	976	946	486	480	496	264	267	272	152	135	148	91	84	91	59	56	61	52	48	45	40	44	41	34	31	32
9:03:00	3715	3666	3653	1887	1877	1916	972	965	968	491	504	511	278	244	257	144	144	153	92	82	84	48	61	62	44	47	45	38	41	40	28	33	26
9:07:00	3671	3652	3697	1888	1912	1902	979	983	972	502	512	493	272	276	243	145	141	148	84	82	91	60	59	52	35	43	45	37	41	35	32	33	35
9:10:00	3756	3640	3683	1918	1899	1934	995	986	971	494	506	491	283	267	261	154	149	163	94	83	90	58	59	59	44	49	40	41	37	32	25	29	30
9:13:00	3727	3704	3653	1916	1884	1889	974	955	988	512	528	496	281	265	272	151	152	144	97	87	82	54	62	55	43	43	41	36	41	38	30	33	28
9:17:00	3681	3670	3664	1882	1838	1860	955	958	958	491	498	495	278	270	246	150	140	148	91	84	85	53	63	60	46	49	41	39	38	37	29	29	28
9:20:00	3675	3686	3767	1905	1828	1883	969	930	951	519	513	479	269	255	262	142	142	150	98	80	94	54	57	60	45	40	44	40	35	41	30	34	31
9:24:00	3726	3679	3680	1836	1914	1915	979	969	977	521	506	506	259	272	258	146	142	146	94	82	83	63	54	63	50	50	41	35	43	39	29	32	29
9:27:00	3732	3712	3701	1879	1869	1861	973	967	990	487	497	498	265	259	276	142	134	135	91	94	87	51	55	60	46	47	47	37	38	41	26	26	30
9:31:00	3660	3722	3627	1914	1904	1900	970	971	982	512	533	505	271	272	277	147	144	164	93	95	83	53	53	60	47	48	47	44	42	41	26	34	28
9:34:00	3752	3643	3658	1895	1865	1852	964	962	990	519	518	494	257	267	259	150	134	147	100	86	88	60	61	58	48	45	41	40	41	40	28	31	27
9:38:00	3740	3663	3646	1874	1889	1909	974	964	973	523	481	486	269	268	269	143	158	143	83	87	88	67	57	61	39	46	36	39	43	38	28	29	27
9:41:00	3742	3668	3643	1894	1863	1876	971	961	991	510	506	497	289	278	245	148	137	144	98	90	87	65	64	61	51	42	40	39	33	39	31	33	29
9:45:00	3752	3645	3655	1887	1868	1882	971	982	981	508	500	501	274	265	258	157	146	142	86	82	85	58	63	53	48	42	37	41	41	40	33	28	30
9:48:00	3699	3746	3662	1852	1893	1876	980	963	966	513	523	501	272	269	254	143	147	140	95	97	92	62	59	64	42	40	45	35	37	40	31	26	29
9:52:00	3709	3724	3680	1849	1897	1909	973	1004	955	491	497	514	282	272	256	142	155	144	87	85	92	58	63	57	43	42	47	35	35	36	27	31	30
9:55:00	3689	3682	3677	1865	1913	1888	992	963	984	500	522	500	282	260	260	143	134	151	82	87	86	64	56	55	41	52	42	42	42	41	33	31	32
9:58:00	3685	3711	3564	1892	1938	1870	956	952	980	506	492	503	268	260	256	136	142	162	94	83	88	54	60	60	50	48	45	33	37	36	27	31	27
10:02:00	3727	3688	3640	1922	1887	1882	956	958	968	481	494	503	266	260	261	148	139	154	90	93	90	55	61	54	48	41	48	41	38	38	32	33	33
10:05:00	3745	3666	3607	1898	1924	1875	955	975	973	491	503	509	263	258	255	147	155	144	101	87	81	55	59	65	47	50	41	35	38	39	36	32	29
10:09:00	3740	3670	3662	1940	1903	1909	945	972	983	502	500	485	269	257	260	145	150	156	94	86	91	68	63	63	42	42	46	37	35	39	23	26	27
10:12:00	3650	3652	3611	1865	1886	1854	971	968	957	511	506	480	275	271	267	141	147	144	92	97	90	55	57	62	42	50	41	34	37	40	34	27	31
10:16:00	3765	3747	3692	1905	1871	1829	964	969	981	532	512	500	280	267	266	144	140	148	82	87	91	63	60	66	46	44	42	38	38	41	27	26	32
10:19:00	3684	3710	3669	1886	1899	1887	987	958	959	507	519	504	270	288	266	145	149	145	100	88	91	61	53	63	42	37	49	40	34	35	25	23	32
10:23:00	3753	3709	3718	1896	1843	1871	992	957	984	504	500	513	265	263	278	140	133	159	91	90	90	60	68	61	48	44	47	39	32	41	31	26	26
10:26:00	3735	3621	3598	1959	1850	1839	979	986	979	485	493	497	272	262	248	143	145	137	83	82	86	63	48	66	43	44	42	40	43	35	32	30	29
10:30:00	3702	3657	3648	1865	1859	1899	939	968	978	498	501	488	257	261	259	149	154	140	98	85	90	64	63	56	45	46	40	40	40	37	30	23	29
10:33:00	3760	3710	3633	1883	1866	1901	987	951	949	513	481	503	270	267	264	144	156	158	95	83	90	60	66	63	38	46	47	39	41	42	29	27	32
10:37:00	3734	3682	3662	1860	1892	1875	967	958	973	523	516	496	290	274	262	135	143	135	97	89	84	53	60	59	50	42	42	39	42	40	34	30	27
10:40:00	3713	3692	3602	1861	1838	1840	971	971	996	494	501	509	258	263	263	144	158	152	92	82	90	61	56	58	47	38	44	38	38	45	27	25	30
10:43:00	3764	3681	3561	1901	1886	1878	944	964	936	493	512	515	262	272	252	147	142	158	100	86	88	60	59	60	49	52	42	39	39	39	34	34	35
10:47:00	3711	3679	3655	1884	1880	1871	998	996	992	501	525	500	259	254	252	140	141	149	95	95	89	57	53	57	43	47	43	41	38	38	37	34	29
10:50:00	3633	3696	3665	1873	1863	1930	960	967	954	501	495	493	271	270	258	142	134	151	89	86	85	56	53	54	42	44	40	37	39	34	27	31	30
10:54:00	3731	3727	3593	1869	1870	1870	943	981	962	497	508	491	251	257	252	148	140	146	97	82	90	59	66	60	46	45	41	41	36	35	29	33	31
10:57:00	3692	3717	3707	1901	1893	1879	971	996	973	514	535	500	268	264	262	148	147	139	94	75	81	57	61	59	40	41	38	35	38	38	29	28	31
11:01:00	3764	3667	3607	1857	1877	1885	970	987	990	514	501	489	268	257	260	150	148	140	92	86	81	61	60	63	48	39	46	44	35	39	34	26	29
11:04:00	3701	3713	3682	1909	1943	1886	961	977	952	508	530	487	273	275	257	149	140	150	95	88	95	69	61	60	51	50	41	41	33	44	31	35	26
11:08:00	3737	3746	3696	1911	1900	1899	969	966	977	506	507	494	275	255	245	143	134	171	91	81	82	53	56	61	49	46	44	40	32	38	30	31	28
11:11:00	3731	3720	3708	1896	1910	1929	960	952	941	512	513	498	266	269	255	136	150	154	86	89	94	58	56	59	45	43	48	36	43	42	30	29	28
11:14:00	3754	3641	3642	1863	1871	1854	993	982	964	505	515	496	277	274	255	146	144	140	82	98	84	58	65	57	43	43	50	45	41	41	30	33	29
11:18:00	3678	3704	3637	1881	1902	1896	968	977	993	521	527	506	267	273	249	147	140	139	96	95	89	62	58	50	45	42	43	39	47	35	28	31	35
11:21:00	3661	3710	3715	1931	1874	1919	982	976	974	525	493	499	282	264	274	142	141	151	92	82	85	64	51	59	47	34	45	41	32	36	30	31	26
11:25:00	3710	3703	3681	1919	1879	1881	967	979	997	522	507	504	265	262	258	155	139	152	94	89	86	66	60	62	42	42	44	38	35	38	32	31	27
11:28:00	3738	3711	3635	1866	1904	1798	978	949	955	503	490	489	266	258	264	150	151	155	92	83	96	60	67	61	48	47	44	36	40	43	29	31	30
11:32:00	3756	3713	3725	1900	1895	1885	969	961	976	497	509	508	269	255	264	157	147	154	92	81	80	60	58	59	48	41	41	41	34	43	29	30	25
11:35:00	3669	3755	3649	1944	1883	1904	970	988	1000	486	505	480	276	267	265	144	144	147	93	77	82	60	56	63	45	42	44	39	43	31	30	31	30
11:39:00	3683	3643	3610	1880	1847	1894	1034	980	1002	504	499	497	273	249	254	147	140	154	96	91	94	59	55	63	42	41	40	37	35	43	30	27	31
11:42:00	3697	3655	3571	1912	1859	1876	988	965	948	518	516	507	259	264	255	151	156	141	90	92	89	62	62	60	46	49	43	32	43	38	29	31	27
11:45:00	3728	3726	3702	1891	1924	1859	978	963	969	501	496	485	263	258	253	138	140	137	82	90	95	57	58	63	41	42	41	38	40	42	22	28	28
11:49:00	3676	3614	3615	1905	1901	1903	964	975	959	518	505	499	266	268	263	135	144	152	98	81	91	70	55	60	45	39	43	40	40	37	26	25	28
11:52:00	3710	3701	3675	1835	1894	1909	951	987	991	514	500	512	255	268	253	147	145	149	91	82	93	63	53	60	53	44	45	40	41	39	28	29	29
11:56:00	3769	3679	3680	1895	1877	1936	963	980	955	508	502	483	279	247	257	146	146	155	92	88	76	61	60	61	41	46	45	39	37	42	27	28	29
11:59:00	3702	3721	3626	1865	1867	1853	966	981	984	502	510	477	263	256	250	138	154	155	94	91	95	57	55	56	50	45	43	42	33	42	26	35	30
12:02:00	3742	3673	3624	1858	1891	1912	968	994	965	493	507	483	254	261	270	134	154	153	96	81	83	60	59	57	44	49	46	40	38	35	30	30	28

## Sheet: Fig S1B Extracted measurements
	200 nM Fluorescein			100 nM Fluorescein			50 nM Fluorescein			25 nM Fluorescein			12.5 nM Fluorescein			6.25 nM Fluorescein			3.125 nM Fluorescein			1.563 nM Fluorescein			0.781 nM Fluorescein			0.391 nM Fluorescein			0 nM Fluorescein
epMotion/Varioskan LUX	423.146	434.856	434.221	209.851	223.111	221.441	109.318	110.348	109.921	54.5984	54.951	54.3768	26.8119	27.6352	27.0199	13.4246	13.4243	13.4678	6.81061	6.94517	6.9769	3.38048	3.46345	3.49577	1.7693	1.74554	1.7068	0.864748	0.875122	0.892931	0.0217235	0.0226713	0.020846
Dragonfly/CLARIOstar	3727.89	3704.26	3679.89	1904.15	1892.04	1892.92	975.242	972.531	976.251	506.445	507.303	498.758	270.891	265.379	261.682	146.137	146.147	146.806	91.4218	86.2227	87.4787	59.3981	59.6209	59.2986	44.8389	44.0332	43.2133	38.6919	38.0142	37.7583	29.3081	29.2464	29.7393
