# Supplementary material for: Key reaction components affect the kinetics and performance robustness of cell-free protein synthesis reactions
Source: Comput Struct Biotechnol J. 2021 Dec 13;20:218–29. doi: 10.1016/j.csbj.2021.12.013 (PMC8718664; doi:10.1016/j.csbj.2021.12.013)
Supplement: Supplementary data 2 [file mmc2.zip › Source Data/Figure 2A DSD1 workflow.json]

{
  "SchemaVersion": "2.21",
  "WorkflowId": "beab6934-e8f8-4cd8-b85c-ad9d90d6b78b",
  "Meta": {
    "Name": "Cell free  Protein Expression DSD1"
  },
  "Repositories": {
    "Synthace": {
      "Commit": "f0ce95b141846eeb22d3f5a5992bac53c237d6c4"
    }
  },
  "Elements": {
    "Instances": {
      "Add standards": {
        "TypeName": "Test_Accuracy",
        "Id": "def1eec5-9fb5-4663-8f8b-f5317d54cf2b",
        "Meta": {
          "x": 1261,
          "y": 0
        },
        "Parameters": {
          "AddBlanks": true,
          "AddReferenceSample": true,
          "AddTestSolutionBeforeBufferByDefault": false,
          "AlternativeTestSolutions": [],
          "DOEFile": null,
          "DefaultBaseLiquidPolicy": "SmartMix",
          "DefaultTotalVolume": "100ul",
          "MinimumVolume": "0.19ul",
          "NewPlateName": "DOEPlate_greiner384",
          "PreferredWells": {
            "default": ["A23", "B23", "C23", "D23", "E23", "F23", "G23", "H23", "I23", "J23", "K23", "L23", "M23", "N23", "O23", "P23"]
          },
          "Replicates": 1,
          "SubComponentForQuantification": "Fluorescein",
          "TestPlate": "greiner384",
          "TestVolumes": ["50ul", "25ul", "12.5ul", "6.25ul", "3.13ul", "1.56ul", "0.78ul", "0.39ul", "0.2ul"]
        }
      },
      "Append Data 1": {
        "TypeName": "Append_Data",
        "Id": "b117302a-e22e-4505-9e63-d2aafab16ce4",
        "Meta": {
          "x": 1610,
          "y": 279
        },
        "Parameters": {
          "Mode": "Outer"
        }
      },
      "Data To File 1": {
        "TypeName": "Data_To_File",
        "Id": "9ec75809-010f-43c5-9123-75f5c38a92c6",
        "Meta": {
          "x": 1792,
          "y": 279
        },
        "Parameters": {
          "OutputFilename": "exportedDoe.csv"
        }
      },
      "Define Diluent": {
        "TypeName": "Define_Liquid",
        "Id": "945b7521-5f06-4536-8e88-2fdc0fc794ad",
        "Meta": {
          "x": 0,
          "y": 85
        },
        "Parameters": {
          "Diluent": "water",
          "LiquidConcentration": "1X",
          "LiquidName": "Water",
          "LiquidPolicy": "DispenseAboveLiquid",
          "PrintBufferRecipeFile": false,
          "SubComponentConcentrations": {}
        }
      },
      "Define Standard": {
        "TypeName": "Define_Liquid",
        "Id": "1b5d05bc-9a42-40f1-91d0-86c8eda928d6",
        "Meta": {
          "x": 1075,
          "y": 35
        },
        "Parameters": {
          "Diluent": "water",
          "LiquidConcentration": "200nM",
          "LiquidName": "200mM Fluorescein",
          "LiquidPolicy": "water",
          "PrintBufferRecipeFile": false,
          "SubComponentConcentrations": {
            "Fluorescein": "200nM"
          }
        }
      },
      "Define Standard Diluent": {
        "TypeName": "Define_Liquid",
        "Id": "71da9c39-8117-4967-95d8-d5a062895956",
        "Meta": {
          "x": 1076,
          "y": 172
        },
        "Parameters": {
          "Diluent": "water",
          "LiquidConcentration": "50mM",
          "LiquidName": "Glycine",
          "LiquidPolicy": "water",
          "PrintBufferRecipeFile": false,
          "SubComponentConcentrations": {}
        }
      },
      "Export File to Upload Results into": {
        "TypeName": "ExportDOEFile",
        "Id": "eee679cb-8c9f-4e21-b78a-1460c5408fa4",
        "Meta": {
          "x": 1111,
          "y": 474
        },
        "Parameters": {
          "DeleteResponsesinDesignFile": false,
          "Responses": []
        }
      },
      "File to Data 1": {
        "TypeName": "File_to_Data",
        "Id": "1f23a5d1-2fc0-4709-8ab7-0daf61ba924c",
        "Meta": {
          "x": 1438,
          "y": 143
        },
        "Parameters": {
          "FileType": ""
        }
      },
      "File to Data 2": {
        "TypeName": "File_to_Data",
        "Id": "e877c37d-4bdf-4fd2-a3d0-cf9729ef089e",
        "Meta": {
          "x": 1310,
          "y": 484
        },
        "Parameters": {
          "FileType": ""
        }
      },
      "RunDOE": {
        "TypeName": "RunDOE",
        "Id": "a0c2018e-7989-4e11-9829-af02669e86ab",
        "Meta": {
          "x": 697,
          "y": 67
        },
        "Parameters": {
          "AliquotByRow": false,
          "DefaultComponentSetPointConcs": {},
          "Dilute": false,
          "DilutionFactorPreference": 100,
          "DoNotExpandZeros": false,
          "DoNotMixAfterAddingLastLiquid": true,
          "EnsureHighVolumeMixForLastStep": false,
          "IgnoreMissingLiquidWarnings": false,
          "OutputPlateType": "greiner384",
          "OutputReactionName": "Output plate",
          "PipetteIntoLiquidThresholdVol": "0.2ul",
          "ReplicateOnNewPlate": false,
          "SelectRunSubSet": ["1:54"],
          "SplitTimePointsToDifferentPlates": false,
          "StageToRun": null,
          "Stages": []
        }
      },
      "Specify Constrained Liquid Stocks and Paired Factors": {
        "TypeName": "AutoGenerateStockSolutions",
        "Id": "f8f118c3-5599-4f5a-a26f-8856872851ee",
        "Meta": {
          "x": 394,
          "y": 98
        },
        "Parameters": {
          "ComponentToConcentrationColumns": {},
          "ConstrainedStockConcentrations": {
            "ATP": "156mM",
            "CTP": "94mM",
            "CoA": "65mM",
            "DNA": "2000ug/ml",
            "DTT": "100mM",
            "GTP": "156mM",
            "NAD": "85mM",
            "UTP": "94mM",
            "cAMP": "190mM",
            "tRNA": "50mg/ml",
            "3-PGA": "1.4M",
            "PEG-8000": "200mg/ml",
            "Spermidine": "250mM",
            "Amino acids": "167mM",
            "HEPES pH7.5": "2M",
            "HEPES pH8.0": "2M",
            "HEPES pH8.5": "2M",
            "K-glutamate": "3M",
            "Folinic acid": "15mM",
            "Mg-glutamate": "1M",
            "Cell-free protein": "100mg/ml",
            "Protease inhibitor": "40mM"
          },
          "DefaultTotalVolume": "100ul",
          "DilutionFactorPreference": {
            "default": 50
          },
          "DilutionPlateOptions": [],
          "InputPlateLiquidVolumes": {},
          "InputPlates": [],
          "LHComponentNames": [],
          "LiquidsToAddToInputPlates": [],
          "MakeDilutionSeries": {
            "default": false
          },
          "MinimumTransferVolume": "0.19ul",
          "PrintBufferSheet": {
            "default": false
          },
          "UseLHPolicy": {
            "default": "water"
          }
        }
      },
      "Upload Media Optimisation DoE File": {
        "TypeName": "ParseDOEFile",
        "Id": "51e21835-20d7-416a-946e-a830d17cd2b1",
        "Meta": {
          "x": 84,
          "y": 354
        },
        "Parameters": {
          "DOEFile": {
            "Path": "Upload_Media_Optimisation_DoE_File/DSD1.xlsx",
            "IsOutput": false,
            "Name": "Dragonfly DSD1 design.xlsx",
            "RemoteInputURL": "files.antha.ninja://b9fa36dc-3d27-4755-97f6-495b625e0bd8/parameters/v1/Dragonfly DSD1 design.xlsx/7faeb08e-50d6-49ba-97d1-45f6f40df18f"
          },
          "DXORJMP": "JMP",
          "DeleteResponsesinDesignFile": false,
          "IncludesLHFactors": false,
          "Responses": []
        }
      }
    },
    "InstancesConnections": [{
      "Source": {
        "ElementInstance": "Upload Media Optimisation DoE File",
        "ParameterName": "RunsOut"
      },
      "Target": {
        "ElementInstance": "Specify Constrained Liquid Stocks and Paired Factors",
        "ParameterName": "RunsIn"
      }
    }, {
      "Source": {
        "ElementInstance": "Upload Media Optimisation DoE File",
        "ParameterName": "DesignFileFormat"
      },
      "Target": {
        "ElementInstance": "Export File to Upload Results into",
        "ParameterName": "DXORJMP"
      }
    }, {
      "Source": {
        "ElementInstance": "Upload Media Optimisation DoE File",
        "ParameterName": "ExportFileName"
      },
      "Target": {
        "ElementInstance": "Export File to Upload Results into",
        "ParameterName": "OutputDesignFilename"
      }
    }, {
      "Source": {
        "ElementInstance": "Define Diluent",
        "ParameterName": "OutputLiquid"
      },
      "Target": {
        "ElementInstance": "Specify Constrained Liquid Stocks and Paired Factors",
        "ParameterName": "Diluent"
      }
    }, {
      "Source": {
        "ElementInstance": "Define Diluent",
        "ParameterName": "OutputLiquid"
      },
      "Target": {
        "ElementInstance": "RunDOE",
        "ParameterName": "DefaultDiluent"
      }
    }, {
      "Source": {
        "ElementInstance": "RunDOE",
        "ParameterName": "RunsOut"
      },
      "Target": {
        "ElementInstance": "Export File to Upload Results into",
        "ParameterName": "RunsIn"
      }
    }, {
      "Source": {
        "ElementInstance": "Export File to Upload Results into",
        "ParameterName": "ExportedFile"
      },
      "Target": {
        "ElementInstance": "File to Data 2",
        "ParameterName": "DataFile"
      }
    }, {
      "Source": {
        "ElementInstance": "Add standards",
        "ParameterName": "ExportedFile"
      },
      "Target": {
        "ElementInstance": "File to Data 1",
        "ParameterName": "DataFile"
      }
    }, {
      "Source": {
        "ElementInstance": "File to Data 1",
        "ParameterName": "OutputData"
      },
      "Target": {
        "ElementInstance": "Append Data 1",
        "ParameterName": "InputDataSet"
      }
    }, {
      "Source": {
        "ElementInstance": "File to Data 2",
        "ParameterName": "OutputData"
      },
      "Target": {
        "ElementInstance": "Append Data 1",
        "ParameterName": "DataSetToAdd"
      }
    }, {
      "Source": {
        "ElementInstance": "Append Data 1",
        "ParameterName": "OutputDataSet"
      },
      "Target": {
        "ElementInstance": "Data To File 1",
        "ParameterName": "DataSetIn"
      }
    }, {
      "Source": {
        "ElementInstance": "Define Standard Diluent",
        "ParameterName": "OutputLiquid"
      },
      "Target": {
        "ElementInstance": "Add standards",
        "ParameterName": "Buffer"
      }
    }, {
      "Source": {
        "ElementInstance": "Define Standard",
        "ParameterName": "OutputLiquid"
      },
      "Target": {
        "ElementInstance": "Add standards",
        "ParameterName": "DefaultTestSolution"
      }
    }, {
      "Source": {
        "ElementInstance": "Specify Constrained Liquid Stocks and Paired Factors",
        "ParameterName": "DefaultTotalVolumeUsed"
      },
      "Target": {
        "ElementInstance": "RunDOE",
        "ParameterName": "DefaultTotalVolume"
      }
    }, {
      "Source": {
        "ElementInstance": "Specify Constrained Liquid Stocks and Paired Factors",
        "ParameterName": "MinimumTransferVolumeUsed"
      },
      "Target": {
        "ElementInstance": "RunDOE",
        "ParameterName": "MinVol"
      }
    }, {
      "Source": {
        "ElementInstance": "Specify Constrained Liquid Stocks and Paired Factors",
        "ParameterName": "StockComponents"
      },
      "Target": {
        "ElementInstance": "RunDOE",
        "ParameterName": "DefaultComponents"
      }
    }, {
      "Source": {
        "ElementInstance": "Upload Media Optimisation DoE File",
        "ParameterName": "RunsOut"
      },
      "Target": {
        "ElementInstance": "RunDOE",
        "ParameterName": "RunsIn"
      }
    }]
  },
  "Inventory": {
    "PlateTypes": {
      "Dragonfly Reservoirs HV": {
        "Name": "Dragonfly Reservoirs HV",
        "Manufacturer": "TTPLabtech",
        "PartNr": "",
        "WellShape": "box",
        "WellH": 20,
        "WellW": 39,
        "WellD": 9.84,
        "MaxVol": 10000,
        "MinVol": 30,
        "BottomType": 0,
        "BottomH": 0.5,
        "WellX": 20,
        "WellY": 39,
        "WellZ": 9.84,
        "ColSize": 2,
        "RowSize": 5,
        "Columns": 5,
        "Rows": 2,
        "Height": 10.52,
        "WellXOffset": 23,
        "WellYOffset": 40,
        "WellXStart": 17.28,
        "WellYStart": 21.740000000000002,
        "WellZStart": 3.7,
        "Extra": {},
        "Size": {
          "X": 127.76,
          "Y": 85.48,
          "Z": 10.52
        },
        "WellType": {
          "ShapeType": "box",
          "Dimensions": {
            "X": 20,
            "Y": 39,
            "Z": 9.84
          },
          "Volume": 10000,
          "ResidualVolume": 30,
          "BottomType": "flat",
          "BottomZOffset": 0.5,
          "Containers": null
        },
        "StackingHeight": 10.52,
        "Version": 1,
        "WellOffset": {
          "X": 23,
          "Y": 40
        },
        "WellStart": {
          "X": 17.28,
          "Y": 21.740000000000002,
          "Z": 3.7
        }
      },
      "greiner384": {
        "Name": "greiner384",
        "Manufacturer": "Greiner",
        "PartNr": "781162",
        "WellShape": "box",
        "WellH": 4,
        "WellW": 4,
        "WellD": 12,
        "MaxVol": 125,
        "MinVol": 20,
        "BottomType": 0,
        "BottomH": 1,
        "WellX": 4,
        "WellY": 4,
        "WellZ": 12,
        "ColSize": 16,
        "RowSize": 24,
        "Columns": 24,
        "Rows": 16,
        "Height": 14,
        "WellXOffset": 4.5,
        "WellYOffset": 4.5,
        "WellXStart": 11.78,
        "WellYStart": 8.74,
        "WellZStart": 3.2,
        "Extra": {},
        "Size": {
          "X": 127.76,
          "Y": 85.48,
          "Z": 14
        },
        "WellType": {
          "ShapeType": "box",
          "Dimensions": {
            "X": 4,
            "Y": 4,
            "Z": 12
          },
          "Volume": 125,
          "ResidualVolume": 20,
          "BottomType": "flat",
          "BottomZOffset": 1,
          "Containers": null
        },
        "StackingHeight": 14,
        "Version": 1,
        "WellOffset": {
          "X": 4.5,
          "Y": 4.5
        },
        "WellStart": {
          "X": 11.78,
          "Y": 8.74,
          "Z": 3.2
        }
      }
    },
    "Carriers": {
      "bioshake_96well_adaptor": {
        "Name": "bioshake_96well_adaptor",
        "Height": 4.5
      },
      "bioshake_standard_adaptor": {
        "Name": "bioshake_standard_adaptor",
        "Height": 5
      },
      "riser18": {
        "Name": "riser18",
        "Height": 18
      },
      "riser20": {
        "Name": "riser20",
        "Height": 20
      },
      "riser40": {
        "Name": "riser40",
        "Height": 40
      },
      "with_AB_magnetic_ring_stand": {
        "Name": "with_AB_magnetic_ring_stand",
        "Height": 12
      }
    }
  },
  "Config": {
    "GlobalMixer": {
      "useDriverTipTracking": true,
      "useTipboxAutofill": false,
      "ignorePhysicalSimulation": true,
      "allocateInputsVersion": 4,
      "elemellePlanning": false
    },
    "GilsonPipetMax": {},
    "Tecan": {},
    "CyBio": {},
    "Labcyte": {},
    "Hamilton": {},
    "TTP": {
      "Devices": {
        "3edb3cbc-dd7a-4307-b984-5c312ae7d852": {
          "Model": "DragonflyDiscovery",
          "inputPlateTypes": ["Dragonfly Reservoirs HV"],
          "layoutPreferences": {
            "Tipboxes": ["position_3", "position_7"],
            "Inputs": ["position_6", "position_8"],
            "Outputs": ["position_1"],
            "Plates": {},
            "Tipwastes": ["position_2"],
            "Wastes": null,
            "Washes": null
          },
          "maxPlates": 20,
          "maxWells": 2000,
          "residualVolumeWeight": 1
        }
      }
    },
    "Formulatrix": {},
    "QPCR": {},
    "PlateReader": {},
    "PlateWasher": {}
  }
}
