# Supplementary material for: Key reaction components affect the kinetics and performance robustness of cell-free protein synthesis reactions
Source: Comput Struct Biotechnol J. 2021 Dec 13;20:218–29. doi: 10.1016/j.csbj.2021.12.013 (PMC8718664; doi:10.1016/j.csbj.2021.12.013)
Supplement: Supplementary data 2 [file mmc2.zip › Source Data/Figure 1 Source Data.xlsx]

## Sheet: Experimental set-up
Reaction	Mg-glutamate (mM)	K-glutamate (mM)	DTT (mM)	Amino acids (mM)	HEPES (pH)	ATP (mM)	GTP (mM)	CTP (mM)	UTP (mM)	tRNA (mg/mL)	CoA (mM)	NAD (mM)	cAMP (mM)	Folinic acid (mM)	Spermidine (mM)	3-PGA (mM)	DNA (µg/mL)	PEG-8000 (mg/mL)	Protease inhibitor (mM)	Cell-free protein (mg/mL)
DSD Run 1	0	20	0	30	8	1.5	1.5	0.9	0.9	0.2	0.26	0.33	0.75	0.068	1	30	60	20	0	8.9
DSD Run 2	6	80	3	30	8	1.5	1.5	0.9	0.9	0.2	0.26	0.33	0.75	0.068	1	30	60	20	0	8.9
DSD Run 3	6	140	0	30	8	1.5	1.5	0.9	0.9	0.2	0.26	0.33	0.75	0.068	1	30	60	20	0	8.9
DSD Run 4	6	140	0	30	8	1.5	1.5	0.9	0.9	0.2	0.26	0.33	0.75	0.068	1	30	60	20	0	8.9
DSD Run 5	0	140	0	30	8	1.5	1.5	0.9	0.9	0.2	0.26	0.33	0.75	0.068	1	30	60	20	0	8.9
DSD Run 6	0	140	3	30	8	1.5	1.5	0.9	0.9	0.2	0.26	0.33	0.75	0.068	1	30	60	20	0	8.9
DSD Run 7	3	20	0	30	8	1.5	1.5	0.9	0.9	0.2	0.26	0.33	0.75	0.068	1	30	60	20	0	8.9
DSD Run 8	0	20	3	30	8	1.5	1.5	0.9	0.9	0.2	0.26	0.33	0.75	0.068	1	30	60	20	0	8.9
DSD Run 9	0	140	1.5	30	8	1.5	1.5	0.9	0.9	0.2	0.26	0.33	0.75	0.068	1	30	60	20	0	8.9
DSD Run 10	6	20	0	30	8	1.5	1.5	0.9	0.9	0.2	0.26	0.33	0.75	0.068	1	30	60	20	0	8.9
DSD Run 11	6	20	3	30	8	1.5	1.5	0.9	0.9	0.2	0.26	0.33	0.75	0.068	1	30	60	20	0	8.9
DSD Run 12	0	80	0	30	8	1.5	1.5	0.9	0.9	0.2	0.26	0.33	0.75	0.068	1	30	60	20	0	8.9
DSD Run 13	3	80	1.5	30	8	1.5	1.5	0.9	0.9	0.2	0.26	0.33	0.75	0.068	1	30	60	20	0	8.9
DSD Run 14	6	20	1.5	30	8	1.5	1.5	0.9	0.9	0.2	0.26	0.33	0.75	0.068	1	30	60	20	0	8.9
DSD Run 15	3	140	3	30	8	1.5	1.5	0.9	0.9	0.2	0.26	0.33	0.75	0.068	1	30	60	20	0	8.9
DSD Run 16	6	140	3	30	8	1.5	1.5	0.9	0.9	0.2	0.26	0.33	0.75	0.068	1	30	60	20	0	8.9
DSD Run 17	0	20	3	30	8	1.5	1.5	0.9	0.9	0.2	0.26	0.33	0.75	0.068	1	30	60	20	0	8.9
Custom Design Run 1	6	140	3	30	8	1.5	1.5	0.9	0.9	0.2	0.26	0.33	0.75	0.068	1	30	60	20	0	8.9
Custom Design Run 2	0	20	0	30	8	1.5	1.5	0.9	0.9	0.2	0.26	0.33	0.75	0.068	1	30	60	20	0	8.9
Custom Design Run 3	6	20	0	30	8	1.5	1.5	0.9	0.9	0.2	0.26	0.33	0.75	0.068	1	30	60	20	0	8.9
Custom Design Run 4	0	140	0	30	8	1.5	1.5	0.9	0.9	0.2	0.26	0.33	0.75	0.068	1	30	60	20	0	8.9
Custom Design Run 5	0	140	3	30	8	1.5	1.5	0.9	0.9	0.2	0.26	0.33	0.75	0.068	1	30	60	20	0	8.9
Custom Design Run 6	0	20	3	30	8	1.5	1.5	0.9	0.9	0.2	0.26	0.33	0.75	0.068	1	30	60	20	0	8.9
Custom Design Run 7	6	140	0	30	8	1.5	1.5	0.9	0.9	0.2	0.26	0.33	0.75	0.068	1	30	60	20	0	8.9
Custom Design Run 8	6	20	3	30	8	1.5	1.5	0.9	0.9	0.2	0.26	0.33	0.75	0.068	1	30	60	20	0	8.9
Mg OFAT Run 1	0	80	0	30	8	1.5	1.5	0.9	0.9	0.2	0.26	0.33	0.75	0.068	1	30	60	20	0	8.9
Mg OFAT Run 2	1	80	0	30	8	1.5	1.5	0.9	0.9	0.2	0.26	0.33	0.75	0.068	1	30	60	20	0	8.9
Mg OFAT Run 3	2	80	0	30	8	1.5	1.5	0.9	0.9	0.2	0.26	0.33	0.75	0.068	1	30	60	20	0	8.9
Mg OFAT Run 4	3	80	0	30	8	1.5	1.5	0.9	0.9	0.2	0.26	0.33	0.75	0.068	1	30	60	20	0	8.9
Mg OFAT Run 5	4	80	0	30	8	1.5	1.5	0.9	0.9	0.2	0.26	0.33	0.75	0.068	1	30	60	20	0	8.9
Mg OFAT Run 6	5	80	0	30	8	1.5	1.5	0.9	0.9	0.2	0.26	0.33	0.75	0.068	1	30	60	20	0	8.9
Mg OFAT Run 7	6	80	0	30	8	1.5	1.5	0.9	0.9	0.2	0.26	0.33	0.75	0.068	1	30	60	20	0	8.9
K OFAT Run 1	5	20	0	30	8	1.5	1.5	0.9	0.9	0.2	0.26	0.33	0.75	0.068	1	30	60	20	0	8.9
K OFAT Run 2	5	40	0	30	8	1.5	1.5	0.9	0.9	0.2	0.26	0.33	0.75	0.068	1	30	60	20	0	8.9
K OFAT Run 3	5	60	0	30	8	1.5	1.5	0.9	0.9	0.2	0.26	0.33	0.75	0.068	1	30	60	20	0	8.9
K OFAT Run 4	5	80	0	30	8	1.5	1.5	0.9	0.9	0.2	0.26	0.33	0.75	0.068	1	30	60	20	0	8.9
K OFAT Run 5	5	100	0	30	8	1.5	1.5	0.9	0.9	0.2	0.26	0.33	0.75	0.068	1	30	60	20	0	8.9
K OFAT Run 6	5	120	0	30	8	1.5	1.5	0.9	0.9	0.2	0.26	0.33	0.75	0.068	1	30	60	20	0	8.9
K OFAT Run 7	5	140	0	30	8	1.5	1.5	0.9	0.9	0.2	0.26	0.33	0.75	0.068	1	30	60	20	0	8.9
DTT OFAT Run 1	5	120	0	30	8	1.5	1.5	0.9	0.9	0.2	0.26	0.33	0.75	0.068	1	30	60	20	0	8.9
DTT OFAT Run 2	5	120	0.5	30	8	1.5	1.5	0.9	0.9	0.2	0.26	0.33	0.75	0.068	1	30	60	20	0	8.9
DTT OFAT Run 3	5	120	1	30	8	1.5	1.5	0.9	0.9	0.2	0.26	0.33	0.75	0.068	1	30	60	20	0	8.9
DTT OFAT Run 4	5	120	1.5	30	8	1.5	1.5	0.9	0.9	0.2	0.26	0.33	0.75	0.068	1	30	60	20	0	8.9
DTT OFAT Run 5	5	120	2	30	8	1.5	1.5	0.9	0.9	0.2	0.26	0.33	0.75	0.068	1	30	60	20	0	8.9
DTT OFAT Run 6	5	120	2.5	30	8	1.5	1.5	0.9	0.9	0.2	0.26	0.33	0.75	0.068	1	30	60	20	0	8.9
DTT OFAT Run 7	5	120	3	30	8	1.5	1.5	0.9	0.9	0.2	0.26	0.33	0.75	0.068	1	30	60	20	0	8.9

## Sheet: DSD, Custom Design, Mg OFAT
Time (min)	400 nM Fluorescein	200 nM Fluorescein	100 nM Fluorescein	50 nM Fluorescein	25 nM Fluorescein	12.5 nM Fluorescein	6.25 nM Fluorescein	3.125 nM Fluorescein	1.5625 nM Fluorescein	0.78125 nM Fluorescein	0.390625 nM Fluorescein	0 nM Fluorescein	DSD Run 1	DSD Run 2	DSD Run 3	DSD Run 4	DSD Run 5	DSD Run 6	DSD Run 7	DSD Run 8	DSD Run 9	DSD Run 10	DSD Run 11	DSD Run 12	DSD Run 13	DSD Run 14	DSD Run 15	DSD Run 16	DSD Run 17	Custom Design Run 1	Custom Design Run 2	Custom Design Run 3	Custom Design Run 4	Custom Design Run 5	Custom Design Run 6	Custom Design Run 7	Custom Design Run 8	Mg OFAT Run 1	Mg OFAT Run 2	Mg OFAT Run 3	Mg OFAT Run 4	Mg OFAT Run 5	Mg OFAT Run 6	Mg OFAT Run 7
0	887.9	451.9	223.7	111.6	56.43	29.06	13.91	6.962	3.153	1.635	0.8745	0.03022	1.067	0.9667	0.9071	1.1	1.613	1.593	1.239	1.253	1.512	1.206	1.137	1.42	1.183	1.076	1.328	1.277	1.322	1.121	1.295	1.224	1.39	1.446	1.278	1.116	0.7156	1.331	1.047	0.3364	0.5169	1.272	1.182	1.285
5	838.6	424.4	214	107.9	53.26	25.62	12.98	6.771	3.119	1.623	0.7487	0.04485	0.6087	0.4084	0.6247	0.6535	0.9142	0.7958	0.4765	0.6977	0.8422	0.5535	0.4194	1.045	0.7896	0.4871	0.6638	0.5842	0.7614	0.5982	0.5775	0.6316	0.6604	0.9218	0.6225	0.5878	0.2709	0.8462	0.6116	0.1683	0.3217	0.8271	0.6274	0.5479
10	812.1	423.8	211.1	104.9	52.29	25.98	12.32	6.933	3.299	1.659	0.8364	0.01327	0.4248	0.3953	0.4624	0.5056	0.6406	0.6848	0.4187	0.3898	0.4839	0.3479	0.2422	0.6503	0.4284	0.3158	0.4477	0.4743	0.4299	0.5373	0.4279	0.4581	0.3956	0.5035	0.3532	0.4831	0.2861	0.5838	0.3632	0.1091	0.2613	0.473	0.4304	0.4738
15	819.8	405.2	205.6	103.5	49.24	26.12	13.06	6.347	2.773	1.678	0.805	0.03021	0.2872	0.405	0.5816	0.7343	0.483	0.4508	0.3467	0.2504	0.4133	0.3835	0.3424	0.5264	0.5623	0.3324	0.4762	0.5092	0.347	0.7372	0.3285	0.3238	0.3947	0.4949	0.2883	0.6191	0.2861	0.3812	0.4143	0.07613	0.2515	0.3193	0.4092	0.4393
20	798.1	405.6	201.7	102.8	51.37	26.16	12.86	6.389	3.299	1.423	0.838	0.0298	0.4057	0.5868	1.078	1.109	0.5274	0.4691	0.3889	0.3075	0.3959	0.2622	0.336	0.363	0.5438	0.3333	0.4588	0.705	0.3503	0.8827	0.3574	0.3839	0.316	0.3688	0.3402	0.5858	0.2766	0.3421	0.386	0.2659	0.3579	0.4701	0.41	0.4171
25	810.2	413.6	205.9	104.1	51.4	25.56	12.5	6.523	3.168	1.659	0.8316	0.009806	0.3023	0.9974	2.151	2.172	0.4715	0.4682	0.2746	0.2539	0.4222	0.3965	0.2565	0.3086	0.6937	0.3708	0.6174	0.8706	0.3253	1.258	0.2488	0.3324	0.3175	0.4383	0.2414	1.223	0.229	0.2719	0.3813	0.1643	0.3676	0.8073	0.4266	0.3932
30	811.1	406.2	204.2	101.5	50.25	25.8	13.06	6.722	3.008	1.488	0.8093	0.004596	0.401	1.695	4.043	3.957	0.5346	0.4346	0.2782	0.2428	0.4401	0.3662	0.3268	0.44	0.7381	0.2219	0.6158	1.258	0.3837	2.35	0.3186	0.3864	0.4629	0.3621	0.2948	1.812	0.4998	0.2973	0.4242	0.08732	0.599	1.005	0.706	0.4781
35	798.2	400.3	203	102.5	51.62	25.65	12.02	6.616	3.017	1.447	0.7732	-0.001092	0.2808	2.644	6.521	6.908	0.4593	0.381	0.3553	0.2453	0.3967	0.3883	0.4005	0.414	0.7827	0.2745	0.8154	1.714	0.2683	3.837	0.31	0.3054	0.3753	0.4079	0.2191	3.035	0.4526	0.4289	0.423	0.1395	0.8457	1.346	1.097	1.035
40	797.3	411.4	201.4	102.9	50.13	25.3	13.17	6.471	3.082	1.626	0.8054	0.02522	0.3337	4.082	10.56	11.3	0.4028	0.3946	0.5498	0.2419	0.3595	0.4131	0.5447	0.3304	0.8379	0.3027	0.9423	2.55	0.2466	5.784	0.2808	0.2993	0.3606	0.2699	0.3222	6.563	0.7801	0.3212	0.4889	0.1637	1.335	2.028	1.748	1.257
45	806.8	410.7	205	101.9	50.73	24.9	12.58	6.368	3.08	1.544	0.7964	0.03435	0.3525	6.196	14.63	16.09	0.3853	0.3668	0.5512	0.2089	0.3785	0.4041	0.5953	0.2952	1.208	0.3076	0.9446	4.231	0.2678	7.879	0.3488	0.3327	0.2998	0.3476	0.2711	8.283	0.7938	0.2738	0.5666	0.1512	1.964	3.014	2.744	1.8
50	804.1	399	202.5	101.9	50.84	25.64	12.31	6.317	2.973	1.604	0.796	-0.002194	0.4027	8.601	20.33	21.77	0.4477	0.3731	0.7134	0.2015	0.412	0.6536	0.8895	0.3278	1.502	0.3353	0.9808	5.658	0.2579	10.93	0.2168	0.3998	0.3024	0.2569	0.2869	10.2	0.9698	0.3753	0.4872	0.178	2.57	4.729	3.794	2.905
55	785.4	408.9	203.4	102.5	49.23	25.57	12.62	6.542	3.054	1.877	0.7865	0.04313	0.2731	10.86	25.05	27.68	0.4129	0.4229	0.8236	0.2498	0.3847	0.8562	1.005	0.5043	1.65	0.4947	1.194	7.668	0.286	14.11	0.2936	0.4644	0.3783	0.347	0.2521	15.3	1.322	0.4233	0.4521	0.2509	3.769	5.487	6.01	4.014
60	803.6	410.6	204.2	102.7	49.7	24.79	12.29	6.183	3.06	1.534	0.7915	0.0269	0.2973	13.79	31.96	34.21	0.4486	0.4353	1.111	0.2397	0.2753	1.093	1.406	0.3716	1.893	0.4626	1.36	10.07	0.3001	16.99	0.2217	0.5841	0.3204	0.2974	0.2614	23.48	2.029	0.3459	0.393	0.231	5.232	7.379	8.566	5.7
65	792.4	402.4	203.4	102.8	49.75	26.1	12.59	6.286	2.846	1.467	0.812	0.009876	0.3478	16.38	37.51	40.56	0.375	0.3361	1.462	0.2066	0.3519	1.371	1.926	0.3542	2.12	0.62	1.541	12.55	0.2451	20.46	0.3319	0.5092	0.3306	0.3623	0.2883	28.92	2.04	0.3867	0.4243	0.2509	7.369	9.431	10.32	7.096
70	808.7	408.9	201.8	102.1	50.01	26.1	12.33	6.13	3.181	1.586	0.8922	0.02295	0.2593	18.35	42.8	45.73	0.4208	0.3156	1.91	0.2308	0.3668	1.882	2.161	0.2931	2.323	0.6713	1.958	15.38	0.297	24.81	0.3317	0.6011	0.3597	0.3551	0.2268	33.82	2.807	0.3548	0.5905	0.3286	8.881	11.26	12.82	9.185
75	800.1	405.2	206.6	105.2	50.64	25.11	12.58	6.767	3.138	1.645	0.833	0.03167	0.2134	21.47	48.57	52.04	0.3851	0.2875	2.368	0.2692	0.2754	2.032	2.664	0.3433	2.723	1.007	1.97	18.6	0.186	27.74	0.253	0.7203	0.3786	0.3195	0.2353	34.4	3.385	0.3103	0.5687	0.3986	10.87	12.93	16.02	11.01
80	801.2	402.9	203.5	101.9	50.34	25.43	12.51	6.467	3.066	1.512	0.9335	0.01279	0.3061	24.92	54.41	58.65	0.3448	0.3776	2.764	0.195	0.2117	2.687	3.424	0.2629	2.764	1.113	1.999	21.21	0.1518	32.15	0.2709	0.6643	0.4309	0.2966	0.2153	40.43	4.132	0.3855	0.5727	0.4545	13.18	15.08	19.46	13.84
85	797.2	404	201.6	101.3	50.08	25.55	13.02	5.626	3.246	1.582	0.8154	0.02597	0.2513	29.18	61.7	65.74	0.4228	0.3255	3.339	0.2039	0.2582	3.463	4.092	0.2651	3.303	1.21	2.485	24.84	0.1883	36.83	0.2462	0.9538	0.2178	0.271	0.1977	41.97	5.117	0.368	0.6728	0.3698	15.01	17.16	21.91	15.84
90	794.1	407.9	202.2	104.1	50.4	25.28	12.25	6.416	3.184	1.641	0.7535	0.01459	0.2571	32.39	65	70.73	0.3896	0.3337	4.178	0.2622	0.3373	3.811	4.299	0.3156	3.689	1.582	2.616	28.16	0.2099	40.31	0.2338	1.145	0.2809	0.2721	0.202	50.78	5.86	0.3412	0.7644	0.4555	17.29	19.36	24.67	18.67
95	805.9	405.4	206.1	102.7	50.65	25.36	13.03	6.006	3.217	1.808	0.8303	0.04765	0.2823	35.93	71	76.08	0.3036	0.3561	5.024	0.3327	0.2707	5.083	5.569	0.2103	4.131	2.045	2.765	31.55	0.1848	42.67	0.3751	1.329	0.2297	0.3156	0.2526	57.34	6.224	0.3794	0.5499	0.478	20.27	21.66	28.21	21.2
100	804.6	412.6	203.2	101.5	50.19	25.12	12.91	6.156	2.866	1.573	0.8203	0.05622	0.2208	40.25	77.82	81.39	0.3175	0.3479	5.575	0.2333	0.3451	5.579	5.759	0.2577	4.726	2.315	2.979	34.33	0.2438	48.88	0.2944	1.773	0.263	0.3055	0.1848	65.3	7.551	0.3382	0.6708	0.727	21.77	23.7	30.59	23.85
105	793.5	407.9	202.3	104.1	51.69	25.11	12.14	6.456	3.105	1.619	0.7537	0.03427	0.2117	42.92	82.56	87.06	0.3081	0.3146	6.233	0.2081	0.3544	6.53	6.92	0.2921	4.804	2.534	2.98	37.62	0.2387	52.68	0.3714	2.469	0.3632	0.2483	0.1875	72.32	9.285	0.3448	0.8096	0.6623	23.97	26.1	33.2	25.58
110	809.9	403.6	206.4	103.5	50.4	25.7	12.79	6.456	3.195	1.696	0.7528	0.0122	0.3016	46.92	85.28	90.52	0.3247	0.3409	6.834	0.1708	0.2334	7.277	7.865	0.3033	5.383	3.334	3.667	38.68	0.3337	56.63	0.3046	2.577	0.3552	0.3836	0.2923	79.27	9.868	0.3404	0.9221	0.7087	26.1	28.86	35.98	28.5
115	799.3	405.2	204.9	104.2	49.96	25.41	13.4	6.219	3.317	1.72	0.7959	0.0121	0.2632	49.97	91.48	97.44	0.35	0.3234	8.215	0.2313	0.3814	7.867	8.432	0.2694	5.676	3.171	3.851	42.31	0.2135	60.16	0.2238	3.072	0.3549	0.4507	0.2389	85.76	11.86	0.2688	0.9356	0.6646	28.22	30.55	41.07	31.3
120	799.9	411.6	202.3	104.6	50.39	25.25	12.75	6.479	3.161	1.673	0.7027	0.008561	0.2774	54.8	93.96	101.6	0.3593	0.3284	8.38	0.2291	0.3405	9.705	9.612	0.2315	5.991	3.802	4.006	45.15	0.214	63.59	0.2295	3.042	0.3636	0.3692	0.2238	92.64	12.87	0.3267	0.8898	0.83	30.14	32.87	42.78	33.71
125	800.6	409.4	204.6	103.3	51.01	25.28	12.92	6.395	3.374	1.517	0.8077	0.02956	0.2292	55.27	99.46	107.2	0.27	0.3071	9.782	0.224	0.2746	10.71	10.4	0.2924	6.349	4.442	4.307	48.68	0.2882	66.72	0.2028	4.038	0.3088	0.2281	0.2067	97.3	15.39	0.3777	1.184	0.7707	32.56	34.39	46.49	36.35
130	804.4	411.5	203.1	103.4	50.79	25.33	13.03	6.21	2.896	1.548	0.7166	0.01675	0.2705	58.63	103.5	109.3	0.3325	0.3018	10.58	0.2482	0.3621	11.41	11.72	0.1918	6.601	5.351	4.261	51.32	0.2803	70.56	0.225	4.907	0.4698	0.2779	0.281	105.5	15.48	0.2729	1.257	0.9703	33.98	36.84	48.41	38.96
135	806	409.6	202	103.6	49.95	26.07	12.38	6.618	3.258	1.518	0.7666	0.0247	0.2486	60.7	107.7	115.9	0.3456	0.391	11.16	0.2129	0.3668	12.89	12.26	0.2679	6.725	5.758	4.952	51.92	0.2188	73.88	0.2181	5.416	0.3156	0.3588	0.1582	111.6	18.65	0.391	1.298	1.069	35.15	39.54	53.72	42.68
140	804.9	406.5	204.7	103.2	50.83	26.45	12.75	6.394	3.299	1.757	0.7816	0.02222	0.2016	63.84	112.2	117.8	0.445	0.4101	12.61	0.277	0.3432	13.84	12.83	0.2554	7.603	6.264	4.986	55.07	0.2265	76.85	0.2452	6.337	0.3086	0.2136	0.2271	117.5	20.21	0.3746	1.547	1.083	37.01	42.61	56.03	44.48
145	809.3	411.6	204.7	103.8	50.47	25.68	12.97	6.81	3.001	1.684	0.7393	0.02035	0.2941	68.9	114.6	121.9	0.3911	0.2879	13.31	0.2036	0.3638	15.03	14.53	0.2673	8.062	6.874	5.338	58.98	0.2967	82.13	0.2233	6.889	0.2721	0.3281	0.2252	120.8	21.91	0.2809	1.433	1.303	37.9	45.26	58.8	47.29
150	808.3	409.1	204	103.7	50.4	26.24	13.03	6.645	2.871	1.668	0.7156	0.04613	0.2964	71.66	118.5	127.1	0.4548	0.2733	14.89	0.1871	0.2939	16.52	15.69	0.1915	8.266	8.044	5.467	62.27	0.2069	83.83	0.2476	7.99	0.3575	0.3945	0.2568	126.3	23.33	0.3279	1.614	1.436	39	46.94	60.67	50.42
155	810.7	408.2	204.9	104.1	51.73	24.84	12.99	6.093	3.264	1.657	0.8153	0.01195	0.297	78.11	120.1	129.8	0.4474	0.3926	15.21	0.2658	0.3832	17.25	16.76	0.217	8.587	8.668	5.51	64.39	0.2877	86.04	0.3172	8.804	0.3653	0.3706	0.2146	128.8	25.63	0.303	1.646	1.749	42.63	48.77	62.58	54.22
160	809.9	408.3	208	103.4	51.24	25.95	12.35	6.404	3.153	1.564	0.8608	0.05019	0.2953	81.46	124.6	132.6	0.3816	0.3587	16.1	0.2119	0.2591	18.4	18.43	0.1512	9.424	9.931	6.639	67.08	0.1548	88.52	0.2423	10.03	0.5006	0.4042	0.1681	135	27.73	0.3293	1.702	1.799	42.43	51.34	64.78	56.62
165	807.5	410	202.5	102.9	51.59	26.86	12.77	6.359	3.247	1.554	0.8315	0.01529	0.2814	84.61	127.8	134.6	0.4268	0.42	17.24	0.2389	0.3042	20.01	19.44	0.2714	9.763	11.37	6.461	69.67	0.2615	90.49	0.2471	10.92	0.4489	0.6078	0.2523	139.8	29.36	0.3141	1.976	2.066	43.29	52.8	68.07	58.39
170	812.1	412.2	205.9	101.3	49.97	26	12.5	6.683	3.137	1.551	0.8491	0.01379	0.3404	87.7	130.7	137.6	0.3852	0.3533	17.93	0.2396	0.3534	21.68	20.24	0.2944	10.33	12.21	6.752	70.16	0.2449	93.3	0.2736	11.87	0.3422	0.5022	0.2868	143	31.61	0.4399	1.952	2.266	45.33	55.27	69.6	61.69
175	805.5	405.7	205	103.4	51.8	24.78	12.78	6.425	3.097	1.757	0.7214	0.01418	0.2869	91.33	134	139.5	0.3642	0.382	18.9	0.2419	0.329	23.33	22.18	0.231	10.76	13.4	7.334	73.1	0.1651	95.96	0.2732	13.38	0.4156	0.5369	0.2926	146	33.2	0.3223	2.297	2.57	45.08	58.95	72.08	66.81
180	810.2	413.8	205.6	103.8	49.8	25.88	12.83	6.67	2.917	1.494	0.7883	0.01575	0.3476	95.47	134.7	143.4	0.5067	0.4493	19.5	0.2153	0.4354	25.62	23.41	0.3631	11.65	14.9	7.912	73.12	0.1537	98.88	0.1818	14.49	0.4543	0.5617	0.2886	150.4	35.2	0.3269	2.354	2.681	46.98	59.75	72.78	68.13
185	811	411.7	204.7	104.9	52.01	25.59	12.78	6.41	3.176	1.854	0.7413	-0.00304	0.3738	98.4	140.3	147.1	0.6107	0.3513	20.98	0.3046	0.3012	27.45	25.76	0.2567	11.97	15.67	8.453	74.97	0.3065	98.67	0.222	15.85	0.5417	0.5447	0.3277	153.7	37.25	0.3024	2.465	2.878	49.68	63.16	75.25	70.68
190	806.5	410.2	203.9	103.9	51.66	25.94	12.79	6.485	3.348	1.568	0.8372	0.007321	0.3705	99.42	144.5	149.2	0.6009	0.435	21.77	0.3298	0.3522	28.65	26.3	0.2598	12.17	17.1	8.975	79.81	0.2549	102.6	0.3125	16.62	0.379	0.5395	0.2396	157.6	39.29	0.4066	2.609	3.49	50.99	66.09	75.93	72.95
195	814.8	411.9	208.6	104.7	52.5	26.15	13.01	6.446	2.909	1.722	0.796	0.03925	0.61	101.6	145	151.8	0.6435	0.3596	22.62	0.1748	0.4325	29.74	27.24	0.312	13.15	18.31	9.535	83.01	0.2146	105.1	0.2548	18.14	0.5314	0.6831	0.3773	159.8	41.71	0.3971	2.798	3.713	50.92	66.32	76.94	75.47
200	813.5	414.8	205.8	104.2	51.27	25.66	13.05	6.574	3.026	1.565	0.8078	0.001586	0.514	104.5	147.8	153.6	0.6542	0.4544	23.48	0.2591	0.3538	31.61	28.64	0.3396	13.9	18.53	9.676	84.93	0.2571	107	0.2355	19.76	0.5563	0.5382	0.2805	163.5	43.44	0.3216	2.885	4.152	52.59	68.86	80.68	79.44
205	811.2	409.5	206.9	103.4	50.84	25.29	13.15	6.393	3.046	1.737	0.8365	0.05215	0.6179	106.9	149	155.6	0.8228	0.53	24.31	0.293	0.4339	33.92	30.52	0.301	14.72	20.59	10.55	88.3	0.2155	109.1	0.3241	21.59	0.4792	0.7505	0.3383	166.4	44.75	0.3194	3.085	4.506	54.43	70.62	81.68	81.11
210	812.3	413.3	208.9	106.5	51.09	26.1	12.52	6.51	3.004	1.491	0.9857	0.02463	0.5006	108.6	153.1	160.4	0.7593	0.3588	25.44	0.2846	0.4516	36.16	32.22	0.3371	14.52	21.97	10.71	89.84	0.2597	112.7	0.2414	22.04	0.5212	0.8582	0.4145	171	46.39	0.2883	3.467	5.082	56.66	72.8	84.34	83.2
215	815.8	415.2	205.9	104.3	50.69	26.23	13.16	6.53	3.035	1.619	0.8459	0.03131	0.7147	110.1	157.7	162.3	0.8595	0.4673	25.94	0.2272	0.439	35.92	33.85	0.3694	15.51	24.4	11.66	93.88	0.1819	115.7	0.3445	24.44	0.4521	0.7236	0.5196	172.5	47.84	0.3475	4.008	5.156	58.04	72.41	86.65	85
220	816.1	416	207.9	104.2	50.81	24.5	12.95	6.6	3.234	1.693	0.6645	-0.0008131	0.7159	113	159.4	163.5	0.8737	0.4233	26.77	0.2739	0.3738	38.78	35.01	0.3643	15.93	24.99	12.21	94.24	0.2178	116.4	0.2695	25.74	0.5739	0.7312	0.5034	175.9	50.07	0.3822	3.923	6.001	58.19	75.85	87.99	87.5
225	818.9	416.6	206.3	105.4	51.09	25.57	13.05	6.265	3.438	1.739	0.9242	0.002517	0.9332	113.9	159.9	167.6	1.105	0.5024	27.62	0.2065	0.407	38.01	35.03	0.293	16.8	25.31	12.8	98.23	0.3167	118	0.3618	26.32	0.7464	0.9084	0.5412	175.9	52.29	0.4115	4.412	6.545	60.24	77.35	89.51	92.26
230	815.5	416.6	207.5	106	51.19	26.31	12.93	6.412	3.395	1.626	0.7993	0.03949	0.8398	117.3	163.6	168.5	1.107	0.4912	28.87	0.2798	0.5008	39.66	36.45	0.286	17.67	27.42	13.42	100.2	0.3697	122.1	0.2746	28.47	0.5552	0.9549	0.5789	177.6	53.58	0.4525	4.51	6.757	59.7	78.79	94.42	94.89
235	817.3	415.4	207.9	104.9	51.53	26.67	13.33	6.442	3.425	1.463	0.8668	0.02662	1.159	121.6	163.9	171.3	1.126	0.5495	29.26	0.3221	0.4028	39.96	35.54	0.3357	17.84	28.95	13.63	101.4	0.2587	123.4	0.3267	29.78	0.6247	0.935	0.7224	180.3	54.26	0.3894	4.811	7.49	64.57	81.36	96.03	95.8
240	814.5	414.6	207.6	105.3	51.93	26.31	12.99	6.717	3.182	1.796	0.8649	0.02309	1.217	123	167.4	172.9	1.385	0.4976	30.01	0.3359	0.4709	42.19	35.86	0.3695	18.9	30.57	13.82	104.7	0.3276	124.5	0.3388	30.3	0.5585	1.058	0.7512	183.6	56.51	0.3255	4.918	7.853	64.13	82.01	97.86	96.98
245	813.5	414.6	206	104.4	51.34	26.08	13.2	6.274	3.234	1.642	0.7747	0.02508	1.397	124.8	172.2	172.9	1.218	0.4655	31.56	0.2846	0.4885	44.3	39.33	0.3211	20.29	32.22	14.79	106	0.4151	124.4	0.381	33.55	0.6792	1.23	0.9499	184.5	56.42	0.3019	5.652	8.288	66.62	84.11	99.89	99.78
250	810.6	417.2	206.7	104.3	50.19	26.41	12.95	6.399	3.111	1.647	0.8606	0.02654	1.368	125.9	171.2	177.3	1.481	0.4752	32.77	0.2776	0.516	44.1	39.09	0.3444	21.26	31.92	16.02	110	0.3817	129.6	0.3229	34.1	0.8114	1.349	1.031	187.5	58.06	0.4827	5.63	8.89	68	86.27	103.7	102.4
255	823.4	416	207.6	104.3	50.51	26.18	13.27	6.391	3.341	1.539	0.9396	0.01	1.402	127.2	173.4	179.2	1.48	0.4886	33.47	0.4057	0.5321	45.03	39.73	0.3285	21.04	33.68	16.07	109.5	0.3907	129.6	0.4625	35.77	0.7092	1.189	1.031	188.3	58.69	0.4618	5.51	9.155	69.42	86.53	106.4	103.6
260	824	417.7	207.5	105.8	51.85	25.46	12.85	6.52	3.135	1.691	0.877	0.01501	1.477	129	175.2	177.8	1.712	0.5807	34.91	0.2903	0.6015	47.68	40.75	0.3545	22.01	35.24	17.14	112.2	0.2582	133.5	0.3862	36.25	0.7825	1.291	1.219	188.9	59.86	0.3688	6.06	10.15	70.11	88.43	105.8	107.5
265	822	416	208	105.1	52.3	26.69	13.44	6.37	3.28	1.799	0.798	0.01552	1.606	130.4	176.5	183.3	1.752	0.583	34.81	0.3337	0.6165	47.73	42.98	0.4898	22.03	37.14	17.54	114	0.4034	134.1	0.5041	38.53	0.7865	1.286	1.281	190.7	61.6	0.4444	6.62	11.09	71.41	90.58	109.7	107.3
270	823.4	418.5	210.7	107.5	51.32	26.55	13	6.335	3.463	1.761	0.7063	0.004675	1.847	133	180	184.4	1.989	0.5943	36.72	0.3275	0.6463	49.1	43.2	0.4559	23.59	38.41	18.42	115.1	0.4974	136.9	0.5563	39.7	0.9086	1.365	1.292	191.7	61.59	0.3946	6.874	10.96	72.93	92.14	111.7	111.4
275	826	417.7	207.7	104.3	51.82	26.52	12.79	6.039	3.408	1.637	0.8057	0.02224	1.96	133.9	181.9	187.2	1.827	0.7352	37.73	0.4034	0.5948	50.13	44.4	0.4341	24.72	39.38	19.35	118.1	0.4253	140.2	0.5695	41.24	0.8965	1.335	1.649	193.4	63.85	0.4176	6.572	11.32	73.93	94.36	113.2	112.2
280	821.1	419.4	206.4	105.8	53.08	26.17	13.35	6.668	3.362	1.449	0.7743	0.03683	1.987	135.3	184.6	184.8	1.883	0.6647	38.15	0.463	0.6743	51.66	45.87	0.5713	25.54	39.18	19.73	117.4	0.4235	139.5	0.4275	43	0.7966	1.45	1.509	196.4	64.36	0.377	6.855	11.68	74.93	95.42	115.6	116.6
285	823	420.5	208.1	104.7	52.55	25.8	13.36	6.643	3.204	1.547	0.8732	0.02319	2.123	137.2	186.6	190.2	2.069	0.7946	39.78	0.4533	0.5496	52.88	47.75	0.6031	25.09	40.85	20.47	119.1	0.4407	142	0.5533	42.65	0.7838	1.474	1.697	195.1	64.92	0.5592	6.903	12.38	77.06	98.23	116.7	118.4
290	828.8	421.6	208.2	106	52.1	25.69	13.3	6.717	3.162	1.869	0.8971	0.009111	2.019	140.5	186.9	190.4	2.065	0.6422	40.9	0.5437	0.4617	54.59	48.39	0.4711	25.93	41.57	20.9	120.4	0.4949	145.3	0.7045	44.8	0.8768	1.651	1.874	197.7	65.26	0.4678	7.214	13.12	78.17	100.1	117.9	119.1
295	821.3	417.1	207.2	105.1	51.48	26.79	13.58	6.382	3.41	1.66	0.7581	0.03201	2.366	139.7	188.3	193.5	2.154	0.7067	40.5	0.6097	0.5157	56.14	48.69	0.5705	27.25	42.34	21.74	121.8	0.5743	144.2	0.8232	45.89	0.8518	1.789	2.149	199.5	66.46	0.5344	7.606	13.29	79.69	101.3	120.7	120.9
300	824	419.9	208.7	105.2	51.06	26.02	13.48	6.583	3.186	1.594	0.9254	0.01149	2.273	140.7	190.7	194.4	2.378	0.7246	43.49	0.6306	0.7189	57.13	49.16	0.5843	28.53	43.82	22.74	124.2	0.5433	147.9	0.7289	46.32	1.045	1.586	1.935	197.2	66.26	0.5053	8.132	13.6	79.53	100.8	121.8	122.7
305	829.5	417.8	206.8	105.3	51.4	26.62	13.45	6.442	3.024	1.873	0.8596	0.01901	2.403	141.3	192.5	197.3	2.314	0.7911	42.98	0.6941	0.5822	57.4	50.83	0.6363	28.3	44.69	22.85	126.6	0.6535	148.3	0.9086	47.45	0.8911	1.636	2.25	202.6	67.8	0.4029	8.04	14.54	83.53	104	122.1	123.6
310	823.1	423.9	208.9	105.4	51.94	25.64	12.85	6.657	3.244	1.656	0.8144	0.03614	2.428	141	195.8	196.7	2.47	0.5852	43.84	0.7729	0.6008	58.32	51.38	0.6808	29.43	44.85	23.53	128.4	0.573	151	0.9419	48.75	1.202	1.604	2.481	201.9	69.05	0.4186	8.282	14.8	84.46	104.8	124.6	124.8
315	828.1	420.2	206.2	107.1	51.47	26.3	13.52	6.61	3.583	1.621	0.8724	0.03713	2.882	141.7	197.4	199.1	2.651	0.8428	44.22	0.7631	0.613	59.13	53.3	0.6013	29.87	45.55	24.2	129.2	0.7979	153.2	1.025	49.81	1.125	1.718	2.538	203.4	68.39	0.4357	8.604	15.54	86.24	107.9	130	127.5
320	827.7	419.6	211.3	105.6	51.7	25.48	12.59	6.227	3.052	1.679	0.7929	0.02455	3.053	141.8	199.6	201.7	2.674	0.775	44.77	0.9133	0.5852	59.66	54.08	0.8413	29.85	47.11	24.84	129.3	0.766	152.8	1.03	50.47	0.982	1.72	2.771	203.1	71.35	0.4955	9.191	15.63	91.92	109.1	128.2	128.5
325	833.9	417.8	207.7	107.8	51.92	27.2	12.9	6.401	3.227	1.646	0.7486	0.007801	2.87	141.2	203	203.4	2.704	0.7904	46.63	0.836	0.6816	60.81	54.79	0.7011	31.35	47.94	25.06	130	0.7796	153.9	1.178	50.53	1.23	1.832	2.624	205.4	69.4	0.5117	8.944	16.96	92.89	109	131.4	128.6
330	828.2	421	208.7	106.6	52.37	26.68	13.28	6.44	3.211	1.731	1.018	0.01025	2.879	143.8	201.1	206.2	3.102	0.7546	47.29	1.195	0.8065	60.71	55.17	0.9273	32.51	47.98	26.22	130.3	0.77	154.7	1.219	51.75	0.9216	1.888	2.924	202.8	70.62	0.4721	8.686	17.04	93.42	110.3	132.6	131.3
335	835.4	419.4	211	105.7	52.28	25.78	12.86	6.619	3.343	1.528	0.9184	0.0583	3.118	144.7	202.8	207.2	2.978	0.78	49.2	0.9732	0.6961	61.91	56.55	0.7886	33.21	49.72	25.66	132.6	0.9303	154.7	1.535	52.2	1.072	1.901	2.793	207.9	70.75	0.5839	9.227	17.43	94.45	111.8	134.6	134.4
340	830.6	419.8	208.8	106.1	51.33	26.7	13.21	6.674	3.314	1.731	0.775	0.03438	3.067	144.8	206.4	207.6	3.128	0.7366	48.12	0.9296	0.636	62.63	58.35	0.7922	33.06	50.13	27.04	134.2	0.9423	157	1.523	54.16	1.092	1.823	3.131	207.7	70.29	0.5527	9.949	17.69	96.71	115.3	137.3	136.4
345	827.3	424.6	210.5	106.7	51.3	27.22	13.03	6.74	3.499	1.625	0.9576	0.006098	3.457	147.1	205.5	209.6	3.426	0.8632	48.81	1.006	0.78	61.85	58.27	0.756	34.06	50.9	26.98	135.3	0.8238	159.1	1.519	54.28	0.9666	1.931	3.131	208.9	72.58	0.5725	9.217	18.54	97.97	114.8	135.1	136.6
350	831	423.9	212.5	105.9	51.89	26.49	13.32	6.461	3.332	1.538	0.741	0.008375	3.051	147.5	208.3	212.9	3.15	0.8066	49.97	1.272	0.7575	63.96	58.81	0.956	34.91	50.49	28.47	135.4	0.883	159.1	1.609	54.8	1.309	1.938	3.206	209.5	70.74	0.4739	9.595	19.29	101.9	113.5	137	138.1
355	830.9	423.6	210.6	106	52.3	26.2	13.85	6.54	3.132	1.882	0.6716	0.03046	3.432	146.6	209.6	214.1	3.04	0.8805	52.03	1.166	0.7678	63.32	59.95	0.864	34.98	52.4	28.54	137.7	0.9626	161.2	1.902	56.3	1.163	2.027	3.446	209.5	73.61	0.5796	10.1	19.5	99.45	117.1	137.3	138.1
360	833.5	421.4	210	104.8	52.83	25.52	13.07	6.573	3.272	1.547	0.839	0.03586	3.47	148.7	208.8	213.1	3.215	1.022	52.8	1.349	0.879	63.92	59.19	0.8061	35.77	52.28	29.01	137.5	1.025	162.4	1.664	56.4	1.106	2.046	3.329	207.9	73.02	0.4744	9.696	19.69	98.73	118.5	141.9	138.7
365	833.4	421.2	210.9	106.3	51.98	25.84	13.49	6.799	3.288	1.811	0.8896	0.002534	3.301	148.3	210.5	215.9	3.645	0.8479	52.53	1.268	1.058	65.37	59.51	0.9079	36.26	52.77	29.36	139.4	0.9141	164.2	1.866	57.25	1.06	1.911	3.851	212.2	71.59	0.4914	10.04	20.26	100.6	118.2	140.6	142.8
370	830	425	212.5	108.7	52.38	26.33	12.82	6.814	3.341	1.639	0.7881	0.02354	3.485	150.3	210.7	216.8	3.758	0.9569	54.23	1.319	0.7726	65.56	60.61	0.909	36.79	53.97	29.67	140	1.194	165.1	2.102	58.54	1.092	2.03	3.757	213.6	73.36	0.4175	9.722	20.22	101.4	117.7	141	142.6
375	832.2	422.7	209.4	108.6	52.49	26.82	13.06	6.999	3.287	1.777	0.7845	0.05245	3.557	151.1	211.4	220.6	3.628	0.9391	54.53	1.427	0.9318	67.72	60.19	0.897	36.45	53.38	30.6	140.7	1.242	166	1.961	57.92	1.124	2.283	3.674	212.4	73.1	0.4422	9.654	20.17	103.5	119	145.4	142.7
380	827.8	424.7	210.2	107.6	53.05	26.49	13.63	6.642	3.15	1.769	0.8309	0.05303	3.291	150.7	214.3	221.1	3.624	0.8269	55.38	1.513	0.8207	68	61.56	1.052	37.7	53.72	30.27	141.5	1.204	168.1	2.012	58.21	1.112	2.127	3.856	213.7	72.92	0.6294	9.381	20.83	104.6	121.9	144.7	145.6
385	831.5	423.9	209.7	105.7	52.51	27.07	13.05	6.515	3.322	1.847	0.8421	0.02854	3.486	150.6	213.1	224.8	3.64	0.9137	55.42	1.533	0.8805	67.77	62.51	1.096	39.33	54.56	31.16	142.8	1.387	167.6	2.308	57.98	1.249	2.073	3.82	213.9	74.53	0.5074	9.708	20.98	104.7	122.1	144.2	146.8
390	836.5	422.8	211.6	108	52.67	26.4	12.95	6.376	3.136	1.821	0.8948	0.03533	3.954	153.2	215.6	227.1	3.863	0.7835	56.16	1.666	0.9588	69.04	61.11	1.257	38.16	54.33	31.36	146.1	1.529	170.8	2.53	60.38	1.08	2.096	3.818	215.1	73.84	0.5345	10.16	21.28	104.9	123.2	145.8	147.6
395	828.9	425.1	206	106.4	53.34	26.25	13.61	6.426	3.364	1.77	0.7388	0.01719	3.741	153.2	215.1	225	4.009	0.8628	56.48	1.488	0.827	67.84	61.92	1.189	38.98	54.42	31.71	143.7	1.297	168.7	2.314	59.57	1.169	1.975	3.788	213.8	72.98	0.6192	9.946	21.67	104.7	124	147.1	147.8
400	836.4	423.3	209.4	107.9	53.07	27.22	13.39	6.456	3.351	1.63	0.961	0.02084	3.365	153.2	217.2	228.1	3.886	0.7791	56.65	1.847	0.9942	69.43	62.57	1.267	40.55	55.18	33.73	148	1.252	171.3	2.32	59.41	1.224	1.885	3.878	212.8	75.35	0.5301	10.47	22.75	107.8	124.1	150.3	150.7
405	834.7	423.3	212.3	107.5	52.23	26.31	13.6	6.694	3.078	1.884	0.937	0.01959	3.52	154.4	215.8	226.6	4.052	0.9226	57.66	1.594	0.8863	69.32	61.31	1.342	40.3	55.15	33.45	147.6	1.449	169.7	2.531	60.4	1.261	2.159	3.819	215.8	75.37	0.4442	10.12	22.82	107.5	126.7	148.3	147.7
410	833.3	427.9	208.6	107.2	53.59	27.36	12.77	6.725	3.39	1.689	0.7577	0.03299	3.592	152.9	217.4	226.1	3.913	1.065	59.29	1.803	0.95	70.55	62.91	1.1	40.29	55.82	33.44	148.1	1.459	171.2	2.556	60.34	1.35	2.248	4.152	215.5	74.59	0.6931	10.46	22.39	108.5	127.2	149.2	152.1
415	832.9	425.5	209.9	106.3	52.22	26.84	13.49	6.964	3.224	1.792	0.9283	0.02329	3.822	153.6	218.7	227.6	4.046	0.9647	59.39	2.007	0.8285	69.61	62.22	1.444	40.14	56.18	33.44	149.8	1.407	174.4	2.672	61.75	1.137	2.024	4.034	216.5	75.66	0.5823	10.76	22.56	109.1	127.5	151.6	150.7
420	839.7	426.1	213	106.5	52.44	26.89	13.47	6.718	3.326	1.843	0.8003	0.01269	3.55	156.4	217.6	230	4.285	0.8727	60.13	1.968	1.011	71.11	63.8	1.211	42.56	57	33.73	150.5	1.412	174.9	2.652	60.16	1.434	2.254	4.154	217.4	74.5	0.4785	10.21	22.95	109.9	128.7	153.1	150.3
425	829.5	427.7	210.7	106.9	52.99	26.93	13.21	6.748	3.158	1.769	0.8066	0.01271	3.909	156.6	219.5	229.2	4.196	0.8662	60.15	1.889	0.9295	71.88	63.65	1.246	41.57	56.62	34.14	151.5	1.649	174.5	2.871	61.57	1.371	2.334	4.15	215.8	75.94	0.5765	10.69	22.66	112.6	128	152.5	151.5
430	833.8	425.6	210.4	108	52.56	25.93	13.26	6.573	3.293	1.619	0.8085	0.02009	3.747	155.6	219.9	232.6	4.201	0.9028	58.92	1.958	1.003	71.9	64.81	1.298	43.05	56.4	34.33	152.5	1.643	175.5	2.892	62.11	1.421	2.149	4.418	217.8	76	0.6379	10.78	23.25	112.4	130.9	150.9	152.1
435	834.6	428.7	208.6	107.8	52.55	26.94	13.31	7.188	3.166	1.594	0.9565	0.02529	4.12	156.7	218.3	231.7	4.275	0.9261	59.53	2.404	0.9264	72.14	64.64	1.2	43.95	56.1	34.79	151.3	1.58	176.3	2.961	62.53	1.342	2.243	4.272	220.3	75.98	0.7125	10.76	22.49	113	130.9	154.7	153.2
440	838.6	425.5	210.1	107.1	53	26.11	13.53	6.668	3.521	1.689	0.8364	0.0207	3.723	157.8	219.3	232.7	4.214	0.9409	62.47	2.323	0.8506	72.47	63.73	1.496	43.24	57.15	34.77	152.3	1.763	176.3	3.352	62.23	1.202	2.149	4.255	221.5	75.85	0.5413	10.45	23.1	113.4	131.9	152.7	151.3
445	837	425.9	210.3	107.4	52.4	27.2	13.57	6.82	3.097	1.688	0.9086	0.03362	3.969	156.9	221.8	234	4.548	0.9287	62.59	2.276	0.9947	73.26	64.99	1.419	44.12	56.65	35.45	152.6	1.535	176.3	3.083	63.22	1.285	2.126	4.558	219.2	74.86	0.6285	10.78	23.34	115.2	131.7	156.2	153.2
450	836.3	424.9	212.6	107.4	52.2	27.11	13.38	6.129	3.277	1.732	0.8824	0.02902	3.813	156.5	222.3	234	4.564	0.9998	63.31	2.226	1.007	73.74	63.28	1.232	43.85	56.36	35.51	153.6	1.555	178.9	3.251	62.12	1.21	2.048	3.893	220.2	75.41	0.5025	11.19	23.67	117.3	133.5	156	154.8
455	837	424.8	212.2	108	52.11	26.67	13.56	6.953	3.429	1.722	0.7543	0.04491	3.963	155.4	224	233.3	4.522	0.89	62.52	2.169	1.117	74.43	65.09	1.377	45.14	58.1	34.6	153.9	1.717	178	3.109	62.76	1.36	2.522	4.111	220	76.63	0.6004	11.37	23.19	115.7	132.8	158.6	155.1
460	837.4	426.7	210.3	107.9	53.2	26.67	13.39	6.736	3.205	1.714	0.8246	0.01536	3.84	155.6	224.8	235.5	4.519	0.9796	63.98	2.332	1.002	74.26	65.61	1.435	46.27	57.43	35.13	153.9	1.69	179.4	3.281	62.92	1.246	2.37	4.222	220.6	75.29	0.6112	11.13	23.59	118.4	133.2	156.3	156.6
465	838.1	425.4	210.1	104.7	53.09	26.2	13.44	6.613	3.474	1.787	0.8365	0.03501	3.526	158.1	224.2	236.4	4.552	0.9189	64.12	2.215	1.124	74.22	66.22	1.348	46.66	57.78	35.77	155.4	1.497	179.5	3.229	62.16	1.265	2.092	4.255	219.9	76.64	0.6799	11.32	23.43	118.8	138	157.3	157.7
470	839.5	426.7	211.2	108.5	52.2	25.95	13.43	6.645	3.265	1.737	0.9689	0.006916	3.801	158.1	224.6	234.7	4.768	0.9807	64.95	2.543	0.9183	75.06	65.31	1.426	46.63	57.82	36.07	156.9	1.696	179.8	3.4	63.58	1.223	2.276	4.325	219.6	76.2	0.6174	11.17	23.81	118.9	137.1	158.9	157
475	842.3	425.1	213.4	106.5	52.25	26.98	13.65	6.701	3.372	1.834	0.8632	0.01865	3.816	157.8	226.2	237.4	4.578	0.9184	67.08	2.752	0.9123	74.99	66.52	1.279	47.78	58.29	36	156.2	1.624	181.8	3.612	63.51	1.59	2.108	4.109	221.8	74.84	0.5693	11.62	24.02	120.1	137.3	159.3	157.9
480	842.8	425.8	212.8	106.4	52.61	26.26	13.29	6.619	3.295	1.666	0.9262	0.02368	4.076	157.7	222.9	237.6	4.621	0.9874	65.24	2.271	0.8663	73.38	66.95	1.491	47.59	58.48	35.54	158.8	1.658	180.9	3.588	63.98	1.18	2.161	4.273	222.3	77.52	0.5237	11.35	24.2	118.8	136.7	159.9	156.9
485	835.7	426.9	212.2	109.7	53.08	27.21	13.43	6.537	3.262	1.642	0.819	0.0233	3.866	156.1	226.9	237.9	4.606	0.9434	65.65	2.416	1.057	74.69	67.31	1.456	48.24	58.76	36.12	157.9	1.849	181.8	3.447	64.08	1.395	2.159	4.399	221.9	75.62	0.6676	11.71	23.69	119.8	136.9	159.4	158.2
490	840.2	430.9	212	108.4	53.08	27.2	13.48	6.519	3.244	1.588	0.8928	0.02323	3.883	157.1	226.9	239.9	4.44	0.8858	67.66	2.753	1.036	75.26	65.69	1.547	48.36	58.96	35.87	157.5	1.531	184.9	3.621	63.09	1.202	2.176	4.525	222.4	75.53	0.6573	11.3	25.39	122	137.6	159.5	159.1
495	841.9	428.4	209.8	107.9	53.31	27.11	13.58	7.312	3.383	1.627	0.9168	0.01083	3.918	157.7	226.5	240.3	4.603	1.065	67.49	2.668	0.8125	74.73	66.52	1.612	49.09	58.99	35.9	158.7	1.572	183.4	4.03	63.37	1.235	2.076	4.422	221.8	75.71	0.4787	11.34	25.04	121.9	139.4	162	160.6
500	846.5	428	212	106.3	53.24	26.91	13.63	6.495	3.205	1.618	0.875	0.01981	3.802	157.2	228.9	238.6	4.731	0.6804	67.95	2.508	1.06	75.4	66.6	1.511	49.81	59.5	36.82	158.2	1.64	184.2	3.689	63.74	1.463	2.203	4.367	224.3	77.33	0.5979	11.81	25.12	123.9	138	161.7	160.4
505	838.7	430.7	212.4	109.5	53.43	26.81	13.61	6.734	3.267	1.638	0.8208	0.03405	3.716	158.9	229.4	240.6	4.467	1.062	69.79	2.61	1.071	75.16	67.9	1.508	49.67	58.66	37.27	159	1.87	183	3.609	63.93	1.335	2.262	4.054	220.8	77.02	0.6453	11.46	25.03	122.3	140.3	161.4	160.4
510	838.1	426.7	211.1	107	52	27.25	13.79	6.57	3.3	1.774	0.927	0.02797	3.638	158.4	232.6	242.1	4.884	0.9628	69.95	2.541	0.9053	74.83	67.05	1.644	49.14	59.04	36.33	161.1	1.819	183.7	3.861	64.43	1.383	2.205	4.397	223.3	76.94	0.6362	11.73	25.01	123.7	140.4	162.7	163.4
515	841.3	427.2	213.6	107.7	53.36	26.38	13.27	6.804	3.429	1.674	0.8118	-2.956e-05	4.076	158.2	229.3	241.1	4.732	1.085	70.69	2.509	1.017	75.16	68.08	1.586	50.58	62.04	36.95	159.3	1.758	185.6	3.772	64.08	1.252	2.012	4.184	222	76.63	0.6082	11.59	25.09	125.3	140.4	162.9	163
520	840.6	427.3	213.2	108.2	53.06	26.35	13.93	6.595	3.161	1.711	0.9243	0.01026	3.909	159.5	229.9	243.5	4.774	0.9456	69.71	2.754	0.8758	74.43	68.31	1.512	50.79	61.63	36.96	158.1	1.68	186.2	3.675	63.95	1.335	2.088	4.329	224.2	77.55	0.6183	12.19	25.38	126.1	140.9	164.2	162.1
525	844.6	433	214.2	108.1	53.45	26.12	13.27	6.815	3.296	1.771	0.7505	0.05508	4.187	158.6	230.3	239.1	4.385	1.137	71.31	2.731	1.051	75.84	67.08	1.533	49.65	60.15	37.22	161.6	1.817	183.9	3.538	64.84	1.532	2.196	4.498	224.6	76.66	0.7361	12.43	25.32	125.1	140.7	164.8	163.6
530	839.5	429.9	212.5	107.2	53.47	26.51	13.38	6.585	3.579	1.68	0.8124	0.01846	3.955	158	231.9	244.1	4.608	0.9908	72.05	2.453	1.085	75.54	66.58	1.517	50.89	59.74	37.43	161.8	1.734	185.5	3.615	64.63	1.53	2.287	4.425	221.5	78.06	0.8052	12.87	24.94	126.9	142	164.1	164.6
535	844.1	431.3	214.6	107.3	52.94	27.15	13.37	6.976	3.455	1.852	0.764	0.03337	3.979	157.3	232.6	244.4	4.799	1.029	72.08	2.775	1.027	76.76	67.31	1.532	50.68	60.22	37.17	160.8	1.736	186.9	3.687	64.24	1.483	2.325	4.483	222.2	76.54	0.5695	12.34	25.68	127.6	143	164.8	165.3
540	842	429.4	210.1	107.5	52.73	26.51	13.22	6.723	3.303	1.835	0.8083	0.03248	4.033	157.7	233.2	246.5	4.864	0.8573	71.52	2.781	1.113	76.31	68.84	1.572	50.63	62.04	37.17	163.4	1.698	186	3.944	65.97	1.3	2.289	4.281	224.1	77.86	0.6994	12.77	25.16	127.8	143.7	164.9	163
545	843.5	427.8	212.5	108.3	53.09	26.08	13.2	6.998	3.629	1.566	0.8267	0.01877	4.114	161.3	232.4	246.6	4.722	1.079	72.02	2.75	1.046	76.18	69.27	1.706	52.68	60.84	38.05	163.2	1.799	188.1	3.83	63.48	1.504	2.138	4.437	221.9	77.77	0.6516	12.5	26.16	128.1	144.6	164.3	164.3
550	842.3	426	214.5	106.5	52.73	26.9	13.82	7.079	3.352	1.494	0.8808	0.03818	3.904	161.1	230.3	245.5	5.246	0.9646	72.74	2.751	1.123	76.6	68.2	1.601	51.35	60.76	37	162	1.734	185.5	3.662	64.27	1.568	2.416	4.673	220.9	78.17	0.573	12.44	26.42	128.3	143.4	167.3	164.3
555	844.2	428.9	212.3	107	52.85	26.6	13.3	6.715	3.254	1.668	0.7825	0.04996	4.067	159	233.5	245.5	4.577	0.8683	73.26	2.813	1.165	76.58	67.49	1.698	52.56	61.54	38.01	165	1.898	188.3	3.865	65.61	1.364	2.223	4.318	220.1	78.31	0.7255	12.31	25.68	126.9	144.8	167	166.1
560	845.5	429.6	211.2	108.2	52.75	27.1	13.37	6.723	3.314	1.814	0.8574	0.01894	4.343	160.4	234.4	246.1	4.971	0.8978	73.85	2.81	0.9354	75.93	68.61	1.557	52.18	62.35	37.93	165	1.778	187.9	3.826	64.16	1.5	2.54	4.457	222.3	76.79	0.6852	12.81	25.86	129.6	145.5	166.9	166.9
565	841.3	425	212.1	108.7	53.39	26.39	13.11	6.804	3.107	1.654	0.8695	0.03011	4.048	159.6	232	247.5	4.832	1.098	75.59	2.63	1.087	76.24	68.2	1.747	53.41	61.62	37.71	163.7	1.584	189.6	3.687	64.13	1.262	2.255	4.903	221.1	79.18	0.6707	13.71	26.54	129.9	145.9	167.2	167.5
570	838.4	424.8	213.4	108.7	53.99	26.69	13.09	6.765	3.496	1.596	0.7381	0.04272	3.906	157.7	232.7	247.8	4.515	0.9934	73.88	2.832	1.218	77.41	67.95	1.587	52.18	62.72	37.61	163.9	1.593	188.1	3.676	64.78	1.31	2.241	4.34	219.4	76.5	0.6387	13.39	26.95	130.8	142.9	167	167.9
575	838.7	429.9	213.1	108.9	53.45	26.8	13.23	6.756	3.217	1.758	0.8011	0.02767	4.073	159.9	234.1	247.4	4.598	1.01	75.64	2.842	1.023	76.37	68.68	1.674	52.56	62.45	38.13	164.7	1.83	191.2	3.671	64.34	1.461	2.385	4.702	221.2	78.99	0.6376	13.22	26.81	128.9	146.5	166.8	167.3
580	841.7	431.8	212.6	106.4	52.82	27.32	13.19	6.902	3.31	1.479	0.7888	0.04117	4.278	158.2	234.4	247.3	4.528	1.101	75.46	2.722	1.069	78.07	67.81	1.413	53.8	63	38.4	164.5	2.055	186.5	4.13	65.74	1.324	2.448	4.786	219	78.65	0.6013	13.96	25.74	129.3	147.6	169.4	166.4
585	845.5	430.5	215.2	107	52.87	27.16	13.4	6.469	3.265	1.754	0.8753	0.01794	4.113	159	234.4	246.3	4.757	0.9542	75.19	2.776	1.193	78.17	68.5	1.64	52.8	61.88	38.96	164.1	1.84	189.5	3.677	65.38	1.406	2.239	4.503	219.4	78.4	0.6534	14.03	27.51	127.6	145.5	169.4	169.8
590	845.7	430.4	211.9	108.3	53.3	26.94	13.6	6.564	3.304	1.627	0.778	0.0191	4.006	160.8	233.2	248.8	4.939	1.037	77	2.754	0.8613	76.67	69.14	1.709	53.66	62.83	38.35	165.7	1.984	187.2	3.861	64.97	1.535	2.638	4.734	218.7	77.37	0.5208	13.72	27.81	130.2	145	169.5	167.6
595	839.4	425.6	210.7	106.6	53.83	26.82	13.7	7.093	3.485	1.596	0.7763	0.03965	4.215	158.8	233.5	247.9	5.045	1.068	76.52	3	1.073	76.27	69.66	1.757	52.96	63.69	38.41	165	1.601	189.4	3.917	65.14	1.504	2.306	4.674	220.2	77.76	0.6494	14.72	27.59	133.9	145.1	168.6	168.4
600	847.9	430.3	211.3	108.7	51.79	26.96	13.39	6.667	3.354	1.675	0.8552	0.01507	3.995	157.9	233.8	249.5	4.66	1.212	78.25	2.774	1.098	78.08	69.1	1.831	53.83	62.4	38.2	166.6	1.953	188	3.913	64.53	1.421	2.404	4.279	219.4	77.17	0.5797	14.7	26.68	131.8	146.7	168.9	169
605	838.9	425.4	210.5	107.5	53.55	27.03	13.86	6.172	3.148	1.42	0.9316	0.009306	4.175	158.5	232.1	249.4	4.65	1.136	78.09	2.957	1.136	78.11	68.51	1.624	53.74	62.29	38.93	167.4	1.927	189.3	4.172	64.77	1.397	2.189	4.323	217.1	77.32	0.6846	14.77	27.19	131.6	149.1	170.8	167.8
610	837.7	428.7	213	107.1	52.93	26.41	13.63	6.947	3.507	1.87	0.7812	0.01028	4.107	158.9	234	250.2	5.034	1.024	78.26	2.811	0.935	78.45	69.53	1.76	53.96	62.51	39.02	167.5	1.767	189.6	4.103	66.56	1.389	2.183	4.528	217.9	78.85	0.5974	15.12	27.26	134	145.8	169.7	168.7
615	839.1	427.2	212.8	106.6	52.69	27.26	13.96	6.485	3.264	1.593	0.7804	0.02731	4.204	160	234.7	247.9	4.728	0.9455	79.42	2.728	1.268	78.02	69.98	1.893	54.52	63.3	38.2	167.3	1.799	190.2	3.793	65.47	1.416	2.163	4.499	217.8	78.32	0.6834	16.07	29.02	132.9	148.4	169.6	169.6
620	850.1	429.2	211.5	108	52.56	26.84	13.36	7.099	3.443	1.593	0.7819	0.02052	4.569	160	232.7	246.5	5.203	1.078	78.24	2.912	0.9157	77.91	70.94	1.766	54.68	64.01	39.02	168.1	2.022	189	3.979	64.71	1.28	2.578	4.666	217.9	78.36	0.6243	15.84	29.02	134.1	149.8	170.9	169
625	845	429.4	212.8	106.1	54.34	27.16	13.07	6.713	3.353	1.703	0.8638	0.05759	4.617	160.1	233.7	249.6	5.136	1.023	78.41	2.812	1.153	77.74	70.41	1.788	55.37	63.45	38.25	166.2	1.873	189.2	4.369	65.66	1.509	2.055	4.545	218.5	78.49	0.6736	15.5	28.62	135.1	150.2	169.7	169.4
630	845.2	428.4	212	108.1	53.17	26.69	13.62	6.594	2.979	1.725	0.977	0.05079	4.233	160.8	233.9	248.5	5.036	1.024	78.46	3.099	1.083	78.63	69.77	1.787	54.5	64.17	38.73	168.2	1.992	188.9	4.068	66.93	1.398	2.14	4.217	215.9	77.32	0.5621	15.61	28.66	132.1	148.6	171.1	168.6
635	844.8	429.8	214.2	106.2	52.77	27.34	13.44	6.363	3.201	1.638	1.018	0.009582	4.306	158.6	231.4	250.5	4.838	0.9543	78.32	2.87	1.073	78.72	68.92	1.722	56.32	63.72	38.21	165.9	1.945	189.9	3.55	64.32	1.345	2.205	4.611	215.8	77.14	0.6399	15.99	28.27	134.8	150.1	171.6	169.4
640	842.5	426.9	213.4	106.4	54.08	26.99	13.77	6.563	3.247	1.741	0.7558	-0.001877	4.281	160.8	232.3	248.4	5.043	0.9433	79.23	2.483	1.24	80.09	69.3	1.715	55	63.76	39.35	167.8	1.886	189.5	3.82	65.37	1.393	2.339	4.798	215.8	77.07	0.7361	17.19	29.49	134.9	148.9	170.7	167.2
645	842.3	432.2	212.6	107.1	52.94	27.05	13.23	6.528	3.267	1.793	0.9441	0.01612	4.257	159.3	233.7	249	4.875	1.264	78.87	2.968	1.079	78.42	71.35	1.803	56.55	63.87	39.45	167.5	1.872	191	4.226	66.23	1.405	2.5	4.533	213.8	76.8	0.598	16.27	29.67	134.4	151.8	173.1	170.9
650	844	429.4	212.8	107.7	53.99	26.54	13.57	6.769	3.26	1.751	0.7591	0.03381	4.056	159.5	234.5	250.8	4.888	1.133	80.04	2.767	1.092	79.76	69.61	1.634	55.9	64.47	39.15	169.7	1.702	190.3	3.865	66.1	1.452	2.347	4.484	216.9	76.88	0.7168	15.98	29.75	133.8	149.9	172.2	167.7
655	838	430.9	215.2	106.8	52.41	26.89	13.19	6.812	3.2	1.697	0.8372	0.01533	4.339	157.6	236	249.1	5.062	0.9556	79.43	2.856	1.245	77.62	70.75	1.86	55.89	65.11	38.85	167.4	1.731	190.6	3.988	65.51	1.515	2.109	4.541	214.4	78.42	0.5821	16.81	29.76	134.5	150.5	172.5	170
660	844.5	430	211.5	106.6	51.98	26.51	13.16	6.487	3.513	1.562	0.8055	0.02351	4.312	157.5	234.1	249.8	4.995	1.07	79.96	2.816	0.9634	78.02	70.67	1.576	56.16	64.77	38.99	167.7	2.054	190.3	3.783	65.77	1.451	2.184	4.487	213.4	79.34	0.6549	16.93	29.84	134.7	149.9	172.4	168
665	846	429.8	213.5	107.1	52.6	26.39	13.27	6.96	3.47	1.81	0.8085	-0.0005619	4.68	161.2	233.4	254.8	4.833	1.039	80.26	2.912	0.974	78.77	70.92	1.784	57.86	65.91	38.63	168.8	1.881	193.1	4.177	66.38	1.377	2.243	4.705	212.8	77.16	0.757	17.4	30.01	135.1	150.7	170.5	170.3
670	839.1	431.8	213	108.1	52.91	26.66	13.75	7.093	3.531	1.972	0.9785	-0.0008767	4.367	162.7	233.4	251.3	4.794	1.12	81.03	2.739	1.157	77.65	72.44	1.821	57.06	65.21	38.99	168.9	1.932	190.5	4.303	65.3	1.385	2.275	4.413	213.2	76.12	0.6617	17.54	30.33	134.7	152.4	173.7	168.6
675	839.7	427.9	213.9	107.4	52.74	27.17	13.72	6.939	3.367	1.771	0.8574	0.03433	4.478	160.4	233.1	250.8	5.048	0.9619	81.55	2.781	1.022	78.7	70.78	1.767	57.45	64.2	39.91	169.1	1.89	192.6	4.012	66.03	1.428	2.418	4.437	212.6	76.9	0.7218	17.65	31.05	133.7	150.9	170.9	172.1
680	840.5	430.7	213.7	106.5	52.74	27.06	13.7	6.775	3.094	1.635	0.9096	0.01365	4.389	160.5	231.1	251	5.21	1.056	81.66	3.231	1.151	80.95	71.67	1.74	58.42	65.55	39.1	169.2	1.72	192.6	4.092	67.02	1.441	2.444	4.664	213.5	77.38	0.6412	17.43	30.19	137	150.6	171.1	169.9
685	843.6	430.8	214	107.5	53.31	27.28	13.43	6.525	3.232	1.762	0.8603	0.0342	4.586	160	232.9	250.9	4.934	1.082	80.77	2.975	1.039	79	71.78	1.841	58.67	65.59	40.24	166.4	1.619	192.6	3.616	66.48	1.429	2.633	4.406	211.8	77.17	0.6239	17.87	30.72	137.4	151.5	171.4	168.6
690	842.7	428.7	212.9	106.3	52.15	26.62	13.37	6.81	3.342	1.511	0.8197	0.02262	4.251	158.6	233.1	249	5.173	1.026	81.06	2.959	1.104	79.51	71.6	1.779	60.05	65.41	40.08	169	2.166	190.7	4.043	66.74	1.439	2.087	4.445	211.8	77.85	0.6478	18.19	30.91	134.8	151.9	171.7	171.5
695	844.9	428.3	214.5	107.4	53.41	26.83	12.93	6.916	3.486	1.511	0.9457	0.01779	4.446	159.4	234.2	248.9	5.494	1.096	81.44	2.777	1.142	79.56	71.77	1.786	59.43	65.42	38.96	169.4	1.949	191.4	4.016	67.31	1.313	2.132	4.716	207.1	76.57	0.6381	18.76	31.79	137	153.1	171.3	171.4
700	844.7	432.2	213.7	106.1	52.92	27.85	12.9	6.573	3.319	1.575	0.8022	0.03987	4.293	159.3	233	251.3	4.938	1.027	82.79	2.821	1.127	79.78	72.49	1.75	60.4	67.18	39.82	169.2	1.953	190.1	4.107	66.03	1.201	2.35	4.621	211.5	77.21	0.6352	18.79	31.6	135.9	150.7	170.7	168.8
705	841.4	428	212.6	108.4	53.36	27.07	13.16	6.963	3.263	1.678	0.7201	0.03466	4.627	160.5	233.9	248.8	5.012	1.084	82.84	2.86	1.071	80.81	72.44	1.772	60.7	65.68	39.2	169.2	1.828	191.6	4.17	66.72	1.513	2.397	4.664	210	78.21	0.6771	18.7	31.35	133	148.3	173.7	171
710	839.5	429.5	212.5	109.1	51.92	27.16	13.63	6.611	3.514	1.673	0.9007	0.0591	4.779	160.3	232.7	250.9	5.056	1.067	82.91	2.705	0.9093	79.46	71.05	1.939	59.93	66.28	39.73	167.5	1.899	189.7	3.913	66.08	1.409	2.48	4.673	209	76.59	0.7079	18.79	31.27	136	152.6	171.9	169.2
715	842.9	430.9	211.9	107.2	53.06	26.93	13.15	6.345	3.18	1.664	0.9703	0.03535	4.411	159.9	235.1	251.3	5.001	1.144	83.1	2.643	1.074	79.81	72.18	1.636	60.29	65.78	40.42	168.2	1.835	191.9	4.337	67.52	1.465	2.518	4.487	208.5	78.54	0.6326	19.31	30.99	135.1	151.6	171.5	171.1
720	839.7	427.2	212	105.8	52.52	26.35	13.2	6.754	3.206	1.599	0.9913	0.03585	4.302	161.6	233.8	249.7	5.157	1.062	83.3	2.871	1.042	79.7	73.37	1.901	61.36	66.81	39.89	168.9	1.884	192.3	3.993	67.79	1.427	2.251	4.534	211.2	76.45	0.7488	19.35	31.1	135.5	151	172.7	171.1

## Sheet: K OFAT
Time (min)	400 nM Fluorescein	200 nM Fluorescein	100 nM Fluorescein	50 nM Fluorescein	25 nM Fluorescein	12.5 nM Fluorescein	6.25 nM Fluorescein	3.125 nM Fluorescein	1.5625 nM Fluorescein	0.78125 nM Fluorescein	0.390625 nM Fluorescein	0 nM Fluorescein	K OFAT Run 1	K OFAT Run 2	K OFAT Run 3	K OFAT Run 4	K OFAT Run 5	K OFAT Run 6	K OFAT Run 7
0	681.6	442.8	225.3	115.1	55.45	29.1	13.71	6.978	3.402	1.733	0.9398	0.01127	1.224	1.332	1.362	1.414	1.729	1.795	1.499
5	658.7	423.8	210.7	105.1	53.34	26.38	13.54	7.155	3.51	1.603	0.9588	0.02176	0.69	0.7071	0.9005	0.811	0.9888	1.012	0.8509
10	642.1	404.1	202.3	103.1	52.97	25.8	13.48	6.541	3.265	1.569	0.9617	0.002678	0.2545	0.3469	0.3091	0.4527	0.4539	0.5655	0.4411
15	638.5	400.7	202	102	51.44	26.17	12.36	6.653	3.202	1.432	0.9226	0.02504	0.3102	0.4209	0.3068	0.2877	0.4574	0.5058	0.4569
20	634.7	408.6	201.6	103.1	51.83	26.86	12.9	6.189	2.99	1.835	0.7876	0.01628	0.317	0.348	0.3262	0.3498	0.4074	0.48	0.6016
25	644.9	396.4	202.2	103.2	49.3	25.82	13.04	6.877	3.229	1.59	0.8969	0.02431	0.2347	0.2791	0.4159	0.514	0.7935	0.741	0.7942
30	632.1	394.9	202.8	103.1	50.1	26.22	12.82	6.569	3.524	1.373	0.8581	0.06333	0.3145	0.3584	0.5318	0.7843	1.064	1.211	1.021
35	636.8	392.8	201.6	102.2	51.6	26.47	12.65	6.577	3.293	1.659	0.9933	0.0136	0.4857	0.6371	0.7924	1.054	1.686	1.901	1.532
40	633.8	394	199.8	103.6	50.11	26.6	12.75	6.152	3.603	1.464	0.9172	-0.01042	0.5777	0.7586	1.142	1.766	2.607	2.756	2.654
45	636.2	401.8	200.5	101.8	49.74	26.24	13.05	6.674	3.347	1.48	0.9041	0.03062	0.8343	1.471	2.069	2.622	3.985	4.265	3.191
50	636.6	399.7	201.8	105.5	51.53	25.8	13	6.565	3.123	1.576	0.8824	0.01003	1.215	2.302	3.143	3.968	5.52	5.619	5.626
55	649.8	398.1	203.3	102.8	50.55	26.33	12.88	6.809	3.729	1.571	0.6962	0.02364	2.12	3.506	4.62	6.53	7.642	7.733	7.885
60	652	401.7	203.1	103	50.51	26.38	13.05	6.527	3.096	1.599	0.952	0.02739	2.56	4.767	6.875	9.146	10.18	9.578	10.35
65	655.2	400.5	204.3	102	50.51	26.43	13.17	6.601	3.321	1.531	0.8895	0.01167	3.54	6.597	9.779	11.62	12.35	12.45	13.11
70	656.5	405	202.2	102.3	50.64	25.49	12.84	7.186	3.313	1.562	0.867	0.0177	4.612	8.443	12.66	14.98	15.15	14.78	16.23
75	654.6	403.2	206.1	104.2	50.62	26.33	12.32	6.903	3.318	1.503	0.8762	0.01681	5.703	11.19	16.56	18.44	18.91	17.54	19.24
80	657.5	398.4	202.6	104.1	51.14	25.8	13.4	6.406	3.366	1.516	0.8539	0.02286	7.47	12.38	20.02	22.59	22.53	20.81	23.01
85	657.8	404.1	203.9	101.5	51.74	27.08	12.98	6.626	3.219	1.411	0.9953	0.05364	8.969	15.93	24.11	24.88	25.51	24.39	26.04
90	662.1	404.9	205.4	103.8	50.32	26.57	12.98	6.388	3.41	1.469	0.7732	0.01906	10.34	18.65	26.8	29.18	29.37	27.08	29.29
95	667.1	398.9	202.9	103	51.79	26.39	13.44	6.308	3.623	1.606	0.9636	0.02602	12.58	21.7	31.88	32.66	32.36	30.6	32.83
100	665	405.8	203.9	103.2	51.08	26.41	12.45	6.326	3.418	1.751	0.9518	0.005863	14.22	25.57	36.03	36.77	35.13	34.87	35.06
105	665.2	401.8	206.9	103.7	51.56	26.81	13.13	6.654	3.316	1.689	0.8866	0.02239	17.43	29.2	40.63	40.84	39.12	39.1	37.66
110	662.7	405.9	204.6	104.2	51.37	26.02	13.14	6.795	3.356	1.58	0.8377	0.03931	20.11	31.78	45.25	44.24	41.56	41.11	40.84
115	665.4	407.9	205.2	104	52.42	27.12	13.08	6.834	3.281	1.434	0.819	0.04944	22.1	34.84	48.91	47.19	45.73	44.31	41.85
120	669.1	409.5	204.1	104.3	51.83	27.37	13.14	6.684	3.54	1.691	0.8736	0.04273	25.4	38.6	52.29	52.03	47.65	46.02	46.77
125	669.7	406.1	208	104.5	51.32	26.55	13.45	6.613	3.541	1.81	0.9496	0.02247	27.92	42.03	56.74	54.23	50.44	48.73	48.21
130	668.8	406	206.3	104.5	52.61	26.86	13.13	6.611	3.353	1.634	0.8224	0.04754	31.15	45.09	61.64	57.41	53.64	53.74	50.8
135	673.5	411.2	205	105.1	51.96	26.58	13.15	7.05	3.336	1.729	0.9384	0.05741	35.24	49.06	64.92	60.49	56.16	55.93	55.43
140	673.9	410.5	206.3	103.5	51.5	26.8	13.03	6.619	3.512	1.699	0.8518	0.03475	37.34	52.07	67.71	64.17	60.61	59.33	59.27
145	677.6	409.9	208.6	102.5	52.04	25.92	13.32	7.053	3.222	1.588	1.038	0.0309	41.55	55.96	72.12	66.91	64.95	61.93	60.53
150	679.7	408.5	205.4	104.7	51.73	25.75	12.94	6.516	3.621	1.511	0.8407	0.04687	45.01	59.88	74.66	70.19	68.26	64.66	64.98
155	681.7	408.9	205.2	105.4	50.75	27.28	12.99	6.937	3.615	1.703	0.8412	0.01398	48.12	61.52	77.67	73.38	71.68	68.48	67.23
160	676	411.3	208.8	107.1	51.92	25.85	13.44	6.53	3.255	1.712	0.7756	0.00802	49.52	64.54	80.08	74.71	72.59	71.54	69.4
165	677.1	410	209.3	104.7	52.22	26.91	13.61	6.721	3.497	1.508	1.022	0.02215	53.3	68.52	84.3	78.38	76.47	74.09	72.93
170	677.6	411.1	207.8	106.7	52.95	27.09	12.79	6.742	3.448	1.595	0.9402	0.02911	56.53	70.47	85.55	82.3	79.28	77.82	75.9
175	673.8	409.3	206.3	105.3	52.25	27.39	13.6	6.683	3.68	1.793	0.9852	0.0387	59.29	75.11	90.26	84.03	83.43	80.33	80.44
180	681.5	412.7	208.9	104.7	52.16	27.46	12.86	6.562	3.534	1.676	1.043	0.01644	61.23	77.94	93.67	87.57	86.1	83.32	82.42
185	680.2	411.6	210.1	105.6	51.82	27.07	13.51	6.573	3.405	1.635	0.9277	0.02117	63.16	81.33	94.49	90.33	88.94	85.91	84.41
190	682.7	415.1	208.6	105.9	52.03	27.66	13.35	7.019	3.685	1.653	0.8129	0.00914	65.73	82.56	97.74	92.69	90.83	88.33	87.67
195	681	410.7	208.6	106.2	52.02	27.33	12.89	7.119	3.644	1.538	0.9117	0.03507	67.1	84.53	97.03	94.51	93.43	91.47	89.26
200	679.9	411	209.3	105.9	51.61	26.62	13.66	7.078	3.625	1.741	0.9976	0.01195	69.01	87.29	102.3	98.96	97.13	93.9	91.23
205	681.1	414.9	209.1	107.6	52.98	27.21	13.96	6.957	3.456	1.506	0.8233	0.009687	70.99	91.15	103.2	99.22	95.36	94.97	91.61
210	680.5	409.2	210.7	104.2	52.87	26.26	13.57	6.78	3.408	1.619	0.9239	0.03662	71.88	93.93	107.4	102.6	100.7	98.9	95.44
215	680	412.5	210.3	105.8	52.87	27.24	13.66	6.378	3.46	1.56	0.8502	0.03673	74.52	94.62	108.7	106.1	102.7	101.6	98.82
220	685	411.4	212.3	105.6	53.31	27.02	13.81	7.306	3.613	1.587	0.8889	0.04322	76.14	95.82	109.5	106.4	106	103.9	101.6
225	686.9	415.2	211.2	107.7	51.99	27.49	13.4	6.709	3.199	1.604	0.9656	0.04074	76.92	97.88	114.3	108.5	106.6	104.5	103.7
230	685	415.7	210.4	108.1	52.27	26.98	13.43	6.971	3.538	1.463	0.9115	0.0009573	78.94	99.03	116.2	110.1	109.5	107.6	105.7
235	687.3	413.6	209.4	105.9	51.94	27.11	13.67	6.946	3.456	1.684	0.8744	0.05371	79.33	101.7	117	113.9	108.7	109.1	107.6
240	688.6	416.4	211.6	107.1	52.49	27.38	13.53	7.329	3.42	1.568	0.804	0.01679	83.03	103.1	117.6	115.2	111.5	111.8	111.6
245	695	414.3	211	108	52.72	27.47	13.73	6.748	3.621	1.745	0.8996	0.01276	83.55	105.9	119.8	116.3	115	113.5	112.2
250	691.1	417	212	107.7	52.06	26.98	13.5	6.557	3.357	1.685	1.032	0.02701	83.45	105.9	121.2	118.7	114.9	115.4	113
255	691.6	420.9	212.7	107.6	52	26.54	13.33	6.67	3.507	1.697	0.8468	0.006663	87.22	109.5	125.8	120.7	115.5	117.9	116.5
260	688	420.5	212.3	108.3	52.55	27.36	13.65	6.9	3.512	1.481	0.8613	0.02407	87.6	108.9	125.1	122.3	119.5	118.2	118.7
265	687	413.6	211.1	105.5	52.76	27.01	13.57	6.959	3.442	1.597	0.8643	0.00693	87.83	111.7	127.6	123.6	120.2	119.8	119.5
270	693.8	417.5	212.4	106.5	53.96	27.23	13.44	7.251	3.453	1.768	1.015	0.01892	90.21	113.7	130.7	125	121.3	122.5	123.1
275	690.8	414.4	212.9	106.6	53.64	27.07	13.65	6.959	3.233	1.658	1.05	0.03268	90.49	113.7	129.8	128.3	121.4	123.6	121.8
280	694.6	418.3	210.7	107.6	54.69	27.23	13.33	7.15	3.206	1.569	0.9176	0.01044	92.47	116.3	132	128.8	126.5	125.3	124.4
285	694.5	420.4	215.1	107.8	52.86	27.94	13.55	6.912	3.632	1.403	0.9494	0.02729	93.69	117.9	134.7	132.3	126.8	127.9	125.4
290	697.5	417.4	212.9	108.7	54.14	27.45	13.45	6.562	3.353	1.997	0.8759	0.02053	94.09	118.8	136.5	133	127.7	128.7	128.4
295	697.3	418.4	214.9	107.1	52.79	27.06	13.88	6.702	3.565	1.626	1.046	0.01994	95.25	119.8	137.4	135.4	129.7	130.4	129.1
300	696.3	415.7	210.6	107.7	53.66	28.49	13.35	6.641	3.684	1.929	0.9145	0.01593	96.31	119.1	137	135.8	129.8	130.8	131.7
305	694.5	416.2	213.3	107.2	53.04	27.67	13.49	6.823	3.475	1.737	0.9326	0.01514	97	121	140.3	136.5	131.2	133.5	130.4
310	695.4	419.5	212.6	107.9	53.17	27	14.47	6.536	3.267	1.685	0.9619	0.01269	99.24	122.9	139.6	137.5	134.2	135.4	133
315	698.3	422.5	214.5	108.7	54.26	27.63	13.41	7.403	3.435	1.909	1.014	0.04774	99.48	123.3	141.2	137.3	134.8	138	134
320	697.1	422.5	214.9	108.1	53.1	27.91	13.84	6.538	3.829	1.728	1.022	0.02839	99.54	124.1	143.7	140.4	135.5	138.2	134.4
325	696	418.1	213.5	107.6	53.14	27.63	14.22	6.848	3.563	1.7	0.9222	0.02019	99.38	125.9	145	141	136.4	141.5	135.8
330	698.7	419.6	213.9	107.1	53.18	27.88	13.44	7.08	3.599	1.703	0.9461	0.01093	100.2	127	143.9	143.8	138.4	142.3	137.1
335	701.4	418.1	214.7	108.2	53.23	27.18	13.73	7.114	3.454	1.706	1.002	0.0141	100.8	127.8	146.7	142.5	138.2	140.1	137.8
340	697.2	419.1	215.3	107.7	53.02	27.03	13.26	6.981	3.261	1.529	0.9782	0.03698	100.7	129.3	147.9	143.8	139.3	142	139.2
345	701.1	417.2	215.4	107.3	52.99	27.51	13.52	6.827	3.677	1.612	0.8261	0.01602	101.9	128.7	150.1	146.1	141.8	143.2	140.4
350	693.1	418.5	213.2	108.7	52.83	26.58	13.23	6.757	3.659	1.669	0.9249	0.0129	103.3	129.9	151.7	147.1	142	143	142.8
355	700.8	421.4	214.1	107.9	52.79	27.79	13.72	6.672	3.394	1.52	1.112	0.009859	104.6	130.6	152.4	149	142.9	145	144.6
360	700	419.5	213.1	107.4	53.05	27.86	13.64	7.146	3.637	1.653	0.8025	0.00574	102.7	133.6	149.9	153.2	142.5	145.4	144.3
365	694.3	418.2	212.8	106.9	52.94	27.28	13.66	6.723	3.407	1.595	0.9934	0.003538	103.3	133	153.6	154	143.8	147.2	145.8
370	702.1	415.1	208.9	107.9	52.92	27.61	13.95	6.554	3.571	1.739	1.117	-0.0007121	103.2	133.6	153.1	154	143.8	147.2	146.7
375	701.3	419.4	213.6	109	53.09	27.57	13.14	6.961	3.57	1.604	0.8153	0.01074	104.8	131.9	157.4	152.2	146.8	149.8	146.1
380	700	421.9	213.8	107.6	52.48	27.44	13.67	6.984	3.633	1.678	0.8617	0.03924	103.2	133.8	156.3	154.6	145.1	148.9	147.8
385	701.3	414.3	214.4	107	52.86	28.36	13.42	6.921	3.565	1.544	0.9386	0.02369	104.9	134.8	159.4	155.1	145.6	149.9	149.3
390	704	418.7	212.5	107.4	52.66	27.47	13.65	6.844	3.361	1.593	0.9916	0.02223	106.2	134.5	157.7	155.3	145.9	151.8	148.3
395	706.3	419.6	213.7	106.9	53.19	27.59	13.71	7.083	3.302	1.638	1.015	0.0111	105.1	136.9	158.6	158.1	146.1	153.8	149
400	703	420.7	213.7	108.8	53.2	27.81	13.58	7.029	3.428	1.715	0.8848	0.01452	103.6	136.2	160	156.2	148.8	151.5	151.3
405	703.7	417.7	212.6	108.5	53.35	27.17	13.66	7.097	3.371	1.504	0.8471	-0.002888	104.9	137.6	158.2	159.3	147.3	154.2	152.6
410	704.7	419	215.4	107.4	52.52	27.45	13.51	6.86	3.528	1.667	0.8409	0.01705	105.1	138.5	158.9	161	149.1	155	152
415	700.3	418.2	212.8	107.7	52.56	27.41	13.64	7.146	3.626	1.6	0.8821	0.03248	104.1	139.3	161.5	158.9	150.2	155.1	154.8
420	707.5	417.4	214.8	107.8	52.81	28.26	14.09	7.021	3.682	1.671	0.9142	0.04105	105.4	138.1	163.1	160.8	151.3	155.8	154.9
425	702.1	417.9	212.3	108.8	54.11	27.92	12.99	6.873	3.436	1.806	0.9813	0.02241	104.6	138.5	161.6	160.8	152	156.9	153.4
430	702.9	419.1	213.7	108.5	53.04	27.46	13.63	6.957	3.4	1.665	0.8596	0.02061	105.5	139.8	163.7	161.6	152.4	157	156.2
435	704.4	423.4	213.4	107.2	52.07	27.96	13.93	6.611	3.587	1.736	0.8662	0.01657	105.7	138.3	163.6	162.1	154.6	161.1	154.4
440	705.8	417	214.1	107.3	53.11	27.42	13.77	6.639	3.421	1.516	0.9806	0.01798	106.2	136.5	164.6	162.9	152.6	159.8	155.7
445	708.2	419.3	212.2	109.1	52.18	27.59	13.43	6.728	3.673	1.783	0.8922	0.01335	105.8	137.6	165	162	154.4	161.4	155.7
450	704.5	421	214.4	106.1	52.63	27.38	13.98	7.207	3.353	1.607	0.76	0.03071	107	139.2	162.8	164.6	152.6	163.4	157.6
455	704.9	420.3	212	108.2	52.04	27.93	14.11	6.724	3.462	1.763	0.9061	0.0194	107.6	139.9	162.7	163	156.1	162.2	158.8
460	701.8	419.8	211.2	107	53.53	27.91	14.2	6.608	3.488	1.851	0.8632	0.01084	105.7	138	164	163.6	157.3	161	158.5
465	706.3	418	213.1	107.4	52.91	27.89	13.08	6.674	3.235	1.739	0.887	0.05831	106	138.2	165.1	165.1	157.8	161.3	159.1
470	706.5	423.2	211.4	108.5	53.45	27.85	13.75	7.156	3.506	1.727	0.9899	-0.001161	107.4	139.5	164.3	166.8	159.2	163.5	161.8
475	709.1	420	214	107	52.6	27.44	14.05	6.91	3.549	1.747	0.8504	0.01891	107.4	140.1	165.5	164.4	159.6	165.4	159.9
480	704.8	422	214.9	108.3	53.32	28.14	13.43	7.015	3.45	1.738	0.9352	0.0328	108.3	138.2	167.2	167.2	160.2	165.9	162.5
485	712.2	421.3	212.7	107.2	52.23	29.24	13.93	7.075	3.588	1.656	0.7653	-0.00193	106.6	140.1	166.6	169.7	160.3	168.4	161.9
490	712.6	425.1	215.5	108.4	53.62	27.9	14.16	6.86	3.701	1.739	1.172	0.02026	106.8	141.6	166.8	167.2	161.3	167.3	162.3
495	707.4	419.5	212	109.1	53.11	27.74	14.24	6.35	3.54	1.725	0.8384	0.03014	106.7	142	164.4	166.6	161	166.8	162
500	710.1	421.4	212.7	108.5	52.66	28.1	14.04	7.017	3.576	1.742	0.93	0.02964	109	141.4	165.9	167.3	161.8	167.6	162.6
505	713	420.3	215	109.4	52.11	27.4	13.59	6.868	3.638	1.7	0.9183	0.0117	108.4	141.5	167.2	168.2	163	168.4	163.1
510	710.3	420.1	212.1	109	52.64	28.16	13.4	6.411	3.508	1.67	0.9113	0.01738	108.1	141.2	167.2	170.1	164.2	170.6	162.2
515	715	422.1	213.9	108.9	52.84	27.22	13.79	7.041	3.309	1.69	1.031	0.01406	107.5	139.2	168.7	169.6	164.9	171.9	163
520	711.8	423.4	216.9	108.3	53.81	27.9	13.68	7.123	3.852	1.742	0.926	0.04169	109.7	140.7	167.2	167.4	166.1	169.2	167.6
525	714.7	423.2	213	109.3	53.59	28.12	13.55	6.94	3.609	1.565	0.795	0.02087	107.5	139.8	168.4	168.2	167.8	172	166.6
530	709.7	420.9	212.7	108	53.18	27.9	13.62	6.986	3.778	1.635	1.004	0.02516	108.3	141.6	167.5	169.5	167.2	174.2	165
535	711.5	423.6	213.5	108.3	52.89	27.33	13.77	6.927	3.603	1.675	0.8281	0.01816	108.9	140.9	166.2	169.7	165.2	173.3	165.4
540	712.6	422.7	214.3	107.8	52.3	28.79	13.72	6.913	3.752	1.651	1.034	0.01311	109.2	142.9	167.6	168.6	167.4	174.5	165.3
545	713.5	421.2	213.5	106.7	54.31	28.06	13.61	7.316	3.349	1.912	0.9434	0.01926	109.6	142.3	167.1	172.2	165.4	174.3	167.1
550	712.2	419.1	217.6	108.9	52.63	28.08	13.94	7.037	3.606	1.719	0.9854	0.02259	108.9	143.2	167.8	170.7	168.1	173.7	167.2
555	711.2	419.9	214.7	109.1	53.26	27.52	14.15	7.154	3.386	1.622	0.8226	0.04011	108.6	142.3	168.8	170.5	168	175.5	169
560	714.5	418.9	216	109.5	52.35	28.01	14.03	7.204	3.709	1.667	0.8152	0.03609	109.9	143.5	169.1	169.6	167.9	175.9	168.4
565	720.5	422.4	216.7	109.7	53.85	27.98	14.01	7.053	3.082	1.535	1.015	0.007836	107.8	143.6	169.1	171.6	168.4	178	170.1
570	713.8	420.8	216.4	108.6	54.27	27.82	13.77	7.166	3.519	1.779	0.839	0.02094	106.7	143.1	168.1	169.5	168.2	175	169.2
575	713.6	420.6	215.4	109	52.89	28.92	13.69	6.385	3.867	1.481	0.9664	0.02005	110	142.8	170.4	172.3	170.6	178.6	168.8
580	718.6	421.7	216.7	108.1	52.96	28.53	13.99	7.147	3.505	1.566	0.7748	0.0244	109.2	142.3	168.3	170.5	169.5	177.5	170.2
585	714	420.2	215.4	108	53.7	27.94	14.16	7.143	3.788	1.698	0.8721	0.0228	111	144	167.8	172.9	168.6	179	170.8
590	716.3	421.1	216.2	109.3	52.92	27.65	14.21	7.111	3.593	1.762	0.9269	0.003249	108.6	143.7	169.1	173.4	171.4	178.1	168.3
595	714	418.6	216.7	108.8	53.72	27.53	13.92	6.78	3.359	1.858	0.9043	0.02787	109.2	143	168	170.8	172.1	177.9	171.1
600	719.4	421.6	215.4	108.9	53.67	27.22	13.7	7.115	3.224	1.675	0.7784	0.03183	108.9	144.7	172.3	173.5	169.2	178.4	172.9
605	717.2	420.8	213.3	110.3	52.17	28.36	13.2	7.217	3.516	1.672	1.002	0.01292	109.2	144.5	170.5	173.5	171.7	179.3	172.9
610	720.2	422.8	217.2	108.3	55.2	27.88	13.52	6.852	3.204	1.537	0.9259	0.0184	109.3	143.5	171.4	173.1	173.3	182.5	172.3
615	719.6	421.5	216.1	108.4	53.21	27.41	13.73	7.18	3.316	1.604	0.9561	0.0262	111	144.2	170.5	172.3	171.4	181.3	173.4
620	711.5	420.1	215.9	109.8	52.18	28.11	13.45	6.871	3.431	1.588	0.8917	0.01126	109.7	143.6	172.4	174.3	172.5	180.2	172
625	715.9	417.9	216.8	109.6	53.63	27.75	13.76	6.98	3.586	1.495	1.019	0.01569	109.4	144.9	170.4	174.4	172.6	180.4	172.7
630	720.8	422.7	214.8	107.4	52.79	27.6	13.42	7.227	3.379	1.86	0.8589	0.01272	109.3	146.2	170.7	174.4	174.1	181.2	174.2
635	715.3	421.4	214.3	110	53.33	27.43	13.48	7.035	3.773	1.863	0.9207	-0.001391	108.9	145.9	172.7	173.5	171.8	181.3	173.5
640	715.1	417.7	212.6	108.9	53.19	27.53	13.97	7.276	3.572	1.913	0.8602	0.03086	109.1	145.6	170.6	173.3	174.8	183.3	173.6
645	712.2	421.5	216.6	108.2	53.56	27.52	14.25	7.072	3.458	1.677	0.8144	0.01048	109.2	145.3	173.7	173.8	173.2	184.1	174.9
650	721.8	421.2	215.7	110.3	52.58	28.07	14.07	6.751	3.484	1.566	0.9097	0.008194	110.1	144.6	172.9	173.7	173.7	182.1	173.5
655	718.2	421.5	215.9	108.2	53.07	27.83	13.78	6.996	3.374	1.564	0.8902	0.02222	109.6	146.4	169.9	176.3	172.9	186.1	175.6
660	720.1	423.9	215.7	107.7	52.29	28.06	13.53	6.866	3.284	1.72	0.9383	0.02806	111.8	146	173.3	175.2	174.1	183.7	175.3
665	720	424.2	214.2	108.7	52.64	28.21	14.07	7.078	3.468	1.677	0.9005	0.02285	109	145	174.5	174.4	175	180.4	175.7
670	714.2	420.7	215.2	110.1	53.24	27.42	13.97	7.068	3.473	1.751	0.883	0.03864	109	144.7	174.7	174.5	173.4	183.3	176.6
675	716.7	420.9	216.7	107.3	52.81	28.42	13.65	7.069	3.461	1.82	1.054	0.02453	110.7	145.2	172.6	176	172.4	182.5	175.5
680	719.8	418.9	215.7	108.4	53.49	27.87	14.2	7.195	3.7	1.639	0.9065	0.01391	109.2	146.4	174.6	173.3	173.6	182.8	174.4
685	717.9	419.3	215	107.4	53.13	27.91	13.68	7.026	3.697	1.589	0.8286	0.01131	109.1	147.6	173.6	177.2	175	182.1	175.3
690	718.1	422.1	212.9	109	53.77	28.26	13.73	6.949	3.632	1.673	1.023	0.01726	109.8	146.2	175.1	176.4	175.1	184	174.5
695	717.9	420.1	219	107.8	53.58	27.72	13.97	7.426	3.657	1.749	0.8493	0.0449	108.9	146	173.5	178.6	175.8	183.2	175.3
700	716.6	421.3	215.7	110	53.69	28.18	13.93	7.384	3.35	1.611	0.8536	0.01929	107.7	149.4	172.9	175.2	174.2	182.8	175.7
705	716.8	421.6	213.5	107.6	52.2	27.28	14.14	7.359	3.488	1.59	0.9834	0.001022	109	145.9	174.2	176.1	175.3	184.2	176.4
710	718.1	420.9	213.5	109.2	53.43	28.49	13.74	6.889	3.574	1.859	0.916	0.01684	107.7	147.1	176	176.5	174.3	182.6	174.7
715	720	418.4	218	108.8	54.36	27.74	13.27	6.907	3.567	1.528	1.036	-0.0009926	108.2	147.8	174.3	175.7	173.2	182.7	176.1
720	718.4	420	213.7	108.9	52.94	27.44	14.13	6.711	3.458	1.417	0.7974	0.02209	111.2	146.9	177	176.5	174.2	182.4	177.9

## Sheet: DTT OFAT
Time (min)	400 nM Fluorescein	200 nM Fluorescein	100 nM Fluorescein	50 nM Fluorescein	25 nM Fluorescein	12.5 nM Fluorescein	6.25 nM Fluorescein	3.125 nM Fluorescein	1.5625 nM Fluorescein	0.78125 nM Fluorescein	0.390625 nM Fluorescein	0 nM Fluorescein	DTT OFAT Run 1	DTT OFAT Run 2	DTT OFAT Run 3	DTT OFAT Run 4	DTT OFAT Run 5	DTT OFAT Run 6	DTT OFAT Run 7
0	866.2	441.3	232.5	112.6	58.76	29.37	14.76	6.987	4.012	1.631	1.131	0.01331	1.159	1.217	0.9753	1.158	1.213	1.258	1.003
5	822.4	431.9	220.8	110	55.02	28.04	13.45	6.788	3.614	1.682	0.9762	0.01726	0.4714	0.6049	0.5107	0.5519	0.6505	0.6352	0.5929
10	798.6	415.4	220	104.1	53.13	27.41	13.53	6.342	3.85	1.553	0.6959	0.01348	0.5086	0.3161	0.5217	0.4465	0.4249	0.4339	0.4663
15	770.8	415.6	208.5	104.8	51.87	26.47	13.88	6.411	3.559	1.669	0.9071	0.02227	0.3932	0.4687	0.5264	0.632	0.556	0.6652	0.5231
20	791.9	415.3	211.8	105.9	53.08	26.62	12.65	6.157	3.34	1.663	0.7996	-0.004912	0.5985	0.9715	0.7631	0.8654	0.8719	1.032	0.907
25	783.7	409.3	207.2	106.6	53.66	25.5	13.76	6.472	3.711	1.598	0.8717	0.007247	1.181	1.56	1.264	1.763	1.424	1.728	1.474
30	771.4	418.2	209.5	104.4	54.59	25.86	12.96	6.412	3.505	1.869	0.6948	0.02181	1.956	3.269	2.585	3.341	2.855	2.939	2.411
35	773.3	405.3	211.7	105.5	52.96	25.51	13.2	6.645	3.118	1.523	0.9321	0.02101	3.468	5.19	4.02	6.386	4.436	4.744	3.958
40	770.7	415.5	206.8	106	52.6	25.86	12.94	6.384	3.581	1.715	0.8879	0.01292	4.992	7.861	7.337	9.177	7.233	7.953	5.932
45	782.1	406.3	213.1	105.9	52.69	26.46	12.98	6.397	3.501	1.675	0.8377	0.01031	8.288	12.27	11.38	12.61	9.977	10.92	9.283
50	774.1	413.5	215.4	105	51.83	26.13	12.72	6.087	3.561	1.615	0.9986	0.02283	11.06	16.67	14.4	15.99	14.43	15.02	13.66
55	784.6	413.9	211.9	107	51.37	26.59	13.23	6.619	3.279	1.656	1.023	0.01828	16.22	23.63	20.14	21.25	20.83	19.51	17.18
60	786.2	407.7	208.6	105.9	52.48	27.25	13.19	6.609	3.492	1.422	0.8428	0.02192	21.16	28.44	25.46	26.14	25.84	23.14	20.39
65	792.5	411.2	209	107	52.85	26.56	13.39	6.536	3.244	1.693	1.004	0.02702	26.26	34.84	30.13	32.41	30.57	29.32	24.53
70	793.2	421.2	210.5	107.1	52.78	27.1	13.27	6.812	3.085	1.568	0.9084	0.04259	30.56	40.84	38.66	36.53	34.42	34.64	30.86
75	786.1	414.8	212.4	107	53.47	26.19	13.63	6.813	3.439	1.807	0.8745	0.03949	37.38	46.98	41.92	42.76	38.01	40.51	35.08
80	793.9	411	210.3	104.5	52.56	26.78	13.42	6.462	3.46	1.679	0.9019	0.01883	41.9	52.82	46.06	48.7	42.29	44.77	40.91
85	796.7	420.4	212.4	107	52.7	26.86	13.38	7.007	3.438	1.72	0.9028	0.05262	47.04	58.11	53.97	54.83	49.38	51.71	46.81
90	796.1	417.2	211.4	107.1	53.73	27.76	13.44	6.426	3.277	1.582	0.7317	0.02533	54.24	65.02	60.4	60.24	55.15	56.92	52.44
95	801.7	420.3	209.3	106	54	27.04	13	6.535	3.6	1.608	0.8828	0.01378	58.27	69.92	67.46	65.32	60.07	61.32	56.56
100	796	417.7	212.6	105.4	52.62	27.07	13.38	6.402	3.437	1.751	0.8769	0.02027	62.41	75.86	75.28	71.62	66.69	66.09	60.77
105	800.4	418	212.4	106.3	53.3	27.18	12.86	6.827	3.372	1.717	1.017	0.05778	66.82	80.99	81.16	75.23	71.17	70.59	65.74
110	796.4	419.3	212.5	107.5	53.58	27.42	13.47	6.677	3.248	1.614	0.9198	0.04123	71.72	86.24	86.21	78.55	76.32	74.42	69.21
115	806	416.5	213.1	108	53.56	27.06	13.64	6.997	3.108	1.711	0.822	0.02373	76.72	91.64	93.04	83.67	79.36	79.44	75.07
120	802.1	421.9	216	108.3	53.76	27.34	13.37	6.898	3.154	1.618	0.8832	0.02889	80.41	97.24	98.81	87.17	85.4	83.5	79.43
125	795.8	421.6	210.7	105.6	53.48	27.27	13.58	6.482	3.745	1.715	0.9136	0.01643	86.27	99.34	103.9	92.88	87.41	87.97	83.36
130	799.7	419.8	215.7	107.2	54.11	27.04	13.51	6.788	3.599	1.494	0.793	0.03586	90.3	103	109.6	96.58	93.04	90.74	87.05
135	798.1	419.7	213.2	105.9	54.95	27.65	13.84	6.842	3.084	1.747	1.069	0.0166	95.6	106.8	116.6	100.3	95.59	93.88	90.42
140	807.8	417.6	216.3	107	54.44	27.18	13.01	6.686	3.478	1.724	0.8691	-0.000545	98.72	111.6	118.8	104.1	100.4	94.98	96.63
145	803.2	423.9	217.2	109.3	52.9	26.94	13.48	6.857	3.622	1.898	0.9181	0.03763	102.6	117.1	123.9	107.4	104.8	101.1	98.76
150	805	423	216	108.9	53.88	26.83	13.25	6.8	3.323	1.683	0.6714	0.02837	107.6	121.1	128.2	111.3	107.5	106.1	104.4
155	804.7	424.7	216	108.5	54.46	26.85	13.13	6.584	3.407	1.873	0.9336	0.03805	110.4	123.4	133.6	116.3	110.8	108.2	107.5
160	806.8	422	217.3	108.7	54.04	27.59	13.31	7.304	3.169	1.707	0.9906	0.02764	116.2	124.8	139.5	122.4	115	109.5	112.7
165	806.1	419.7	218.5	108.2	55.16	26.56	13.38	6.663	3.567	1.714	1.007	0.008636	118.8	128.9	142.1	125.9	117	112.5	113.8
170	807.6	424.6	216.6	107.8	54.18	27.5	13.32	6.677	3.71	1.681	0.9454	0.02149	120.8	132.7	148.4	128.2	121.7	115.2	119.4
175	811.3	423.1	218.2	109.8	54.5	27.48	13.54	6.769	3.363	1.61	0.7639	0.01921	123.2	137.2	151.7	134	125	118	124.7
180	815.3	425.5	216.5	110.4	54.24	27.73	13.59	6.99	3.539	1.824	0.9219	0.01614	125.9	141.8	154.7	136.5	127	121.2	126.5
185	810.2	428.9	217.2	109.1	54.7	27.38	13.61	6.985	3.519	1.855	0.8728	0.0206	128.8	144	156.7	138.3	130.4	124.8	130
190	810.7	431.3	216.2	110.6	55.45	27.19	13.36	7.119	3.549	1.711	0.891	0.04177	133.1	148.1	162.2	142.5	135.4	126.3	130.7
195	813.8	426.3	219.4	108.3	54.72	27.24	13.47	6.517	3.864	1.66	0.8551	0.02353	137.6	149	164.1	146.2	137	129.5	136.4
200	819.2	429.2	219.6	108.9	55.07	27.52	13.28	6.579	3.841	1.883	0.9756	0.0196	139.5	152.5	166.8	149.2	139.8	131.7	138.8
205	819	426.9	218.1	109.8	54.41	27.45	13.31	7.053	3.598	1.882	0.8289	0.02552	144	155.8	170.2	151.9	142.3	138.3	142
210	812.8	426.4	219.3	110.2	52.38	28.16	13.36	6.838	3.743	1.838	0.9212	0.02247	146.1	158.7	174.4	154.8	146.1	141.3	144.4
215	818.1	428.2	218.5	109.2	52.83	27.36	13.62	6.968	3.045	1.654	1.012	0.006622	148.5	163.8	178.8	158.8	147.9	144.4	148
220	814.2	421.7	219.8	108.7	54.71	27.11	13.3	6.74	3.814	1.6	1.134	0.04046	150.7	166.5	181.9	158.8	148.7	149.9	147.8
225	817.4	428.6	220.4	108.8	54.29	28.36	14.04	6.936	3.51	1.552	0.8256	0.03312	151.8	168.5	181.5	164.1	153.3	155.6	152.5
230	812.6	427	216.9	108.3	55.99	28.06	13.27	6.53	3.477	1.651	0.8524	0.002839	154.7	171.5	184.2	164.7	154.2	159.6	153.5
235	818.4	428.8	217.9	110	54.56	27.54	13.53	6.675	3.251	1.701	0.9521	0.02787	155.8	176.6	186	168.6	156.4	161.3	157.4
240	810.6	424.6	219	109.9	55.23	26.46	13.55	6.869	3.348	1.869	0.8394	0.02047	157.4	177.3	191.1	170.6	161.4	161.9	158.8
245	820.1	428	219.3	110.2	54.3	27.6	14.05	7.026	3.477	1.784	0.8297	0.01536	160	180.6	193.3	170.7	165	163.8	161.4
250	823.7	425.6	219.5	108.7	55.74	27.76	13.66	7.17	3.602	1.718	0.9721	0.02855	162.1	183	197.7	170.3	167.7	162.9	164.1
255	810.5	428.1	220	109.3	55.58	27.34	13.2	6.872	3.536	1.837	1.042	0.0267	163	181.7	195.3	174	167.6	165.7	167.2
260	821.1	428.4	219.3	109.1	54.65	27.15	13.19	6.881	3.483	1.519	1.013	0.002158	162.9	184.6	199.7	177.2	168.9	168.6	167.6
265	819.9	427.1	222.1	111.6	55.2	27.23	13.91	7.098	3.629	1.724	0.8596	0.01094	169.3	187.3	200.4	177.9	172	171.2	168.4
270	819.5	428.5	220.7	110.5	54.74	27.21	13.66	7.204	3.373	1.743	0.7949	0.004357	167.3	190.2	204.3	179.6	170.7	172.3	168.2
275	823.9	429.5	218.8	111.6	54.41	27.49	13.78	6.559	3.658	1.801	0.9109	0.01204	167.2	189.8	203	182.1	172.4	176.5	173
280	830.8	428	220	110.7	54.69	27.82	13.46	7.201	3.444	1.842	0.9505	0.01685	169.5	192.7	204.2	182.6	176.9	175.7	172.5
285	823.6	431.5	219.5	110.9	54.66	28.13	14.14	6.944	3.992	1.638	0.7378	0.008313	170.8	195	206.3	182.1	175.6	178.2	175.4
290	821.7	431.5	221.1	111.1	54.29	28.17	13.7	6.927	3.39	1.884	0.9028	0.005974	169.4	195.9	208.7	184.2	177.7	180.5	173
295	826.9	431.5	222.3	110.5	55.52	27.31	14.24	6.885	3.382	1.674	1.019	0.01225	172.5	197.1	211.3	184.7	178.6	180	177.9
300	832.3	429	218.1	110.5	55.26	27.87	13.71	7.058	3.508	1.771	0.9792	0.05698	173.2	197.3	209.6	184.3	178.3	181.7	179.3
305	824.8	428.9	223.5	109.6	53.8	28.58	13.54	6.772	3.402	1.713	0.9849	0.04918	174.3	197.6	212.8	187.1	179.7	183.7	179.6
310	825.4	428.3	223.1	110.2	55.47	27.97	13.76	6.905	3.324	1.684	0.9593	0.04281	174.6	198.8	213.9	187.7	181.2	183.9	180.4
315	826.2	432.3	222.3	109.2	54.8	28.08	13.81	6.766	3.467	1.812	0.8388	0.008572	176.9	200.5	214	189.2	183.9	184.2	182.3
320	825.5	426.1	222.1	108.9	55.49	27.95	13.72	7.097	3.707	1.648	0.8844	0.03212	178.2	199.8	214.7	190.4	184.4	185.8	181.7
325	824.2	431.9	222.1	111.5	54.48	27.57	13.58	7.086	3.32	1.515	0.8134	0.01443	176.9	201.6	217.9	195	182.9	188.8	183.1
330	833.2	433.7	221.7	109	55.69	27.96	13.18	7.225	3.472	1.764	1.035	0.01293	178.5	201	217	189.7	185.5	187.2	180.8
335	826	432.3	221.4	109.9	55.77	27.76	14.11	7.082	3.681	1.746	0.7886	0.008792	180.3	204.8	218.3	193.2	185	189.8	185.4
340	828.6	433.4	221.6	111.6	55.5	28.87	13.75	7.427	3.54	1.911	0.9408	0.02046	179.3	203.7	219.3	193.9	187.5	188.7	186.6
345	829.4	435.1	222.9	109.9	55.79	28.58	13.73	7.22	3.852	1.652	0.9731	0.04649	182.8	205.1	220.3	194.7	186.7	188.8	187.3
350	836.4	432.1	221.6	112.1	55.87	29.1	13.77	6.951	3.658	1.895	0.8089	0.04747	179.9	206.2	222.6	196.9	189.8	192.1	185.9
355	832.5	434.6	222.4	110.2	55.43	27.84	13.89	6.982	3.439	1.916	0.8876	0.0143	181.5	206.1	224.6	194.4	190.5	191.6	186.4
360	831.4	433.3	223.7	110.9	55.13	27.7	14.25	6.653	3.601	1.674	0.8619	0.03337	182.4	205.9	224.6	196.6	190.4	192.5	188.1
365	833.6	429.7	222.8	110.3	55.93	28.34	13.75	7.387	3.598	1.528	0.9863	0.04486	182.5	208.3	224.5	196.9	186	193.2	190.4
370	833.1	434.4	222.2	111.3	55.96	28.22	13.48	7.196	3.573	1.662	0.9194	0.003252	182.8	208.4	224.7	198	194	193.5	189.8
375	831.4	431.3	225.1	111.5	55.03	29.25	13.9	7.335	3.779	1.794	1.005	0.0359	183.2	207.8	226.9	200.6	192.8	194.4	189.5
380	831.5	436.7	223.2	110	55.72	28.38	14	6.872	3.702	1.885	0.7961	0.01777	185.4	210.9	227.1	201.1	194.3	196.2	192
385	832.4	433.6	223.4	111.1	56.35	28.63	13.62	6.835	3.847	1.747	0.9734	0.008443	184.4	211.4	226.9	200.8	192.5	195.6	192.4
390	836.2	431.7	221.3	110	55.68	29.16	13.35	6.626	3.568	1.715	0.7898	0.01398	184.1	211.6	227.4	202.6	194.5	199	191.3
395	834.7	435.5	224.1	112.7	55.86	27.76	14.04	7.312	3.626	1.677	0.8274	-0.0009565	186.6	210.8	229.4	203.6	194.4	196.8	193.5
400	834.5	434.4	221.5	111.6	55.37	27.86	13.62	7.284	3.738	1.77	0.9823	0.01641	183.5	213.2	227.2	202.2	196.1	196.8	193.6
405	828.1	434.2	225	110.1	55.64	27.64	14.1	7.194	3.77	1.704	1.019	0.03073	184.7	212.5	229.4	204.4	197	201.5	194.6
410	829.2	437.4	223.5	112.3	55.85	28.21	13.22	7.207	3.582	1.765	1.001	0.02289	185.7	210.8	229.2	202.5	197.5	202.6	194.3
415	827	433.8	225.1	112	55.29	28.63	13.77	6.758	3.613	1.559	0.9577	0.02641	187.3	213.1	232.2	205	196.9	200.2	195.9
420	830.5	435.5	223.3	111.5	56.27	27.34	13.53	7.075	3.578	1.795	0.9908	0.04382	186.5	216.3	229	207.4	200.4	202.3	195.2
425	834.8	430.6	225.3	111.6	55.69	27.98	13.56	7.155	3.545	1.973	0.8996	0.03175	187.5	214.7	233	205.9	198.4	202.3	196.6
430	827.5	434.6	222.8	111.6	56.01	28.8	13.82	7.225	3.631	1.87	0.8939	0.03206	187.9	215.1	232.7	204.2	199.3	202	196.4
435	827.9	434.6	222.4	113	55.9	28.41	13.6	6.5	3.595	1.683	1.077	0.04539	187.1	217.4	231.6	205.8	199.8	202.1	196.8
440	833.5	436.9	223.3	111.6	56.91	27.67	14.24	6.949	3.653	1.722	1	0.04916	190.3	215.6	233.6	204.9	200.7	203.8	194.7
445	832.8	434.5	224.7	111.6	55.76	28.05	13.9	7.225	3.506	1.727	1.028	0.0332	189.5	218.1	231.4	207.2	200.5	203.1	201.6
450	832.8	435.6	222.6	112.3	56.97	28.62	13.61	7.021	3.481	1.826	1.056	0.01453	187.4	213.9	233.2	209	197.9	202.1	198
455	837.8	436.1	224.5	111.9	56.74	28.53	13.9	7.071	3.716	1.71	0.8397	0.01115	187.4	216.7	233	207.8	198.6	202.7	199.1
460	832.8	436.5	221.6	110.8	56.65	27.94	13.73	6.859	3.712	1.684	0.8988	0.03287	190	219.7	234	210.4	200.3	206.9	202.4
465	831.9	435.5	223.8	112.6	55.49	28.07	14.03	6.736	3.591	1.814	0.8246	0.01925	189.4	217.1	232.2	207.2	201	206.9	199.1
470	829.2	437.1	226.1	110.7	54.93	27.81	13.6	7.298	3.209	1.728	1.069	0.01343	186.9	216.8	231.3	206.8	200.3	207.1	201
475	834.6	435.4	222.4	110.6	54.27	27.96	13.83	7.206	3.537	1.702	1.053	0.02584	189.2	217.7	234.6	209.7	201.4	207.1	200.7
480	829.7	435.5	222.4	112	54.85	28.96	12.98	7.424	3.673	1.659	0.98	0.008813	187.1	218.2	236.3	212.5	201.6	207.8	201.7
485	831.5	433.8	225.2	109.4	55.44	28.68	13.71	7.182	3.599	1.75	0.8949	0.04017	188.7	215.9	232.8	208.5	201.5	206.3	199
490	834.5	433.3	224.8	111.5	55.82	28	13.67	7.281	3.693	1.488	0.8804	0.02767	189.1	216	232.5	211.9	201.5	206.4	201.5
495	830.9	433.5	223.7	110.3	55.99	28.1	13.98	7.465	3.675	1.731	0.9218	0.02611	186.5	217.7	236.9	215.5	202.5	206.8	203.1
500	830.7	436	224.6	110.3	55.58	28.14	14.77	7.333	3.656	1.846	1.033	0.01923	187.2	218.6	234.4	212	200.2	208	202.7
505	831.9	434.4	220.1	111.6	54.54	28.14	14.27	7.197	3.547	1.839	1.083	0.02518	187.9	218.4	233.9	209	199.9	205.7	200.4
510	829.5	433.7	223.8	112.6	55.54	28.69	14.02	7.118	3.746	1.827	0.8575	0.03243	186.5	217	233.2	210.8	201.9	207.5	202.7
515	829.3	435	223.1	111.2	55.78	28.44	13.59	7.25	3.421	1.666	1.03	0.005211	186.2	217.6	233	210.1	201.7	211.9	201
520	831.1	433.4	221.8	110.2	55.36	27.26	14.06	6.922	3.493	1.676	0.8957	0.04506	185.7	217.9	232.4	210.2	203.2	207.2	202.6
525	831.4	437.3	223.1	111.8	55.96	28.89	13.63	7.185	3.446	1.784	0.8803	0.01802	186.5	216.9	234.3	208.8	202.5	207	202.2
530	835.4	432.5	221.6	111.5	55.58	28.24	14.13	6.911	3.619	1.857	0.8718	0.01822	187.6	216.7	232.7	211.7	204.3	207.9	201.1
535	827.7	435	221.5	112	55.39	28.44	14.03	7.064	3.394	1.754	0.9365	0.005584	183.5	215.5	235.5	209.5	203.3	205.7	202.5
540	827.9	433.5	222.9	113.6	55.02	28.05	14.07	7.153	3.411	1.647	0.9574	0.02499	183.9	212.8	232.7	212	202.8	209.4	202.1
545	833.2	430.3	221.7	111.5	56.2	28.27	14.03	7.245	3.454	1.733	0.8231	0.003076	185.2	216.5	233.3	211.4	204.5	207.9	202.9
550	823.7	435.9	220.2	110.7	56.75	28.73	13.98	6.915	3.592	1.597	0.83	0.01721	183.6	215.4	234.2	212.4	204.1	208.7	202
555	827	433	223.5	111.3	54.71	28.39	13.7	6.978	3.562	1.574	0.9643	0.01885	183	217	231.8	212.4	200.7	208.4	204.7
560	818.3	434.7	222.8	111.3	55.36	28.2	13.58	7.102	4.009	1.606	0.9229	0.06212	183.4	215.2	232.3	213.3	200.2	206.8	202.8
565	824.3	435.8	222.5	112.5	54.68	28.13	13.35	7.061	3.541	1.852	0.7562	0.02509	185.7	213.4	232.3	212.9	204.8	206.7	202.2
570	829.8	432.4	224.9	112.3	57.33	29.08	13.42	7.188	3.764	1.825	0.9495	0.03346	184.2	213.7	233	211.1	201.5	207.3	202.9
575	821.8	430.6	223.1	110.6	56.2	28.35	13.23	7.226	3.396	1.698	0.805	0.02573	181.6	214.8	232.4	211.2	203	205.4	202.2
580	824.8	435.8	219.8	109.9	55.84	29.08	13.61	7.435	3.691	1.972	0.7322	0.01575	181.5	214.4	232.3	210.2	202.6	205.9	203.6
585	818.5	432.1	221.6	110.8	55.64	28.05	13.76	7.325	3.438	1.773	0.9043	0.02328	182.1	211.3	232.8	210.4	202.2	208.6	200.7
590	822.6	433.6	220.1	112	55.45	29.14	13.51	7.039	3.414	1.672	1.027	0.02861	183	213.6	230.9	211.1	201	208.4	200.6
595	821.7	433.3	219.2	111.1	54.74	28.25	13.54	6.998	3.117	1.772	0.9482	0.05772	179.6	212.4	231.2	211.3	201	207	202
600	829.2	427.7	220.2	108.9	53.84	28.76	13.47	7.349	3.631	1.712	0.8503	0.00715	180.6	211.2	230.3	210.4	200.7	208.7	202.3
605	820.3	431.1	221.1	110.6	56.01	27.8	14.07	7.044	3.593	1.809	0.9604	0.01124	179.7	213	229.7	210.4	202.9	206.7	201.8
610	818.9	434.8	222.5	111.7	55.31	27.71	13.74	6.833	3.698	1.61	1.032	0.005815	177.9	212.2	230.6	210	199.3	205.2	203.1
615	820.6	431.9	219.3	110.8	55.28	27.86	13.3	7.09	3.549	1.846	1.009	0.01147	178	208.3	230.5	210.1	201.7	206.6	200.2
620	819.8	432.6	222.4	110.5	55.03	28.45	13.93	6.823	3.456	1.77	0.8657	0.03149	179.6	210.3	228.7	210.5	198.4	206.9	201.4
625	826.1	435.5	220.8	110.2	56.2	27.42	13.59	7.142	3.237	1.774	0.9719	0.02378	177.3	208.4	225.5	208.7	200.2	205.8	201.2
630	819.4	433.2	221.2	110.2	55.25	28.23	14.08	7.114	3.438	1.82	0.9915	0.01512	177.5	209.9	224.5	208.3	201.6	206.2	201.7
635	819.9	433	223.7	112.1	55.66	27.44	13.69	7.115	3.558	1.659	0.839	0.01419	175.8	207.8	228.4	208.7	199.9	204	200.2
640	818.3	431.3	219.5	109.9	55.65	28.02	13.05	6.839	3.257	1.557	0.836	0.01354	176.1	208.9	226.6	209.8	199.1	206.4	200.1
645	817.5	433.9	222.8	109.8	55.21	28.34	13.46	7.29	3.596	1.645	0.7945	0.03197	175.9	207.7	227.7	209.7	200.1	207.7	199.6
650	822.6	430.8	221.7	110.7	54.92	27.76	13.11	6.845	3.263	1.71	0.8566	0.05247	174.9	207.4	226.4	208.5	199.4	206.3	198.1
655	820.2	432.8	218.4	110.7	55.99	28.49	13.38	6.988	3.612	1.749	0.897	0.05238	174	205.7	225.3	207.7	197.8	202.8	199.5
660	819.8	427.4	220.6	111	55.95	28.37	13.63	7.024	3.324	1.377	0.8777	0.02689	169.9	207	225.1	209.1	200	206.7	200.4
665	813.6	434.2	220.4	109.4	54.38	28.49	13.27	6.81	3.641	1.763	0.9874	0.02891	172.3	204.7	226.8	208.4	199.4	203.5	199.3
670	818.6	428.7	220.5	110.7	55.03	27.78	13.54	6.515	3.206	1.716	0.8221	0.04323	173.5	205.6	223	209.9	199.6	203.5	197.9
675	822	433.2	219.8	110.7	55.24	28.04	13.5	6.717	3.682	1.68	0.7864	0.02285	172.6	205.8	225.8	207	198.1	205.4	200.4
680	813.6	426.6	217.2	110.8	55.06	27.05	13.2	6.822	3.579	1.579	0.987	0.02691	170	204.9	223.5	208.6	198.9	205.1	199.8
685	816.4	428.4	219.2	111.8	54.85	27.93	13.15	6.848	3.767	1.629	0.8603	0.004521	168.9	205.1	225.2	205.8	201.4	206.1	198.3
690	817.2	430.2	218.4	109.4	54.04	27.71	13.21	6.754	3.277	1.448	0.8617	0.007291	169.5	203.3	221.1	206.7	200.6	204.3	198.4
695	812.9	428.4	216.1	112.2	53.57	26.98	13.87	6.838	3.592	1.689	0.9026	0.03414	168.2	205.4	219.3	207.9	198.4	206	200.2
700	818.5	425	216.6	109	55.92	26.53	13.11	6.763	3.447	1.936	0.8501	0.0529	169.1	203.6	222.6	208.2	198.8	204.3	199
705	809.6	429.9	218.2	109.5	53.97	27.86	12.98	6.862	3.541	1.754	0.8934	0.01964	168.3	201.9	219.4	205.5	197.7	204.5	198.7
710	809.7	429.8	215.8	108.6	55.4	27.36	13.78	7.009	3.674	1.724	0.9415	0.05857	167.9	203.7	221.6	203.9	196.5	203	196
715	812.1	425.2	215.6	110	55.21	27.82	13.64	6.646	3.528	1.424	0.9215	0.03319	166.4	201.7	219.4	207.3	197.6	202.5	196.7
720	807.2	424.4	216.8	109.5	55.99	27.57	13.28	6.871	3.146	1.591	0.7661	0.009969	167.7	199.5	217.6	203.1	197.5	202	196.4

## Sheet: Extracted measurements
Reaction	ΔFEU	Time to peak (min)	Max rate (FEU/min)	Rate lag (min)	Inflection (min)
DSD Run 1	3.73439	710	0.0431	310	395
DSD Run 2	160.474	670	0.9246	150	190
DSD Run 3	234.067	655	1.1842	80	145
DSD Run 4	251.243	665	1.268	75	140
DSD Run 5	3.93997	695	0.04112	360	475
DSD Run 6	0	0	0.017204	500	510
DSD Run 7	82.2832	720	0.2542	435	375
DSD Run 8	2.04237	680	0.03268	430	480
DSD Run 9	0	0	0.011562	295	315
DSD Run 10	79.212	705	0.3798	175	305
DSD Run 11	71.8944	720	0.3276	205	345
DSD Run 12	0.627814	720	0.016922	375	620
DSD Run 13	59.8872	720	0.2066	265	390
DSD Run 14	65.6409	720	0.3208	210	340
DSD Run 15	39.0061	720	0.1682	395	405
DSD Run 16	168.086	700	0.6598	80	255
DSD Run 17	0.916814	630	0.02772	685	585
Custom Design Run 1	191.342	675	0.8918	95	150
Custom Design Run 2	3.18165	715	0.02932	330	500
Custom Design Run 3	66.5232	720	0.3624	240	345
Custom Design Run 4	0.441314	550	0.01664	305	480
Custom Design Run 5	1.28781	590	0.0227	450	460
Custom Design Run 6	3.7042	580	0.03646	360	450
Custom Design Run 7	222.605	520	1.4952	95	170
Custom Design Run 8	77.8568	575	0.4166	185	245
Mg OFAT Run 1	0	0	0.011088	280	5
Mg OFAT Run 2	18.4337	720	0.0754	610	345
Mg OFAT Run 3	31.2301	700	0.1458	610	405
Mg OFAT Run 4	135.965	685	0.5936	315	355
Mg OFAT Run 5	150.779	690	0.5422	135	295
Mg OFAT Run 6	171.394	650	0.7236	130	260
Mg OFAT Run 7	169.87	720	0.6808	170	285
K OFAT Run 1	109.417	660	0.7032	140	245
K OFAT Run 2	146.457	700	0.7098	170	215
K OFAT Run 3	175.006	720	0.8936	100	185
K OFAT Run 4	175.986	695	0.7848	95	220
K OFAT Run 5	173.875	695	0.7764	140	205
K OFAT Run 6	182.654	655	0.7456	95	225
K OFAT Run 7	175.766	720	0.6836	135	245
DTT OFAT Run 1	188.1	440	1.116	85	135
DTT OFAT Run 2	217.097	505	1.2064	60	130
DTT OFAT Run 3	234.032	495	1.4106	90	110
DTT OFAT Run 4	211.847	560	1.1706	80	106
DTT OFAT Run 5	202.64	545	1.16	85	180
DTT OFAT Run 6	208.008	515	1.1394	80	115
DTT OFAT Run 7	202.541	555	1.1104	75	190
