# Supplementary material for: Key reaction components affect the kinetics and performance robustness of cell-free protein synthesis reactions
Source: Comput Struct Biotechnol J. 2021 Dec 13;20:218–29. doi: 10.1016/j.csbj.2021.12.013 (PMC8718664; doi:10.1016/j.csbj.2021.12.013)
Supplement: Supplementary data 2 [file mmc2.zip › Source Data/Figure S2 Source Data.xlsx]

## Sheet: Experimental set-up
Reaction	Mg-glutamate (mM)	K-glutamate (mM)	DTT (mM)	Amino acids (mM)	HEPES (pH)	ATP (mM)	GTP (mM)	CTP (mM)	UTP (mM)	tRNA (mg/mL)	CoA (mM)	NAD (mM)	cAMP (mM)	Folinic acid (mM)	Spermidine (mM)	3-PGA (mM)	DNA (µg/mL)	PEG-8000 (mg/mL)	Protease inhibitor (mM)	Cell-free protein (mg/mL)
3-PGA 0 mM	5	120	0	30	8	1.5	1.5	0.9	0.9	0.2	0.26	0.33	0.75	0.068	1	0	60	20	0	8.9
3-PGA 6 mM	5	120	0	30	8	1.5	1.5	0.9	0.9	0.2	0.26	0.33	0.75	0.068	1	6	60	20	0	8.9
3-PGA 12 mM	5	120	0	30	8	1.5	1.5	0.9	0.9	0.2	0.26	0.33	0.75	0.068	1	12	60	20	0	8.9
3-PGA 18 mM	5	120	0	30	8	1.5	1.5	0.9	0.9	0.2	0.26	0.33	0.75	0.068	1	18	60	20	0	8.9
3-PGA 24 mM	5	120	0	30	8	1.5	1.5	0.9	0.9	0.2	0.26	0.33	0.75	0.068	1	24	60	20	0	8.9
3-PGA 30 mM	5	120	0	30	8	1.5	1.5	0.9	0.9	0.2	0.26	0.33	0.75	0.068	1	30	60	20	0	8.9
3-PGA 36 mM	5	120	0	30	8	1.5	1.5	0.9	0.9	0.2	0.26	0.33	0.75	0.068	1	36	60	20	0	8.9
3-PGA 42 mM	5	120	0	30	8	1.5	1.5	0.9	0.9	0.2	0.26	0.33	0.75	0.068	1	42	60	20	0	8.9
3-PGA 48 mM	5	120	0	30	8	1.5	1.5	0.9	0.9	0.2	0.26	0.33	0.75	0.068	1	48	60	20	0	8.9
3-PGA 54 mM	5	120	0	30	8	1.5	1.5	0.9	0.9	0.2	0.26	0.33	0.75	0.068	1	54	60	20	0	8.9
3-PGA 60 mM	5	120	0	30	8	1.5	1.5	0.9	0.9	0.2	0.26	0.33	0.75	0.068	1	60	60	20	0	8.9

## Sheet: 3-PGA
Time (min)	400 nM Fluorescein	200 nM Fluorescein	100 nM Fluorescein	50 nM Fluorescein	25 nM Fluorescein	12.5 nM Fluorescein	6.25 nM Fluorescein	3.125 nM Fluorescein	1.5625 nM Fluorescein	0.78125 nM Fluorescein	0.390625 nM Fluorescein	0 nM Fluorescein	3-PGA 0 mM	3-PGA 0 mM	3-PGA 0 mM	3-PGA 6 mM	3-PGA 6 mM	3-PGA 6 mM	3-PGA 12 mM	3-PGA 12 mM	3-PGA 12 mM	3-PGA 18 mM	3-PGA 18 mM	3-PGA 18 mM	3-PGA 24 mM	3-PGA 24 mM	3-PGA 24 mM	3-PGA 30 mM	3-PGA 30 mM	3-PGA 30 mM	3-PGA 36 mM	3-PGA 36 mM	3-PGA 36 mM	3-PGA 42 mM	3-PGA 42 mM	3-PGA 42 mM	3-PGA 48 mM	3-PGA 48 mM	3-PGA 48 mM	3-PGA 54 mM	3-PGA 54 mM	3-PGA 54 mM	3-PGA 60 mM	3-PGA 60 mM	3-PGA 60 mM
0	891.4	451.5	229	116.4	57.42	28.75	13.27	7.639	3.176	1.997	0.915	0.01156	0.3916	0.3989	0.5054	0.5296	0.4551	0.3281	0.6378	0.4959	0.6355	0.6431	0.7933	0.5959	0.633	0.6358	0.6199	0.8742	0.7155	0.7145	0.7621	0.7351	0.696	0.7636	0.851	0.7367	0.987	0.8053	0.8816	0.481	0.9845	1.229	1.109	1.082	1.334
5	848.5	432.1	220.8	112.3	54.31	28.08	13.27	7.351	3.073	1.877	0.936	0.02902	0.4245	0.438	0.5815	0.4219	0.3978	0.3779	0.5519	0.4972	0.3567	0.5329	0.5343	0.419	0.4764	0.4652	0.5816	0.4849	0.5462	0.6458	0.5954	0.6094	0.5913	0.7077	0.5643	0.6276	0.5888	0.654	0.7248	0.3285	0.7	0.7202	0.6673	0.772	0.9053
10	845.6	425.5	217.1	111	53.61	27.63	12.75	6.772	3.241	1.826	0.972	0.02126	0.5774	0.4978	0.7743	0.5996	0.5938	0.4085	0.6297	0.5503	0.4075	0.475	0.6646	0.5559	0.4183	0.5931	0.6095	0.5198	0.4763	0.6367	0.5662	0.5054	0.6049	0.6299	0.6149	0.5487	0.6232	0.4893	0.5747	0.3192	0.5657	0.7585	0.6893	0.5324	0.7307
15	876.6	448.7	224.2	114.1	55.64	28.3	13	7.371	3.354	1.834	0.8601	0.03184	1.094	1.015	1.29	1.306	1.046	0.6344	0.737	0.5411	0.4844	0.5242	0.7323	0.5196	0.563	0.5193	0.6804	0.5312	0.5532	0.6261	0.5104	0.5496	0.7585	0.536	0.5403	0.5587	0.5338	0.6257	0.836	0.3594	0.6335	0.8136	0.7201	0.569	0.8883
20	663.8	341	179.7	90.07	43.27	21.73	9.946	5.894	2.352	1.301	0.7364	0.04266	1.956	1.988	2.92	2.575	2.801	1.185	0.921	0.5377	0.5058	0.6748	0.7267	0.5663	0.5571	0.7023	0.5366	0.5017	0.5117	0.5113	0.5085	0.4916	0.6247	0.4027	0.4273	0.5305	0.7462	0.5541	0.7783	0.3937	0.5362	0.7098	0.4268	0.6433	0.5088
25	493.8	248.9	127.4	65.46	31.58	15.9	7.403	3.549	1.992	1.037	0.4611	0.01613	3.354	3.599	4.668	4.515	4.63	1.801	0.9207	0.6163	0.686	0.4932	0.8251	0.5701	0.3771	0.4653	0.5034	0.4908	0.379	0.4748	0.4882	0.4708	0.3171	0.3682	0.46	0.4347	0.6972	0.5555	0.9437	0.3114	0.4743	0.5397	0.4591	0.3606	0.5944
30	402.5	205.8	105.1	53.54	26.07	13.55	6.6	3.165	1.63	0.8446	0.3785	0.01339	5.017	5.475	7.425	6.913	6.471	2.498	1.179	0.6406	0.6543	0.5534	0.933	0.5052	0.4612	0.5283	0.4808	0.3363	0.473	0.4482	0.4531	0.3578	0.3239	0.3944	0.4012	0.3472	0.6779	0.4801	0.9424	0.2436	0.4554	0.4842	0.3725	0.2533	0.4129
35	389.2	198.1	105.9	52.52	25.45	12.86	5.691	3.068	1.35	0.7562	0.3226	0.02187	6.841	7.273	10.7	8.958	8.716	4.027	1.45	0.6663	0.7067	0.5112	1.019	0.4223	0.4274	0.455	0.5165	0.4778	0.3614	0.4962	0.5223	0.4166	0.3366	0.3391	0.3752	0.4194	0.702	0.5345	1.11	0.233	0.4307	0.4534	0.3572	0.2671	0.3536
40	403.5	205.3	107	54.93	25.65	12.58	6.348	3.08	1.504	0.7751	0.2308	0.01993	9.782	9.981	12.82	12.76	9.067	5.824	2.003	0.7008	0.6582	0.7133	1.091	0.5937	0.6436	0.5332	0.5374	0.385	0.5307	0.4342	0.347	0.4258	0.5438	0.3828	0.2761	0.4239	0.827	0.5265	1.383	0.3252	0.3565	0.404	0.3093	0.3779	0.5531
45	416.6	216.3	112.8	56.29	27.12	13.85	6.818	3.312	1.499	0.7558	0.4393	0.02127	12.42	13	16.41	16.22	12.03	7.272	2.872	0.7407	0.8738	0.7231	1.427	0.6185	0.634	0.7046	0.5492	0.605	0.4306	0.5543	0.4541	0.4382	0.4497	0.3408	0.4538	0.6476	1.01	0.7086	1.671	0.3779	0.4743	0.5322	0.4353	0.3471	0.3002
50	452.9	232.2	121.7	60.07	29.41	14.95	7.363	3.5	1.633	0.8004	0.5055	0.003686	15.65	16.83	20.44	20.08	14.04	8.765	3.729	0.9247	1.07	0.866	1.675	0.7279	0.7883	0.6847	0.6581	0.6427	0.8092	0.589	0.5868	0.4675	0.481	0.3219	0.401	0.7273	0.9612	0.9192	2.087	0.5891	0.4439	0.5684	0.3506	0.2692	0.556
55	492.2	248.3	130.7	64.75	31.46	16.07	7.455	3.756	1.58	1.182	0.433	0.04174	19.19	20.07	24.53	23.77	17.11	10.86	4.991	0.8785	1.021	1.194	2.127	0.9341	1.142	0.8871	0.8277	0.7889	0.6884	0.7197	0.61	0.6029	0.6046	0.49	0.4745	0.9125	1.416	0.8004	2.023	0.6343	0.4827	0.5929	0.3941	0.3923	0.4372
60	533.1	266.5	141.5	70.57	35.46	17.46	8.106	4.082	1.989	1.299	0.4564	0.006532	22.15	23.37	28.63	28	20.04	12.7	6.352	1.307	1.132	1.071	2.346	0.8853	1.119	1.013	0.9802	0.7229	0.7338	0.8384	0.4982	0.5236	0.7369	0.5966	0.6485	1.111	1.917	1.1	2.936	0.7182	0.4901	0.4045	0.4765	0.5014	0.5115
65	552.6	281.5	145.7	76.03	35.77	18.37	9.52	4.566	2.013	1.233	0.5248	0.01602	26.32	27.59	31.78	32.04	22.17	14.69	7.073	1.265	1.464	1.208	3.12	1.226	1.101	1.201	0.8632	0.968	0.8247	0.8573	0.6919	0.7761	0.756	0.5959	0.6749	1.394	2.164	1.024	2.977	0.6811	0.467	0.3786	0.3979	0.3756	0.4685
70	578	294	154.4	77.29	37.87	19.64	9.764	4.798	2.268	1.182	0.5818	0.03812	30.81	30.85	35.28	35.47	25.83	16.52	8.278	1.551	1.629	1.608	3.956	1.462	1.777	1.538	1.136	0.8914	1.209	0.9613	0.9459	0.8417	0.967	0.5528	0.6426	1.533	2.548	1.288	3.791	0.8272	0.5578	0.5425	0.3876	0.5991	0.5465
75	619.4	317.6	164.5	85.28	41.31	20.94	10.56	4.836	2.59	1.489	0.6136	0.03183	34.26	35.07	38.03	38.44	28.5	18.11	9.182	1.645	1.53	1.962	4.487	1.614	1.673	1.766	1.206	1.272	1.34	1.403	1.204	1.103	1.038	0.7041	1.015	2.363	2.871	1.484	4.166	1.011	0.6357	0.7	0.6336	0.5145	0.6221
80	629.8	325.3	167.6	86.32	41.26	22.25	10.24	4.951	2.421	1.603	0.7781	0.0147	38.44	38.11	42.05	42.03	31.7	20.26	10.51	1.86	1.685	1.834	5.149	1.949	2.012	2.023	1.357	1.449	1.559	1.481	1.397	1.04	1.237	0.8184	1.144	2.782	3.574	1.899	4.957	1.014	0.6437	0.6265	0.5442	0.5772	0.5676
85	658.7	337.1	176.1	88.52	42.35	23.24	10.2	5.448	2.714	1.366	0.7046	0.01859	41.76	41.73	46.26	46.18	35.36	21.85	11.59	2.248	2.167	2.192	5.777	1.995	2.265	2.125	1.749	1.581	1.763	1.785	1.269	1.293	1.429	0.8395	1.401	3.451	3.887	2.058	5.379	0.9747	0.5552	0.8552	0.6224	0.6667	0.5983
90	677.2	346	179.3	92.13	44.48	22.7	10.25	5.416	2.798	1.314	0.6107	0.01982	45.45	44.86	49.33	50.33	40.39	23.48	12.91	2.303	2.57	2.583	6.433	2.393	2.634	2.606	1.936	2.075	2.005	1.859	1.734	1.393	1.62	1.198	1.465	3.921	4.745	2.112	5.936	1.211	0.6992	0.6491	0.5288	0.5709	0.7607
95	686.8	347.9	181.2	92.2	45.04	23.71	10.74	5.795	2.7	1.575	0.7206	0.02357	48.52	47.38	54.4	52.92	43.17	25.45	13.68	2.669	2.808	2.589	7.116	2.688	2.945	2.979	2.197	2.089	2.208	2.19	2.093	1.628	1.941	1.308	1.869	4.386	5.582	2.435	6.543	1.314	0.6474	0.6626	0.712	0.7159	0.748
100	707.4	359.7	183.7	92.89	46.38	24.46	10.6	6.088	2.867	1.584	0.7049	0.01668	51.27	51.26	58.93	55.27	44.43	27.52	14.61	3.274	2.867	2.929	8.111	2.856	3.235	3.126	2.469	2.422	2.221	2.439	2.145	1.763	1.994	1.431	1.981	4.877	6.248	2.625	7.13	1.413	0.8564	0.8276	0.6125	0.6752	0.77
105	704	354.6	186.8	95.49	46.49	23.7	12.2	6.023	2.667	1.305	0.8216	0.01146	53.25	54.14	60.49	58.74	49.06	27.74	15.88	3.089	3.089	3.14	8.949	3.094	3.515	3.695	2.776	2.736	2.712	2.481	2.578	2.267	2.281	1.746	2.313	5.756	6.321	3.236	7.286	1.403	0.7278	0.8862	0.8324	0.8006	0.8507
110	713.4	372.8	191.7	98.01	47.43	25.92	11.85	5.727	2.593	1.596	0.8121	0.04675	54.77	56.78	63.5	62.18	51.45	29.71	16.8	3.501	3.51	2.971	9.179	3.632	4.039	4.117	2.925	3.199	2.839	3.086	2.592	2.17	2.639	1.841	2.762	6.886	7.626	3.639	8.259	1.728	0.8382	0.9861	0.6785	0.8315	1.055
115	727.4	370.7	193.2	100	46.98	24.89	12.21	5.998	3.085	1.603	0.7827	0.04248	58.5	59.75	69.14	65.13	54.62	30.68	17.85	3.816	3.689	3.634	10.53	4.195	4.384	4.739	3.855	3.475	3.383	3.466	2.758	2.591	2.707	2.216	2.826	8.051	8.173	3.804	8.933	1.691	0.9546	0.875	0.7495	0.8616	0.9201
120	724.6	368.9	190.2	97.87	47.05	24.66	12.23	6.085	3.048	1.356	0.6539	0.04434	58.35	61.68	70.55	66.73	55.81	33.26	18.3	4.162	4.431	4.147	11.57	4.271	4.92	4.99	4.155	3.736	3.636	3.646	3.487	2.664	2.871	2.499	3.615	9.7	9.459	3.873	9.023	1.938	0.8624	1.035	0.7134	0.9015	1.012
125	729.1	366.2	192.2	97.49	48.47	24.36	11.48	6.085	3.045	1.324	0.795	0.01287	63.53	64.77	73.05	70.56	57.74	34.89	19.71	4.506	4.301	4.472	12.16	4.533	5.155	5.12	4.435	4.064	4.038	4.27	3.735	3.109	3.349	2.764	3.945	10.25	9.445	4.677	9.81	1.735	0.9301	1.174	0.753	1.062	1.055
130	739.2	371.9	190.7	97.04	48.38	24.79	12.6	6.18	2.912	1.605	0.7097	0.01615	64.32	68.37	73.71	72.02	57.92	36.7	21.16	4.479	4.405	5.204	12.98	5.195	5.704	5.912	4.725	4.318	4.212	4.474	4.089	3.198	3.62	3.231	4.239	11.02	11.25	4.942	10.14	1.904	1.045	1.036	0.9884	1.109	1.391
135	735.7	378.9	194.6	97.68	48.48	25.28	11.85	6.197	2.809	1.691	0.8578	0.01709	65.63	68.98	77.37	74.85	61.11	38.89	21.68	4.868	4.691	5.44	14.11	5.124	5.926	6.165	5.719	4.815	4.684	5.232	4.571	3.704	3.534	3.217	4.936	12.68	11.77	5.532	11.46	2.096	0.9882	1.418	0.9298	1.134	1.301
140	734.1	381.5	192.6	99.57	48.25	23.83	12.27	6.065	2.846	1.605	0.6541	0.02399	68.1	71.66	81.45	76.56	63.68	38.81	22.84	4.781	5.016	5.295	14.45	5.519	6.252	6.609	6.197	5.107	5.566	5.39	4.779	4.018	4.416	3.758	5.149	14.17	13.26	6.019	12.38	2.456	1.123	1.237	1.214	1.168	1.346
145	742.4	378.5	195.7	101.3	46.92	24.4	11.84	6.477	2.645	1.491	0.7382	0.02313	70.3	73.27	82.04	79.62	62.9	41.44	23.26	5.565	5.687	6.44	15.8	5.74	6.759	6.997	6.071	5.667	6.298	5.614	5.276	4.328	4.716	4.05	5.586	16.04	15.14	5.974	12.73	2.341	1.207	1.309	1.26	1.201	1.637
150	751.8	381.1	196.1	100.9	47.44	24.85	11.78	6.274	2.856	1.702	0.8737	0.0337	70.69	75.8	83.37	80.09	66.43	42.79	23.8	5.874	5.631	6.631	16.55	6.511	7.787	7.504	6.65	6.108	6.737	6.223	6.224	4.806	5.074	4.495	6.815	17.89	15.79	6.901	13.91	2.614	1.387	1.615	1.478	1.455	1.587
155	745.3	378.3	193.9	98.6	48.15	25.56	11.78	6.297	2.72	1.485	0.7893	0.02063	72.98	77.16	83.99	82.96	68.16	44.72	24.82	5.948	6.016	6.973	16.78	6.743	7.95	7.749	7.306	6.088	7.053	6.641	6.242	4.853	5.7	5.171	6.38	19.93	17.42	7.458	14.71	2.837	1.358	1.635	1.446	1.787	1.626
160	745.3	383.9	193.3	98.27	48.58	25.34	11.72	6.52	2.774	1.528	0.6902	0.03746	73.2	78.68	85.99	83.18	70.96	45.62	25.79	6.421	6.587	7.825	18.13	7.469	8.971	8.615	7.471	6.854	7.664	7.118	6.498	5.129	5.652	5.33	7.614	21.48	18.81	8.218	14.7	2.907	1.403	1.737	1.564	1.541	2.025
165	743.9	377.6	194.7	98.01	47.37	24.95	12.39	6.22	2.654	1.479	0.7775	0.02851	74.72	79.11	87.07	86.07	71.22	45.97	26.76	6.992	7.391	8.293	19.36	8.095	9.523	9.71	8.741	7.289	8.102	7.913	6.692	5.994	5.452	6.005	7.841	24.32	19.8	7.966	15.97	3.178	1.551	1.796	1.877	1.772	1.742
170	744.4	377.2	194.9	98.3	47.11	24.34	12.34	6.171	2.886	1.718	0.8677	0.01633	76.81	78.95	89.36	87.47	73.87	47.15	27.29	7.762	7.647	8.82	21.01	8.79	10.17	9.869	9.157	7.266	9.197	8.057	7.273	6.345	6.983	6.486	8.097	26.22	21.41	8.652	16.72	3.184	1.719	2	1.81	1.727	2.478
175	743.2	377.9	190.1	98.38	47.7	25.26	12.33	6.189	2.737	1.808	0.6553	0.02549	77.29	82.32	89.37	89.44	74.35	49.16	28.54	7.443	7.742	9.057	21.88	8.948	10.49	10.97	9.37	7.821	9.567	9.029	7.931	6.692	7.622	6.797	9.389	27.62	23.6	9.664	17.52	3.391	1.783	2.124	1.775	2.15	2.43
180	742.5	375.3	191.8	99.03	47.14	24.86	11.7	5.892	3.053	1.545	0.7637	0.007896	78.25	82.51	91.38	91.42	76.45	50.42	28.77	8.166	8.555	10.2	23.49	9.796	11.74	11.37	10.31	8.388	10.65	10.06	8.752	7.418	7.693	7.872	9.707	29.75	24.36	10.26	18.45	3.782	2.062	2.333	2.072	2.108	2.503
185	736.1	373.6	191.2	99.7	48.41	25.86	12.04	6.155	2.791	1.512	0.779	0.01925	80.88	84.32	93.31	93.21	77.21	51.7	29	8.452	8.957	10.34	24.2	10.51	12.82	12.7	11.02	8.821	11.51	10.02	8.784	7.979	8.269	8.628	11.01	31.84	24.76	10.18	19.41	3.979	2.287	2.376	2.533	2.421	2.308
190	744	371.2	195.3	97.85	47.8	25.59	12.5	6.124	2.512	1.632	0.7892	0.01736	81.42	85.93	92.78	92.89	78.07	53.1	30.08	8.67	9.363	10.97	24.86	11.28	12.73	12.84	12.11	9.345	12.65	10.74	9.415	8.381	8.662	9.572	11.51	33.37	27.2	10.97	20.46	4.243	2.331	2.86	2.414	2.574	2.587
195	715.9	364.4	187.1	96	46.64	23.76	11.83	5.59	2.677	1.534	0.7754	0.02006	84.74	86.26	93.79	94.9	80.47	54.17	30.52	8.778	10.11	11.86	25.79	11.33	13.57	13.81	12.05	9.857	13.68	11.71	10.16	9.449	9.542	9.667	12.46	35.73	28.61	11.87	21.13	4.046	2.207	2.791	2.701	2.502	3.016
200	734.3	371.8	192.8	98.57	47.06	25.02	11.58	6.197	3.172	1.672	0.8451	-0.00156	83.47	87.17	97.12	93.5	80.09	54.7	32.54	9.703	10.34	12.31	27.62	12.45	14.09	14.67	12.95	9.976	14.22	12.02	10.49	10.02	9.876	11.07	13.36	37.47	29.7	12.84	22.67	4.678	2.27	3.046	3.073	2.68	3.198
205	737.8	372	190.4	98.21	47.71	24.99	12.33	6.2	2.913	1.592	0.8115	0.03357	85.83	87.76	94.79	94.88	83.25	54.84	32.53	10.51	11.66	12.81	28.83	13.22	15.09	15.92	13.47	10.75	15.44	12.37	11.54	11.2	10.54	11.96	14.92	40.88	31.78	13.86	23.53	4.724	2.574	3.061	3.029	3.072	2.866
210	739.5	381.4	195.8	100	47.75	25.37	12.37	6.493	2.86	1.64	0.8549	0.02939	84.96	91.28	97.51	96.47	83.53	58.05	34.15	10.59	12.11	13.14	29.44	13.53	16.1	16.58	14.77	11.36	16.08	13.32	10.97	11.86	11.15	13.23	15.76	41.72	34.48	14.15	25.05	5.253	3.027	3.552	3.207	3.165	3.385
215	706.9	359	187.6	95.49	46.28	23.89	11.24	5.469	2.728	1.261	0.8271	0.03389	87.47	89.36	99.05	96.89	85.4	57.52	36.3	11.3	12.46	13.88	30.03	13.94	16.17	17.16	15.13	11.73	17.8	13.87	12.29	11.59	12.7	13.97	16.57	43.96	35.52	15.44	26.02	5.37	2.784	3.58	3.395	3.249	3.6
220	700.8	358.2	185	95.52	45.6	24.11	11.41	5.54	2.555	1.35	0.6842	0.01766	86.4	91.6	101.3	96.78	87.7	59.7	36.56	10.79	13.29	14.22	32.16	15.41	17.92	18.06	15.76	11.61	18.23	14.37	12.77	13	12.48	15.25	16.81	44.54	35.29	15.44	26.81	5.501	3.389	4.011	3.793	3.359	3.632
225	710	364.6	184.5	94.44	46.52	23.46	11.45	6.111	2.63	1.516	0.7705	0.07077	84.11	91.75	101.9	99.1	87.99	61.99	37.17	12.2	13.87	15.33	31.42	15.44	19.1	18.03	16.03	12.31	19.28	15.45	13.36	13.77	13.14	16.56	17.3	47.09	37.44	16.95	27.19	6.067	3.695	3.862	4.191	3.843	4.114
230	702.7	358.9	185.7	95.69	45.81	24.61	12.12	5.815	2.498	1.403	0.7406	0.01039	87.82	92.21	103.4	99.85	87.99	61.15	37.54	12.65	13.89	15.76	33.38	16.05	19.01	19.04	17.22	13.32	20.33	15.78	14.29	14.75	13.62	17.37	18.96	48.61	37.73	18.39	28.12	6.311	3.544	3.713	3.973	4.075	4.774
235	705.1	361.3	184	94.73	47.24	24.06	12.02	5.79	2.717	1.515	0.6839	0.0426	87.71	93.84	103.2	102.2	89.47	62.84	39.61	12.78	14.53	16.66	34.62	17.48	20.32	20.52	18.01	13.97	21.27	16.81	15.11	16	14.5	18.2	20.32	50.28	40.32	18.94	29.68	6.903	3.757	4.397	4.021	4.261	4.778
240	696.6	357.7	185.3	94.56	45.63	23.58	11.6	6.176	2.629	1.375	0.6744	0.02788	88.18	92.93	104.1	103.1	91.17	64.14	39.61	13.6	15.61	17.46	35.74	17.21	21.09	21.42	18.49	14.6	21.97	17.9	16.09	16.36	14.88	19.56	21.68	50.34	41.1	20.28	30.37	7.083	3.81	4.495	4.677	4.312	5.23
245	695.5	356.1	182.7	94.78	45.78	24.06	10.94	5.96	2.751	1.469	0.7626	0.03894	87.93	93.48	105.9	103.4	92.45	63.59	40.62	14.17	16.06	17.16	36.25	18.51	21.93	23.06	19.13	14.66	22.95	19.26	16.42	17.29	16.02	20.89	21.84	52.07	42.07	20.77	31.56	7.927	4.272	4.964	4.754	4.64	5.767
250	684.5	353	178.7	92.94	44.81	23.83	11	5.3	2.747	1.594	0.7738	0.02437	88.33	96.32	103.1	104.6	93.01	65.84	42.17	14.44	16.7	18.24	36.78	19.73	22.93	23.38	20.61	15.62	25.34	18.89	16.86	18.14	16.83	21.64	24.07	53.47	43.97	22.33	31.02	8.297	4.595	5.017	5.165	4.889	5.504
255	691.5	357.4	181.2	92.71	45.59	23.16	11.08	5.379	2.69	1.336	0.7043	0.008368	89.25	95.63	106.3	103.8	93.15	67.19	41.67	15.02	17.38	18.83	37.64	19.6	24.01	24.55	21.39	16.07	26.85	20.04	18.29	19.72	17.9	23.35	24.82	53.3	46.08	22.44	32.35	8.971	4.76	5.491	5.589	5.317	6.65
260	696.9	353.8	184.7	92.37	44.24	22.65	11.6	5.648	2.667	1.351	0.7241	0.02009	91	93.94	104.3	107.2	95.99	66.36	42.98	15.41	17.9	19.77	38.84	20.81	24.4	25.11	21.88	16.44	27.67	21.05	18.94	21.06	18.97	24.87	26.81	54.74	46.04	24.55	34.21	9.155	5.272	5.702	5.567	5.521	6.164
265	697.5	358.4	183.3	94.69	43.62	23.78	11.38	5.912	2.878	1.266	0.7217	0.008568	90.99	95.31	106.8	105.7	95.65	67.65	43.34	15.87	18.07	20.7	39.56	21.78	26.53	26.34	23.75	18.27	27.54	21.54	18.92	21.4	20.47	25.76	26.69	56.01	49.87	25.58	34.16	9.417	5.565	5.853	6.377	5.522	6.609
270	698	354.8	185.2	94.01	45.66	23.69	11.28	5.906	2.708	1.506	0.7536	0.01118	91.31	96.1	108.4	108.7	96.9	69.08	45.05	16.24	18.32	21.02	41.61	23.86	26.98	27.9	24.02	18.28	29.24	22.66	20.22	23.26	20.61	27.02	27.7	57.08	49.35	26.26	35.11	10.45	5.642	6.052	6.553	6.079	6.749
275	700	356.2	181.9	94.42	45.76	23.43	11.43	5.55	2.687	1.591	0.6898	0.02323	92.47	97.45	106.5	107.9	96.26	68.72	44.62	16.75	20.27	22.34	43.08	24.53	28.33	28.26	25.54	19.05	30.56	23.65	21.62	23.49	22.01	29.13	30.55	57.69	50.25	28.62	36.44	10.94	6.012	7	6.834	6.682	7.481
280	698.9	359.2	184	93.34	45.66	24.11	11.41	5.773	2.885	1.24	0.7224	0.01099	91.95	95.84	106.5	109.5	97.95	69.27	46.23	17.62	20.51	22.91	43.7	25.77	29.1	29.47	25.85	19.61	30.28	23.94	22.83	24.4	23.81	30.33	32.17	58.01	51.96	30.12	36.63	11.22	6.167	7.202	7.094	6.967	7.867
285	700.6	357.3	181.5	93.55	44.01	22.4	11.38	5.63	2.659	1.261	0.7405	0.0454	93.97	96.38	105.7	109.8	98.64	68.87	46.1	17.64	20.78	22.67	43.84	25.92	29.17	30.49	28.14	20.23	31.93	25.03	23.33	24.97	24.91	30.54	32.96	58.62	52.52	31.24	38.28	11.92	6.531	7.382	7.518	6.931	8.109
290	691.4	348.5	179.5	91.78	44.17	22.41	11.48	5.774	2.53	1.469	0.6836	0.01027	93.56	98.49	106.7	109.5	100.8	72.37	47.52	18.6	21.4	24.38	45.06	26.58	29.26	32.47	28.72	21.96	32.91	27.06	24.06	27.41	25.56	32.53	35.21	60.4	52.74	31.65	38.82	12.75	6.354	7.868	7.764	7.168	7.796
295	693.2	355.5	183.1	92.83	45.41	22.94	11.74	5.793	2.593	1.349	0.731	0.04037	93.61	98.96	106.7	109.3	100.8	70.93	47.76	18.62	22.38	24.72	45.65	27.67	31.62	32.39	28.89	22.15	34.86	26.94	26.26	28.29	27.79	34.04	35.69	60.15	54.93	32.88	38.27	13.27	7.217	7.752	8.402	7.716	8.735
300	684.8	351	181.3	92.56	44.81	23.07	11.34	5.791	2.456	1.203	0.6878	0.04077	94.04	98.75	108.1	109.5	100.2	72.71	48.37	20.01	22.58	25.3	45.54	27.74	31.9	32.69	30.35	22	34.96	29.05	26.39	29.13	28.16	34.42	35.66	60.11	55.35	33.38	40.01	13.46	7.752	8.704	8.69	7.935	9.231
305	687	346.8	180.5	89.62	44.66	23.82	11.13	5.759	2.553	1.416	0.7535	0.03936	93.87	101.3	107.6	110.3	100.6	72.14	48.86	20.07	22.6	25.84	46.7	28.23	33.67	34.52	32.17	23.89	36.55	29.22	27.55	29.85	30.25	35.35	37.2	61.77	56.66	34.34	40.15	13.9	7.591	8.69	8.41	8.59	9.371
310	695.4	355	179.8	91.74	44	23.43	11.26	5.987	2.799	1.502	0.7894	0.01582	96.23	99.57	107.8	110.5	102	74.31	50.35	19.55	23.69	25.9	48.65	30.63	33.78	34.66	32.74	24.47	37.41	30.58	29.1	31.12	31.65	37.51	39.81	61.03	56.02	35.91	42.05	15.23	8.405	9.303	8.981	8.837	10.14
315	693.1	356.8	182.8	93.46	44.55	24.25	11.4	5.592	2.532	1.636	0.5586	0.03326	96.74	100.4	109	111.3	100.3	74.25	50.64	20.8	23.64	27.54	49.55	31.07	34.39	36.02	33.82	24.35	38.25	30.4	29.61	31.25	31.51	37.1	40.61	63.48	56.68	36.67	43.14	16.09	8.788	9.876	10.36	8.919	10.49
320	698.6	354.6	183.3	94.1	44.5	22.55	11.71	5.886	2.822	1.377	0.7591	0.01007	96.29	101.1	107.5	110.4	102	76.27	52.09	21.25	25.76	27.75	49.35	31.61	36.83	37.64	34.42	26.53	37.95	32.53	30.48	33.6	33.48	39.53	42.88	62.75	58.34	39.02	44.23	15.64	9.329	10.59	10.19	9.974	10.95
325	698	359.9	183	93.63	45.19	23.68	10.77	5.512	2.641	1.607	0.7946	0.02161	96.81	102.8	106.5	112.4	102	76.8	52.04	22.28	25.06	29.05	50.53	32.4	37.45	38.74	36.85	27.93	39.92	32.64	30.9	34.59	34.89	40.66	43.21	64.06	57.3	40.3	45.27	16.9	9.881	10.38	11.18	9.911	11.68
330	704.9	360.4	183.2	94.32	44.97	22.37	12.28	5.847	2.705	1.428	0.8597	0.02753	96.41	103.9	108.5	113.5	104.3	75.89	52.07	22.79	25.18	29.68	51.27	33.57	38.3	37.98	38.03	28.08	40.81	34.97	31.89	35.43	36.48	42.41	44.84	64.77	59.65	41.41	46.2	17.75	10.13	11.11	10.75	11.15	12.86
335	709.1	359.9	186.6	95.29	45.46	23.91	11.73	5.812	2.698	1.568	0.7862	0.02705	97.56	102.7	107.5	114.9	105.8	77.81	53.14	23.17	26.15	29.59	50.02	34.84	39.56	39.65	38.85	30.19	42.18	34.61	33.54	36.03	38.13	42.91	45.71	63.53	60.64	42.69	46.85	19.06	11.12	12.07	11.93	11.75	13.05
340	701.7	360.9	184.5	93.9	45.45	23.48	11.75	5.805	2.805	1.487	0.8284	-3.388e-05	97.81	107.3	108.6	115.1	103.9	78.42	53.71	23.01	26.3	30.2	51.96	35.8	40.57	40.78	40.15	30.32	41.54	35.5	34.82	37.52	38.28	43.46	46.87	65.24	60.91	44.92	47.41	18.42	11.48	12.69	11.22	10.74	13.66
345	700.7	358.3	186.9	93.79	45.35	23.28	11.29	6.048	2.881	1.643	0.8065	0.0255	99.72	105.3	107.7	114.4	102.6	79.56	53.41	24.1	26.4	32.4	52.8	35.41	42.52	41.5	40.74	30.91	43.01	37.33	36.72	38.19	39.61	43.69	46.19	64.33	61.28	45.39	48.8	19.71	12.34	12.86	12.59	11.7	14.47
350	711.5	362.8	185.1	95.58	46.34	24.27	12.22	6.129	2.843	1.501	0.6312	0.0184	98.54	106.4	108.3	114	104.9	78.19	53.97	23.35	28.32	33.3	53.71	36.85	41.15	42.35	41.44	31.67	44.15	37.89	36.16	39.11	40.73	44.47	48.34	64.92	61.98	46.05	50.08	21.36	13.02	13.15	13.75	13.48	14.46
355	704.8	355.1	184.2	91.67	44.31	24.06	12.07	5.826	2.825	1.525	0.7861	0.01449	98.11	108.1	109.9	115.9	106.1	80.12	55.76	24.28	27.21	34.13	54.92	37.46	42.97	44.04	41.88	32.41	44.7	38.77	36.62	39.15	40.7	45.87	48.44	65.85	62.12	46.73	50.15	21.6	13.45	14.04	14.13	13.19	15.17
360	726.5	368.8	189.6	95.67	46.29	24.51	11.3	6.366	2.794	1.523	0.6337	-0.005728	99.77	109.6	111.2	113.9	105.8	79.25	55.88	25.71	29.31	35.83	56.61	39	44.26	45.45	43.21	34.37	46.84	39.27	39.38	41.22	42.94	48.49	50.86	68.32	63.58	48.63	51.82	23.54	13.56	15.12	14.46	14.13	16.11
365	722.1	369.4	190.1	95.91	46.74	24.63	11.31	5.892	2.756	1.411	0.6834	0.008827	98.89	107	110.9	117	105.1	82.03	58.45	25.94	29.38	36.41	57.07	38.38	45.74	46.73	45.28	35.61	46.98	41.97	39.7	42.58	43.37	47.29	51.95	66.99	62.82	50.16	50.9	23.69	14.96	14.9	15.37	14.48	16.25
370	709.4	363.2	185.9	95.01	44.73	24.16	11.11	5.93	2.682	1.255	0.6258	0.02248	100.7	108.1	110.4	116.6	104.4	81.62	55.95	26.5	29.36	36.41	56.52	40.24	45.99	46.2	44.26	35.22	46.94	42.56	40.7	42.35	43.04	47.76	50.04	65.49	62.69	49.01	51.76	25.02	14.36	15.88	14.59	14.75	16.99
375	720.7	364.6	189	92.78	46	24.71	11.83	6.153	2.562	1.346	0.902	-0.005518	100.4	108	111.5	117.3	104.8	81.32	57.72	26.68	29.96	37.87	57.98	41.55	45.68	48.84	44.81	36.32	47.81	43.87	42.53	42.69	45.01	48.66	51.84	66.02	64.29	51.49	51.62	25.34	15.29	16.33	15.58	15.81	17.19
380	734	372.7	189.1	97.53	45.99	24.57	11.9	6.154	3.198	1.348	0.8214	0.04571	100.3	107.7	112.9	117.1	107.7	81.82	58.69	27.24	29.74	36.86	59.81	43.12	47.6	49.45	47.93	37.17	49.71	44.75	42.63	43.45	45.86	50.89	53.55	67.44	64.82	53.22	52.62	25.76	15.9	17.82	16.06	17.15	18.76
385	720.9	371.1	189.5	96.4	46.71	23.49	11.58	5.802	2.595	1.589	0.6428	0.05582	102.5	108.4	112.6	118	108.4	83.59	58.84	28.21	30.28	38.21	59.63	42.55	48.6	50.39	47.52	37.94	48.15	45.48	43.29	43.84	47.63	51.62	53.91	69.2	65.07	51.45	52.81	26.39	16.58	17.51	16.75	17.42	18.78
390	726.3	367.2	187.1	96.54	46.25	24.43	11.96	5.926	2.562	1.363	0.8294	0.03882	101.3	107.6	113.9	118.1	107.2	83.29	58.54	28.03	31.42	38.85	62.11	42.88	49.81	51.74	48.44	37.54	49.8	45.43	43.13	44.46	46.56	52.7	54.48	69.28	64.24	53.07	53.75	26.09	17.28	17.51	16.96	18.09	19.76
395	733.6	375.4	191.1	97.3	46.82	24.64	11.2	6.047	2.748	1.487	0.6944	0.01806	102.4	109.2	113.5	118.1	108.6	81.19	58.85	28.88	31.57	40.1	62.41	44.68	49.86	52.06	49.36	37.79	51	47.15	45.4	45.78	48.36	52.2	56.71	68.51	65.5	53.36	54.42	29.1	17.4	19.86	18.21	18.36	19.34
400	728.2	369.4	188.9	96.24	46.34	23.63	11.63	6.118	2.451	1.457	0.5904	0.005339	104.5	110.8	112.8	118.5	110.2	82.35	60	29.48	30.93	40.85	61.29	44.67	50.43	52.03	49.41	39.33	51.75	48	45.6	47.13	47.48	53.54	54.82	69.17	65.94	53.49	55.24	29.55	18.11	20.04	18.64	17.77	20.29
405	731.1	373.8	193.6	97.54	46.22	24.62	11.87	6.231	2.782	1.638	0.6409	0.00816	102.2	109.6	112.7	119.3	108.2	84.71	59.76	29.56	31.4	41.27	64.42	45.7	52.22	53.87	51.83	39.56	52.13	48.18	46.38	47.58	50.49	53.8	55.82	70.31	65.24	54.16	56.02	29.11	19.07	21.25	19.32	19.45	21.92
410	739.5	372.4	192.5	95.29	46.89	24.13	12.48	5.744	2.777	1.801	0.8385	0.02717	104.7	107.1	114.2	118.8	110.5	83.47	60.39	29.81	32.81	42.64	65.47	46.97	52.75	54.36	52.15	40.01	52.73	47.92	47.98	46.95	49.73	54.75	57.84	70.47	67.15	55.45	55	31.58	19.89	21.83	19.86	20.74	22.55
415	736.1	373.1	190.1	97.4	46.86	24.77	11.74	6.022	2.687	1.736	0.7618	-0.001272	102.9	108.8	113.2	119.8	108.8	86.43	60.87	30.55	31.45	40.49	63.93	45.69	53.32	55.32	52.24	41.97	52.91	49.88	48.74	48.84	51.53	54.27	56.04	69	67.44	55.26	55.57	32.13	20.43	21.37	20.53	20.21	23.13
420	736.1	372.2	191.8	99.26	48.38	24.47	11.69	6.303	2.884	1.636	0.7419	0.03426	103.5	108.5	112.2	118.4	108.5	85.83	61.35	32.18	32.98	43.89	65.79	48.74	52.93	55.5	53.31	43.12	53.94	48.82	49.15	48.31	50.58	54.17	57.16	70.63	66.8	56.68	57.07	32.36	20.36	21.57	21.42	21.38	24.13
425	745.7	378.5	193.1	99.38	48.42	24.33	12	5.942	2.904	1.741	0.8413	0.02671	105.4	112.3	114	119.7	108.9	86.27	61.23	31.39	33.14	43.08	66.84	48.71	54.92	56.69	53.12	42.21	54.4	50.16	51.6	50.65	53.18	54.89	58.41	69.68	67.09	57.64	57.47	33.33	22.2	22.45	23	22.7	24.68
430	747.2	376.3	192.8	99.89	47.99	24.23	12.08	6.393	2.774	1.425	0.5833	0.03084	107.1	110	114.4	119	111.5	85.72	61.06	32.47	32.88	42.91	67.1	49.63	55.8	57.83	55.75	44.65	55.84	52.89	50.55	49.58	53.59	56.86	59.19	70.89	67.57	57.3	58.19	33.8	21.96	23.24	22.95	22.93	26.05
435	744.1	375.6	194.1	98.42	47.57	24.82	12.26	5.748	2.75	1.516	0.6903	0.04521	106	111.4	116.4	120	111.6	85.12	61.19	32.21	32.66	44.22	66.88	48.13	55.36	56.2	54.82	44.38	55.03	51.98	51.88	50.28	53.87	55.04	59.35	69.73	67.87	57.57	58.68	33.6	22.41	24.13	22.64	24.33	27.07
440	752.3	382.5	196.3	99.46	47.69	24.92	12.43	6.25	2.89	1.518	0.6454	0.02336	105.4	111.1	114.8	120.1	111.4	86.9	63.11	32.67	34.12	45.39	68.18	49.72	55.96	57.08	56.89	44.02	55.81	54.12	51.62	51.36	54.16	56.12	61.11	72.53	68.68	59.27	60.59	34.38	23.88	24.73	23.77	25.16	28.4
445	754.1	385	197.8	99.86	47.96	25.13	12.83	6.61	2.749	1.644	0.762	0.01326	105.9	111.7	115.8	119.2	110.1	87.1	63.61	33.55	34.61	46.44	70.25	50.53	57.14	59.07	55.43	45.15	56.31	54.68	52.62	52.12	54.62	57.99	60.53	74.02	69.06	61.63	60.09	34.82	24.59	26.37	23.64	25.58	28.41
450	759.8	383.8	197.2	100.3	47.54	25.45	12.08	6.039	3.051	1.555	0.9603	0.02203	104.9	112.3	113.4	122.2	108.7	82.99	63.06	33.76	35.81	48.21	68.76	51.97	58.51	58.2	57.67	45.63	56.89	54.07	53.36	52.7	56.39	57.84	60.68	72.63	70.9	61.14	59.86	37.46	25.86	25.99	24.77	25.97	28.27
455	759.7	384.9	197.8	101.3	48.73	25.55	11.76	6.151	3.108	1.589	0.819	0.005046	106.8	113.7	115	121.3	110.7	82.85	64.86	33.98	35.73	46.66	69.1	51.67	58.76	59.19	57.77	46.88	57.28	55.54	53.94	53.65	56.76	57.82	60.37	73.03	69.99	61.52	60.66	36.73	26.33	26.67	25.99	27.47	29.81
460	759.5	385	197.2	102.9	48.92	25.38	12.49	6.324	2.816	1.574	0.7464	0.02227	107.6	112.6	114.6	118.7	110.9	86.99	64.29	33.84	35.69	48.54	71.17	51.25	58.72	59.46	58.06	46.63	57.5	55.33	55.34	53.56	57.14	59.68	61.42	75.05	72.05	62.36	60.7	37.96	27.02	27.59	26.47	27.99	30.58
465	765.2	384	199.3	101.4	49.76	25.2	12.65	6.195	2.868	1.571	0.8087	0.02557	107.1	112.5	115.6	121.6	111.2	88.63	65.63	34.6	36.09	48.68	70.53	52.05	58.98	61.43	58.83	48.14	58.41	55.93	56.14	53.63	57.93	57.84	60.77	73.8	70.79	61.86	61.73	37.69	27.66	27.49	27.79	29.25	31.04
470	765.8	390.7	197.9	102.7	48.79	25.69	12.31	5.936	2.835	1.692	0.6819	0.002004	106.7	112	115.3	119.9	110.8	89.18	65.93	35.27	36.32	49.83	70.8	54.06	61.31	60.47	58.51	48.06	58.51	55.59	55.63	53.89	57.75	59.55	62.86	73.66	71.26	62.54	61.81	38	27.92	29.7	27.78	29.38	31.25
475	766.2	389.1	199.1	99.58	49.04	25.36	12.28	6.299	2.949	1.559	0.8776	0.02517	106.8	113.3	114.9	121	111.6	89.21	66.95	36.48	36.74	49.73	70.86	53.95	60.62	60.47	59.24	48.06	59.08	57.06	57.88	56.2	59.69	59.66	62.25	73.33	71.83	62.25	62.49	38.98	27.71	30.13	28.73	28.87	33.01
480	768.7	389.9	201.1	101.5	48.12	25.44	12.49	6.462	3.167	1.833	0.9076	0.04682	106.4	116.1	116	123	110.2	87.52	67.58	37.58	36.25	49.63	72.43	53.02	60.06	62.59	59.45	48.72	59.21	57.01	57.75	54.11	59.52	58.86	62.11	72.64	70.91	61.6	61.26	39.23	29.5	30.71	29.34	30.77	31.99
485	764.6	389.4	198.6	101.2	49.11	25.62	12.59	6.342	3.061	1.482	0.7544	0.0397	106.2	111.8	115.3	122.1	111.5	87.98	66.28	36.84	36.51	50.2	72.41	54.4	60.79	62.41	60	49.96	60.53	58.31	58.1	55.67	58.57	59.48	63.84	74.33	71.79	63.91	62.12	40.38	30.08	31.79	29.23	31.85	34.78
490	773.4	396.5	199.5	102	50.59	25.83	12.24	6.523	2.935	1.614	0.8776	0.01762	107.3	114.9	116.5	122.1	113.4	90.5	67.82	36.49	36.78	51.47	72.65	55.03	61.79	63.66	60.47	50.19	59.03	56.96	56.43	54.16	59.24	60.91	62.55	74.02	72.22	63.1	62.85	41.05	30.14	32.5	30.63	31.01	34.48
495	774.2	391.4	200.1	102.5	48.69	25.27	12.22	6.461	3.226	1.657	0.7947	0.007805	108.3	114.8	117.2	122	111.5	88.41	67.51	37.37	38.23	50.48	71.77	56.38	62.45	62.62	60.43	51.64	60.82	58.55	56.4	54.06	60.58	61.24	62.75	76.23	74.15	63.05	65.38	40.56	29.75	32.38	31.7	32.61	35.04
500	777.1	396.7	203.3	102.1	49.2	25.99	12.67	6.257	2.988	1.635	0.8487	0.056	109.2	115.3	116.1	121.7	111.4	88.83	68.72	38.27	39.45	52.02	74.23	55.41	62.62	63.43	62.57	53.04	60.13	58.52	59.76	57.01	61.15	62.39	63.72	75.52	73.37	65.02	63.97	41.42	32.26	33.24	31.52	32.97	36.85
505	779.8	394	203	101.8	49.49	25.56	13.2	6.552	3.209	1.681	0.7672	0.0009578	108	116.2	115.4	124.3	113.4	87.56	69.28	37.93	37.76	52.05	74.17	55.59	62.54	65.44	61.48	51.89	61.42	59.09	58.64	55.73	60.86	59.59	64.56	76.17	74.24	64.38	63.56	41.47	31.84	34.37	32.2	33.14	37.39
510	783.7	396.6	199.6	101	49.59	25.85	12.69	6.553	3.166	1.773	0.8136	0.01848	109.8	115	117	124.8	112.3	86.52	67.89	38.18	38.55	53.24	74.21	56.87	62.25	64.88	61.29	53.44	61.09	59.46	59.53	56.88	61.38	61.88	63.76	76.32	73.28	64.86	64.93	42.92	32.03	35.13	32.53	34.73	37.77
515	783.2	397.8	202.4	103.2	49.56	25.68	13.01	6.389	2.976	1.504	0.8129	0.04426	107.3	115.2	116.3	124.3	112.8	87.75	69.24	38.92	39.22	53.5	73.66	58.74	62.86	65.91	61.92	53.22	61.28	57.43	58.47	57.54	62.53	62.33	65.04	78.56	73.44	63.69	63.88	42.87	33.02	35.63	33.34	34.91	38.59
520	782.7	400.4	202.9	103.1	50.24	26.55	12.68	6.591	3.019	1.725	0.8715	-0.01055	108.5	116.2	116.7	123.3	114.1	88.62	68.97	38.19	38.59	53.05	72.58	56.58	64.64	65.67	62.01	54.7	62.62	59.67	60.28	56.62	60.19	63.24	63.8	77.65	74.54	64.75	64.1	43.38	34.25	35.2	34.49	35.96	40.05
525	783	400.5	205.4	102.8	50.44	25.74	12.98	6.581	3.111	1.631	0.9409	0.02288	110.2	114.8	116	125.4	116.5	89.45	70.03	39.85	38.69	53.26	75.32	58.37	63.29	66.87	61.58	54.62	61.94	60.66	58.96	56.16	61.87	62.38	63.68	76.59	72.79	65.08	65.85	42.82	34.06	35.86	33.75	35.56	39.72
530	792.8	404.6	204.1	104.8	49.66	25.99	13.01	6.577	2.792	1.615	0.7378	0.02581	111.1	117	117.3	124.1	115	89.46	69.78	40.01	38.89	54.24	74.75	57.81	64.84	66.73	63.44	54.03	62.36	59.94	59.83	57.91	63.05	63.12	65.1	78.66	74.53	66.35	66.16	44.52	34.28	37.55	35.33	36.36	40.3
535	790.8	400.5	203.4	103.7	51.17	26.55	12.73	6.535	3.131	1.594	0.8822	0.02578	109.2	115.2	115.7	124.3	116.3	89.95	69.16	40.52	39.25	55.41	77.3	57.15	62.99	67.53	64.24	55.95	63.22	61.28	60.25	56.54	61.76	62.46	65.24	78.42	74.48	65.45	65.15	46.26	35.22	37.63	36.17	37.1	41.94
540	790.8	402.2	205.6	102.4	50.51	26.43	12.27	6.771	2.712	1.614	0.8103	0.03299	110.3	117.6	118.9	125.1	115.7	91.18	70.09	40.72	39.89	55.95	75.5	58.47	65.64	67.94	64.75	55.71	63.35	60.99	60.49	59.42	61.99	62.4	65.5	79	75.9	65.78	66.31	45.88	35.83	37.34	36.22	37.48	41.52
545	798.8	402.7	204.9	103.8	50.87	26.64	12.57	7.057	3.251	1.677	0.7179	0.02271	110.1	118.4	118.9	126.6	115.7	91.72	69.47	40.64	40.01	55.89	76.07	58.07	64.92	67.41	63.73	54.77	63.16	60.76	61.69	58.88	63.98	63.63	65.79	78.73	74.98	65.92	65.09	46.39	36.97	38.95	36.74	38.47	41.38
550	798.3	407.3	205.4	104.6	49.9	26.47	12.44	6.964	3.216	1.726	0.9903	0.03538	109.3	118.7	117.4	128.7	115	90.24	70.83	41.28	40.47	55.88	76	59.11	65.23	68.19	62.2	55.09	64.23	60.95	61.72	57.23	62.51	61.59	65.69	78.27	76.35	65.52	66.02	44.85	36.74	39.26	37.87	39.35	42.53
555	804.9	407.7	204.6	102.9	50.26	26.44	12.13	7.032	3.163	1.683	0.7903	0.01294	108.5	119.6	119.3	124	115.7	90.55	70.94	41.83	41.32	56.15	77.3	58.54	66.78	67.95	64.39	54.99	64.67	61.21	60.8	58.87	63.73	65.65	65.96	79.6	76.54	66.37	67.33	47.17	37.09	39.82	38.09	39.38	44.17
560	790.6	407.5	206.2	104.3	49.7	26.47	13.58	6.605	3.194	1.571	0.9122	0.02414	112.2	118.8	118.7	127.7	115	89.83	69.27	42.71	41.67	55.84	77.77	60.14	65.69	67.22	64.56	55.63	63.39	61.15	60.36	59.98	64.23	64.71	66.27	78.26	76.1	67.22	66.76	47.4	36.74	40.48	37.17	40.52	42.99
565	806.8	408.5	208.3	104.6	49.92	26.16	13.13	6.983	3.359	1.658	0.8956	0.02217	111.8	117.9	119.7	126.3	115.1	90.84	69.84	43.11	40.56	56.67	77.35	60.7	65.71	67.45	66.53	55.5	65.96	63.31	61.13	59.99	64.35	63.74	65.5	77.56	75.95	67.34	66.16	48.43	38.28	41.43	38.45	40.79	44.97
570	804.4	408.3	207	104.9	50.2	27.11	12.95	6.448	2.951	1.706	0.7512	0.006532	111.8	118	119.5	130	117.6	91.31	69.65	43.66	41.34	57.46	77.75	60.67	67.23	68.61	65.07	56.05	64.38	63.21	62.16	58.92	64.09	65.01	67.38	78.72	78.33	67.38	66.25	47.48	39.36	41.26	39.55	39.7	45.36
575	804.9	409.5	207.4	104.9	50.86	26.61	13.51	6.099	3.089	1.632	0.7784	0.03113	111.1	119.1	121.9	129.4	116.8	90.72	71.38	44.32	41.82	57.95	78.73	60.42	68.33	69.17	65.93	56.43	64.17	63.42	62.64	59.53	64.9	65.37	67.28	80.63	77.58	67.18	66.68	48.39	39.08	40.92	39.36	41.61	45.45
580	806.2	407.3	207.2	104.9	49.91	26.09	12.95	6.697	3.137	1.752	0.8071	0.02733	111.7	120.1	119.5	129	116.1	92.33	72.86	43.89	42.58	58.14	78.1	60.22	66.96	68.86	67.09	56.15	64.3	63.79	62.23	60.92	65.95	64.17	67.89	80.3	78.4	67.08	65.53	48.08	38.85	41.71	40.07	42.02	46.44
585	817.3	413.7	210.5	105.1	50.94	26.45	13.61	7.039	2.965	1.793	0.9305	0.005649	112.1	119.6	121.4	130.7	117.6	91.26	72.79	44.41	41.38	57.78	78.44	59.53	67.19	69.84	66.7	56.26	66.86	62.72	63.19	60.16	65.98	64.44	67.28	79.66	77.54	68.16	68.62	48.26	39.69	42.72	40.84	42.55	45.87
590	817.5	411.1	208.6	106.6	50.52	27.41	12.98	6.693	3.233	1.843	0.9807	0.02869	113.9	120.4	120.8	128.3	118.1	92.03	72.78	44.98	42.07	57.95	78.18	60.89	66.3	70.21	66.98	57.88	64.49	63.66	62.88	60.27	66.38	66.74	67.28	80.85	77.51	68.58	66.3	47.89	40.57	42.99	41.23	43.01	46.46
595	817.4	415	213	106.1	51.03	26.72	12.93	6.343	3.076	1.763	0.895	0.02978	112.9	120.2	119.6	129.6	118.3	90.75	72.53	46.3	42.44	57.16	79.22	60.31	67.72	70.58	66.59	57.01	66.02	64.11	63.85	61.17	65.39	66.2	68.48	81.39	77.69	68.05	67.22	48.04	41.17	44.64	41.04	43.13	47.78
600	820.7	417.2	210	107.1	51.05	26.93	12.94	6.985	3.187	1.802	0.7865	0.02736	114.7	121.2	122.5	127.7	118.1	92.86	72.83	46.04	43.16	57.92	79.93	61.66	69.04	70.93	67.14	56.61	65.78	63.65	62.89	61.68	65.43	66.74	67.88	80.94	78.13	68.48	68.47	48.75	41.14	44.43	41.41	43.83	46.49
605	817.9	417.6	211.1	106.6	51.74	27.24	13.25	6.669	3.202	1.676	0.7788	0.008318	113.7	120.6	123.5	129	116.9	91.29	75.3	45.76	42.37	58.56	78.25	62.16	69.37	70.64	67.22	58.17	66.05	63.97	63.22	61.9	66.87	65.98	69.96	80.69	78.44	69.34	67.45	48.27	41.69	44.95	42.55	44.81	48.23
610	817.8	414.4	210.8	106.4	51.14	26.44	13.16	6.531	3.244	1.695	0.8856	0.01672	114.4	120.9	122	130.7	118.3	91.52	73.96	46.47	43.67	59.05	79.8	62.67	70.14	71.71	67.63	58.3	65.46	65.48	63.87	61.77	66.24	66.08	68.54	81.92	79.16	68.54	69.13	49.37	42.31	44.8	43.91	44.74	48.88
615	825	415.9	208	106.4	50.55	27.43	12.78	6.901	3.016	1.521	0.8454	0.01466	115	120.7	123.8	130.1	118.1	92.52	74.65	47.57	43.57	58.62	80.46	62.25	68.97	72.09	67.34	58.67	66.2	66.05	63.7	61.78	66.22	66.65	68.73	82.2	78.78	69.28	68.59	48.71	42.25	46.38	42.67	43.83	48.19
620	823.9	418.4	209.4	106.3	51.36	27.44	13.25	6.488	3.001	1.561	0.881	0.02132	112.6	122.4	122.4	132.2	118.4	92.15	76.4	46.91	44.33	60.13	79.54	61.89	70.02	71.17	68.4	58.27	67.12	65.6	64.1	61.3	67.49	66.61	68.56	82.87	80.12	70.2	69.47	49.4	43.14	45.19	44.85	44.99	48.21
625	829	420.4	210.7	107.4	52.18	26.27	13.54	6.628	3.303	1.645	0.8918	0.03068	113.6	123.6	121.9	131.8	118.7	93.05	74.94	47.87	44.04	58.86	80.11	63.43	69.94	72.23	67.82	57.03	67.01	64.61	63.47	62.14	67.93	67.32	70.34	81.26	78.63	69.19	69.16	49.1	43.74	47.14	45.47	45.03	49.55
630	830.7	419.7	212.7	107.3	51	26.66	13.16	6.848	3.039	1.532	0.8421	0.01933	113.3	122.2	121.9	132.8	119.3	93.25	74.3	48.03	43.77	60.1	80.58	63.94	68.57	71.33	67.19	58.54	67.15	64.44	64.5	62.1	66.69	67.42	68.66	82.94	78.41	69.05	69.12	49.93	43.29	47.36	44.23	44.79	51.19
635	828.9	420.8	212.7	107.8	51.89	27	13.25	6.579	3.465	1.823	0.8537	0.02051	115.4	123.1	123.1	131.5	117.7	91.47	74.87	49.61	43.55	58.67	79.18	63.28	70.25	72.19	67.96	58.96	66.58	64.68	64.96	61.52	67.13	66.74	69.59	81.38	79.37	69.52	69.74	49.94	44.18	46.13	45.41	45.11	50.17
640	833.7	421.3	208.9	107.2	51.18	26.86	13.07	6.67	3.125	1.769	0.9189	-0.007781	116.6	122.7	122.8	130.9	117.8	93.21	74.32	49.63	44.48	60.09	82.56	62.67	69.48	71.95	67.8	59.37	66.4	66.6	65.04	61.75	68.12	68.72	69.51	81.8	79.7	70.52	69.04	49.95	44.41	46.45	44.34	46.43	49.9
645	833.6	422.5	211.9	109.2	51.26	27.53	13.31	6.373	3.26	1.64	0.9347	0.05809	113	124	122.9	129.2	119	93.88	74.26	49.58	44.41	60.28	80.68	63	69.17	71.71	68.04	58.62	67.51	65.65	64.07	62.71	66.81	67.39	68	82.95	79.49	70.75	69.79	51.2	43.87	48.19	46.3	46.46	51.45
650	835.5	419.7	212.6	106.5	52.18	26.69	13.25	6.706	3.255	1.614	0.9035	0.01624	116.1	122.6	123.4	131.3	120.9	91.17	75.55	49.07	44.71	59.5	81.27	64.35	69.06	72.06	69.36	59.56	67.54	66.02	65.26	61.23	67.12	69.4	70.1	83.03	79.2	70.01	69.44	51.43	44.98	48.07	46.53	47.61	51.02
655	829.3	417.5	213.6	106.5	51.96	27.5	13.17	6.734	3.124	1.578	0.7875	0.0339	115.5	122.4	124.5	132.5	120.3	92.56	75.14	49.38	45.39	60.2	81.67	63.38	69.35	72.73	68.84	60.23	69.43	66.89	66.99	61.66	68.88	67.94	69.4	82.99	80.03	69.77	69.74	50.19	44.76	47.07	45.4	46.67	52
660	836.6	419.6	212.7	109.6	52.05	26.87	13.12	6.575	3.402	2.055	0.8663	0.0186	115.6	121.5	124.7	131.7	120.2	93.67	75.17	49.6	45.86	60.97	80.58	64.6	70.86	71.96	68.82	58.98	66.79	65.61	66.21	63.74	67.43	67.49	69.73	80.7	80	70.62	69.3	50.61	44.83	48.34	45.55	46.52	51.57
665	832.7	419.5	212.9	105.9	51.68	27.93	13.51	6.662	2.939	1.767	0.954	0.01178	114.7	123.1	123.8	130.4	120.7	95.38	73.7	50.59	44.73	60.18	81.86	64.83	71.29	71.73	69.21	59.22	66.07	66.73	66.41	63.93	67.74	67.59	69.86	82.37	79.84	70.63	68.31	51.26	46.01	48.77	45.47	48.4	51.85
670	829.9	421	212	106.6	51.28	27.67	13.64	6.815	3.098	1.556	0.7985	0.01785	116.3	122.5	125.9	131.6	121.2	94.42	74.05	50.28	44.79	60.89	81.19	64.05	71.48	73.24	69.44	59.97	67.43	67.1	66.86	62.24	68.07	68.49	69.44	82.97	80.54	71.61	69.62	50.97	45.24	50.39	46.61	46.83	52.72
675	840.5	421.3	211.2	108.3	50.78	27.41	13.1	6.437	3.154	1.813	0.9105	0.03754	115.5	126.3	123	133.9	120.8	93.81	76.49	50.83	45.71	60.51	81.1	65.41	71.21	73.15	68.98	60.71	68.93	66.22	66.07	63.11	69.16	68.2	70.93	84.09	78.38	69.15	69.81	51.64	45.8	49.31	46.88	48.42	52.09
680	835.6	422.4	212.5	107.2	51.24	27.56	13.53	6.786	3.388	1.828	0.9483	0.03162	116.6	124.7	124.7	133	120.3	96.46	75.87	51.14	45.8	60.61	82.13	64.47	70.71	73.29	69.1	59.74	68.66	66.61	65.42	64.13	68.41	67.94	69.66	82.26	80.65	71.28	69.18	51.72	45.89	49.61	49.07	48.06	52.91
685	839.8	423.1	212.5	107.3	51.98	26.62	13.61	6.497	3.229	1.758	0.9234	0.02924	115.1	125.2	124.6	133.7	120.2	94.1	77.76	50.72	45.97	61.61	82.15	65.03	70.61	73.04	68.87	60.34	68.68	65.87	66.72	64.13	67.51	69.33	69.91	83.92	78.24	69.8	71.09	51.31	47.05	50.9	48.35	48.75	53.79
690	840.9	425.7	214.5	108.2	52.28	27.16	13.39	6.855	3.249	1.73	0.8519	0.02234	116.3	125.8	126.3	134.7	119.5	94.54	76.89	51.37	45.88	61.81	82.64	63.98	70.55	72.12	69.97	60.55	67.62	66.39	65.41	62.68	68.28	70.93	71.38	83.06	81.68	70.11	70.23	52.21	46.46	50.23	48.95	47.62	53.63
695	837.4	423.5	211.9	107.6	51.45	28.17	13.19	6.502	3.129	1.817	0.9318	0.04235	116.2	122.2	125.9	134.1	121.2	96.49	76.2	51.04	46.79	61.45	82.02	63.72	70.54	72.97	69.93	60.45	68.95	65.77	65.87	63.43	68.48	68.41	71.48	83.96	78.6	71.36	70.34	52.26	46.25	51.41	47.46	48.02	54.36
700	839.6	427.6	215.1	107	51.78	27.41	13.7	6.672	3.166	1.614	0.9018	0.004346	115	120.6	126.1	133.3	120.2	95.09	76.22	50.34	46.07	61.7	82.16	65.41	70.58	74.91	70.29	59.67	69.07	66.44	67.4	62.99	69.31	69.17	71.42	83.78	78.86	70.7	70.99	51.52	46.23	50.88	48.23	48.33	54.49
705	847.5	424.2	210.7	107.1	52.77	27.93	13.26	7.041	3.082	1.739	0.8941	0.01918	114.6	123.3	127.8	134.7	120.1	97.82	76.54	50.56	46.38	62.19	81.75	66.53	71.5	73.82	68.99	60.28	68.8	68.23	65.15	63.88	68.22	68.14	70.98	81.28	78.65	70.82	71.12	52.37	47.33	51.32	48.49	48.24	53.42
710	840.1	425.4	213.8	107.5	50.91	27.55	13.75	7.053	3.227	1.791	0.7369	0.03764	116.9	119.3	125.7	134.9	121.9	93.92	77.6	50.39	45.92	62.83	83.36	64.94	71.38	74.51	70.98	60.24	69.41	67.08	67.1	62.89	67.26	68.6	70.92	83.59	77.37	72.29	72.35	52.48	46.38	52.19	48.5	48.64	53.48
715	841.2	423.8	214.5	108.8	51.89	27.13	14.05	7.086	3.508	1.495	0.944	0.02052	115.9	127.6	127.2	135.2	122	96.49	77.1	52.31	47	62.36	83.78	64.95	69.9	73	69.45	59.52	69.52	68.81	67.79	64.52	67	70.5	72.06	85.09	78.09	71.01	72.04	51.79	46.91	52.27	48.98	48.25	54.26
720	843.8	425.7	212.6	106.9	52.27	27.26	13.6	6.828	3.091	1.712	0.7316	0.03036	116.6	121.6	125.3	134.8	120.8	95.85	77.74	52.39	46.13	62.53	82.35	66.06	71.41	72.99	70.93	60.15	69.46	67	66.42	65.02	69.98	68.35	70.63	82.69	81.14	72.07	71.97	53.21	47.44	51.78	48.33	50.24	52.82

## Sheet: Extracted measurements
Reaction	ΔFEU	Max rate (FEU/min)	Rate lag (min)	Inflection (min)
3-PGA 0 mM	116.015	0.8068	65	130
3-PGA 0 mM	124.606	0.7492	60	135
3-PGA 0 mM	126.224	0.825	90	120
3-PGA 6 mM	134.48	0.7934	55	130
3-PGA 6 mM	121.041	0.7492	85	120
3-PGA 6 mM	95.8742	0.386	115	160
3-PGA 12 mM	76.925	0.2608	205	225
3-PGA 12 mM	51.5774	0.168	470	640
3-PGA 12 mM	45.9745	0.1844	270	365
3-PGA 18 mM	61.9367	0.2512	340	455
3-PGA 18 mM	82.4424	0.288	265	415
3-PGA 18 mM	65.0432	0.281	265	425
3-PGA 24 mM	70.6914	0.2636	315	475
3-PGA 24 mM	73.428	0.2656	350	435
3-PGA 24 mM	69.9068	0.3036	320	435
3-PGA 30 mM	59.6067	0.245	320	505
3-PGA 30 mM	68.837	0.3212	245	385
3-PGA 30 mM	67.2751	0.3034	360	445
3-PGA 36 mM	66.3524	0.2692	330	480
3-PGA 36 mM	63.9065	0.2882	285	430
3-PGA 36 mM	68.0869	0.292	325	480
3-PGA 42 mM	68.9025	0.3014	315	395
3-PGA 42 mM	70.6335	0.3472	305	400
3-PGA 42 mM	83.1213	0.468	200	255
3-PGA 48 mM	79.1697	0.367	200	270
3-PGA 48 mM	71.0816	0.3232	315	385
3-PGA 48 mM	71.2513	0.2578	305	365
3-PGA 54 mM	52.2857	0.2506	390	540
3-PGA 54 mM	46.2938	0.192	445	630
3-PGA 54 mM	51.0214	0.22	465	630
3-PGA 60 mM	47.7516	0.192	675	630
3-PGA 60 mM	48.5279	0.19	450	610
3-PGA 60 mM	52.9637	0.219	425	635
