# Supplementary material for: Key reaction components affect the kinetics and performance robustness of cell-free protein synthesis reactions
Source: Comput Struct Biotechnol J. 2021 Dec 13;20:218–29. doi: 10.1016/j.csbj.2021.12.013 (PMC8718664; doi:10.1016/j.csbj.2021.12.013)
Supplement: Supplementary data 2 [file mmc2.zip › Source Data/Figure 4 Source Data .xlsx]

## Sheet: Experimental set-up
Cell-free extract batch	Reaction	Mg-glutamate (mM)	K-glutamate (mM)	DTT (mM)	Amino acids (mM)	HEPES (pH)	ATP (mM)	GTP (mM)	CTP (mM)	UTP (mM)	tRNA (mg/mL)	CoA (mM)	NAD (mM)	cAMP (mM)	Folinic acid (mM)	Spermidine (mM)	3-PGA (mM)	DNA (µg/mL)	PEG-8000 (mg/mL)	Protease inhibitor (mM)	Cell-free protein (mg/mL)
1	Reference	5	120	0	30	8	1.5	1.5	0.9	0.9	0.2	0.26	0.33	0.75	0.068	1	30	60	20	0	8.9
1	Buffer 9	6	140	0.5	20	8	1.5	1.5	0.9	0.9	0.1	0.2	0.2	0.25	0.7	1	0	60	10	0	10
1	Buffer 19	13	140	0.5	20	8	1.5	1.5	0.9	0.9	0.1	0.2	0.8	0.25	0.7	0.5	40	60	50	0	10
1	Buffer 25	6	140	0.5	60	8	1.5	1.5	0.9	0.9	0.1	0.2	0.2	1.25	0.7	0.5	20	60	50	0	15
1	Buffer 33	6	140	0.5	40	8	1.5	1.5	0.9	0.9	0.1	0.2	0.8	1.25	0	1	40	60	50	0	15
1	Buffer 51	13	140	0.5	20	8	1.5	1.5	0.9	0.9	0.1	0.2	0.2	0.25	0	1.5	40	60	50	0	15
2	Reference	5	120	0	30	8	1.5	1.5	0.9	0.9	0.2	0.26	0.33	0.75	0.068	1	30	60	20	0	8.9
2	Buffer 9	6	140	0.5	20	8	1.5	1.5	0.9	0.9	0.1	0.2	0.2	0.25	0.7	1	0	60	10	0	10
2	Buffer 19	13	140	0.5	20	8	1.5	1.5	0.9	0.9	0.1	0.2	0.8	0.25	0.7	0.5	40	60	50	0	10
2	Buffer 25	6	140	0.5	60	8	1.5	1.5	0.9	0.9	0.1	0.2	0.2	1.25	0.7	0.5	20	60	50	0	15
2	Buffer 33	6	140	0.5	40	8	1.5	1.5	0.9	0.9	0.1	0.2	0.8	1.25	0	1	40	60	50	0	15
2	Buffer 51	13	140	0.5	20	8	1.5	1.5	0.9	0.9	0.1	0.2	0.2	0.25	0	1.5	40	60	50	0	15
3	Reference	5	120	0	30	8	1.5	1.5	0.9	0.9	0.2	0.26	0.33	0.75	0.068	1	30	60	20	0	8.9
3	Buffer 9	6	140	0.5	20	8	1.5	1.5	0.9	0.9	0.1	0.2	0.2	0.25	0.7	1	0	60	10	0	10
3	Buffer 19	13	140	0.5	20	8	1.5	1.5	0.9	0.9	0.1	0.2	0.8	0.25	0.7	0.5	40	60	50	0	10
3	Buffer 25	6	140	0.5	60	8	1.5	1.5	0.9	0.9	0.1	0.2	0.2	1.25	0.7	0.5	20	60	50	0	15
3	Buffer 33	6	140	0.5	40	8	1.5	1.5	0.9	0.9	0.1	0.2	0.8	1.25	0	1	40	60	50	0	15
3	Buffer 51	13	140	0.5	20	8	1.5	1.5	0.9	0.9	0.1	0.2	0.2	0.25	0	1.5	40	60	50	0	15

## Sheet: eGFP batch-to-batch
Time (min)	400 nM Fluorescein	200 nM Fluorescein	100 nM Fluorescein	50 nM Fluorescein	25 nM Fluorescein	12.5 nM Fluorescein	6.25 nM Fluorescein	3.125 nM Fluorescein	1.5625 nM Fluorescein	0.78125 nM Fluorescein	0.390625 nM Fluorescein	0 nM Fluorescein	Buffer 9 Batch 1	Buffer 9 Batch 1	Buffer 9 Batch 1	Buffer 19 Batch 1	Buffer 19 Batch 1	Buffer 19 Batch 1	Buffer 25 Batch 1	Buffer 25 Batch 1	Buffer 25 Batch 1	Buffer 33 Batch 1	Buffer 33 Batch 1	Buffer 33 Batch 1	Buffer 51 Batch 1	Buffer 51 Batch 1	Buffer 51 Batch 1	Reference buffer Batch 1	Reference buffer Batch 1	Reference buffer Batch 1	Buffer 9 Batch 2	Buffer 9 Batch 2	Buffer 9 Batch 2	Buffer 19 Batch 2	Buffer 19 Batch 2	Buffer 19 Batch 2	Buffer 25 Batch 2	Buffer 25 Batch 2	Buffer 25 Batch 2	Buffer 33 Batch 2	Buffer 33 Batch 2	Buffer 33 Batch 2	Buffer 51 Batch 2	Buffer 51 Batch 2	Buffer 51 Batch 2	Reference buffer Batch 2	Reference buffer Batch 2	Reference buffer Batch 2	Buffer 9 Batch 3
0	885.8	438.9	231.5	93.85	57.02	28.85	11.51	6.401	3.677	1.426	0.6268	0.0442	0.7489	0.3302	0.4705	1.359	1.239	1.064	0.848	0.8423	0.9818	1.233	1.046	1.063	0.5697	1.344	1.282	1.541	1.387	1.337	1.02	0.5648	0.3052	1.531	1.334	1.56	0.8636	1.098	0.3697	2.019	1.698	1.446	2.035	2.008	0.8924	2.184	0.7632	0.3344	0.6258
5	857.5	427.8	225.5	90.65	56.42	28.22	11.95	5.788	3.479	1.186	0.6105	0.01561	0.8485	0.4948	0.908	1.202	1.098	1.166	0.6222	0.7595	0.9658	0.9723	0.9285	0.8711	0.5631	0.915	1.138	1.276	1.076	1.271	1.186	0.8214	1.227	1.587	1.377	1.365	0.713	0.929	0.3469	1.985	1.588	1.258	2.142	1.524	0.8871	1.729	0.7054	0.3154	0.7755
10	838.1	409.3	217.9	85.49	54.75	27.88	11.36	6.005	3.456	1.36	0.7312	0.03176	1.285	0.7867	1.165	1.001	1.059	1.066	0.6469	0.4774	1.038	0.9389	0.9669	0.8211	0.5079	0.9813	0.925	0.9907	1.003	0.9621	2.174	1.473	1.523	1.612	1.253	1.827	1.338	1.33	0.4935	2.158	1.632	1.637	1.891	1.696	1.124	1.598	0.7623	0.254	1.218
15	846.7	412.7	214.1	86.18	52.76	27.9	10.89	5.059	3.464	1.509	0.7443	0.02747	2.454	1.534	1.636	1.072	0.8654	1.008	0.7896	0.8267	1.63	1.073	1.178	0.8769	1.267	1.783	2.053	0.7788	0.7938	0.9446	2.941	2.137	3.281	1.869	1.986	3.401	2.602	2.278	0.8774	3.116	2.657	4.105	2.617	2.607	2.643	1.287	0.5889	0.3234	1.923
20	816.1	407.9	214.8	83.03	53.53	26.33	11.01	5.651	3.694	1.416	0.6672	0.02761	4.181	3.336	2.997	1.137	1.074	1.553	1.244	1.948	3.984	1.059	1.934	1.482	2.733	4.773	4.558	0.6287	0.6706	0.6186	5.568	2.937	4.432	2.881	5.007	6.48	4.045	3.478	1.206	6.656	5.148	7.986	6.326	4.974	5.766	1.633	0.47	0.281	3.341
25	818.3	402.1	213.5	87.05	52.44	26.58	11.41	5.676	3.619	1.541	0.7129	0.03976	6.105	5.363	4.856	1.961	2.204	2.648	2.436	4.101	8.226	1.31	2.592	1.527	5.043	9.824	8.528	0.6091	0.5977	0.6586	7.536	5.016	6.238	4.693	9.666	12.33	6.159	5.323	1.732	11.22	9.051	15.92	9.131	10.28	11.31	1.232	0.526	0.3419	4.735
30	825.3	401.3	211.1	85.24	52.12	26.65	10.74	5.554	3.61	1.533	0.7899	0.02944	9.792	8.537	9.082	4.217	3.96	4.637	4.381	7.296	15.04	2.216	3.336	1.991	8.704	17.37	12.8	0.5569	0.5514	0.5068	10.45	6.706	8.715	8.335	16.02	19.74	8.243	7.571	2.018	18.7	16.27	24.64	13.28	15.94	18.38	1.043	0.4894	0.2727	6.86
35	816.6	402.1	208.5	86.33	51.94	27.49	10.79	5.507	3.663	1.509	0.6624	0.01655	12.62	12.58	12.58	7.572	6.655	8.358	8.609	12.3	19.64	2.953	4.437	2.478	15.16	25.39	18.51	0.4637	0.4679	0.5516	13.54	8.695	11.12	13.11	22.27	28.7	10.17	9.698	2.724	30.55	24.11	36.54	19.92	22.08	24.88	0.8109	0.5526	0.232	8.571
40	834.2	420.6	209.2	82.74	53.24	26.75	10.39	5.395	3.437	1.346	0.6656	0.01975	17.33	17.57	16.97	11.95	10.58	12.94	13.58	17.43	25.99	3.997	5.973	3.448	23.06	37.09	22.77	0.3842	0.4063	0.4351	16.55	10.67	13.18	19.51	30.02	41.12	12.74	11.98	2.932	43.06	32.99	51.83	26.13	30.01	31.79	0.6998	0.3503	0.1038	11.11
45	825	409.7	207.8	84.87	51.68	26.36	10.64	5.552	3.312	1.379	0.7351	0.006744	22.62	22.92	22.23	18.04	14.96	20.5	21.13	23.29	33.68	4.811	7.25	4.121	33.69	51.17	30	0.4269	0.4569	0.4054	20.73	12.79	15.65	27.03	43.26	52.48	15.4	13.94	3.37	57.92	43.01	70.11	37.24	39.17	36.55	0.577	0.3943	0.1402	13.59
50	824.8	404.8	209.5	82.52	51.95	26.42	10.98	5.496	3.383	1.435	0.6557	0.002117	27.18	28.34	28.14	25.12	20.48	28.99	27.49	29.96	42.34	5.665	8.879	4.741	45.32	61.31	38.94	0.3592	0.4251	0.3744	24.09	14.48	16.83	34.88	56.12	70.17	18.83	16.36	3.882	70.35	56.26	83.13	50.75	47.88	40.39	0.5943	0.307	0.1635	15.31
55	827.3	406.3	210	85.28	51.63	26.6	10.89	5.676	3.236	1.46	0.8337	0.04275	32.38	35.16	33.94	33.1	27.44	38.62	38.46	36.74	53.61	7.105	11.32	6.292	62.25	76.15	49.12	0.3165	0.5289	0.3577	27.09	17.03	20.22	43.79	68.62	84.2	21.4	20.33	4.651	85.64	69.4	96.19	60.52	56.75	43.64	0.5145	0.3117	0.2053	18.77
60	820.5	399.8	211.8	84.97	52.82	27.43	11.6	6.234	3.436	1.416	0.6804	0.005127	37.22	39.82	38.03	40.84	34.2	49.74	45.89	43.08	65.54	8.558	14.78	7.597	80.41	84.77	62.54	0.5182	0.4725	0.3381	29.51	18.67	22.21	56.15	81.41	98.29	24.86	22.43	5.302	100.9	82.15	118.1	70.2	63.34	47.67	0.5558	0.2982	0.1588	19.15
65	822.3	403.1	211.8	86.29	53.39	27.1	10.9	5.488	3.447	1.432	0.721	0.01896	42.07	43.52	46.43	51.9	45.88	61.41	52.77	46.89	80.38	10.5	18.03	9.323	93.66	103.5	77.65	0.3276	0.5483	0.5088	32.54	21.03	24.85	75.48	94	113.8	29.29	25.51	6.427	118.5	101.2	129.6	79.93	73.83	51.48	0.5113	0.3453	0.1833	21.21
70	824.4	406.3	208.6	85.13	52.89	25.93	11.28	5.424	3.683	1.486	0.653	0.01747	45.84	46.75	51.18	62.19	55.85	72.33	63.09	56.47	89.8	12.38	20.18	11.45	106.6	123	100.6	0.3441	0.4293	0.5816	34.7	22.59	28	91.34	108.8	126.8	32.36	30.4	7.127	137.2	118.1	144.5	87.61	88.22	52.76	0.4904	0.3515	0.2023	23.49
75	825.3	410.2	209.7	84.87	52.19	26.6	10.84	5.715	3.514	1.46	0.6899	0.01867	50.69	53.02	56.27	73.77	67.5	81.99	72.78	60.78	102.8	15.08	24.23	13.64	116.9	139.3	115.6	0.4434	0.3372	0.5393	37.33	23.96	29.3	107.3	122.8	143.8	36.07	32.31	8.339	153.7	128.1	167.5	96.45	96.74	54.8	0.6003	0.1949	0.2147	24.65
80	823.3	409.2	209.7	85.71	51.97	26.33	10.88	5.868	3.577	1.408	0.7031	0.04458	54.32	59.31	61.53	85.61	76.62	90.99	87.73	70.17	114.8	16.54	28.68	17.11	132.4	155	129.2	0.3741	0.4547	0.4348	38.99	25.98	30.96	120.1	137.8	159.2	40.72	35.18	8.77	171.4	145.9	183.6	105.9	109.7	58.76	0.6341	0.2802	0.1779	25.47
85	826.8	403.8	208	88.37	52.27	27.34	11.64	5.336	3.408	1.426	0.7854	0.04024	59.84	63.62	67.27	94.68	86.61	105	99.91	82.38	125.6	21.11	32.38	19.04	147.3	172.8	145.3	0.4298	0.413	0.3804	42.38	27.88	32.59	129.1	157.8	174.7	46.48	39.06	10.22	191.1	158.6	205.3	115.8	118.8	61.76	0.6034	0.2617	0.1995	27.15
90	824.8	411	207.9	85.94	53.91	26.97	11.23	5.86	3.182	1.473	0.7153	0.03168	64.56	69.62	71.8	106	97.65	111.3	110.9	88.03	147.1	25.61	37.71	22.52	162.1	190.1	163.3	0.4428	0.449	0.5454	43.3	29.57	35.33	135	170.6	192.6	49.2	41.16	11.74	205.3	172.9	220.2	122	132.8	66.63	0.5939	0.263	0.2463	28.28
95	827.7	412.7	210.1	85.63	53.98	26.73	11.08	5.848	3.204	1.456	0.7069	0.0264	68.8	74.12	73.35	118	110.2	124	117.6	98.49	155.1	29.68	42.42	24.82	178.6	208.7	190.4	0.3706	0.3911	0.3461	46.28	32.2	36.06	141.9	179.2	213.1	54.65	45.41	12.5	221.1	191.9	233.8	128.5	139.9	71.78	0.4792	0.2736	0.2033	30.64
100	824.1	411.1	208	87.65	52.55	26.62	11.63	5.628	3.371	1.572	0.6203	0.02216	73.18	77.06	78.34	129	121.1	134.5	131.8	108.9	166.6	35.37	48.96	27.07	190.6	224.9	204.5	0.4371	0.3884	0.3235	48.82	37.22	40.07	147.8	200.2	227.1	58.88	49.01	12.48	238.7	204	245.6	135.7	147.5	81.05	0.5093	0.3053	0.2054	31.06
105	822	407.4	209.8	87.65	52.03	26.78	10.77	5.864	3.503	1.436	0.8027	0.02967	77.2	79.92	82.02	139.6	132.1	146.8	142.3	122.9	175.5	38.83	51.1	29.83	204.8	235.5	216	0.3252	0.3328	0.407	49.35	38.85	40.49	155.6	209.6	242.1	62.51	52.07	13.3	250.9	214.9	259.5	143.2	155.2	90.66	0.4575	0.2967	0.2	33.15
110	823.4	410.8	211.3	86.93	52.94	27.09	11.38	5.62	3.273	1.312	0.7131	0.02401	80.9	82.92	85.07	150.5	138.4	156.8	151.6	125.5	183.5	43.15	58.83	32.12	222.5	257.1	235.8	0.4568	0.3202	0.4155	52.4	40.63	42.13	166	221.1	257.6	66.7	54.11	14.15	264.9	230.6	273.9	149.2	163.6	105.7	0.5271	0.2439	0.171	34.58
115	825.3	412.4	209.4	85.59	52.01	26.9	11.42	5.865	3.394	1.317	0.7006	0.007588	84.39	86.7	87.23	162.8	148.3	169	159.6	137.9	188.2	47.42	61.1	36.56	229.7	271.2	242.5	0.5	0.2996	0.3649	53.53	41.6	43.23	170.3	230	272.9	71.91	57.13	13.59	271.1	245.3	285.1	153.2	171.7	117.8	0.4054	0.2855	0.2012	34.73
120	822.3	409.6	211.6	86.78	53.06	27.14	11.25	5.38	3.498	1.22	0.8561	0.05031	88.67	92.63	91.92	169.6	153.6	182.1	161.8	145.7	195.3	52.93	66.51	40.91	243.9	288.1	264.4	0.3402	0.3784	0.3911	54.01	43.45	44.82	178.7	239.4	286.9	77.03	59.21	13.18	290.4	258.3	303.5	162.7	179	128.5	0.449	0.2305	0.2443	35.57
125	821.2	410.8	210.1	86.93	53.09	26.98	11.23	6.092	3.647	1.468	0.6501	0.02385	92.16	93.32	94.35	179.2	159.2	189.2	177.7	152.3	201.1	55.6	69.93	43.27	254.9	296.2	283.8	0.3471	0.3745	0.4886	56.17	45.65	45.9	189.3	249.1	300.5	80	61.49	13.3	306.4	268.6	314.7	166.2	185.9	139.3	0.4016	0.2025	0.2052	36.97
130	830.8	409.9	210.1	87.52	53	27.27	10.97	5.164	3.06	1.484	0.6272	0.02853	94.2	96.85	95.82	187.8	173	198.8	180	162.3	211	61.61	75.29	48.44	266.4	309.5	283	0.3509	0.333	0.4375	58.08	48.02	46.86	196.2	259.5	313.4	82.22	63.73	14.82	315.9	277.6	331.4	169.7	192	155.1	0.3827	0.2924	0.1844	38.77
135	823.4	405.6	209.4	87.52	52.42	27.19	11.06	5.753	3.474	1.401	0.656	0.006541	99.28	98.44	97.7	197.6	183.4	208.1	184.7	164.8	212.4	62.76	80.02	52.77	284.2	324.1	288.4	0.3117	0.3875	0.3343	59.94	48.31	48.93	209.6	265.8	329.2	86.76	65.04	16.14	325.4	293.6	334.8	166.3	201.3	164.4	0.4151	0.3042	0.2211	39.45
140	821.5	406.6	209.1	85.71	53.18	27.34	11.03	5.939	3.342	1.31	0.7135	0.02952	101.2	99.11	99.47	204.6	189.5	215.3	185.6	168.8	215.3	68.1	84.69	54.79	298.8	330.7	306	0.3433	0.3914	0.2953	59.76	50.09	50.34	213.7	281.3	337.6	86.7	66.46	18.25	333.8	302.2	344.4	173.5	203.4	160.2	0.4836	0.2086	0.2059	41.35
145	818.3	406.4	208	87.17	52.75	27.11	10.79	5.651	3.306	1.513	0.6591	0.02754	103.1	102.2	101.6	213.7	199.6	222.5	198	175.2	216.9	71.16	91.2	57.97	308.1	341.8	319.1	0.5181	0.3239	0.3099	62.23	50.7	51.41	220.6	288	343.7	88.26	67.37	20.52	336.7	305.1	352.5	174.4	209.6	176.4	0.4029	0.2474	0.3063	41.93
150	812.4	407	210	86.53	52.42	27.17	10.88	5.769	3.31	1.599	0.7333	0.01434	107	104	105	222.6	205.2	232.8	201	181.2	223.5	75.58	92.3	61.7	324.7	350.8	332.5	0.3913	0.3455	0.4773	63.4	54.18	51.6	230.3	296	348.7	89.08	69.36	22.39	351.1	319.9	359.8	184.4	215	185.1	0.5003	0.3269	0.2988	41.2
155	816.8	403.7	206.9	85.48	51.3	25.85	10.42	6.308	3.333	1.399	0.8086	0.0189	110.1	106.6	107.5	226.3	211.1	240.9	203.4	183.7	227.4	80.26	95.62	64.9	333.9	358.1	332.6	0.2385	0.334	0.4061	64.85	54.47	52.94	233.8	303.1	361.4	92.41	69.18	26.17	356.1	324.5	365.4	183.6	221	196	0.4587	0.2504	0.3173	41.32
160	813.5	402.9	206	86.74	51.86	26.69	11.16	5.744	3.523	1.357	0.7289	0.00506	112.1	107.9	111.2	236.7	217.8	250.7	211.7	190.9	229.4	85.07	101.3	67.86	347.6	375.5	345	0.2526	0.2615	0.314	69.52	56	54.59	243.8	319	368.6	91.24	70.04	30.28	362.5	329.3	382	186.9	225.8	211.2	0.3762	0.2128	0.2819	43.57
165	813.1	405.2	209.4	86.88	52.88	26.56	11.29	6.146	3.247	1.556	0.7632	0.006414	112.6	111.4	112.3	247.9	228.2	256.7	211.6	197.2	235.1	89.91	103.2	72.11	360.5	380	347.2	0.2802	0.336	0.401	70.21	58.8	55.49	249.8	323.9	374.4	93.22	71.81	36.36	370.9	338.1	390.5	191.1	231.3	226.2	0.4235	0.2886	0.2803	43.83
170	820.6	404.3	208.4	87.17	51.26	26.67	10.65	5.66	3.4	1.615	0.6983	0.03636	119.4	112.8	116.4	253.1	236.1	265.6	218.6	203	239.7	91.87	108.4	74.35	375.4	392.2	370.2	0.4681	0.2924	0.3003	71.75	61.81	56.87	254.4	329.1	382.1	95.01	72.91	40.54	377.9	344.8	406.1	199.4	237.1	242	0.4032	0.2383	0.3462	44.32
175	817.6	408.5	208	86.42	52.64	26.34	10.88	5.589	3.562	1.447	0.7183	0.01323	120.3	114.8	117.2	263	240.2	267.5	218.6	205.1	242.2	96.39	108.5	78.51	392	395.1	370.2	0.3924	0.2757	0.3743	71.91	64.08	58.01	268.4	336.1	388.2	96.09	73.35	44.17	383.7	353.8	412.2	200.2	241.4	251	0.3078	0.2392	0.4708	44.37
180	813.8	408.9	205.8	88.39	52.04	28.49	11.35	6.247	3.226	1.507	0.8078	0.008118	125.7	115.7	119.5	270.9	247.2	279.8	223.6	209.2	242.3	97.79	114.1	81.77	397.9	412.1	384.1	0.354	0.3437	0.4037	73.83	61.92	58.8	268.8	341.2	395.1	98.67	75.2	45.69	391.5	359.2	411.8	203.2	248.1	263.9	0.4823	0.3075	0.4256	45.54
185	820.5	410.6	208.9	87.57	52.44	27.17	11.05	5.348	3.177	1.587	0.8671	0.003095	128.2	117.4	121.8	278.9	253.2	283.7	227.4	216.7	243.7	99.52	115.9	84.16	416.6	418	391.8	0.3825	0.2591	0.3324	76.06	65.04	58.54	279	350.4	398.3	99.81	74.73	50.51	396.3	365	422.4	204.5	251.1	274.4	0.4254	0.2724	0.416	45.16
190	821.1	407	208	87.42	53.53	26.73	11.49	5.824	3.705	1.434	0.7641	0.01304	128.6	120	122.4	282.6	258	289.7	228.1	218.2	251.4	101.4	116.6	90.11	434.8	425.1	401.4	0.3625	0.3334	0.3714	76.68	66.97	61.38	282.6	357	408.1	101.1	78.22	49.42	402.7	375.2	418.5	206	250.4	280.8	0.4921	0.2881	0.4202	47.97
195	828.5	405	209.6	88.2	52.41	27.24	11.65	5.941	3.277	1.272	0.7459	0.03573	130.4	119.2	125.5	290.7	266.1	300.9	234.7	223.2	254.9	107.5	120.1	90.36	433.6	430.7	408.9	0.3985	0.3952	0.3545	79.84	68.45	63.87	289.5	360.5	416.9	99.87	76.99	51.92	405.9	377.6	431.7	211.2	255.2	288.6	0.3594	0.2716	0.4634	48.41
200	828.1	405.2	210.4	89.07	53	27.3	11.38	5.933	3.512	1.504	0.6983	0.02784	136.9	122.1	126.7	292	275.2	309.6	241.1	225	257	108	123.4	94.79	453.8	437.8	416.2	0.4354	0.3361	0.3232	79.82	70.42	64.38	296.2	366	413.9	100.9	78.75	52.9	409.5	385.6	434.8	210.3	256.9	290.8	0.4243	0.3748	0.4165	47.43
205	823.4	410.9	211.3	87.25	53.8	27.12	11.61	5.763	3.411	1.235	0.7711	0.01288	139.8	121.7	128.6	294.1	279.4	314.3	242.9	226.3	254.6	114	123.7	95.77	464.9	443.4	414.9	0.3112	0.4389	0.4345	82.75	70.91	65.01	304.7	371	425.2	103.6	78.34	53.67	421.8	391.2	435.2	213	262.8	298.4	0.3869	0.2637	0.4965	48.66
210	824.6	407.3	211.1	87.95	52.02	26.81	11.18	5.991	3.429	1.512	0.6734	0.002607	141.5	124.1	129.7	294.9	278.8	319.7	246.2	229.2	257.2	113.9	128.3	98.93	477.7	454.8	428.8	0.4605	0.3288	0.4282	83.29	73.48	66.62	307.5	377.3	428.2	102.1	78.09	54.77	415.7	397.5	455.3	216.5	265.7	299.3	0.4205	0.2267	0.4444	48.94
215	818.8	410.8	210.1	87.81	54	26.93	10.8	5.791	3.352	1.455	0.664	0.01431	143.3	127.4	132.8	302.8	287.3	319	247	231.9	259.9	118.1	128.9	102	480.7	462.1	441.1	0.4108	0.3296	0.3089	86.84	74.95	67.15	310.5	380.9	433.6	102.7	80.71	54.25	421.8	404.4	453.6	220.3	269.1	307	0.4211	0.3838	0.4816	50.65
220	826.8	404.7	212.7	88.39	53.69	27.01	11.07	5.833	3.678	1.528	0.6627	0.03257	147.4	126.7	133.8	311.6	291.2	326	250.9	234.7	257.1	118.7	129.2	104.4	496.8	464.5	441.3	0.2664	0.3768	0.2813	88.56	76.27	68.12	318.3	387.2	438.2	101.7	81.78	55.22	426.3	407.8	461.3	226	280	308.4	0.3902	0.2482	0.3576	50.61
225	828	409.9	207.3	89.45	53.9	27.56	11.3	6.117	3.652	1.435	0.7864	0.01465	149.7	128.3	135.5	317.7	294	329.1	253.7	238.3	263.7	120.7	132.8	106.8	505.5	471.9	449.7	0.3353	0.3423	0.3151	87.35	76.88	69.74	324.7	389.9	441	102.6	81.31	57.77	427.3	413.6	465.5	228.2	283.7	311.8	0.3912	0.3053	0.4701	50.12
230	829.8	412.4	212	89.15	54.02	26.84	11.49	6.229	3.232	1.54	0.6596	0.005748	151.6	129.8	136.6	316.7	306	338.6	257.1	239.2	260.7	123.8	132.2	108.7	513.4	480.4	450.8	0.2403	0.3549	0.3797	89.66	77.29	70.17	324.7	393.2	443.5	103.8	83.39	57.09	432.6	416.4	468.5	229.5	292.7	314.8	0.4073	0.2587	0.5173	52.18
235	827.2	410.4	207.5	88.4	53.81	26.69	11.44	5.983	3.324	1.335	0.6138	0.03398	155	130.3	139.5	322.2	306.9	341.9	256.1	244.4	266.6	126	136	109	522.5	484.8	459.1	0.3409	0.3876	0.3827	90.3	80.21	71.74	328.6	399.1	450.6	103.9	83.69	57.26	431.6	418.4	473	229.8	291.3	320.4	0.4476	0.4048	0.5154	51.24
240	832.6	411.4	211.6	89.75	53.97	27.76	11.45	5.806	3.475	1.518	0.6526	0.0345	161.2	131.4	139.9	324.3	311.5	342.9	259.7	246.9	268.4	127.7	138.4	113.9	531	487.4	465.1	0.3078	0.3364	0.3311	91.36	80.73	73.32	332.1	400.8	450.8	104	83.02	56.9	443.5	422.6	476.9	235.6	296.3	322	0.4524	0.2829	0.4783	53.18
245	833	407.7	211.8	89.2	52.06	26.79	10.91	5.761	3.654	1.565	0.768	0.05091	162.6	134.9	141.5	324.6	314	349.2	262.8	249.1	269.1	129.2	141.2	114.8	542.6	494.2	469.6	0.4094	0.3452	0.3589	93.91	80.69	74.35	334.1	403.9	450.8	108.7	83.92	58.02	440.1	425.8	480.3	238.7	296.7	322.2	0.3656	0.2723	0.4226	52.6
250	829.8	408.6	211.1	89.6	52.89	27.2	12.12	5.897	3.405	1.601	0.6825	0.03194	163.2	133	143.1	330	320.8	352.7	264.7	250	273.1	132.9	142.2	118	549.5	500.6	473.6	0.3612	0.2519	0.4117	94.24	85.97	76.58	340.9	401.7	456.6	108.5	83.84	59.5	447.5	438.4	484.5	242.7	302.6	328	0.3994	0.2755	0.4284	54.96
255	829.3	409.2	212.5	89.09	54.35	27.57	11.98	5.924	3.364	1.415	0.8256	0.002124	164.8	135.5	144.5	331.7	320.9	364.7	266.8	248.3	274.1	134.7	142.6	120.2	551.5	501.9	481.6	0.3884	0.4167	0.3903	95.31	85.15	75.73	344.4	405.7	457.1	109.7	84.87	59.78	450.8	444.2	488.6	242.5	305.1	328.6	0.3442	0.2703	0.4567	53.72
260	835.7	409.2	209.5	89.36	54.18	26.88	10.86	5.95	3.562	1.408	0.603	0.01656	169.3	135.2	147.7	340.7	327	359.9	267.7	254.1	272.4	137.3	143.5	119.1	561.2	508.1	486.2	0.3818	0.3288	0.3665	97.12	87.19	75.66	351.3	409.4	460.3	110.7	86.53	59.63	459.4	444.1	492.7	240.7	307	326.7	0.3918	0.2916	0.3145	53.62
265	832.4	408.9	210.9	90.68	54.75	27.03	11.42	5.935	3.47	1.534	0.6687	0.02269	170.7	137.5	150.7	342.5	332.5	366.7	268.8	255.3	274.6	139.3	145.4	121	571.8	521	488.7	0.3956	0.4237	0.3969	97.46	87.16	76.1	354.1	413.4	461.6	112.4	87.75	60.76	453.8	444.4	496.7	246	309.3	332	0.4089	0.2488	0.4841	55.23
270	831.1	410.2	209.3	89.81	53.75	26.88	11.73	6.028	3.384	1.688	0.612	0.04355	173.6	137.3	148.9	344.5	336.8	369.1	269.7	252.6	278.6	141.5	147.3	123.8	571.5	519	496.5	0.3569	0.3039	0.2943	96.7	86.86	80.2	361.9	417.2	466.6	113.6	86.45	61.32	460.1	450.4	492.6	251.3	311.3	334.1	0.2974	0.245	0.3944	56.07
275	839.3	415.9	209.5	90.74	54.48	26.67	12.15	5.85	3.051	1.548	0.6958	0.01532	176.9	137	149.8	350.2	340.5	378.7	269.6	257.2	277.8	141.3	146	125.5	582.4	522.1	501.4	0.3024	0.3589	0.4333	99.51	88.87	79.35	358.1	414.7	466.6	111.8	85.69	60.45	458.7	453.6	501.1	248	314.1	337	0.3565	0.2674	0.3557	55.67
280	830	411.8	211.8	90.11	53.64	28.04	11.4	5.903	3.26	1.593	0.734	0.02861	177.4	138.7	150.6	348	340.7	376.8	273.6	263.2	278.4	144.5	149.8	129.5	587.6	527.7	503.7	0.4916	0.4285	0.4286	101.8	92.14	80.53	365.2	420.5	467.6	114	89.51	60.73	464.4	456.3	507.1	258	313.1	335.3	0.4103	0.3333	0.3989	56.44
285	836.8	412.9	208.2	90.76	54.53	27.93	11.15	5.783	3.473	1.502	0.6521	0.02862	178.9	139.8	152.9	349.8	344.3	383.2	271.2	257.2	279.2	145	151.2	127.9	598	533.8	502.6	0.3808	0.4182	0.239	104	91.22	82.37	360.6	422.9	471.3	112.5	89.87	62.03	471.1	458.8	507.4	255.5	315.9	340.6	0.2895	0.2886	0.3731	56.53
290	835.1	413.1	209.5	91.98	53.32	26.62	11.58	6.145	3.523	1.351	0.6666	0.02681	180.8	141.2	151.6	355.3	350	385.5	272.7	261.7	278.3	147.5	152.8	126.6	601	539.8	518.6	0.3566	0.3977	0.3412	102.5	90.23	82.56	366.1	424.4	474.1	111.9	89.96	63.31	471.3	465.7	512.1	253.6	312.8	339.4	0.4053	0.2155	0.4762	58.04
295	835.9	414.1	209.6	91.44	53.68	27.06	11.34	6.179	3.391	1.44	0.7139	0.03267	183.4	139.2	155	357.9	353.2	384.3	274.3	262.1	282.4	149.3	153.4	131.5	600.6	539.5	518.4	0.3595	0.3887	0.4248	104.7	93.49	82.58	367.7	426.4	472.9	111.5	88.35	61.81	473.3	469.2	510.2	259.3	317.3	337.8	0.4183	0.2897	0.3307	59.4
300	838.7	411.2	210.3	91.27	53.07	26.87	11.64	6.567	3.38	1.392	0.8375	0.03671	186.1	141.4	154.4	357.1	353	388.3	273.8	266.2	283.4	148.3	153.6	131.1	605.7	539.9	520.6	0.3666	0.4306	0.3513	103.2	92.44	85.28	374.6	424.6	469.8	113	89.14	64.33	474.4	465	512.2	262.1	319	336.9	0.3028	0.2585	0.3799	58.21
305	839	407.4	211.8	88.64	53.87	27.88	11.53	5.778	3.22	1.452	0.7816	0.009286	190.6	140.7	156.1	362.1	354.2	388.7	273.8	263.6	284.9	148.3	154.6	132.9	612.8	552.6	524.7	0.3782	0.2948	0.3259	103.2	93.81	85.8	373.5	431.3	476.5	113.7	89.94	64.33	477.3	471.1	519.6	261.2	321.3	343.8	0.3949	0.3553	0.4805	57.64
310	836.6	416.6	212.9	91.75	54.15	27.37	11.73	5.822	3.491	1.43	0.6687	0.03839	192	142.4	159.9	368	358.7	392.2	277.2	263.8	287.7	151.6	154.7	133.3	614	553.5	527.3	0.2642	0.4153	0.3805	107	93.96	84.7	376.4	436	476.8	113	88.59	64.58	482.4	470.9	517.7	265.3	320.4	343.5	0.4643	0.3774	0.5023	58.77
315	838.5	413.3	209.4	91.54	53.85	27.81	10.98	5.369	3.357	1.46	0.7365	0.01925	194.1	143.3	159	364	362.5	397.1	278.1	263.3	286.8	152.6	156.2	137	613.7	554	531.6	0.348	0.3147	0.3579	106.7	95.55	86.12	374.8	434.1	483.2	113.4	90.18	64.68	481.7	473.5	522.9	267.2	323.3	346.2	0.384	0.4061	0.4785	59.44
320	832.3	414.5	213.1	90.79	54.72	27.12	11.35	5.892	3.612	1.531	0.7295	0.02615	194.1	142.8	159.6	368.2	361.7	398.5	275.2	269.1	286.5	154.2	158.4	137	625.7	558.2	531	0.3775	0.3879	0.364	107.1	97.16	86.75	378	438	483.2	113.4	92.01	64.31	484.3	480.8	520.7	264.5	323.6	344.1	0.4456	0.3231	0.5648	58.65
325	835.6	409.9	211.3	91.8	55.27	27.24	11.79	5.869	3.547	1.613	0.5933	0.03099	197.9	145.3	162.4	375.5	366.4	405.5	278.3	271	290.5	154.2	159	137.1	626.1	568.3	535.6	0.3893	0.3394	0.3474	107.3	98.37	89.11	382.5	436.6	489.8	114.2	93.43	65.39	489.6	479	531.3	266.3	318.2	345.7	0.4472	0.401	0.446	59.43
330	839	417.7	213.8	91.68	54.3	27.08	11.67	5.95	3.524	1.366	0.6794	0.02562	197.3	142.5	161.8	371.4	365.9	409.5	278.9	270.4	290.5	153.6	159.3	139.7	626.7	569.8	536.7	0.3213	0.303	0.4733	107.1	98.74	87.85	387.7	437.1	492.9	111.7	92.26	64.58	488.3	486.9	527.4	270.5	322.4	348.6	0.337	0.275	0.3614	59.22
335	838.8	413.4	212.1	91.71	53.65	26.34	12.14	5.852	3.764	1.314	0.7395	0.02329	198.4	143.1	161.3	376.9	368.8	409.6	280.7	271.2	287.7	156	158.4	140.4	629.1	574.1	544.3	0.4547	0.3621	0.3002	108.8	99.12	91.52	387.8	442.4	490.1	113.6	92.34	64.77	494	488.8	528.7	270.9	325.4	348.8	0.2704	0.4167	0.3552	61.07
340	835.5	414.5	214	92.72	54.49	27.6	11.35	6.076	3.451	1.425	0.8502	0.0358	201.3	144.9	163.9	380.5	376.7	411.2	280.2	268.1	290.3	155	157.8	139.5	640.1	574.6	541.6	0.3688	0.3297	0.3657	109.7	98.76	91.72	388.1	444.8	491.5	112.6	92	65.12	498.1	490.7	534.8	269.4	323.7	350.7	0.5319	0.3262	0.4527	60.46
345	835	412.3	211	93.08	54.37	26.71	10.94	6.22	3.756	1.33	0.6446	0.03492	202.7	144.8	164.9	378.4	377.9	409.3	283.3	274	292.6	156.2	160.6	140.2	635.4	579.9	553.9	0.2861	0.4383	0.3366	108.5	100.7	93.47	392.5	442.7	492.2	112.2	91.7	66.33	498.2	489.1	540.7	274.8	325.1	349.6	0.4751	0.3518	0.5108	61.54
350	834.5	418.8	211.5	90.93	53.23	27.55	11.59	6.173	3.717	1.492	0.782	0.0277	203.5	146.2	165.5	381	375.7	418.4	282	270.4	295.3	158.8	159.1	141.7	638.3	582.3	555.1	0.441	0.2969	0.4427	111.2	101.5	94.72	394.9	444.5	493.9	112.3	94.34	66.82	495.7	491.5	536.8	275.1	330.5	352.3	0.376	0.3654	0.4108	62.64
355	841	412.7	210.2	91.92	54.16	27.87	12.41	5.838	3.725	1.286	0.7238	0.004109	204.4	146.8	165.2	385.7	383.3	416.6	277.7	271.7	292.5	158	161.9	143.6	644.3	586.9	555.1	0.45	0.3373	0.415	110.9	105	93.26	393.5	447	488.8	113.3	94.4	67.92	503	493.6	539.1	280.9	329.6	352.9	0.4421	0.386	0.4148	60.46
360	833.1	417.1	212.1	93.5	54.04	27.55	11.66	6.021	3.616	1.455	0.7999	0.04829	207	147.7	165.4	387	385.9	424	280	275.5	291.3	159.6	163.7	145	647.3	587.9	557.7	0.3068	0.3959	0.3988	113.7	105	94.7	395.1	450.5	494.3	114	96.17	67.35	499.4	494	545.6	275.8	327.7	354.5	0.4317	0.3729	0.4986	62.61
365	835.2	415.5	214.2	92.14	55.66	27.79	11.94	5.762	3.675	1.432	0.7874	0.0368	206.1	147.6	165.8	389	384.6	425.4	279.6	274.2	292.5	160.8	163.3	145.3	646.5	593.6	558.9	0.3367	0.5863	0.4764	113.3	103.8	96.18	397.8	452.4	497.2	113.1	94.87	66.73	504.5	493.3	547.7	280.5	331.6	354.8	0.4571	0.3689	0.4206	62.43
370	842.5	416.7	211.1	91.99	53.57	28.33	11.91	6.179	3.352	1.651	0.7497	0.03677	208.5	149.7	170.3	387.2	388.7	426.1	284	276.4	294.8	162.5	163.7	144	646.5	593.7	562.7	0.4352	0.3121	0.4234	113.8	105.6	96.9	396.1	450.4	496.9	112.5	96.29	67.82	513.1	498.3	546.2	282.6	331.5	352.6	0.4506	0.2697	0.3982	63.15
375	838	415.3	208.2	92.22	54.25	27.9	12.12	5.453	3.614	1.376	0.8055	0.01733	210.5	148.5	170.1	392.4	388.9	425.7	284	275.8	295.5	161.9	165.9	145	650.1	600.4	569	0.4034	0.443	0.4764	113.5	105.3	97.21	404.8	454.1	498.5	112.9	97.09	68.18	511.3	501.6	551.2	285.3	330.7	354.9	0.4753	0.3835	0.4609	62.78
380	844.7	417.9	215.2	91.66	54.47	26.89	11.53	6.106	3.273	1.569	0.9004	0.002769	209.1	147.9	169.3	395.7	390.7	433.8	282.9	275.2	292.3	164.2	165.5	148.6	645.5	600.5	570.1	0.3829	0.3357	0.3254	114.5	107.5	97.74	404.2	451.5	498.2	113.3	96.27	67.04	516.5	502.9	550.5	285.9	333.1	360.6	0.4111	0.3747	0.4345	63.84
385	842.7	415.1	210.8	93.88	53.99	27.21	12.02	6.092	3.552	1.323	0.9325	0.02013	210.4	152.2	169.2	394.7	392.4	433.1	282.5	276.2	294.4	162.1	165.6	151	652.3	607.8	570.3	0.3715	0.4183	0.3668	115	107.1	97.1	404.9	451.9	503.6	113.8	97.19	68.05	515.2	501.1	554.9	283.1	335.1	358.9	0.4212	0.3795	0.3224	62.96
390	848.7	415.6	213	91.07	54.75	28.1	12.22	6.228	3.889	1.594	0.705	0.04587	214.2	150.5	169.9	396.4	391.4	433.8	284.8	276.4	295.7	162.4	165.1	146.2	649.5	608.9	572	0.3399	0.4603	0.4788	114.9	110.2	99.16	404.8	456.9	507.4	113.5	96.88	66.97	517.4	510.2	559.2	287.8	336.4	363.3	0.4318	0.4257	0.4689	64.56
395	841.1	414.5	211.8	92.22	53.6	27.47	11.75	6.016	3.648	1.578	0.6813	0.01345	217.2	149.9	170	398.5	394.6	438.1	284.3	277	296.8	165.2	168.1	149.6	654.4	612.2	574.5	0.3598	0.3267	0.4277	116.9	110.1	100.2	407.9	458.1	505.3	113.7	97.62	69.92	520.5	508.2	558.5	288.1	338.6	364.9	0.4524	0.3338	0.5025	64.73
400	845.5	419.5	211.1	92.04	54.44	26.92	11.76	5.868	3.423	1.533	0.7231	0.02268	216	152.3	173	400.5	393.8	440.4	285	278	294	164.8	167.2	145.6	655.7	614.7	572.5	0.3484	0.3705	0.4226	115.7	109.1	98.85	410.4	457.5	507.7	114.4	98.86	68.87	517.2	513.5	556.9	288	337	362.3	0.4021	0.4384	0.4206	64.69
405	839.8	417.7	214.5	90.33	54.28	27.75	11.81	6.159	3.919	1.328	0.7579	0.06202	219.8	149.3	174.9	400.2	400	438.3	284	277.1	296.5	163.2	168.1	148.3	647.9	616.1	578.8	0.411	0.4313	0.3237	117.2	112.3	101.3	406.5	456.5	511	113.6	99.59	70.26	523.2	515.3	556.3	290.2	339.4	365	0.3192	0.3354	0.4072	65.12
410	833.7	419.1	212.2	91.24	55.6	28.2	11.77	5.832	3.797	1.42	0.718	0.01167	219.4	152.2	175.1	398	399	442.4	284.5	279	296.8	167.9	167.5	148.7	653.7	622	583.9	0.2678	0.5022	0.3185	117.5	111	100.2	407.5	458	508.6	113.9	99.23	69.27	522.9	514.3	560.8	292.8	335.7	367.7	0.3113	0.4001	0.5264	65.99
415	843.2	421.5	214.6	92.17	55	28.31	11.58	6.283	3.424	1.574	0.8709	0.0101	219.6	150.6	172.3	404.4	403.5	439.3	287.3	278.3	298.3	164.9	168.2	150.6	652.1	624.5	582.9	0.4836	0.3939	0.4224	118.1	111.7	102.7	411.7	460.4	506.1	117.6	98.42	70.12	523	518.3	563.9	296	341.4	369.3	0.4175	0.3449	0.4978	66.65
420	842.1	417.5	213.4	93.63	54.13	26.99	11.93	5.817	3.897	1.549	0.7758	0.03209	218.8	151.7	173.4	404.5	402.3	446.4	283.8	276.7	297.4	165.4	169.4	150.9	653.7	630.9	587.9	0.3646	0.3892	0.3349	116.6	112.8	101.2	413	463.2	510.4	114.7	99.1	69.78	528.4	517.5	567.4	294.8	341.7	368.8	0.3413	0.272	0.4475	66.53
425	839.1	418.9	214.2	93.14	53.71	27.84	11.7	5.894	3.659	1.531	0.7701	0.03843	222.3	152.4	177.1	408.8	403	444.6	285.7	277.8	297.4	168.9	172.6	151.5	654.8	634.3	585.5	0.2948	0.448	0.4099	118.5	115	101.8	414.5	466.6	510.4	115.1	99.37	71.01	527.6	515.1	564.7	290.9	345.2	371.3	0.3894	0.4613	0.4545	66.81
430	844.7	416.9	211.3	92.17	54.62	27.69	12.11	5.815	3.563	1.524	0.7778	0.03244	220.9	153.6	175.4	409.7	403.1	451.1	285.7	281.9	299.3	169.3	169.7	152.6	654.2	635.5	589.5	0.3799	0.4946	0.4412	120.4	114.3	102.6	415.3	464.7	510.6	114.9	99.24	70.98	527.3	519.6	563.5	300.4	343.4	371.7	0.3611	0.503	0.4932	64.42
435	841.7	417.3	214.3	91.47	53.55	27.72	11.72	6.287	3.849	1.455	0.6774	0.02483	221.4	155	174.5	407.9	405	447.2	286.7	280.8	299	169.1	169.8	151.5	655.7	632.1	589	0.5303	0.4497	0.3874	118.1	114.5	103	417.3	468.4	511.2	115.4	99.71	71.32	530.8	518.9	571.2	296.7	343.9	376.5	0.3651	0.2444	0.3528	67.02
440	841.6	417.6	213.9	91.5	54.36	28.41	11.69	6.115	3.472	1.491	0.6989	-0.00693	222.2	153.6	175.8	410.1	410.5	445.9	287.8	279.4	298.1	169.8	171.9	152.6	654.9	642.5	589.7	0.4256	0.4804	0.4966	116.7	115.1	106.4	416.8	469.3	508.4	117.2	99.42	70.32	528.2	521.2	572.7	296.8	349.1	372.7	0.4123	0.4157	0.4474	66.25
445	844.2	420.4	211.6	92.32	53.94	28.65	11.66	6.144	3.589	1.511	0.9032	0.03444	224.6	153.2	178.4	414.2	407.3	449.2	287.7	281.5	296	169.5	169	154.2	656.5	644	596.8	0.285	0.3548	0.4257	120	115.9	104.3	422.3	466.4	514.1	117.7	102.5	71.64	526.2	522.4	573.5	298.3	347	377	0.4287	0.369	0.4675	66.27
450	844.2	420.8	214	91.07	55.02	27.02	11.8	6.052	3.145	1.456	0.7158	0.05831	223.3	156.6	173.3	413.1	410.8	450.5	286.6	283.6	298	168.8	171.9	154.2	652.8	640.2	597.4	0.3855	0.3498	0.4534	122.1	115.4	105.6	421.3	467.1	510.3	116.4	101.7	71.44	532.7	527.2	573.1	299.1	347.7	382.5	0.4765	0.3657	0.4542	66.08
455	843.1	421	214.4	92.71	53.85	27.76	11.86	6.045	3.576	1.642	0.747	0.03696	221.9	157	176.4	417.2	410.9	453.1	288.5	280.4	299.4	170.1	169.9	156	654.6	649.4	594.6	0.3761	0.2934	0.3353	121.2	118.5	105.6	421.7	472.8	515	116.2	98.5	71.81	531.6	528.7	574.5	302.5	346.5	378.3	0.4771	0.4526	0.3895	66.47
460	845.1	417.2	211.8	92.58	55.13	27.63	12.04	6.119	3.6	1.459	0.8363	0.06204	222.4	155.5	176.3	417.8	414.8	454.4	290.5	282.6	303	169.5	171.5	154	655.3	654.7	600.4	0.3924	0.3463	0.3784	120.3	117.5	103.4	427.4	473	513.3	116.7	100.5	71.22	531.3	524.9	575.5	301.9	347.2	379.5	0.3455	0.5056	0.4527	68.4
465	843.5	418.4	212.2	91.47	54.49	28.27	11.39	6.25	3.629	1.445	0.8732	0.02709	222.2	157.2	178	414.6	412.1	458.2	288.2	283.1	299.1	173.6	172.4	152.6	659.1	647.5	604.6	0.3993	0.3042	0.4751	128.8	116.3	106.4	425.2	475.4	511.7	117.3	102.6	72.36	534.1	525.9	576.6	304	348.1	384.1	0.4248	0.4694	0.4624	67.8
470	844.2	419.8	213	91.5	54.8	28.22	12.17	6.155	3.582	1.457	0.7612	0.06268	225.3	155.7	178.3	418.4	416.7	457.5	290.7	282.7	298.6	173.7	173.3	157.5	653.2	654	605.7	0.3532	0.4136	0.5483	129.1	117.9	106.7	427.6	475.9	520.2	117.7	101.9	72.17	535.5	528.6	578.5	307.5	353.5	383.9	0.3811	0.323	0.4325	67.25
475	840.7	417.8	212	92.5	55.44	27.44	11.94	6.443	3.335	1.646	0.765	0.04819	225.2	158.7	180.6	420.5	417.7	458.9	290.6	283.1	301.8	172.3	173.5	156.1	658	657.6	603	0.4595	0.3357	0.4652	126.2	118.9	106.9	432.4	471.2	516.1	118.6	102.3	72.76	541.5	529.6	582.2	308.6	352.1	383	0.4073	0.5008	0.4056	66.88
480	843.4	418	210.7	92.44	54.65	27.55	12.27	6.119	3.671	1.384	0.6361	0.04084	223.5	155.9	178.3	424.5	418.3	461.3	291	284.2	302.4	172.1	175	156.6	657.4	665.6	608.1	0.5744	0.3359	0.4232	128.2	119.1	108.3	427.6	479.6	517.9	118.9	106.2	72.35	538.8	530.8	582.3	305.2	350.2	385.9	0.3026	0.388	0.4397	67.27
485	846.6	418.2	210.7	94.09	54.07	27.58	12	6.476	3.32	1.638	0.865	0.01215	225.7	157.5	180.8	422.2	420.2	460	289.3	282.5	300.8	172.5	173.2	157	661.2	662.4	608.3	0.4093	0.5533	0.3603	129.9	120.1	106.6	433.9	475.2	512.7	119.5	107	72.55	542.4	528.9	581.4	304.4	354	384.4	0.4129	0.5157	0.5094	69.16
490	843.7	421.7	212.8	93.67	54.2	27.68	11.58	6.217	3.57	1.192	0.8155	0.01322	225.9	159.7	180.3	423.8	426.1	462.3	287.2	285	304.2	174.4	174	157	656.1	660	612.7	0.3954	0.3754	0.5924	128.5	120.7	108.4	431.7	480.7	511.8	119.4	107.8	72.8	540.1	534.6	591.2	307.3	355.2	383.9	0.3852	0.4495	0.3953	67.19
495	846	419	212.5	93.96	54.75	27.06	12.18	5.518	3.47	1.589	0.7779	0.004298	226.2	159.7	177.7	425.7	422.9	462.6	288.8	284.6	301.5	172.8	174.7	158.8	652	665.2	609.9	0.3847	0.4567	0.4531	128.3	122.4	110.3	433.4	477.2	513.8	118	110.6	73.46	544.3	534.8	583.8	305.5	357	384.8	0.4194	0.4633	0.5253	66.92
500	844.5	416.8	214.2	93.39	53.83	28.51	12.34	5.934	3.87	1.537	0.8834	0.04017	224.8	160	181.9	427.8	425.4	461.9	289.5	284.6	302.9	173.8	176.6	156.2	656.9	668.2	611.1	0.4216	0.3921	0.3799	130.2	122.2	110.5	432.4	477.1	518.7	119.3	109.9	75.08	543.7	540	587	310.6	355	388.4	0.3746	0.4486	0.4768	68.11
505	842.3	417.5	213.2	93.69	54.61	26.98	11.85	6.258	3.675	1.434	0.7756	0.01589	226.4	160.4	181.2	427.4	422.2	468.7	290	284	305.4	173.8	174.8	157.4	658.2	673.4	613.6	0.3826	0.4292	0.354	131	123.2	109.8	435.1	478.1	516.2	120	107.4	76.49	545.9	541.3	592.8	309.2	354.3	388.3	0.4087	0.4781	0.47	68.18
510	843.1	420.1	214.8	94.09	54.48	27.74	11.85	6.048	3.693	1.65	0.8264	0.01872	230.8	161.2	182.1	430.6	427.8	473.6	289.4	286.8	304.4	173.1	176.2	157.5	661	670.2	616.4	0.4765	0.4589	0.4974	130.7	123.1	108.9	436.3	481.3	513.5	120	110.8	75.5	542	538.1	587.1	311.5	353.9	389.5	0.509	0.3913	0.5199	66.89
515	845.9	419.4	210.8	94.94	53.81	28.26	11.77	6.101	3.613	1.515	0.7117	0.009374	223.6	161.7	181.8	426.9	425.6	466.9	291.4	289.9	303.1	174.9	176.4	157.2	661.2	678	618.4	0.5071	0.3772	0.5344	128.5	123.9	109.3	440.8	475.9	516.3	120.4	109.7	74.69	544.8	541.3	585.6	313	353.2	386.7	0.4343	0.4155	0.5227	67.58
520	843.1	418.2	212.8	92.89	54.56	27.8	12.27	6.078	3.357	1.423	0.7716	0.02942	228	160.4	180.8	431.1	423	469	291.2	286.7	303.4	175.8	174.5	159.4	661.8	678.4	613.8	0.3762	0.4851	0.5225	129.3	124.5	111	438.5	480.4	515.3	120.7	109.1	76.94	546.8	543.3	585.7	312.5	358.2	391.9	0.3307	0.4844	0.4957	68.08
525	845.7	417.7	214.9	93.53	56.05	27.69	12.31	6.309	3.506	1.438	0.9809	0.0357	227.3	160.5	183.9	429.4	431.4	468.7	294.9	285.1	304.9	175.3	179.3	161.6	663	679.4	622.5	0.5739	0.5607	0.4702	129.4	124.8	109.3	439.8	481.2	514	122.5	110.7	75.7	552.9	545.4	592.1	313.3	360.2	392.8	0.4927	0.4106	0.4927	67.38
530	841.6	419.6	212.1	93.9	53.99	28.52	11.94	5.752	4.122	1.482	0.774	0.02698	227	161.5	181.1	429.6	428.8	474.7	292.7	288	304.9	175.4	178.1	158.3	667.4	684.9	620.4	0.4381	0.3545	0.5212	128.1	125.7	110.5	438.5	482	517.5	118.6	110.5	76.54	550.9	547.3	596.3	316.8	358.2	393.9	0.4908	0.4243	0.3802	67.23
535	843.5	419.5	213.6	95.58	54.19	27.15	11.77	5.85	3.682	1.273	0.6963	0.01102	229	161.1	184.8	431	432.4	474.9	291.8	287.1	305.9	175.4	179.1	158.4	667.9	683	625	0.3687	0.4543	0.537	131.1	123.9	112.1	437.7	482.2	516.7	120.8	109.7	77.87	550.1	547.6	597	316.1	359.6	395.8	0.4296	0.4647	0.4987	67.9
540	845.5	422.2	212.7	94.49	54.81	27.26	12.28	5.837	3.382	1.592	0.7767	0.02467	227.7	162.8	187.1	433.3	427.9	472.5	290.1	289.6	307.2	176.9	179	160.7	664.7	686.8	625.2	0.3969	0.4873	0.5445	129	130.5	109.8	437.2	482.1	520.5	121.4	111.5	76.95	552.9	547.7	598.8	320.3	361.2	397.2	0.451	0.4511	0.431	69.79
545	840.9	415.7	214.5	95.56	53.46	27.57	11.84	6.128	3.692	1.599	0.699	0.02363	229.3	161.6	185.5	431.3	432.5	472.6	296.4	288.7	309.2	176.5	177.3	162.7	663.3	693.9	621.5	0.4573	0.7025	0.5693	130.9	139.3	110.3	437.8	482.1	515	122.1	111.6	77.71	553.9	545.8	602.5	318.1	358.8	396	0.355	0.3979	0.5154	67.62
550	844.5	414.4	212.2	94.67	55.16	28.28	12.03	6.313	3.54	1.482	0.863	0.03027	229.1	161.7	183.9	433.9	433.4	476.2	295.7	289.8	307.5	175.7	178.2	162.4	664.9	692.1	629	0.5001	0.4192	0.5644	129.9	135.1	114.6	438.3	488.8	517.9	122.4	112.3	78.06	554.5	551.8	602.3	318.8	361.1	398.7	0.412	0.3948	0.4215	68.29
555	845.9	417.8	215.2	92.72	53.83	27.59	12.17	5.887	3.491	1.691	0.7325	0.02808	226.8	164.4	182.9	435.4	427.1	476.9	294.9	290.7	304	177.6	179.1	161.2	666.3	698	627.7	0.5818	0.4603	0.5174	130.6	136.8	112.2	441.5	485.8	517.3	119.7	111.7	78.01	555.2	548.8	604.6	318.5	361	399.1	0.3492	0.5354	0.5281	67.52
560	848.3	418.8	214	94.12	55.39	28.2	11.83	6.105	3.366	1.399	0.7408	0.02329	230	161.6	186.6	439.7	434.6	479.1	292.9	288.5	304.5	174.7	178	161.7	666.7	696.4	627.7	0.375	0.4696	0.4206	132.9	138	112.9	441.6	485.7	524.8	122	112.8	76.31	559.1	550	598.2	318.3	363.1	401.5	0.4427	0.5007	0.4724	66.48
565	844.2	417.5	212.5	94.92	55.37	27.27	11.55	6.061	3.799	1.365	0.9362	0.004452	229.9	162	186.5	440.3	431.4	479.4	293.3	289.1	310.8	175.5	181.3	159.6	664	697.7	630.2	0.5304	0.435	0.5453	133.6	137.6	111.8	441.7	489.1	521.1	119.3	111.1	78.06	555.3	550.4	602.4	316.5	364.3	405.7	0.3929	0.4981	0.4233	69.16
570	841.6	415.9	215.1	94.81	54.5	26.99	11.99	6.091	3.859	1.5	0.6741	0.03563	227.9	163.6	186.1	437.3	431	478	292.6	293.5	308.7	175.3	181.8	162.6	666.4	710.7	629.1	0.4944	0.5066	0.4865	133.2	134.7	114.2	440.6	482.3	522.5	122.1	113	78.4	557.4	548	605.9	320.4	366.1	405	0.4648	0.5337	0.4956	68.39
575	840.1	418	212.4	94.49	54.29	28.56	12.31	6.408	3.912	1.672	0.8025	0.03964	229	161.9	184.8	438.4	433.1	482.5	297.5	293.6	308.2	178.2	180.5	159.3	670.2	705.2	633.2	0.3446	0.4505	0.4962	133.2	137	114.1	443	483.6	521.2	120.2	114.8	78.71	557	552.1	604.5	322.2	363.6	401.3	0.4229	0.4468	0.4904	67.89
580	841.1	416.7	212.9	93.78	54.24	28.23	11.72	6.435	3.444	1.558	0.7861	0.03483	228.8	161.6	186.2	439.7	439.1	481.1	297.6	290.9	310.7	177.3	181.3	161.8	669.4	704.8	635.1	0.5201	0.4885	0.3424	132.3	138	114.3	445	487.3	520.7	123.1	113.2	78.09	564.3	553.7	608.3	319.9	368.8	404.4	0.4253	0.5464	0.4499	66.82
585	842.9	419.2	211.4	92.85	53.78	28.46	11.64	5.847	3.608	1.527	0.7956	0.0206	227.2	165.6	186.9	442	440.2	480.9	292.5	290.9	307.8	177.9	181.6	162.1	670.2	708.3	636.5	0.482	0.4987	0.5319	134.9	137.7	115	447.6	484.3	520.6	120.6	114.4	79.27	563.1	552.7	610.6	320.6	371.8	404.1	0.3413	0.4983	0.4329	68.67
590	843.3	417.7	212.2	94.42	53.69	28.1	11.4	6.426	3.48	1.461	0.746	0.06793	229.5	163.9	187.1	442.2	437.2	487.7	293.9	293.5	308.9	177.8	183.6	162.5	670.7	711.1	640.5	0.4155	0.3913	0.5104	131.5	137.9	115.2	446.6	488.9	524.6	121.8	115.3	77.79	565	558.8	610.8	321.4	371.1	405.3	0.4657	0.4385	0.4081	69.21
595	844.2	421	212.6	94.25	55.12	27.05	12.26	5.867	3.981	1.538	0.6975	0.01483	228.3	165.3	185.1	443	431.3	478.5	295.6	290.7	310	178	182.7	161.3	672.5	710.9	636.1	0.478	0.3507	0.5491	133	137.4	116.5	444.5	487.2	524.9	120.2	113.8	80.06	566.2	553.1	611.8	322.4	370.6	406.9	0.468	0.5684	0.5296	68.34
600	836.6	416	212.9	93.86	53.89	28.29	11.99	5.792	3.386	1.597	0.8116	0.01313	229.9	163.7	188.2	444.9	439.1	485.6	296.8	292.3	310.3	176	181.1	162.9	675.8	711.2	639.5	0.5443	0.5565	0.5099	134.7	136.8	115.3	449.1	489.2	522.1	123.5	115.2	78.82	564.9	556.6	614.5	323.5	370.4	406.7	0.433	0.5322	0.5468	67.47
605	843.1	418.3	212.3	94.08	54.22	28.05	12.47	6.389	3.666	1.638	0.7551	0.03013	230.8	164.9	189.7	446.1	440	484.2	296.6	292.1	311.2	178.3	182.8	160.9	671.9	714.1	637.6	0.4912	0.5526	0.4885	133.7	137.7	115.9	446.5	489.6	524	121	116.4	81.38	569.2	560.7	612.1	324	374.2	407.4	0.454	0.5423	0.4576	70.27
610	849.7	415	213.2	94.85	55.82	28.1	11.6	5.872	3.636	1.396	0.7199	0.02023	232.6	165	188.1	441.6	443.4	487.9	298.4	290.8	311.3	177.3	182.8	163.2	674.6	712.1	641.6	0.5038	0.5083	0.6812	134.3	137	116.7	448.8	488.4	526	119.6	114.4	80.41	569.8	562.7	611.4	326.5	375.1	409.5	0.3677	0.5567	0.5004	68.79
615	837.4	418	213.2	93.92	54.77	27.94	12.48	6.219	3.466	1.645	0.7515	0.02198	230.9	166.4	186.3	444.1	444.1	491.7	297.8	290.3	309	180.3	183.2	163.7	678	714	638.7	0.4758	0.4386	0.7999	136.3	135.7	116.6	450.1	489.8	525.5	119.1	115	81.14	570.4	562.5	617.7	326.6	376	410.3	0.5019	0.6272	0.6073	67.56
620	843	414.6	214.7	94.73	55.83	27.63	11.89	5.754	3.426	1.396	0.8163	0.01724	230.7	165.2	187.8	448.3	442	486.9	299.4	291.9	313.2	178	183.6	164.2	678.8	718	643.2	0.6625	0.5552	0.7471	134.3	137.1	116.7	452.6	489.8	523.5	119.9	114.7	81.35	571.1	560.8	614	327.1	371.8	411.2	0.4488	0.4425	0.4457	69.69
625	846.4	413.9	214.7	94.38	54.31	27.59	12.19	6.332	3.921	1.561	0.7562	0.008873	228.9	163.3	188.7	444.5	440.5	489.3	296.1	295.4	310.9	178.8	183.5	164.6	677	720.9	644.5	0.4692	0.4592	0.6274	133.5	137	117.5	452.2	489.6	523.2	120.4	116.5	80.87	573.3	559	619.1	327.2	373.1	410.7	0.425	0.4613	0.4852	68.48
630	835.3	415.7	214.7	93.93	54.12	28.27	12.16	5.909	3.507	1.47	0.8447	0.008356	233.3	166	188.4	447.8	443	491.9	297.6	292.8	313.2	178.2	182.8	164.1	676.6	728.5	647.4	0.5224	0.5588	0.6264	133.3	136.4	118.4	452.4	490.1	531.6	119.9	116	81.94	571.8	567.7	624	325.5	373.5	411.4	0.5149	0.5196	0.3607	69.32
635	842.9	415.8	216.3	94.91	54.86	29.26	12.26	6.048	3.505	1.432	0.7954	0.0054	232.8	167.6	188	444.9	444.2	486.9	297.3	294.4	312.4	177.6	184.8	164.6	681.2	721.8	648.4	0.5695	0.5229	0.6156	133.6	139.1	116.8	446.2	491.1	526.7	120.7	115	80.84	579	565.3	620	330.6	378.2	414.7	0.3314	0.3981	0.4132	69.3
640	839.9	413.6	213.2	96.03	53.71	28.47	12.07	6.172	3.931	1.42	0.8456	0.02084	230.4	167.2	188.1	441.7	445.6	492.5	297.9	296.4	311.9	180.8	183.9	165.4	675.2	732.6	646.5	0.5175	0.627	0.7779	133	135.8	117.7	455	494.4	526	120.8	115.9	81.9	569	571.5	623.2	326.4	376.3	411.3	0.4904	0.5831	0.4127	69.48
645	839.7	412.5	213.5	94.88	55.42	27.61	12.16	6.232	3.551	1.627	0.885	0.002475	230.1	167.7	187.8	445.5	446.4	486.7	299.3	294.8	315.1	181	186.9	163.8	681.2	728.9	649.1	0.5327	0.5776	0.7044	135.7	136.4	118.3	454.7	493.2	524.3	122.9	116.1	81.91	572.6	563.9	619.6	327.7	377.7	412.6	0.4262	0.4382	0.5583	68.1
650	843.8	415.3	212.3	94.85	54.03	28.63	12.31	6.051	3.683	1.748	0.7356	0.0412	231.4	165.5	189.8	446.2	444	493.7	298	293.6	314	178.4	185.5	166.4	679.9	728.1	646.7	0.5496	0.5592	0.6999	134.4	137.4	115.8	450.8	493.7	529	122	117.7	82.11	573.4	565	622.8	329.9	377.3	413.9	0.4539	0.5111	0.3978	70.59
655	837	415.8	214.3	95.52	55.52	28.24	11.74	6.742	3.871	1.511	0.8488	0.02711	234.9	165.5	188.3	446.9	449.4	490.3	298	293.8	317	179.3	187.1	167.5	682.7	732.3	647	0.6456	0.8001	0.724	136	137.7	118.8	452.9	498.5	527.9	123.2	115.7	82.5	574.1	572.9	623.8	327.8	380.1	416	0.4378	0.5976	0.5569	71.12
660	838	415.1	214.6	95.25	55.12	27.26	12.55	5.904	3.807	1.702	0.8531	0.001611	232.8	167.6	187.9	446.6	444.6	493.5	299.9	295.4	314.2	181.3	188.2	162.5	681.8	728.4	651.2	0.625	0.6512	0.8079	135.2	137.8	117.8	450.9	490.9	530.4	121	115.8	83.85	573.2	569.3	625.4	327.4	378.4	416	0.4197	0.5391	0.4044	69.77
665	837.9	416.9	213.1	93.9	56.33	27.33	12.09	6.062	3.492	1.575	0.7729	0.01363	228.8	169	190.8	450.4	448.8	492.5	301.8	295.5	314.5	181.3	187.2	166.4	681.9	735.9	650.1	0.5901	0.5247	0.7269	135.6	137.2	119.4	453.9	493.2	530.9	122.6	115.9	81.11	577.1	570.9	623.7	329.1	383.4	416.6	0.4956	0.6651	0.4549	70.77
670	835.5	415.5	214.2	94.44	55	28.39	11.82	6.386	3.332	1.499	0.7404	0.009844	231.3	167.2	190.4	448.8	446.2	492.7	300.5	296.1	315.5	181.5	185.9	166.2	688.4	734.2	653.7	0.6143	0.5661	0.8246	135.8	136.4	117.7	450.8	494.9	526.7	118.6	118.2	81.39	577.5	570.2	620.2	329.6	384.4	418.8	0.4769	0.4637	0.5618	67.77
675	836.3	414.1	213.8	94	54.63	27.86	11.81	5.896	3.488	1.623	0.7954	0.02566	232	169.3	190.6	446.9	447.1	497.4	299.9	299.1	314.9	180.2	185.2	167.2	682.8	738.2	650.3	0.7156	0.6792	0.8714	136.1	136.7	118	453.1	493.8	533.7	122.1	117.1	82.1	579.6	575	627.6	327.7	383	420.7	0.446	0.5307	0.5631	69.79
680	832	414.2	213.4	95.23	55.06	27.73	12.43	5.978	3.702	1.488	0.743	0.01936	231	169.6	187.3	451.2	450.1	495.2	299.3	296.9	312.8	179.7	187.5	167.1	686.6	737	653.8	0.6464	0.6175	0.9281	135	138.4	119.8	451.3	494.5	531.9	121.6	115.8	81.87	580.5	573.8	626.5	333	389.2	419.7	0.5261	0.5477	0.5353	70.83
685	836.6	413.5	216.9	95.97	55.56	28.08	11.88	5.946	3.258	1.522	0.7897	0.02997	232.4	167.2	189.6	448.3	448.8	497	299.4	297.9	317.6	182.1	185.7	166.6	690.6	737.3	651.2	0.6115	0.6709	0.9296	136.4	137.4	119.1	451.1	497.7	527.2	121.5	116.1	81.47	581.8	573.1	628.3	329.7	389.4	421.6	0.3897	0.4801	0.5067	69.67
690	828.2	413.3	214.6	94.99	54.99	27.72	12.43	6.019	3.352	1.463	0.7043	0.02234	231.9	167.9	189.5	450.1	453	497.1	300.4	298.5	317.2	180.6	186	166.3	686	735.9	656.2	0.667	0.645	0.8697	136.5	137.6	118.4	450.9	498.2	528.5	121.7	116.3	85.52	579.9	574.3	629.8	332.2	391.5	418.5	0.3704	0.5614	0.5321	70.62
695	833.2	414.6	214.7	95.82	55.68	28.17	11.68	6.197	3.568	1.57	0.8222	0.02064	232.8	167.1	190.9	448.4	451.7	497.4	301.4	296.1	317.3	180.3	185.7	165.3	687.3	742.9	651.9	0.6421	0.774	0.9317	136.2	139.4	118.4	452.6	497	532.3	120.3	117.5	84.24	582.6	578.2	629.7	337.2	389.5	421.5	0.4604	0.4733	0.5738	69.12
700	835.1	412.2	216.4	94.24	54.83	27.3	12.2	6.255	3.244	1.591	0.7035	0.007857	234.1	169.9	189.5	447.7	450.6	496.9	300.1	297.5	314.4	180.4	187.1	166.9	687.3	741.9	660.4	0.7179	0.5755	0.9733	136.7	138.3	120	450.3	498	531.9	121.6	114.9	82.61	582.1	576.4	629.3	333.8	395.4	424.6	0.4032	0.593	0.4139	69.86
705	831.9	413.9	214.5	94.24	54.44	28.52	12.37	6.656	3.464	1.761	0.7232	0.0394	230.5	165.7	189.4	448.5	450.4	499.6	299.8	298.3	313.7	183.1	186.2	169.2	683.3	743.9	659.1	0.7468	0.7919	1.037	135.5	138.2	119.2	453.1	496.3	534	121.1	115.6	81.71	585.1	575.5	632.4	334.5	388.9	419.9	0.4797	0.5752	0.5553	68.72
710	838.3	410.5	213.1	96.39	54.67	28.12	12.68	5.92	3.724	1.529	0.8501	0.01592	232.4	167.5	192.3	456.8	456.4	495.6	302.5	299.9	320.7	183.6	187.9	169.4	685.4	744.8	659.9	0.8271	0.7756	1.126	137.5	140.1	121.7	455	501.4	532	120.4	115.9	83.21	585.1	575.5	628.6	338.3	390.5	418.7	0.3829	0.456	0.5766	70.29
715	833.3	415	212.4	96.64	54.14	27.63	11.9	6.583	3.576	1.768	0.7012	0.007115	230.5	171	193.5	451.4	451.1	503.2	303.8	298	318.6	182	188.9	167.9	684.2	747.8	661.9	0.7096	0.716	1.15	136.5	138.6	120	452.2	499.5	531.2	118.9	116.9	83.97	584.5	571.6	628.7	337.3	393.4	422.7	0.6151	0.4604	0.4695	70.27
720	837.3	411.4	214.2	94.48	55.79	27.74	12.1	5.715	3.338	1.576	0.6167	0.01648	232	168.1	191.5	450.3	454.3	500.3	303.3	301.4	318.3	181.9	188.6	168.2	691.1	750.5	661.2	0.8345	0.7967	1.25	137.7	138.8	120	450.3	496.4	534	122.6	116.6	82.53	584.3	575.6	630	337.6	393.1	420.3	0.4973	0.5809	0.5022	69.48
[truncated: 17 more columns]

## Sheet: Extracted measurements
Reaction	ΔFEU	Max rate (FEU/min)	Rate lag (min)	Inflection (min)
Buffer 9 Batch 1	231.876	0.9948	50	280
Buffer 9 Batch 1	168.546	1.1298	50	180
Buffer 9 Batch 1	191.639	1.2434	60	190
Buffer 19 Batch 1	451.237	2.2462	90	240
Buffer 19 Batch 1	452.513	2.3014	90	275
Buffer 19 Batch 1	499.373	2.302	100	260
Buffer 25 Batch 1	302.574	2.497	75	205
Buffer 25 Batch 1	299.448	2.0976	100	220
Buffer 25 Batch 1	317.743	2.942	85	180
Buffer 33 Batch 1	181.573	0.9328	95	300
Buffer 33 Batch 1	187.585	1.0584	95	250
Buffer 33 Batch 1	167.716	0.8086	125	300
Buffer 51 Batch 1	687.755	3.1514	55	290
Buffer 51 Batch 1	747.745	3.478	85	235
Buffer 51 Batch 1	660.024	4.004	90	240
Reference buffer Batch 1	0	0.012622	165	5
Reference buffer Batch 1	0	0.01165	595	5
Reference buffer Batch 1	0	0.017468	605	5
Buffer 9 Batch 2	136.096	0.711	40	225
Buffer 9 Batch 2	138.342	0.798	540	255
Buffer 9 Batch 2	119.778	0.5106	60	165
Buffer 19 Batch 2	451.561	3.1836	65	230
Buffer 19 Batch 2	497.825	3.164	80	215
Buffer 19 Batch 2	531.372	3.526	90	200
Buffer 25 Batch 2	121.542	0.9388	80	185
Buffer 25 Batch 2	115.957	0.7068	90	175
Buffer 25 Batch 2	83.4171	0.9662	160	275
Buffer 33 Batch 2	582.626	3.522	70	210
Buffer 33 Batch 2	574.623	3.1728	60	220
Buffer 33 Batch 2	628.96	3.744	70	200
Buffer 51 Batch 2	335.569	2.2338	45	175
Buffer 51 Batch 2	390.989	2.3094	75	235
Buffer 51 Batch 2	420.916	2.838	160	255
Reference buffer Batch 2	0	0.012022	710	5
Reference buffer Batch 2	0	0.009438	300	5
Reference buffer Batch 2	0.223334	0.010572	170	325
Buffer 9 Batch 3	69.6538	0.47218	40	150
Buffer 9 Batch 3	102.064	0.7882	40	140
Buffer 9 Batch 3	153.887	2.2072	115	185
Buffer 19 Batch 3	393.76	2.0154	85	240
Buffer 19 Batch 3	617.841	3.9336	55	200
Buffer 19 Batch 3	616.554	4.4226	60	205
Buffer 25 Batch 3	5.98501	0.155674	95	245
Buffer 25 Batch 3	54.0602	0.33054	55	235
Buffer 25 Batch 3	82.975	0.6606	40	230
Buffer 33 Batch 3	279.674	2.0148	90	225
Buffer 33 Batch 3	668.886	4.178	75	220
Buffer 33 Batch 3	611.793	6.296	110	210
Buffer 51 Batch 3	0.317286	0.03172	190	5
Buffer 51 Batch 3	12.9189	0.11844	75	260
Buffer 51 Batch 3	37.8903	0.4324	225	300
Reference buffer Batch 3	243.793	1.6148	80	280
Reference buffer Batch 3	242.885	1.6394	75	180
Reference buffer Batch 3	172.389	1.2082	90	190
