# Supplementary material for: Key reaction components affect the kinetics and performance robustness of cell-free protein synthesis reactions
Source: Comput Struct Biotechnol J. 2021 Dec 13;20:218–29. doi: 10.1016/j.csbj.2021.12.013 (PMC8718664; doi:10.1016/j.csbj.2021.12.013)
Supplement: Supplementary data 2 [file mmc2.zip › Source Data/Figure 2D Source Data.xlsx]

## Sheet: Experimental set-up
Reaction	Mg-glutamate (mM)	K-glutamate (mM)	DTT (mM)	Amino acids (mM)	HEPES (pH)	ATP (mM)	GTP (mM)	CTP (mM)	UTP (mM)	tRNA (mg/mL)	CoA (mM)	NAD (mM)	cAMP (mM)	Folinic acid (mM)	Spermidine (mM)	3-PGA (mM)	DNA (µg/mL)	PEG-8000 (mg/mL)	Protease inhibitor (mM)	Cell-free protein (mg/mL)
K-glutamate 0 mM	5	0	0	30	8	1.5	1.5	0.9	0.9	0.2	0.26	0.33	0.75	0.068	1	30	60	20	0	8.9
K-glutamate 25 mM	5	25	0	30	8	1.5	1.5	0.9	0.9	0.2	0.26	0.33	0.75	0.068	1	30	60	20	0	8.9
K-glutamate 50 mM	5	50	0	30	8	1.5	1.5	0.9	0.9	0.2	0.26	0.33	0.75	0.068	1	30	60	20	0	8.9
K-glutamate 75 mM	5	75	0	30	8	1.5	1.5	0.9	0.9	0.2	0.26	0.33	0.75	0.068	1	30	60	20	0	8.9
K-glutamate 100 mM	5	100	0	30	8	1.5	1.5	0.9	0.9	0.2	0.26	0.33	0.75	0.068	1	30	60	20	0	8.9
K-glutamate 125 mM	5	125	0	30	8	1.5	1.5	0.9	0.9	0.2	0.26	0.33	0.75	0.068	1	30	60	20	0	8.9
K-glutamate 150 mM	5	150	0	30	8	1.5	1.5	0.9	0.9	0.2	0.26	0.33	0.75	0.068	1	30	60	20	0	8.9
K-glutamate 175 mM	5	175	0	30	8	1.5	1.5	0.9	0.9	0.2	0.26	0.33	0.75	0.068	1	30	60	20	0	8.9
K-glutamate 200 mM	5	200	0	30	8	1.5	1.5	0.9	0.9	0.2	0.26	0.33	0.75	0.068	1	30	60	20	0	8.9
K-glutamate 225 mM	5	225	0	30	8	1.5	1.5	0.9	0.9	0.2	0.26	0.33	0.75	0.068	1	30	60	20	0	8.9
K-glutamate 250 mM	5	250	0	30	8	1.5	1.5	0.9	0.9	0.2	0.26	0.33	0.75	0.068	1	30	60	20	0	8.9
DTT 0 mM	5	140	0	30	8	1.5	1.5	0.9	0.9	0.2	0.26	0.33	0.75	0.068	1	30	60	20	0	8.9
DTT 0.5 mM	5	140	0.5	30	8	1.5	1.5	0.9	0.9	0.2	0.26	0.33	0.75	0.068	1	30	60	20	0	8.9
DTT 1 mM	5	140	1	30	8	1.5	1.5	0.9	0.9	0.2	0.26	0.33	0.75	0.068	1	30	60	20	0	8.9
DTT 1.5 mM	5	140	1.5	30	8	1.5	1.5	0.9	0.9	0.2	0.26	0.33	0.75	0.068	1	30	60	20	0	8.9
DTT 2 mM	5	140	2	30	8	1.5	1.5	0.9	0.9	0.2	0.26	0.33	0.75	0.068	1	30	60	20	0	8.9
DTT 2.5 mM	5	140	2.5	30	8	1.5	1.5	0.9	0.9	0.2	0.26	0.33	0.75	0.068	1	30	60	20	0	8.9
DTT 3 mM	5	140	3	30	8	1.5	1.5	0.9	0.9	0.2	0.26	0.33	0.75	0.068	1	30	60	20	0	8.9
DTT 3.5 mM	5	140	3.5	30	8	1.5	1.5	0.9	0.9	0.2	0.26	0.33	0.75	0.068	1	30	60	20	0	8.9
DTT 4 mM	5	140	4	30	8	1.5	1.5	0.9	0.9	0.2	0.26	0.33	0.75	0.068	1	30	60	20	0	8.9
DTT 4.5 mM	5	140	4.5	30	8	1.5	1.5	0.9	0.9	0.2	0.26	0.33	0.75	0.068	1	30	60	20	0	8.9
DTT 5 mM	5	140	5	30	8	1.5	1.5	0.9	0.9	0.2	0.26	0.33	0.75	0.068	1	30	60	20	0	8.9
ATP 0 mM	5	140	0	30	8	0	1.5	0.9	0.9	0.2	0.26	0.33	0.75	0.068	1	30	60	20	0	8.9
ATP 0.3 mM	5	140	0	30	8	0.3	1.5	0.9	0.9	0.2	0.26	0.33	0.75	0.068	1	30	60	20	0	8.9
ATP 0.6 mM	5	140	0	30	8	0.6	1.5	0.9	0.9	0.2	0.26	0.33	0.75	0.068	1	30	60	20	0	8.9
ATP 0.9 mM	5	140	0	30	8	0.9	1.5	0.9	0.9	0.2	0.26	0.33	0.75	0.068	1	30	60	20	0	8.9
ATP 1.2 mM	5	140	0	30	8	1.2	1.5	0.9	0.9	0.2	0.26	0.33	0.75	0.068	1	30	60	20	0	8.9
ATP 1.5 mM	5	140	0	30	8	1.5	1.5	0.9	0.9	0.2	0.26	0.33	0.75	0.068	1	30	60	20	0	8.9
ATP 1.8 mM	5	140	0	30	8	1.8	1.5	0.9	0.9	0.2	0.26	0.33	0.75	0.068	1	30	60	20	0	8.9
ATP 2.1 mM	5	140	0	30	8	2.1	1.5	0.9	0.9	0.2	0.26	0.33	0.75	0.068	1	30	60	20	0	8.9
ATP 2.4 mM	5	140	0	30	8	2.4	1.5	0.9	0.9	0.2	0.26	0.33	0.75	0.068	1	30	60	20	0	8.9
ATP 2.7 mM	5	140	0	30	8	2.7	1.5	0.9	0.9	0.2	0.26	0.33	0.75	0.068	1	30	60	20	0	8.9
ATP 3 mM	5	140	0	30	8	3	1.5	0.9	0.9	0.2	0.26	0.33	0.75	0.068	1	30	60	20	0	8.9
GTP 0 mM	5	140	0	30	8	1.5	0	0.9	0.9	0.2	0.26	0.33	0.75	0.068	1	30	60	20	0	8.9
GTP 0.3 mM	5	140	0	30	8	1.5	0.3	0.9	0.9	0.2	0.26	0.33	0.75	0.068	1	30	60	20	0	8.9
GTP 0.6 mM	5	140	0	30	8	1.5	0.6	0.9	0.9	0.2	0.26	0.33	0.75	0.068	1	30	60	20	0	8.9
GTP 0.9 mM	5	140	0	30	8	1.5	0.9	0.9	0.9	0.2	0.26	0.33	0.75	0.068	1	30	60	20	0	8.9
GTP 1.2 mM	5	140	0	30	8	1.5	1.2	0.9	0.9	0.2	0.26	0.33	0.75	0.068	1	30	60	20	0	8.9
GTP 1.5 mM	5	140	0	30	8	1.5	1.5	0.9	0.9	0.2	0.26	0.33	0.75	0.068	1	30	60	20	0	8.9
GTP 1.8 mM	5	140	0	30	8	1.5	1.8	0.9	0.9	0.2	0.26	0.33	0.75	0.068	1	30	60	20	0	8.9
GTP 2.1 mM	5	140	0	30	8	1.5	2.1	0.9	0.9	0.2	0.26	0.33	0.75	0.068	1	30	60	20	0	8.9
GTP 2.4 mM	5	140	0	30	8	1.5	2.4	0.9	0.9	0.2	0.26	0.33	0.75	0.068	1	30	60	20	0	8.9
GTP 2.7 mM	5	140	0	30	8	1.5	2.7	0.9	0.9	0.2	0.26	0.33	0.75	0.068	1	30	60	20	0	8.9
GTP 3 mM	5	140	0	30	8	1.5	3	0.9	0.9	0.2	0.26	0.33	0.75	0.068	1	30	60	20	0	8.9
CTP 0 mM	5	140	0	30	8	1.5	1.5	0	0.9	0.2	0.26	0.33	0.75	0.068	1	30	60	20	0	8.9
CTP 0.3 mM	5	140	0	30	8	1.5	1.5	0.3	0.9	0.2	0.26	0.33	0.75	0.068	1	30	60	20	0	8.9
CTP 0.6 mM	5	140	0	30	8	1.5	1.5	0.6	0.9	0.2	0.26	0.33	0.75	0.068	1	30	60	20	0	8.9
CTP 0.9 mM	5	140	0	30	8	1.5	1.5	0.9	0.9	0.2	0.26	0.33	0.75	0.068	1	30	60	20	0	8.9
CTP 1.2 mM	5	140	0	30	8	1.5	1.5	1.2	0.9	0.2	0.26	0.33	0.75	0.068	1	30	60	20	0	8.9
CTP 1.5 mM	5	140	0	30	8	1.5	1.5	1.5	0.9	0.2	0.26	0.33	0.75	0.068	1	30	60	20	0	8.9
CTP 1.8 mM	5	140	0	30	8	1.5	1.5	1.8	0.9	0.2	0.26	0.33	0.75	0.068	1	30	60	20	0	8.9
CTP 2.1 mM	5	140	0	30	8	1.5	1.5	2.1	0.9	0.2	0.26	0.33	0.75	0.068	1	30	60	20	0	8.9
CTP 2.4 mM	5	140	0	30	8	1.5	1.5	2.4	0.9	0.2	0.26	0.33	0.75	0.068	1	30	60	20	0	8.9
CTP 2.7 mM	5	140	0	30	8	1.5	1.5	2.7	0.9	0.2	0.26	0.33	0.75	0.068	1	30	60	20	0	8.9
CTP 3 mM	5	140	0	30	8	1.5	1.5	3	0.9	0.2	0.26	0.33	0.75	0.068	1	30	60	20	0	8.9
UTP 0 mM	5	140	0	30	8	1.5	1.5	0.9	0	0.2	0.26	0.33	0.75	0.068	1	30	60	20	0	8.9
UTP 0.3 mM	5	140	0	30	8	1.5	1.5	0.9	0.3	0.2	0.26	0.33	0.75	0.068	1	30	60	20	0	8.9
UTP 0.6 mM	5	140	0	30	8	1.5	1.5	0.9	0.6	0.2	0.26	0.33	0.75	0.068	1	30	60	20	0	8.9
UTP 0.9 mM	5	140	0	30	8	1.5	1.5	0.9	0.9	0.2	0.26	0.33	0.75	0.068	1	30	60	20	0	8.9
UTP 1.2 mM	5	140	0	30	8	1.5	1.5	0.9	1.2	0.2	0.26	0.33	0.75	0.068	1	30	60	20	0	8.9
UTP 1.5 mM	5	140	0	30	8	1.5	1.5	0.9	1.5	0.2	0.26	0.33	0.75	0.068	1	30	60	20	0	8.9
UTP 1.8 mM	5	140	0	30	8	1.5	1.5	0.9	1.8	0.2	0.26	0.33	0.75	0.068	1	30	60	20	0	8.9
UTP 2.1 mM	5	140	0	30	8	1.5	1.5	0.9	2.1	0.2	0.26	0.33	0.75	0.068	1	30	60	20	0	8.9
UTP 2.4 mM	5	140	0	30	8	1.5	1.5	0.9	2.4	0.2	0.26	0.33	0.75	0.068	1	30	60	20	0	8.9
UTP 2.7 mM	5	140	0	30	8	1.5	1.5	0.9	2.7	0.2	0.26	0.33	0.75	0.068	1	30	60	20	0	8.9
UTP 3 mM	5	140	0	30	8	1.5	1.5	0.9	3	0.2	0.26	0.33	0.75	0.068	1	30	60	20	0	8.9
tRNA 0 mg/mL	5	140	0	30	8	1.5	1.5	0.9	0.9	0	0.26	0.33	0.75	0.068	0	30	60	20	0	8.9
tRNA 0.3 mg/mL	5	140	0	30	8	1.5	1.5	0.9	0.9	0.03	0.26	0.33	0.75	0.068	0.2	30	60	20	0	8.9
tRNA 0.6 mg/mL	5	140	0	30	8	1.5	1.5	0.9	0.9	0.06	0.26	0.33	0.75	0.068	0.4	30	60	20	0	8.9
tRNA 0.9 mg/mL	5	140	0	30	8	1.5	1.5	0.9	0.9	0.09	0.26	0.33	0.75	0.068	0.6	30	60	20	0	8.9
tRNA 1.2 mg/mL	5	140	0	30	8	1.5	1.5	0.9	0.9	0.12	0.26	0.33	0.75	0.068	0.8	30	60	20	0	8.9
tRNA 1.5 mg/mL	5	140	0	30	8	1.5	1.5	0.9	0.9	0.15	0.26	0.33	0.75	0.068	1	30	60	20	0	8.9
tRNA 1.8 mg/mL	5	140	0	30	8	1.5	1.5	0.9	0.9	0.18	0.26	0.33	0.75	0.068	1.2	30	60	20	0	8.9
tRNA 2.1 mg/mL	5	140	0	30	8	1.5	1.5	0.9	0.9	0.21	0.26	0.33	0.75	0.068	1.4	30	60	20	0	8.9
tRNA 2.4mg/mL	5	140	0	30	8	1.5	1.5	0.9	0.9	0.24	0.26	0.33	0.75	0.068	1.6	30	60	20	0	8.9
tRNA 2.7 mg/mL	5	140	0	30	8	1.5	1.5	0.9	0.9	0.27	0.26	0.33	0.75	0.068	1.8	30	60	20	0	8.9
tRNA 3 mg/mL	5	140	0	30	8	1.5	1.5	0.9	0.9	0.3	0.26	0.33	0.75	0.068	2	30	60	20	0	8.9
Folinic acid 0 mM	5	140	0	30	8	1.5	1.5	0.9	0.9	0.2	0.26	0.33	0.75	0	1	30	60	20	0	8.9
Folinic acid 0.01 mM	5	140	0	30	8	1.5	1.5	0.9	0.9	0.2	0.26	0.33	0.75	0.01	1	30	60	20	0	8.9
Folinic acid 0.02mM	5	140	0	30	8	1.5	1.5	0.9	0.9	0.2	0.26	0.33	0.75	0.02	1	30	60	20	0	8.9
Folinic acid 0.03 mM	5	140	0	30	8	1.5	1.5	0.9	0.9	0.2	0.26	0.33	0.75	0.03	1	30	60	20	0	8.9
Folinic acid 0.04 mM	5	140	0	30	8	1.5	1.5	0.9	0.9	0.2	0.26	0.33	0.75	0.04	1	30	60	20	0	8.9
Folinic acid 0.05 mM	5	140	0	30	8	1.5	1.5	0.9	0.9	0.2	0.26	0.33	0.75	0.05	1	30	60	20	0	8.9
Folinic acid 0.06 mM	5	140	0	30	8	1.5	1.5	0.9	0.9	0.2	0.26	0.33	0.75	0.06	1	30	60	20	0	8.9
Folinic acid 0.07 mM	5	140	0	30	8	1.5	1.5	0.9	0.9	0.2	0.26	0.33	0.75	0.07	1	30	60	20	0	8.9
Folinic acid 0.08mM	5	140	0	30	8	1.5	1.5	0.9	0.9	0.2	0.26	0.33	0.75	0.08	1	30	60	20	0	8.9
Folinic acid 0.09 mM	5	140	0	30	8	1.5	1.5	0.9	0.9	0.2	0.26	0.33	0.75	0.09	1	30	60	20	0	8.9
Folinic acid 1 mM	5	140	0	30	8	1.5	1.5	0.9	0.9	0.2	0.26	0.33	0.75	0.1	1	30	60	20	0	8.9
CoA 0 mM	5	140	0	30	8	1.5	1.5	0.9	0.9	0.2	0	0.33	0.75	0.068	1	30	60	20	0	8.9
CoA 0.05 mM	5	140	0	30	8	1.5	1.5	0.9	0.9	0.2	0.05	0.33	0.75	0.068	1	30	60	20	0	8.9
CoA 0.1 mM	5	140	0	30	8	1.5	1.5	0.9	0.9	0.2	0.1	0.33	0.75	0.068	1	30	60	20	0	8.9
CoA 0.15 mM	5	140	0	30	8	1.5	1.5	0.9	0.9	0.2	0.15	0.33	0.75	0.068	1	30	60	20	0	8.9
CoA 0.2 mM	5	140	0	30	8	1.5	1.5	0.9	0.9	0.2	0.2	0.33	0.75	0.068	1	30	60	20	0	8.9
CoA 0.25 mM	5	140	0	30	8	1.5	1.5	0.9	0.9	0.2	0.25	0.33	0.75	0.068	1	30	60	20	0	8.9
CoA 0.3 mM	5	140	0	30	8	1.5	1.5	0.9	0.9	0.2	0.3	0.33	0.75	0.068	1	30	60	20	0	8.9
CoA 0.35 mM	5	140	0	30	8	1.5	1.5	0.9	0.9	0.2	0.35	0.33	0.75	0.068	1	30	60	20	0	8.9
CoA 0.4 mM	5	140	0	30	8	1.5	1.5	0.9	0.9	0.2	0.4	0.33	0.75	0.068	1	30	60	20	0	8.9
CoA 0.45 mM	5	140	0	30	8	1.5	1.5	0.9	0.9	0.2	0.45	0.33	0.75	0.068	1	30	60	20	0	8.9
CoA 0.5 mM	5	140	0	30	8	1.5	1.5	0.9	0.9	0.2	0.5	0.33	0.75	0.068	1	30	60	20	0	8.9
NAD 0 mM	5	140	0	30	8	1.5	1.5	0.9	0.9	0.2	0.26	0	0.75	0.068	1	30	60	20	0	8.9
NAD 0.1 mM	5	140	0	30	8	1.5	1.5	0.9	0.9	0.2	0.26	0.1	0.75	0.068	1	30	60	20	0	8.9
NAD 0.2 mM	5	140	0	30	8	1.5	1.5	0.9	0.9	0.2	0.26	0.2	0.75	0.068	1	30	60	20	0	8.9
NAD 0.3 mM	5	140	0	30	8	1.5	1.5	0.9	0.9	0.2	0.26	0.3	0.75	0.068	1	30	60	20	0	8.9
NAD 0.4 mM	5	140	0	30	8	1.5	1.5	0.9	0.9	0.2	0.26	0.4	0.75	0.068	1	30	60	20	0	8.9
NAD 0.5 mM	5	140	0	30	8	1.5	1.5	0.9	0.9	0.2	0.26	0.5	0.75	0.068	1	30	60	20	0	8.9
NAD 0.6 mM	5	140	0	30	8	1.5	1.5	0.9	0.9	0.2	0.26	0.6	0.75	0.068	1	30	60	20	0	8.9
NAD 0.7 mM	5	140	0	30	8	1.5	1.5	0.9	0.9	0.2	0.26	0.7	0.75	0.068	1	30	60	20	0	8.9
NAD 0.8 mM	5	140	0	30	8	1.5	1.5	0.9	0.9	0.2	0.26	0.8	0.75	0.068	1	30	60	20	0	8.9
NAD 0.9 mM	5	140	0	30	8	1.5	1.5	0.9	0.9	0.2	0.26	0.9	0.75	0.068	1	30	60	20	0	8.9
NAD 1 mM	5	140	0	30	8	1.5	1.5	0.9	0.9	0.2	0.26	1	0.75	0.068	1	30	60	20	0	8.9
Spermidine 0 mM	5	140	0	30	8	1.5	1.5	0.9	0.9	0.2	0.26	0.33	0.75	0.068	0	30	60	20	0	8.9
Spermidine 0.2 mM	5	140	0	30	8	1.5	1.5	0.9	0.9	0.2	0.26	0.33	0.75	0.068	0.2	30	60	20	0	8.9
Spermidine 0.4 mM	5	140	0	30	8	1.5	1.5	0.9	0.9	0.2	0.26	0.33	0.75	0.068	0.4	30	60	20	0	8.9
Spermidine 0.6 mM	5	140	0	30	8	1.5	1.5	0.9	0.9	0.2	0.26	0.33	0.75	0.068	0.6	30	60	20	0	8.9
Spermidine 0.8 mM	5	140	0	30	8	1.5	1.5	0.9	0.9	0.2	0.26	0.33	0.75	0.068	0.8	30	60	20	0	8.9
Spermidine 1 mM	5	140	0	30	8	1.5	1.5	0.9	0.9	0.2	0.26	0.33	0.75	0.068	1	30	60	20	0	8.9
Spermidine 1.2 mM	5	140	0	30	8	1.5	1.5	0.9	0.9	0.2	0.26	0.33	0.75	0.068	1.2	30	60	20	0	8.9
Spermidine 1.4 mM	5	140	0	30	8	1.5	1.5	0.9	0.9	0.2	0.26	0.33	0.75	0.068	1.4	30	60	20	0	8.9
Spermidine 1.6 mM	5	140	0	30	8	1.5	1.5	0.9	0.9	0.2	0.26	0.33	0.75	0.068	1.6	30	60	20	0	8.9
Spermidine 1.8 mM	5	140	0	30	8	1.5	1.5	0.9	0.9	0.2	0.26	0.33	0.75	0.068	1.8	30	60	20	0	8.9
Spermidine 2 mM	5	140	0	30	8	1.5	1.5	0.9	0.9	0.2	0.26	0.33	0.75	0.068	2	30	60	20	0	8.9

## Sheet: K-glutamate
Time (min)	400 nM Fluorescein	200 nM Fluorescein	100 nM Fluorescein	50 nM Fluorescein	25 nM Fluorescein	12.5 nM Fluorescein	6.25 nM Fluorescein	3.125 nM Fluorescein	1.5625 nM Fluorescein	0.78125 nM Fluorescein	0.390625 nM Fluorescein	0 nM Fluorescein	K-glutamate 0 mM	K-glutamate 0 mM	K-glutamate 0 mM	K-glutamate 25 mM	K-glutamate 25 mM	K-glutamate 25 mM	K-glutamate 50 mM	K-glutamate 50 mM	K-glutamate 50 mM	K-glutamate 75 mM	K-glutamate 75 mM	K-glutamate 75 mM	K-glutamate 100 mM	K-glutamate 100 mM	K-glutamate 100 mM	K-glutamate 125 mM	K-glutamate 125 mM	K-glutamate 125 mM	K-glutamate 150 mM	K-glutamate 150 mM	K-glutamate 150 mM	K-glutamate 175 mM	K-glutamate 175 mM	K-glutamate 175 mM	K-glutamate 200 mM	K-glutamate 200 mM	K-glutamate 200 mM	K-glutamate 225 mM	K-glutamate 225 mM	K-glutamate 225 mM	K-glutamate 250 mM	K-glutamate 250 mM	K-glutamate 250 mM
0	782	397.7	198.4	94.22	50.38	25.57	12.92	6.848	3.227	1.496	0.9086	0.03343	0.3221	0.321	0.3565	0.5	0.4184	0.4894	0.2917	0.5796	0.3243	0.4309	0.3485	0.4247	0.5221	0.4424	0.4607	0.4601	0.5838	0.5115	0.5784	0.5105	0.4874	0.4889	0.5044	0.4154	0.6421	0.6413	0.6107	0.4704	0.5005	0.5444	0.5081	0.6589	0.6649
5	734.4	380.8	192.5	91.64	47.61	24.84	12.29	6.452	3.29	1.855	0.8755	0.04287	0.3753	0.3293	0.3029	0.4956	0.5224	0.4821	0.4947	0.4793	0.4706	0.5633	0.4488	0.513	0.5298	0.4763	0.351	0.5012	0.4621	0.387	0.511	0.5834	0.5824	0.6885	0.6695	0.7905	0.6091	0.8275	0.8273	0.6113	0.3698	0.5477	0.7048	0.7495	0.6857
10	707.8	368.2	185.7	89.23	47.19	24.21	12.05	6.143	3.188	1.701	0.7483	0.02314	0.3064	0.4477	0.4334	0.8519	0.7593	0.6402	0.946	0.5765	0.5521	0.8182	0.7428	0.672	0.5162	0.6793	0.5911	0.9459	1.088	0.7181	0.6219	0.7334	0.895	1.417	1.785	1.945	1.465	1.242	1.057	1.537	0.6233	0.9829	0.9089	1.989	1.431
15	692.7	365.5	182.8	89.57	44.94	23.74	12.46	6.743	3.176	1.721	0.8561	0.06597	0.4195	0.6841	0.8688	2.027	1.196	0.8604	1.776	0.4703	0.7473	1.279	1.349	1.056	0.706	0.8366	0.712	1.478	2.111	1	0.9056	0.8614	1.469	3.243	3.127	3.724	2.974	2.394	2.013	4.179	0.9941	2.253	1.843	8.274	5.414
20	693.9	354.7	179	88.32	44.52	24.38	11.89	6.138	3.007	1.419	0.8368	0.03732	0.5174	1.498	1.449	4.064	2.215	1.558	2.809	0.7237	1.071	2.185	2.365	1.731	1.191	1.326	1.069	2.46	3.68	1.611	1.208	1.146	2.045	5.572	5.475	7.037	5.342	4.967	3.629	8.384	1.314	3.866	3.876	22.25	16.99
25	684.9	355	180.4	88.98	44.82	23.21	12.14	5.789	2.849	1.542	0.7277	0.02548	0.8223	2.546	2.528	7.625	3.338	2.414	5.176	0.8627	1.407	3.357	3.757	2.439	1.771	1.914	1.72	3.534	5.807	2.257	1.873	1.781	3.039	10.01	9.257	11.13	7.786	7.499	5.243	13.1	1.809	5.984	6.359	37.95	28.94
30	680.8	353.4	177.2	88.16	44.94	23.3	10.79	6.21	2.948	1.658	0.7272	0.02046	0.8147	3.729	3.669	11.22	4.877	3.924	8.061	1.025	2.548	5.263	5.228	3.61	2.61	2.594	2.265	5.231	8.678	3.052	2.744	2.278	4.339	14.65	13.98	15.73	10.74	10.9	7.457	19.66	2.856	8.664	9.394	54.99	40.92
35	684.2	351.6	176.5	86.96	44.6	24.23	11.33	5.904	3.274	1.577	0.8448	0.01627	1.435	5.17	5.05	11.47	6.992	5.493	11.41	1.297	3.624	7.538	7.003	4.714	3.818	3.547	2.885	7.838	11.33	4.623	3.899	2.979	5.876	19.94	18.91	21.78	15.48	16.25	10.27	26.51	3.667	12.05	14.27	73.19	51.38
40	678.5	351.5	177.5	89.51	45.09	22.71	11.88	6.067	3.051	1.813	0.6623	0.01598	2.178	6.807	6.639	14.55	9.057	7.129	14.61	1.789	4.512	10.15	10.14	6.683	4.552	4.477	3.944	10.47	13.12	6.154	5.295	3.983	7.642	24.61	25.27	27.22	20.71	20.64	13.36	31.55	4.746	16.7	17.81	86.05	61.45
45	681.6	350.7	176.6	87.37	43.41	23.03	11.43	6.23	3.018	1.646	0.7502	0.02063	2.961	8.678	7.964	17.78	11.48	8.777	19.56	2.239	6.095	12.66	13.28	8.535	6.205	5.859	5.362	12.92	16.74	8.612	7.533	5.304	10.55	30.4	30.99	32.82	26.17	25.37	16.46	36.73	6.573	21.5	22.29	97.87	71.66
50	681.9	345.9	176.1	87.36	42.91	22.93	11.13	5.758	2.953	1.556	0.7146	0.02631	3.842	9.846	9.43	21.3	13.27	11.73	24.11	2.949	7.683	15.83	16.86	10.81	7.654	7.943	6.867	17.24	19.31	11.56	10.04	7.017	13.14	33.98	35.76	38.68	31.43	29.99	21.01	41.35	8.57	27.11	26.99	112.2	79.51
55	681.4	347.4	177.6	88.14	44.61	23.23	11.9	5.917	3.016	1.539	0.7043	0.02771	5.042	11.66	11.19	23.06	16.24	13.12	27.82	3.769	9.124	19.04	20.69	13.3	9.575	9.616	8.199	21.16	23.77	14.4	12.15	9.28	16.44	39.16	43.29	43.66	38.03	35.75	24.95	46	10.46	31.46	31.65	114.6	94.06
60	685.8	347.5	176	87.39	43.84	22.66	11.31	5.849	3.01	1.289	0.7494	0.02323	7.295	13.93	13.16	28.12	17.57	15.06	31.67	4.717	11.32	21.51	24.19	16.65	11.54	12.51	9.571	26.44	27.97	18.38	15.01	11.11	20.46	45.23	46.78	49.27	44.08	41.29	29.58	53.54	13.06	37.18	35.79	133.6	105.8
65	682.1	345.3	175.5	88.76	43.31	22.93	11.04	5.823	2.874	1.533	0.8338	0.04761	8.99	16.26	14.16	32.16	19.02	18.07	38.73	5.7	13.94	25.89	28.72	19.08	14.44	14.93	11.87	30.27	31.81	21.34	18.42	14.56	23.62	51.64	51.97	51.59	52.61	47.38	33.69	55.01	15.96	42.97	38.12	139.2	109.9
70	683.2	346.5	176.8	89.27	43.83	22.55	11.62	6.061	2.878	1.569	0.7731	0.02645	10.74	18.63	16.44	36.21	22.21	20.23	42.3	7.272	15.63	28.69	32.64	21.46	17.03	17.39	13.85	36.31	35.58	26.39	22.17	16.97	28.54	57.65	60.86	56.89	63.4	53.37	37.12	60.42	18.62	47.79	45.91	149.9	113.7
75	685.1	347.6	176.1	87.28	44.65	22.96	10.93	5.585	3.043	1.602	0.914	0.01542	13.06	20.94	18.27	41.01	25.1	22.8	46.29	8.887	19.45	32.77	36.45	24.73	20.31	20.73	15.48	39.4	39.96	29	26.08	20.3	31.39	63.96	64.11	61.8	67	58.34	42.72	64.48	21.04	51.82	51.3	149.6	129.3
80	687.4	346.7	177.3	86.77	43.54	22.65	11.5	5.829	2.912	1.347	0.7669	0.02781	14.7	23.41	21.32	45.89	27.72	25.68	51.73	11.09	22.07	35.67	40.76	29.16	23.25	23.98	17.45	45.08	46.36	34.09	29.52	23.23	35.35	69.25	68.46	68.14	77.61	66.34	43.68	69.51	23.39	56.98	53.57	155	140.3
85	686.5	347.7	175.7	88.46	44.19	22.55	11.5	5.835	2.778	1.381	0.7896	0.01201	16.73	24.79	23.36	48.14	31.48	28.41	56.67	13.61	24.47	38.85	43.17	33.12	25.96	27.11	19.71	48.45	49.81	37.17	33.12	26.49	40.51	75.25	72.11	71.58	85.13	69.53	53.52	73.31	27.49	63.15	60.61	158.8	149
90	689.3	348.6	175	87.7	44.08	22.85	11.28	5.76	2.956	1.502	0.6512	0.02594	19.18	26.28	26.39	51.99	34.56	31.41	61.91	15.8	28.72	42.41	48.61	36.91	28.61	29.14	22.99	52.54	54.85	41.01	37.32	28.87	43.19	79.59	77.23	76.71	89.87	75.83	49.99	77.8	33.22	69.14	62.16	161.1	150.2
95	690.4	348.7	177.1	89.06	43.77	22.77	11.34	5.576	2.977	1.426	0.8485	0.02064	21.88	28.68	29.17	57.41	38.48	34.57	65.43	18.67	32.91	46.45	51.48	40.65	31.85	32.98	24.08	55.42	58.39	44.75	41.32	31.72	48.37	87.08	82.38	82.88	96.18	83.28	63.21	84.3	36.11	73.23	63.53	161	152
100	687.2	348.4	176	88.48	43.26	22.91	11.78	6.061	2.908	1.611	0.7814	0.03661	25.82	34.07	32.17	61.12	43.16	38.81	70.8	21.22	37.1	51.15	55.24	45.58	35.49	34.88	27.25	57.95	62.51	50.25	44.31	34.37	53.1	90.69	87.36	88.37	100.5	87.01	70.21	87.91	41.42	78.52	69.66	161	156.5
105	686.3	347.8	176.2	88.57	43.72	23.37	11.31	5.805	3.179	1.478	0.7614	0.03953	28.37	38.15	34.82	65.5	46.3	41.86	73.34	23.56	39.67	53.33	59.14	49.42	38.36	38.8	29.66	62.82	65.19	54.44	47.33	36.49	58.53	96.11	91.64	90.78	104.6	93.08	75.26	91.22	45.98	82.8	72.88	161.5	157.1
110	689.4	348.6	177.8	89.13	43.33	22.83	11.08	5.675	3.165	1.394	0.6708	0.02577	33.07	41.65	38.36	69.44	50.13	44.75	79.08	26.29	44.09	57.8	64.53	53.5	41.08	42.41	31.67	68.06	70.34	56.29	51.81	38.88	62.69	99.66	97.46	96.37	107.5	99.29	83.25	93.52	48.98	80.89	77.76	167.2	157.6
115	690.3	350.6	175.7	86.91	42.62	22.16	11.25	5.676	2.905	1.348	0.7809	0.03361	34.94	45.47	41.75	72.86	52.71	49.29	83.28	29.71	47.1	58.85	64.62	57.7	46.66	45.02	34.9	72.75	72.49	61.7	55.77	42.8	67.37	103	103.2	98.22	107.9	101.9	86.12	98.74	58.54	86.24	81.73	172	156.5
120	688.3	348.7	176.9	88.06	43.63	22.26	11.36	5.609	2.761	1.581	0.8375	0.02558	38.91	48.65	43.71	76.43	55.97	52.65	85.78	32.41	49.09	62.2	68.19	63.19	50.24	47.57	36.58	76.88	75.79	64.25	59.83	47.33	73.43	106.3	106	102.6	110.8	102.7	91.93	102.6	62.55	89.06	84.89	174.1	157
125	691.5	346.7	175	86.91	44.14	22.76	11.72	5.914	3.017	1.389	0.8952	0.007555	42.99	51.46	47.83	79.2	60.44	57.05	91.4	37.09	53.42	64.87	70.41	65.16	54.43	52.89	39.57	81.21	79.63	65.7	63.68	51.29	78.82	111	110	106.3	115.8	105.3	95.91	106.6	71.33	91.52	86.99	178.3	157.1
130	689.6	348.7	176.8	88.69	43.69	23.12	11.46	5.883	2.932	1.343	0.8095	0.02154	46.19	54.05	49.72	83.12	65.23	61.29	95.15	39.92	54.61	67.81	75.16	69.51	57.45	59.35	41.25	84.68	84.27	69.77	68.32	53.16	84.56	114.2	113.8	108.6	115.1	107	99.24	109.3	76.82	94.62	91.89	182.7	158.7
135	694.5	347.7	176.1	88.52	44.23	22.5	11.79	5.769	2.911	1.417	0.6625	0.01047	50.65	57.63	53.19	84.19	67.27	64.56	99.78	43.47	59.68	72.29	78.62	74.68	60.91	62.91	45.78	91.44	86.55	73.47	72.98	56.13	87.94	114.7	115.9	110.1	121	109.3	102.9	110.3	82.07	96.61	95.67	185.4	162.2
140	691.4	348.4	175	88.09	44.6	22.85	10.61	5.722	3.134	1.588	0.771	0.02959	53.36	60.34	56.49	90.28	70.79	69.07	103.2	46.44	63.98	75.95	80.03	78.69	64.78	65.9	48.49	93.81	91.85	78.47	76.2	59.99	93.71	116.9	118.6	113.5	121.7	110	106.1	114.2	85.14	100.3	99.82	187	161.8
145	692.1	352.3	176.4	89.62	43.95	22.39	11.17	5.397	2.94	1.566	0.6888	0.03366	54.21	62.68	58.4	92.47	74.86	74.29	106.5	50.61	65.08	81.3	84.28	82.29	68.47	69.43	52.48	97.07	95.37	79.8	78.8	64.21	97.65	121.1	121	114.1	122.2	111.7	109.4	117.2	89.8	101	102.4	190.4	164.4
150	690.5	348.6	177.4	88.25	43.51	22.68	11.38	5.449	2.848	1.361	0.8453	0.02482	54.8	65.16	60.63	95.89	77.25	78.26	110.2	53.36	68.35	81.41	88.74	85.46	70.98	75.05	54.62	99.5	94.73	82.44	82.61	70.07	102.9	122	123.5	115.5	126.2	115.7	113.3	118.1	92.01	102.9	103.4	191	164.7
155	692.5	352.4	177	89.25	43.76	22.75	11.13	5.977	2.951	1.42	0.7158	0.004687	55.25	70.37	62.02	100.5	80.02	79.94	113.9	57.11	71.01	86.76	91.45	86.47	74.77	80.07	56.68	103.7	101.5	85.85	85.27	74.42	105.3	123.7	123	118.7	125.7	117.7	112.9	120.4	94.1	105	107.3	189.7	166.1
160	696.9	353.2	176.6	89.73	44.05	23.04	12.12	5.856	3.045	1.511	0.5991	0.02488	54.26	70.79	64.81	103.9	83.12	81.96	115	58.83	74.94	90.07	93.85	90.81	79.26	82.82	57.8	104.9	104	90.16	89.58	80.48	109.8	126.4	125.6	121.6	129	120.7	117.6	122.5	96.95	106.7	107.4	195.7	169.2
165	699.3	353.5	176.5	89.95	44.01	22.83	11.34	6.114	3.016	1.539	0.8658	0.02329	58.42	75.22	66.93	106.1	87.97	84.73	118.1	60.84	75.59	94.51	98.91	95.71	83.81	86.75	60.15	108	106.2	93.82	94.95	78.35	112.4	128.9	128.5	122.1	130.9	119.1	116.1	123.3	100.1	107.1	109.5	195.9	170.1
170	699.9	356.2	177.6	88.72	43.02	22.65	11.62	5.733	3.141	1.36	0.7513	0.04066	57.18	77.14	68.92	107.6	89.39	88.04	121.2	65.19	80.18	97.87	100.9	96.47	84.65	88.6	62.64	111.7	109	97.17	99.23	86.08	116	128.3	129.6	121.6	131.5	120	118.4	124.8	100.6	110.3	112.2	197.9	169.4
175	694.8	354.8	179	89.27	42.68	22.87	11.08	5.894	2.888	1.357	0.6201	0.04908	60.69	77.75	70.43	109.6	89.94	92.57	126.1	67.49	83.29	100.8	101.9	98.37	90.41	93.44	65.74	113.9	110.7	98.14	100.9	87.1	118.6	127.4	130.4	126.6	132.5	122.5	119.1	123.4	104.9	112.3	112.1	201.4	172.3
180	702.8	355.9	176.8	90.51	43.04	23.89	11.44	5.747	2.965	1.473	0.7611	0.0155	63.29	81.43	72.19	112.5	91.1	93.47	127.5	72.33	86.23	105.5	106.2	104.5	94.79	94.87	68.34	116.6	114.1	102.7	105.4	89.59	121.3	130.9	131.5	127.6	134.3	124.4	120.3	126.2	108.7	115.3	112.4	199.9	172.3
185	701	355	178.7	88.31	44.01	23.7	11.49	5.831	3.026	1.563	0.6538	0.01714	66.97	81.37	74.14	114.8	92.85	98.32	132.1	74.87	89.74	106.2	107.2	108.5	98.87	98.31	71.98	118.5	115.5	103.9	108.9	92.28	123	132.3	131.6	127.4	132.7	123.5	122.2	128.9	108.5	115.7	114.8	202.6	172.1
190	697.9	355	178.9	89.85	43.27	23.08	11.49	5.708	3.32	1.692	0.7446	0.02375	70.54	84.01	77.27	116.7	94.01	101.1	134.8	78.45	92.96	108.6	111.7	110.8	99.6	104	74.66	123.4	119.4	106	112.6	94.94	125.2	131.2	134.2	129.1	135.1	123.7	122.7	130.8	112	116.1	114.4	203.8	172.4
195	696.5	356.9	178.6	88.95	44.08	23.28	11.25	5.883	2.936	1.385	0.8286	0.009421	73.92	85.36	78.29	116.8	96.23	103	136.2	82.57	93.35	111.4	116	114.6	105.1	106.7	76.25	125.7	121	108.5	114.4	96.16	129.9	136.7	134.2	129.3	135.7	125.2	122.4	130.5	112.8	117.4	115.4	202.6	172
200	697.5	353.3	178.6	89.65	43.7	23.25	11.2	6.007	3.01	1.642	0.8105	0.002145	76.35	87.26	79.35	122.2	97.98	103.4	139.6	85.98	97.88	116.3	114.2	117.5	105.9	109.7	79.77	129.5	122.3	110.4	118.4	102.7	130.4	135.2	135.3	131.9	138.1	127	125.2	130.4	114.2	116.7	117.9	203.4	172.8
205	702.3	356.5	178.2	88.39	43.91	22.8	11.02	5.639	2.97	1.428	0.7316	0.005657	78.87	89.05	81.95	123.7	98.02	106.4	141	87.55	100.7	118.7	118.8	117.4	108.7	113.4	80.24	130.5	127.4	113.6	122.3	101.2	133.8	135.5	134.2	133.2	135.5	127.3	124.1	131.2	116.2	120.6	117.9	205.2	172.5
210	702.3	355.1	176.9	89.46	43.07	23	10.87	5.944	3.124	1.629	0.8381	0.04091	82.18	88.59	84.29	125.8	101.7	107.5	144	87.91	102.5	120.5	120.9	119.5	112.4	113.1	83.09	133.9	128.7	115	122.6	102.8	134.7	136.7	134.7	133.3	138.8	128.2	125.5	132.2	117.9	120.3	120.1	204.2	173.7
215	702.5	356.3	179.6	88.54	43.45	22.97	11.42	5.877	2.986	1.475	0.7197	0.0315	84.05	88.7	86.62	128.7	103.4	110.5	145.4	90.6	104.9	122.2	124.6	122.1	114	117.2	85.37	133	131.5	115.6	123.4	106.2	135.6	138.6	135.4	134.4	138.3	129.3	127.1	135.4	121.8	122.8	119	205.4	176.4
220	706.3	356.3	178.9	89.03	43.44	22.78	11.29	6.113	3.014	1.379	0.7654	0.03957	88	92.21	88.47	130.7	107.4	111.8	148.8	95.18	108.8	125.2	126.3	125.6	114.1	117.3	87.99	136.6	131.6	118.4	125.3	108.4	135	137.1	136.8	135.2	138.5	130.4	126.3	132.7	122.2	121.6	116.8	205.9	174.9
225	703.7	354.9	181.2	90.39	43.67	23.85	11.61	5.938	3.071	1.403	0.6854	0.01157	90.29	91.89	90.99	131.2	107.9	114.5	151.8	97.41	109.7	125.7	129.4	127.8	118.9	120.5	90.87	137.9	133.8	120	128.1	111.1	138.9	137.3	138.3	136.7	140.1	127.4	128.9	135.4	124.4	123.6	119.5	207.2	176.1
230	708.3	357.8	179	90.46	43.83	23.36	11.5	5.615	2.762	1.421	0.9111	0.031	94.26	93.7	94.1	135.5	111.9	115.1	153.5	98.14	111	129.1	130.3	128.8	118.1	123	94.28	140.8	135.3	122.1	128.1	113.1	139.4	137.9	136.6	135.2	138	130.3	130.3	133.4	124.2	124	123	208.7	177.9
235	705	358.3	180.9	89.85	45.42	22.85	11.44	5.75	3.026	1.581	0.6598	0.03572	95.2	95.49	95.53	135.7	113.1	117	153.9	102.5	115.9	130.7	132.7	129.2	121.9	124.2	96.91	140.8	137.1	122.6	130.4	114.9	142.5	139.6	139.3	138.7	139.6	128.7	128.8	135.3	125.2	123	120.6	205.5	175.1
240	706.6	357.8	179.8	87.9	43.99	22.95	11.33	5.958	2.926	1.554	0.6924	0.02819	97.47	93.78	98.78	136.7	115.8	119.5	158.2	104	117.2	132.4	134.9	133.8	125	125.6	97.75	142.6	138.9	126.7	132.2	114.9	143	140.7	138	137.6	141.3	130.6	131.6	136.1	125.7	122.1	120.5	207.4	175.9
245	705.3	358.8	179.7	88.5	44.05	22.52	11.35	5.906	3.005	1.361	0.7379	0.02309	99.1	95.11	101.9	139.1	120.9	121.3	160.4	105.9	117.9	133.6	137	136.9	125.6	129.1	99.74	142.8	139.4	128.3	132.7	120.6	143	142.4	139.4	141.1	141.8	130.4	132	136.6	127.4	124.8	120.5	208.1	176.6
250	704.9	358.2	180.4	89.19	43.43	23.63	11.65	6.097	2.72	1.494	0.6578	0.0249	100.8	97.52	101.8	138.9	120.1	121.7	160.8	106.1	120.6	136.6	136.9	139.6	125.6	129.5	102.8	146.1	141.8	130.4	135.2	121	142.7	141.4	139.7	138.8	142.2	131.2	131.6	138.1	128.3	125.4	121.6	209.1	177.9
255	707.8	359.1	178.7	89.3	43	22.63	11.62	6.185	2.918	1.52	0.807	0.04008	102	98.88	100.9	140.9	123.9	122.8	161.8	109.4	121.9	136	138.6	137.3	131.6	133.1	103	146.3	143.2	131.4	136.8	123	145.9	140.5	141.5	140	139.8	131.2	131.8	134.9	130.2	125.3	122.6	210.8	176.7
260	703.6	357.1	179.1	90.17	42.91	23.66	10.97	5.62	2.727	1.624	0.8672	0.01798	102.8	100.1	104.4	142.3	124.3	122	163.5	111.3	123.7	138.3	140.4	141.9	130.2	131.7	104.7	147.6	141.8	133.7	137.4	125.4	146.9	142.4	140.8	140.7	141.8	132.3	133	138.3	130	125.8	122.4	210.9	177.8
265	711.3	360.4	179.2	88.77	43.67	23.35	11.38	6.135	2.893	1.47	0.8248	0.001126	103.3	103.4	104.7	143.1	125	125.6	165.2	112.3	126.1	141.2	141.3	142	129.5	133.7	106.7	150.3	144.3	136	137.6	128.1	145.7	141.9	140.8	140.1	142.7	132.7	132.5	138.5	129.6	127.4	123.7	208.2	178.1
270	708	359.6	180.5	91.33	43.91	23.11	10.85	5.656	3.042	1.515	0.7583	0.02697	105.7	104.5	105.8	142.6	127.4	125.5	166.7	116.2	129.6	142.4	143.3	140.1	131	136.2	108.8	147.3	145.6	134.8	139.1	126.8	149.3	143.5	141.6	137.6	142.9	132.6	134.3	140.2	130.7	125.3	121.7	209.5	177.6
275	712	358.8	179.7	90.54	43.33	22.82	11.81	5.861	3.155	1.41	0.8192	0.03996	106.2	106.6	105.7	148.6	127.4	126.5	167.9	116.6	131.2	144.3	144.8	142.4	131.9	135	110.2	149.6	145.9	136.9	138.3	129.6	147.9	144.3	142	142.2	143.2	134.3	134.7	139.7	133.2	126.5	122.5	212.4	179.6
280	712.7	361.6	178.8	90.19	44.54	23.7	11.66	6.39	3.017	1.438	0.6333	0.05172	108.3	108.5	107.6	145.5	127	128	165.7	116.4	132.5	143.9	144.9	143.9	136	136.3	112.2	151	146.2	137.8	140.7	131.5	148.5	144.3	142.2	142.4	144.9	131.6	133.7	139.8	132	127.4	122.9	210.6	175.5
285	716.9	360.6	182.5	91.41	44.05	23.33	11.63	5.664	3.009	1.624	0.6264	0.02086	107.1	108.9	107.3	147.7	128.9	130.1	167.1	117	134.6	145.5	148.1	146	135.7	138.2	114.3	152.8	147.7	138.8	142.6	131.6	153	144.9	142.4	142.5	145.3	133.6	135.7	139.8	133.1	129.1	123.4	213.3	178.7
290	711.4	363.1	179.5	89.42	42.93	23.64	11.19	5.969	2.93	1.401	0.6793	0.01386	108.2	108.4	107.6	147.3	129.8	130.6	170.6	120.9	132.8	145.7	146.9	145.8	138.6	140.1	115.7	154.4	150.6	139.1	143.1	132.6	149.2	145.1	144.1	143.9	145.1	134.5	135.9	138.3	133.8	129.4	123.7	211.1	177
295	714.3	363	181.5	91.84	43.46	23.81	11.2	6.123	3.064	1.456	0.7632	0.0666	109.7	108.4	109.7	150.4	131.8	132.1	170.4	121.3	135.2	148.3	147.9	146	137.8	140	118.4	154.4	151.7	140.8	145	132.9	152.4	143.7	144.6	142.9	146.2	133.7	136.1	138.5	135.6	128	124.7	213.1	178.6
300	711.2	361.6	183.7	89.57	43.64	23.36	11.59	5.928	2.799	1.511	0.8127	0.03128	108.6	111.1	109.4	150.3	131.8	134.5	170.7	124.4	136.7	147.3	148.1	148.6	137.5	145.5	118.5	154	152.4	139.7	143.7	134.5	150.4	145.7	144.6	142.3	145.5	134.8	135.1	138.3	133.5	129.3	122.2	212.6	179.3
305	720.1	359.9	180.6	92.1	45.04	23.98	11.74	5.756	3.055	1.363	0.7807	0.006773	110.4	112.9	113.6	150.5	132.6	135.7	170.3	127.1	137.6	149.2	148.4	149.3	139.8	144.7	119.7	154.3	150.1	142.5	147.1	137.5	152	148.2	144.3	145.1	147.1	134.8	137.5	140.3	135.4	127.8	123.3	215.4	178.7
310	714.2	362.6	182.9	90.39	43.65	22.71	11.26	5.887	3.027	1.526	0.6524	0.03934	109.2	113.3	112.2	151.3	134.1	136.7	171.6	127.4	139	148.9	151	150.4	141.4	143.6	119.9	154.1	152.2	141.9	145.4	136.9	151.6	147.8	146.3	144.2	148.3	136.3	137	141.1	135.3	129.7	124.2	213	179
315	717.2	364.9	181.8	90.74	43.03	23.62	11.52	5.856	3.11	1.631	0.7937	0.02602	109.4	113.7	111.8	153.6	137.3	137.3	175.2	129.9	139.3	151	151.6	153	143.5	146.1	122.1	154.8	150.8	145	147.5	137.7	153.5	146.3	146.7	145.8	147.5	136.5	137.3	140.9	136.1	130.6	126.8	214	177.7
320	715.1	359.3	182	89.41	44.33	23.01	11.05	6.182	2.853	1.423	0.8165	0.001954	108.4	114.3	114.2	152	137.4	137.7	174.2	130.3	140.4	151.4	153.1	153.3	142.5	146.1	124.2	157.3	153	145.1	146.5	138.5	153.1	147.3	145.5	146.8	146.8	137.5	137.9	141.9	137.6	131.2	125.9	214.4	177.8
325	719.5	363.3	180.2	91.27	43.89	22.73	11.51	6.059	3.078	1.586	0.86	0.01058	110.6	112.1	112.1	152.2	137	139.2	174.8	131.4	139.8	155.5	152.9	154.6	144.5	146.7	123.9	157.3	152.7	146.8	148.7	138.6	152.5	146.3	146.8	145.4	148.7	136.7	136.2	143.3	137	132.4	125.2	213.5	179.1
330	724.6	362.9	183.1	89.87	45.16	23.42	10.97	5.931	2.923	1.445	0.6973	0.03435	106.8	113.7	113.6	153.3	137.4	140.5	174.4	133.3	139.8	152.9	153.9	153.1	145.6	147	124.6	156.6	153	145	146.6	138.6	152.4	148.6	147.9	146	148.9	136	136.6	143.9	137.3	131.5	125.4	212.9	180.3
335	723.3	366.1	180.8	90.42	44.28	24	12.01	5.883	2.798	1.55	0.7932	0.0183	108	112.8	112.1	154.1	138	141.7	174.2	133.8	140.8	154.2	154.5	155.7	147.5	150.2	126.7	157.5	155.8	145	148.9	139.2	152.1	147.5	148.3	145	147.9	135.9	135.3	143.1	138.4	132.4	126	215.2	179.6
340	719.9	365.1	182.8	91.99	44.08	23.8	11.46	5.99	3.028	1.378	0.701	0.03823	110.7	113.1	113.1	152.9	140.5	139.7	177.3	134.1	140.9	156.7	155.5	158.2	146.1	150	126.7	158	155.8	147	147.6	140.6	152.5	148.9	145.8	148	149.3	137.8	137.2	144.1	138.7	132.6	126.4	215.4	179.5
345	721.1	365.8	182.3	88.59	43.69	23.83	11.49	6.036	2.929	1.4	0.8572	0.01613	110	113.6	112.1	150.2	140.4	140.5	175.9	134.7	141.9	157.4	156.7	155.1	147.7	152.4	126.9	158.9	156.4	146.2	149.7	140	156.6	148.4	146.7	146.5	149.5	139.3	137.8	144.6	137.4	132.5	128.8	215.1	178.4
350	721.6	364.2	180.7	91.34	45	24.01	11.51	6.033	3.04	1.563	0.7028	0.01476	110.6	115.2	113.8	153.7	141.2	140.4	177.5	134.6	144.7	157.3	155.1	157.4	149.9	151.5	128.4	159.4	154.3	147	150.8	141.2	156	148.4	149	148.1	149	139	137.5	145.5	137.7	132.4	127.4	216.5	179.5
355	726	362.3	182.7	92.04	44.41	23.13	11.33	5.888	3.086	1.363	0.7291	0.01535	112.2	116.4	114	151.8	141.3	141	179.8	137	143.7	159.1	155.9	157.2	148.4	152.3	130.8	159.3	156.3	147	150	142.6	156.8	150.5	149.4	147.9	148.9	137.9	137.6	145.7	140.9	133.7	127.8	216	178.9
360	721.5	364.7	185.6	90.58	44.63	23.53	11.37	6.184	2.967	1.609	0.7285	0.03425	111.3	117.3	113	152.1	141.1	141.5	176.1	136.2	145.7	157	157.2	156.3	149.3	153.3	130.9	157.3	156.7	149	149.8	143.1	155.1	150.3	147.6	145.6	151.7	139.1	139.1	144.1	139.2	132.5	128.3	216.1	178.7
365	722	365.5	182.1	90.95	44.56	23.55	12.04	5.93	3.114	1.402	0.7731	0.009669	111.5	117.1	113	152.9	142.2	141.6	178.5	138.2	143.9	158.6	158.1	157.6	151.1	152.4	131.3	158.5	154.5	148.6	149.9	142.1	154.5	150.4	149.1	147.8	150.7	140.1	138.7	144.4	139	133.7	127.5	216.4	178.5
370	717.4	366.6	183.8	91.63	43.59	23.4	11.36	6.053	3.034	1.628	0.7544	0.02862	111.6	116.8	115.4	152.4	141.4	142.6	178.6	137.9	143.4	159.2	156.9	157.7	151.8	153.2	130.8	158.9	157	146.8	151.4	143.9	156.7	150.4	149.6	148.3	152.2	139.7	139.1	146	140.1	133.6	129	215.1	179.1
375	722.1	362.9	182.8	90.25	43.97	23.84	11.18	5.801	3.146	1.578	0.6976	0.009511	112.7	117	115.5	152.6	141.6	141.2	179.3	137.4	146.3	159.6	159.1	158.9	152.5	152.5	131.8	159.3	157.2	150	152.1	143.5	156.2	148.8	150.5	147.9	150.9	140.8	139.4	145.3	139.6	134.4	128.7	215.7	180.4
380	723.8	368.2	182.3	91.26	43.64	23.61	11.92	6.094	3.026	1.425	0.6928	0.04163	113.6	117.5	116.5	152.1	142.2	139.8	179.2	140.1	144.7	162.2	159.2	159.2	151.6	155.4	133.2	161.1	156.1	151	150.4	142.8	157.4	150.7	150.3	148.3	150.6	141.7	142.1	144.4	140.8	133.9	129.1	216.3	176.6
385	730	370.9	181.4	91.2	44.84	23.85	11.69	6.066	3.011	1.559	0.8468	0.0133	114.4	118.1	117.8	151.7	144.2	140.9	179.2	137.7	146.9	161.8	159.3	160.3	153.3	154.2	133.5	162	157.2	149.8	150.6	145.1	157.1	151.8	149	148.1	152.4	142.9	141.9	148.6	141.3	134.4	128.1	213.7	179.2
390	725.1	366.2	182.6	92.38	43.41	23.63	11.84	5.621	2.971	1.489	0.7168	0.01383	112.4	117	115.4	154.3	142.3	141.6	178.6	139.4	146.5	160.9	159.6	162.2	152.8	154.7	134	161.9	159.1	151.6	153.3	145.2	158.6	151.4	150.5	150	153.2	141.4	140.2	145.6	141.1	135.2	129.7	215.7	179.7
395	724	366.7	183.3	90.81	45.35	23.82	11.16	5.795	3.183	1.554	0.7991	0.03322	113.6	118.4	117.9	157	141.6	142.9	176.8	138	146.5	162.2	159.3	162.1	154.1	155.9	134.4	162.4	160.3	149.4	152.2	146.7	158.5	152.5	151.8	148.2	153.6	142.1	141.9	145.5	141.2	134.3	129.8	215.8	179
400	724.4	369.8	185.3	90.71	43.5	24.16	11.58	5.983	3.074	1.573	0.7602	0.03852	113.3	118.8	118.2	152.7	142.8	143.5	177.7	140.7	146.5	160	161.7	163.3	153.6	156	134.7	160.6	158.6	148.3	153.1	145.7	159.3	151.2	151.8	148.7	153.6	142.9	141.9	148	142	132.9	129.4	215.7	178.6
405	727.6	366.6	183.7	90.65	43.84	24.34	11.43	6.029	2.84	1.518	0.7139	0.02413	115.2	119.8	117.6	154.7	144.4	142.9	178.2	139.3	146	162.9	159.7	159.7	152.9	155.6	135.9	161.8	159.6	151.6	154.3	145.2	158.8	152.1	150	151.3	151.9	144.8	142.6	145.6	142.6	137.8	128.4	215.4	181.3
410	727.1	369.6	185.7	89.96	43.85	23.52	11.16	5.773	2.933	1.605	0.8098	0.02621	114.9	119.7	117.7	154.7	145.1	142.7	179.9	139.7	146	163	161.1	161.6	153.9	155.5	135.4	162.7	159.7	151	153.8	147.3	158.8	153.7	151	149.8	153.7	144	141.5	148.5	142.2	134.8	129.6	216.6	178.8
415	726.5	367.9	185.1	92.15	44.41	23.94	12.2	6.077	3.25	1.448	0.8329	0.02312	112.7	117.8	118.6	155.3	145.5	143.4	178.9	141.9	145.2	160.7	162.8	160.6	157.7	156	136	162.9	160.6	152.1	154.5	147.2	159.9	152.4	150.3	149.2	154.3	144	144.3	148.7	142.9	135.3	131	216.8	180.6
420	725.5	366.3	185.9	91.13	44.64	23.54	11.83	6.317	2.988	1.394	0.8266	0.038	116.4	121	118.5	155.4	143.7	145.2	181.5	138.4	147.4	163.2	161.8	161.6	156.8	159.1	137.6	162.4	161.9	149.9	154.8	148	159.5	152.9	154.4	149	155.4	144.5	142.9	147.4	141.7	137.5	133.1	217.9	179.3
425	728.1	368	187.9	91.22	43.73	23.32	11.53	6.002	2.989	1.634	0.6891	0.01471	115.9	120.8	118.9	156.8	144.9	145	179.8	139.8	147	164.3	163.7	163	158.3	156.7	136.4	165.4	160.9	152.8	155	147.5	161.1	154.5	151.8	151.7	155.8	143.1	145.5	147.8	141.2	136.2	132.7	218.9	180.2
430	722.8	368	184.6	90.99	44.62	24.26	11.36	5.986	2.621	1.52	0.7528	0.01576	115.5	120.8	119.2	156.5	144.3	143.7	178	140.1	148.5	163.2	163	161.6	159.8	156.9	135.2	164.3	161.7	151.3	155.9	147.2	159.9	154.1	154.5	151.7	156.4	144.6	143.6	147.9	144.1	135.1	130.2	217.5	181.5
435	728.1	370.6	184.3	91.8	45.95	23.5	11.74	6.401	3.081	1.484	0.8892	0.02853	116.3	122.5	117.8	158.9	145.2	146.5	178.6	141.9	146.7	164.8	163.3	162.8	159.2	159.3	136.4	165.9	162.7	153.7	154	147.5	160.3	155.7	153.2	149.2	154.8	145.2	143.1	149.9	144.7	138.2	134.2	218.9	179.4
440	729.9	367.1	185.5	92.52	45.47	24.23	11.29	6.026	3.142	1.505	0.7839	0.04894	115.6	121.1	118.4	156.9	145.5	146.2	178.7	142.1	146.4	164.3	163.1	162.9	157	159.4	136.5	164.4	161.8	154.7	154.9	146.8	163	155.6	151.7	152.5	155.5	144.4	144.4	151.1	143.9	137.7	133.6	219	179.5
445	726.5	368.9	185.4	91.32	44.29	23.63	11.6	5.7	3.077	1.663	0.5903	0.03447	115.3	120.5	120.7	157.5	146.3	146.6	182.3	140.5	147.7	162.3	164.9	162.3	160.2	158.6	138.6	167.4	160.7	152.9	156.1	148.9	161.3	157.5	153.9	152.1	157.1	146.6	144.2	150.3	143.4	138.6	131.1	219.7	179.6
450	730.8	370.5	185.5	92.28	44.87	24.09	11.54	6.094	3.027	1.787	0.795	0.0005578	116.7	122.1	120.5	156.8	145.4	146.3	182	139.6	147.6	165.2	161.7	161.8	159.7	159.6	139.9	167.7	162.9	154.3	157.6	148.4	161.6	154.6	154.7	153.6	156.9	147.5	145.2	148.8	146.7	137.5	132.4	219	179
455	732	369.4	185.8	90.82	45.07	24.48	11.6	5.524	3.006	1.459	0.7356	0.03262	117.3	122.1	120.6	158.9	146.9	148.1	180.5	142.3	146.3	163.5	162.7	163.7	161.9	156.8	139.5	166.1	164.6	155.2	154	147.9	162.8	156.6	155.9	151.1	160.6	147.2	147.9	150.5	145.3	136.3	132.5	219.4	181
460	731.3	368.9	184.5	91.55	45.45	23.97	12.01	6.243	3.074	1.453	0.7509	0.02005	117.4	120.4	121.2	159.6	147	147	181.7	141.1	148.1	162.9	163.7	163	161.7	160.2	139.6	166.4	162.6	154.1	154.4	150.5	161.1	156.3	155	152.1	156.7	148.1	147	150.1	144.4	138.4	133.6	218.6	178.8
465	735.4	372.5	185	91.57	45.26	23.42	11.33	6.112	3.152	1.645	0.7712	0.01925	116.1	122.4	121.1	158.5	146.1	148.9	181.5	143.2	148.3	165.2	166.2	162.3	162.1	159.5	138.6	169	165.4	155.3	156	148.9	163.6	156.1	155.5	153.7	160.8	147.8	145.8	150.7	145.8	140.5	133.1	218.7	180.3
470	729.7	372.4	185.4	93.06	45.02	23.65	11.39	6.075	3.046	1.613	0.8601	0.04573	118.1	122.4	121.1	158.3	147	147.9	181.8	141.3	149.3	164.6	164.4	162.4	162.9	161.4	139.7	168	162.6	157.7	159.5	150.6	162.3	155	156.7	153.4	161.4	147.8	147.2	151.6	144.7	140.3	133.5	219.7	180.4
475	732.3	372.5	185.1	91.29	44.33	23.82	11.57	5.986	2.858	1.539	0.7178	0.01525	118.9	123.6	120.6	159.6	149.8	146.6	182.4	141.8	150.2	162.8	165.1	164.6	163.2	161.1	140.3	167.3	165.2	154.6	156.4	148.5	162.8	156.6	158.7	153.9	161.4	146.8	144.8	150.3	144.1	137.9	134.9	219.1	182.1
480	734	367.8	185.6	91.39	44.7	24.52	11.96	5.952	2.845	1.457	0.9214	0.01636	117.1	122.8	122.6	159.1	149.4	146.9	185.1	142.8	148	165.2	163.2	162.6	162.1	160.5	140.1	167.8	166.2	157.4	157.5	151.6	162.2	158.8	156.1	151.9	161.5	149.4	146.6	151.9	145.2	141	133.8	219.4	178.5
485	735.3	369.3	184.6	92.89	44.31	24.23	11.76	6.362	3.166	1.611	0.8384	0.02707	117.2	122.7	119.9	162.1	150.4	148	182.7	142	151	165.9	166	163.7	162.1	160.2	140.7	170.6	164.4	158.3	159.2	152.4	163.9	156.9	157.7	153.4	161.3	149.3	145.1	152.2	145	141.6	134.2	219	180.3
490	737.2	373.4	183.9	91.3	44.14	24.54	11.57	6.102	3.134	1.426	0.7805	0.01013	117.7	124.3	121.2	160.2	149	150.2	181.6	141.6	148.7	164.4	165.6	163.8	162.3	163.2	139.6	169.8	164.7	156.8	157.4	151.2	167.9	157.3	158.3	154.6	159.9	148.1	148	153.2	148.2	141.5	133.1	221.3	179.4
495	737.4	368.4	184	91.69	44.8	23.97	11.78	5.897	2.958	1.539	0.7958	0.01646	118.8	123.9	123.2	161.3	146.9	146.6	182.7	143.7	151.1	167	165.5	164.6	164.4	161.5	139.2	170.4	166.9	159.1	159	152.7	164	159.4	157.4	152.5	164.1	148.7	147.8	151.6	146.9	140.9	135	221	182
500	732.8	373	189	92.26	44.65	24.34	11.64	6.505	2.826	1.578	0.7311	0.04056	119.3	123.5	121.6	161.7	148.6	147.7	181.9	143.2	150	163.7	166.6	164.4	164.8	160.2	141.3	169.7	164.3	158.4	159.2	150.7	164.4	157.5	158.3	155	161.5	153.7	147.4	154.6	147.4	142	135.4	219.4	181.2
505	731.7	372.5	188.2	93.41	44.99	23.73	11.59	5.78	2.996	1.535	0.8179	0.01159	118.6	123.1	121.1	158.5	148.9	149.7	182.2	142.9	151.2	167.3	164.1	164.6	165.8	163.5	139.9	168.7	166.2	157.1	159.7	152.6	163.9	160.4	158.6	154.4	162.7	153.3	147.9	152.4	146.4	140.4	136.2	223	182.2
510	737.8	371.3	187.8	91.45	46.61	22.56	11.73	5.641	3.051	1.608	0.8975	0.01599	118.1	123.4	122.3	160.5	149.5	150.6	181.5	144.3	153	165.5	165	164.5	165.6	160.2	142	169.6	167.5	156.5	159.3	154	163.4	159.3	158.2	154.9	163.4	154.5	149.4	152.4	150	139.5	135.5	219.8	181.5
515	737.5	375	186.7	92.5	45.88	24.78	11.55	5.928	2.896	1.451	0.7044	0.02514	120	123.5	123.3	161.9	148.9	148.8	183.5	142.4	150.7	168.2	164.8	165	163.6	159.5	139.3	169.8	168.1	158	159	152.5	163	159.7	161.3	155	164.4	156.2	145.9	154.5	146.6	140.7	137.2	221.6	181.6
520	737.8	371.5	189	92.03	45.21	23.71	11.62	6.021	3.318	1.574	0.7521	0.03251	119.2	123.4	121.4	160.6	150.2	151.4	183.2	146.2	148.8	167.9	163	162.3	163.3	160.6	142	169.1	167.8	157.8	161.8	152.8	164.6	160.2	162.2	156.5	163.5	154	148.3	152.9	147.8	141	136	222.2	180.2
525	740.7	375.3	186.9	92.45	45.44	24.95	11.8	6.159	3.056	1.574	0.8072	0.01811	120.5	124.1	124	160.8	150.4	151.8	184.7	142.3	149.9	167	166.3	167	163.9	162.2	142.5	169.4	165.8	157.9	161.9	154.3	164.8	161.1	158.9	155.2	165.9	154.2	148.6	156	147.5	141.7	136.9	220.3	181.4
530	738.4	371.2	187	92.86	44.8	25.02	11.56	6.003	2.556	1.513	0.7145	0.04781	119.3	124.9	122.8	163.3	150	151.7	184.7	143.3	152.4	168.1	165.4	162.5	166	164.4	142.3	169.8	166.1	159.7	159.2	154.3	167.6	160.4	161	155	164.2	154.6	148.5	153.9	148.1	141.9	137.1	223.2	184.7
535	744.3	375	187.7	92.6	45.75	24.6	11.62	6.204	3.278	1.405	0.741	0.01541	119.1	124	122.6	163.2	148.1	152.8	186	143.5	151.4	166.5	166.4	164.3	164.4	163.2	141.6	169.5	166.9	160.2	159.6	154.2	163.3	162.9	160.4	154.6	162	155.6	149.5	154.9	147.8	142.1	136.1	222.4	183
540	739	373.3	186.3	93.14	45.01	24.42	11.84	6.165	2.972	1.715	0.8893	0.01297	120.3	125.1	121	162.2	149.5	152.1	184.1	145.2	150.2	164.2	165.3	164	165.8	161.2	140.7	170	167.7	159.4	160.8	154.6	167.9	162.7	161.7	156	163.2	155.8	149.6	156	149.7	144.1	137.7	223.6	181.9
545	738.5	372.9	187.8	91.86	46.11	24.45	11.83	6.204	3.081	1.48	0.7505	0.02414	120.2	123.7	124.4	161.1	149.3	150.5	182.6	143.3	153	168.2	167	166.8	163.7	159.8	141.6	171.5	168	159.3	158.3	153.9	168.2	163.3	163	156.6	164.1	154.5	150	152.6	149.2	142.4	138.7	224.7	182.2
550	737.5	376	184.9	92.9	43.95	24.24	11.71	5.923	2.988	1.516	0.8451	0.04288	119.5	125	123.4	162.3	149	153.8	183.7	146.6	150.5	166.6	164.5	162.3	165.3	160.3	141	169	167.2	159.8	160.9	154.3	167.8	165	160.9	154.9	165.1	158.2	149.7	156.4	151.4	140.8	137.3	222.8	181.5
555	735.8	375.2	186.2	92.61	45.24	24.45	11.38	5.992	2.738	1.504	0.8184	0.04294	119.6	127.4	123.8	163.5	151.5	151.7	183.1	143.7	151.9	167.5	166.2	165.1	162.3	163.4	141.4	170.7	168.6	157.6	160.5	154	167.3	163.8	162.4	153.8	163.5	155.3	150.1	155.9	149.7	144.5	138.1	225.9	183.5
560	737.4	378.2	191.1	92.94	45.48	24.36	11.21	5.973	3.069	1.682	0.8136	0.01426	120.5	124.1	124.5	162.5	151.5	151.8	184.8	145.5	154.4	168.5	165.9	165.5	164.7	162.2	142.1	171.4	170.7	159.2	163.5	156.3	167.9	162.2	160.5	159.4	167	158.1	151	156	149.7	142.5	137.4	225.4	179.4
565	739.4	373.7	186.4	94.89	45.21	24.12	12.15	5.947	3.088	1.458	0.8109	0.05382	120.8	125.5	124.3	160.8	152.4	152.9	185.3	144.7	153.9	169.2	168.5	165.6	166.3	161.4	141.9	169.5	166.6	161.9	161.5	153.4	169.4	165	161.8	155.2	165.8	157.4	150	157.7	152	144.2	139.1	224.7	182.7
570	739.1	372.6	187.8	93.33	44.47	23.97	12.06	6.148	3.045	1.593	0.7637	0.02636	120.5	125.3	123	165.3	150.8	152.7	184	143	149.1	168.6	166.4	167.2	165.5	162.2	143	170.9	162	161.4	164.4	156.8	168	163.2	163.2	153.2	165.5	157.5	152.3	157.2	152.6	144.6	140	224.9	181.3
575	733.6	377.8	190.5	94.17	44.54	24.55	11.33	5.833	3.088	1.371	0.8161	0.0368	119.4	126	124	162.7	152	151.7	185.8	144.4	151.8	167.9	166.7	165.3	164.2	163.5	142.3	171	159.3	161.1	162.8	155.7	168.9	165.5	163.5	149.2	166.9	157.8	150	157.2	150.3	144.6	138.5	225.7	181.3
580	741.8	374.7	190.1	92.36	44.88	23.97	11.9	6.063	2.94	1.489	0.7868	0.0009521	120.7	124.5	124.8	163.4	152.6	153.4	188.7	144.9	151.8	169	167.2	167.2	163.7	162.1	142.9	171.1	160.9	161.8	161	156.8	164	162.3	163.5	152.9	164.3	157.1	153.9	156.5	153	144	139.2	225.8	181.3
585	737.4	376.7	187.6	93.68	44.72	24.29	11.61	6.345	2.983	1.477	0.7606	0.0541	119.9	125.8	124.9	161	151.2	151.1	186.5	144.4	152.4	167.7	166	165.6	165	162.9	142.5	169.4	152.8	160.7	162.8	155	167.3	164.3	163.7	156.9	165.7	158.3	153.9	156.3	150.9	144.2	140.4	224.8	182.1
590	744.3	375.4	189.7	92.35	43.81	24.56	11.42	5.908	3.114	1.458	0.8458	0.05029	118.2	126.5	123.5	163.8	151.7	152.9	186.1	145.1	153.8	169.4	167.1	167.3	165.8	163.5	142.6	171.4	169.5	162.3	162.7	156.7	167	165	163.9	157.3	166.3	158.6	152.7	157	151.6	145.9	138.8	226	181.6
595	741.7	374	188.6	92.89	45.26	24.97	11.32	5.789	3.022	1.488	0.7867	0.03145	121.4	125.8	125.8	162.5	152.9	154	187.7	145.8	153.2	168.1	166.4	167.5	165.3	163.6	141.5	171.2	156.5	162	155.9	157.7	163.6	162.6	162.6	157.8	167.3	157.8	153	160.1	151.4	145.2	140.4	224.2	182.5
600	740	376.4	186	93.09	44.97	24.96	11.8	6.011	3.104	1.447	0.7775	0.04053	121.8	126.1	125	162.9	154.2	151.5	186.2	145.3	153.2	170.8	166.9	167.3	164.5	163.5	141.7	171.5	168.6	158.2	153	155.8	165.9	163.8	166.8	156.1	166.3	157.2	154.7	157.9	150.8	146.7	141.8	223.7	181
605	745.5	375	189	92.84	45.34	24.68	11.82	5.992	3.026	1.59	0.8257	0.03782	121.4	125.2	125	162.9	152.2	152	187	146.4	153.2	169.8	168.2	168.9	164.1	162.4	143.1	170.8	167.7	160.5	160.2	155.6	169.9	164.5	167.8	155	165.8	158.2	153	158.7	150.5	144	140.4	228.2	183.9
610	739.8	376	189.4	92.5	45.16	24.67	11.82	6.61	2.781	1.737	0.936	0.0369	121.9	126.5	123.7	162.7	152	156.1	187.7	145	151.4	171.6	168.7	167.5	165.5	162.1	141	170.4	170.1	160.4	159.9	153.7	161.9	165	167.5	155.2	167	160.4	156.2	160	153.7	146.5	140.3	225.9	180.9
615	738	375.7	188	92.76	45.66	23.98	11.37	6.594	3.06	1.476	0.7686	0.03235	119.6	126.2	124	163.7	154.4	153.5	189.1	145.7	153	167.3	167.4	167.8	163.8	162.8	142.5	171.5	169.3	162.8	153.3	156.5	165.1	166.6	165.4	152.3	166.7	160.5	154.3	160.9	153.6	144.9	140.5	229	182.1
620	741.7	376.7	189.1	94.79	44.1	24.53	11.47	6.661	2.932	1.635	0.8209	0.04246	121.2	124.6	124.1	164.8	152.7	151.4	187.8	145.2	155.6	168.9	167.9	167.7	164.2	162.8	144.4	174	168.3	160.2	154.2	154.5	169.3	164.7	164.9	155.4	167.4	160	154.5	159	154.1	145.9	140.5	225	182
625	743.9	377.5	187	93.94	45.49	24.33	11.85	6.206	3.069	1.44	0.7583	0.01984	120.9	127.3	125.9	162.9	153.3	152	188.3	144.1	154.5	170.1	166.5	167.7	167.2	162.3	142.5	171.6	171.2	159.4	158.2	157.4	151.1	165.6	164.4	158.3	168	158.8	155.8	158.9	153.9	147.2	142.5	228.3	181
630	741.5	376.3	188.8	92.97	44.66	24.51	11.93	6.27	3.208	1.541	0.8266	0.003325	120.6	126	127.4	165.1	152.3	153.3	187.3	143.1	153.2	168.6	169.2	168.5	164.9	166	142.4	173.6	165.4	158.8	157.9	158.1	157.5	166.1	159.2	155.9	169	160.4	155.8	159.5	154	145.7	142.4	228.4	182.9
635	737.8	375.2	189.1	93.87	44.5	24.15	11.53	6.029	2.909	1.512	0.8256	0.0327	119.9	127.6	127	165.7	153.2	154.3	189	146.7	154.4	171.1	168.2	168.1	165.4	165.5	141.3	169.5	170.5	160.4	150.4	151.1	169.2	165.1	166.3	155.8	167.3	161.9	156.9	160	153.3	147.3	143.2	227.8	184.2
640	738.1	377.2	190.3	94.45	45.21	24.57	11.3	6.232	3.299	1.529	1.005	0.01398	122.9	126.5	125.8	167.5	152.4	152.5	187.9	144	154.7	170.2	167.8	167.1	166.6	162.9	144	169.1	162.8	159.8	153.4	153.6	156.2	157.1	158.2	150.3	166.8	160.8	157.3	160.9	154.2	146.4	143.1	228.1	181.7
645	742.3	376.4	186.6	93.86	44.82	24.6	12.04	5.973	3.03	1.531	0.829	0.02939	119.8	125.7	126.2	164.1	152.3	153.6	189	146.3	154.3	173.4	168.4	168.2	164	163.9	144.1	173.5	165.5	158.1	156.9	158.6	164.7	166.5	162.8	151.5	167.7	160.3	157.7	160.1	154	144.2	140.7	227.3	181.1
650	740.9	378.2	188.5	93.34	44.78	24.59	11.67	6.002	2.924	1.341	0.7968	0.03063	122.1	127.2	125.4	165.8	154.6	153.5	189.9	145.9	154.6	173.1	169.4	167.6	167.2	166.1	142.8	172.5	165.4	159.3	150.5	146.4	168.8	165.8	159.5	146	166.7	159.6	157.4	160.1	155.3	148.3	141.2	227.7	182.9
655	739.6	377.6	188.9	94.59	44.7	24.24	11.84	6.633	2.901	1.456	0.7224	0.01793	120.9	127.2	126.9	167	154	155.1	190.1	145.5	155.3	171	170.1	168.5	167.1	165	141.8	168.6	159.5	159.4	154.3	156.1	170	166.4	154.7	143.9	170.5	160.6	159.2	161.5	154.5	146.6	141.7	227.9	182.1
660	742.6	379.1	189.3	93.96	44.88	24.17	11.8	6.222	3.103	1.376	0.7325	0.04196	121.2	127.2	126.6	165.9	155.8	155.9	188.5	146.4	156.3	171.7	169.4	169.2	166.5	162.3	142.9	172.1	165.5	161.9	163.1	156.1	161.6	167.1	163.9	137.9	166.6	162.5	157.8	160.9	155.3	146.8	144.7	228.2	181.8
665	737.4	378.3	189.2	95.46	45.32	24.09	11.67	5.844	3.061	1.595	0.9083	0.01647	120.8	125.8	127.4	164.5	154.5	155.9	189.8	145	153.9	171.1	170.4	169.7	165.9	165	142.7	171.9	154.5	163.7	162.1	155.7	166	168.4	162.5	138.9	168.9	160.2	158.6	161.9	154.5	148	140.6	229.8	183.7
670	743.3	375.7	190.5	93.89	44.67	24.65	12.04	6.197	3.085	1.549	0.7761	0.03806	119.8	127.7	125.3	166	154.7	154.5	191.7	145.3	154.1	168.8	169.4	166.7	165.9	166.3	143.5	169.2	163.7	161.7	159	155.4	152.4	165.1	165.9	154.2	168.7	161.4	159.4	160.2	155.7	149	142.4	228.3	183.1
675	744.3	376.8	190.4	94.3	45.51	24.53	11.98	6.084	2.924	1.443	0.6765	0.01125	121	127.2	129.8	166.1	152.8	155.6	190.3	146.5	156.3	171	173.2	169	168.4	165.1	142.7	166.9	152.4	162.3	149.3	151.5	164	166.6	166.5	147.7	169.1	161.2	159.7	162.1	154.6	148.3	144.1	231.4	182.3
680	741.7	377.6	187.6	93.73	45.16	24.21	11.58	6.254	2.948	1.484	0.8129	0.03009	122.8	126.7	127.8	166.8	154.4	154	189.4	146.6	153.1	172.7	169.9	170.3	165.8	164.2	141.4	166.2	158	154.1	159	150	157.5	164.7	167.4	155.9	167.7	162.8	159.2	161.8	156.2	148.8	145.4	230.6	185.4
685	742	377.9	190.5	94.16	45.33	23.72	11.74	5.913	2.848	1.378	0.8643	0.02607	122.4	125.9	128.6	167.8	155.2	155.5	192.5	145.7	153.9	171.1	171.2	169.7	165.6	166.1	144	173.5	160.3	163.1	157.4	148.6	163.2	166.7	165.8	146.2	170.9	163.2	159.2	162.1	156.4	149.7	143.6	230.2	182
690	740	379	188.4	93.95	45.21	23.9	11.33	6.106	3.21	1.569	0.9505	0.01733	121.8	128.8	128.7	165.8	154.9	156.1	191.7	146.6	155.9	173.3	169.5	171	168.5	165.2	142.6	169.2	164.3	162	151.3	154	163.7	163.3	156.6	141.7	166.2	162	160.6	161.9	155.3	150.8	142.9	231	182
695	739.3	379	188	94.5	46.33	24.83	11.32	6.086	3.124	1.666	0.6758	0.02354	123.4	128.1	127.3	167.9	153.7	156	192.3	147.9	155.3	172.7	170.3	169.1	168.5	166.1	144.6	172.6	172.6	163	147.4	151.7	159.4	166	161.4	154.2	168.7	163.6	161.6	162.7	158.9	149.8	146.8	233.6	184.1
700	739.9	379.1	190.1	92.04	44.89	24.77	11.45	6.038	3.125	1.398	0.8089	0.01114	123.9	126.5	126.5	167.2	156.5	156	191.5	146.2	156.9	173.8	169.3	168.9	166.4	163.9	143.3	162.5	162.5	162.1	150.4	153.8	157.6	166.9	160.5	150.3	167.7	164.3	159.1	164.2	158.3	148	143.3	231.7	184.3
705	739.5	375	192.5	94.2	44.76	24.78	11.68	6.056	2.94	1.337	0.8755	0.0132	120.2	128.6	128.2	166.1	155.1	154	192.3	147.5	154.5	173.5	170.2	170.2	167	164.5	145.4	173.6	173.9	161.5	149.1	150.5	146.7	165.4	160.6	150.6	167	164.5	159.7	165.8	157.4	149.6	146.2	233.3	182.3
710	742.8	378.7	189.1	93.6	44.7	24.72	11.73	5.86	2.898	1.32	0.9035	0.02345	120.8	126.7	126.7	165.1	156.7	155.7	190.4	145.8	154.8	171.8	171	168.9	167.9	164.6	145.5	173.2	162.9	158.6	151.7	152.8	158.4	160.9	165.7	151.9	167.5	164.6	161.2	163.3	158.4	151.1	146.4	232.7	181
715	743.6	376.2	189.9	93.15	43.65	24.13	12.06	6.498	3.136	1.528	0.7499	0.01226	122.8	127.1	128.6	165.3	156.3	154.6	190.8	146.3	154.9	172	169.2	171	167.3	166.4	143.5	171.7	173.1	158.5	148.1	153.3	159	157.4	150.8	148.9	169.9	163.9	159	164.9	155.4	149.2	145.7	233.4	181.8
720	745.2	375.9	191.5	93.8	45.54	23.95	11.79	6.263	3.172	1.533	0.7307	0.03602	122.2	128.8	126.8	166.6	156.4	155.1	191.5	147.4	154.7	175.2	169.2	170.4	168.5	164.5	142.9	171.9	174.4	156.7	149.9	148.2	164.1	158.3	159.1	150	168.1	165.3	159.9	165.4	156	149	146.4	230.5	184.2

## Sheet: DTT
Time (min)	400 nM Fluorescein	200 nM Fluorescein	100 nM Fluorescein	50 nM Fluorescein	25 nM Fluorescein	12.5 nM Fluorescein	6.25 nM Fluorescein	3.125 nM Fluorescein	1.5625 nM Fluorescein	0.78125 nM Fluorescein	0.390625 nM Fluorescein	0 nM Fluorescein	DTT 0 mM	DTT 0 mM	DTT 0 mM	DTT 0.5 mM	DTT 0.5 mM	DTT 0.5 mM	DTT 1 mM	DTT 1 mM	DTT 1 mM	DTT 1.5 mM	DTT 1.5 mM	DTT 1.5 mM	DTT 2 mM	DTT 2 mM	DTT 2 mM	DTT 2.5 mM	DTT 2.5 mM	DTT 2.5 mM	DTT 3 mM	DTT 3 mM	DTT 3 mM	DTT 3.5 mM	DTT 3.5 mM	DTT 3.5 mM	DTT 4 mM	DTT 4 mM	DTT 4 mM	DTT 4.5 mM	DTT 4.5 mM	DTT 4.5 mM	DTT 5 mM	DTT 5 mM	DTT 5 mM
0	867	435.3	218.4	110.9	57.65	28.71	14.29	7.312	3.582	1.571	0.8725	0.01126	1.025	1.062	0.9419	1.246	1.106	1.101	0.9989	1.378	1.128	1.047	1.253	0.9174	1.141	1.083	1.234	1.064	1.114	1.39	1.242	1.317	1.414	0.9937	1.177	1.042	1.13	1.333	1.53	1.413	1.165	1.409	1.068	1.403	1.216
5	839.2	424.8	216.6	109.9	54.22	27.11	14.3	7.012	3.682	1.667	0.8069	0.0201	0.6357	0.7355	0.5485	0.5922	0.6965	0.6568	0.758	0.6616	0.6833	0.6364	0.6247	0.6046	0.7691	0.6627	0.8624	0.7691	0.6142	0.7102	0.8039	0.659	0.6961	0.5473	0.5141	0.7481	0.7822	0.9228	0.7494	0.9064	0.7395	0.7619	0.7834	0.8172	0.8055
10	825.3	418.6	214.4	105.8	52.92	27.17	13.9	6.701	3.533	1.488	0.9608	0.0156	0.5098	0.6351	0.5636	0.722	0.4688	0.6592	0.5915	0.7408	0.5803	0.4531	0.5519	0.4721	0.7421	0.6249	0.667	0.6186	0.5275	0.7042	0.5372	0.6842	0.6161	0.4639	0.508	0.5179	0.332	0.5981	0.6676	0.6174	0.4787	0.68	0.5414	0.5436	0.4933
15	810.5	407.1	214.5	108.1	52.8	25.65	12.88	6.935	3.398	1.417	0.89	0.02191	0.5624	0.4306	0.4613	0.6159	0.768	0.6255	0.5911	0.736	0.7653	0.4921	0.5951	0.513	0.5516	0.5113	0.5382	0.6128	0.5388	0.538	0.5325	0.6755	0.69	0.4679	0.4625	0.4937	0.4477	0.6269	0.5996	0.5633	0.423	0.4874	0.4511	0.5357	0.4646
20	811.1	408.9	210.7	105.5	51.66	25.37	14.45	6.381	3.324	1.57	0.8779	0.01856	0.6989	0.6197	0.6409	0.6075	0.6161	0.7187	0.6286	0.57	0.5868	0.6516	0.6302	0.5371	0.5646	0.5117	0.7402	0.5305	0.6401	0.7064	0.7104	0.4774	0.5629	0.6227	0.4965	0.5772	0.5313	0.4653	0.6396	0.65	0.5193	0.4592	0.6716	0.5436	0.5156
25	792.7	407.6	207.2	105.6	53.03	25.75	13.01	6.885	3.139	1.568	1.166	0.01979	0.5913	0.4851	0.5999	0.6926	0.6027	0.686	0.7114	0.6957	0.6246	0.7676	0.7076	0.5262	0.6372	0.6106	0.6335	0.6793	0.7576	0.7278	0.6002	0.7413	0.6738	0.5356	0.6282	0.5929	0.776	0.5327	0.4994	0.5268	0.5758	0.699	0.5467	0.5312	0.5214
30	810.9	403.2	212	105.7	53.24	26.04	13	6.455	3.5	1.63	0.9116	0.03018	0.5331	0.6123	0.5656	0.9043	0.6625	0.705	0.7208	0.8082	0.793	0.724	0.799	0.8008	0.6111	0.8872	0.7225	0.7188	0.7417	0.7286	0.6496	0.693	0.6444	0.589	0.6832	0.6974	0.7772	0.6809	0.6036	0.6093	0.6707	0.6952	0.7677	0.6347	0.6018
35	807.9	405.4	210.6	104.6	53.37	26.06	13.14	6.782	3.186	1.58	0.8773	0.03089	0.8274	0.7232	0.6593	0.7821	1.053	0.6739	0.9923	0.7259	1.054	0.708	0.8107	0.8253	0.7308	0.9073	0.6621	0.6137	0.8084	0.9602	0.9185	0.8071	0.7896	0.5302	0.9746	0.921	0.7718	0.7145	0.7949	0.774	0.7898	0.7494	0.7345	0.7872	0.5063
40	814.2	407.6	205.7	103.8	51.93	26.69	13.64	6.126	3.45	1.395	0.9848	0.06584	0.7089	0.697	0.7622	1.086	1.22	0.8353	1.029	0.8323	1.188	0.7615	1.012	0.7096	0.9755	1.01	0.8444	0.8072	0.9435	0.9919	1.076	0.7961	0.8338	0.6869	1.201	0.9981	0.7964	0.6559	0.6856	0.7797	0.936	0.8037	0.8841	0.6359	0.7626
45	803.7	411.3	208.7	105.3	52.41	25.43	12.77	6.633	3.433	1.705	0.9822	0.008867	1.188	0.7117	1.127	1.278	1.383	1.007	1.204	0.7411	1.528	0.7894	1.506	0.8712	0.8839	1.211	0.8995	0.761	1.175	1.292	1.015	0.7872	0.9457	0.7532	1.5	1.266	0.7996	0.8639	0.8544	0.8711	1.12	0.8929	0.8122	0.7838	0.5442
50	808	410	209.2	106.5	51.95	24.54	13.15	6.697	3.484	1.638	0.8403	0.03433	1.247	0.8176	1.047	1.409	1.727	0.8999	1.492	0.8125	1.87	0.9649	2.331	1.013	1.023	1.683	1.047	0.8421	1.259	1.343	1.026	0.9624	0.883	0.9111	1.675	1.321	1.158	1.061	0.9736	1.188	1.294	1.095	1.024	0.8981	0.6661
55	804.2	408.2	206.7	105.3	51.46	27.71	12.82	6.189	3.212	1.797	0.9483	0.01998	1.277	0.9984	1.237	2.085	1.985	1.53	1.558	0.8402	2.226	1.045	2.746	1.117	1.189	1.869	1.145	1.184	1.583	1.619	1.541	1.114	1.06	1.01	2.195	1.639	1.295	1.188	1.472	1.132	1.299	1.138	1.314	0.9283	0.6876
60	819.1	406.4	211.1	103.6	51.29	26.19	13.87	6.781	3.69	1.61	1.083	0.02178	1.93	1.575	1.705	2.325	2.404	1.624	1.915	1.08	2.417	1.212	3.291	1.561	1.475	1.844	1.467	1.181	1.884	1.915	1.711	1.262	1.279	1.185	2.696	2.308	1.543	1.466	1.481	1.356	1.642	1.28	1.672	1.138	0.7578
65	822.2	409.7	207.1	105.3	52.07	27.32	13.61	6.53	3.218	1.79	1.021	-0.003272	2.068	1.637	2.192	2.873	2.929	2.134	2.52	1.193	3.302	1.593	4.078	2.265	1.462	2.216	1.867	1.239	2.045	2.334	1.846	1.46	1.234	1.658	3.627	2.907	1.913	1.476	2.062	1.662	2.058	1.526	1.807	1.308	1.035
70	819.1	410.3	209.2	107	51.23	27.07	13.52	6.052	3.345	1.508	0.9729	-0.0002231	2.71	1.99	2.836	3.829	3.123	2.645	2.675	1.513	3.825	1.503	5.072	2.68	1.986	2.402	2.029	1.555	2.426	2.638	2.342	2.073	1.527	1.612	4.513	3.338	2.212	2.137	2.303	1.945	2.158	1.989	2.407	1.828	1.216
75	812.3	410.8	209.3	104.4	51.39	26.31	13.37	6.675	3.463	1.667	0.9257	0.0324	3.442	2.09	3.494	4.889	3.681	3.263	3.254	1.813	4.637	1.764	6.289	3.785	2.209	3.076	2.476	1.621	2.994	3.226	2.74	2.353	1.714	2.144	5.27	4.14	2.823	2.701	2.899	2.326	2.683	2.071	2.476	1.825	1.224
80	821.4	413.8	214.1	104.4	51.75	25.91	12.98	6.805	3.563	1.459	0.9783	0.03259	4.177	2.818	4.035	5.308	4.241	4.126	3.615	1.889	5.21	2.061	6.937	4.441	2.794	3.296	2.81	1.963	3.611	3.52	3.317	2.54	2.037	2.34	6.054	5.024	2.974	2.835	3.192	2.482	2.977	2.329	2.819	2.216	1.507
85	821.3	415.6	215.1	105.7	50.76	26.05	13.3	6.778	3.258	1.531	0.9401	0.0318	5.539	3.346	4.801	6.22	5.075	5.631	3.92	2.276	6.013	2.357	9.076	5.486	2.903	4.002	3.308	2.117	4.206	3.873	3.598	2.972	2.422	3.063	7.298	6.538	4.061	2.926	4.097	3.208	3.402	2.817	3.062	2.409	1.605
90	825.9	410.9	209.1	105.5	52.09	27.03	13.38	6.547	3.575	1.714	0.9507	0.04738	6.151	4.643	5.614	7.782	6.021	6.477	4.646	2.828	6.169	2.806	10.43	6.847	3.901	4.289	4.034	2.195	5.159	4.631	4.108	3.503	2.846	3.08	8.574	6.93	5.088	3.676	4.834	3.63	3.928	3.568	3.577	2.905	1.909
95	822.2	414.3	212.9	107.4	52.95	26.83	13.38	6.789	3.324	1.764	1.026	0.01617	7.954	5.505	7.18	9.002	6.64	7.905	5.826	3.172	7.574	3.145	12.37	8.445	4.221	4.788	4.441	2.545	5.693	5.41	4.553	4.002	3.595	4.166	9.942	8.667	6.665	4.018	5.285	3.988	4.752	3.913	3.555	3.559	2.276
100	829.5	417.4	212.3	106.5	51.52	26.96	12.68	6.66	3.395	1.605	0.8663	0.05466	10.7	6.775	8.281	10.04	7.893	9.57	6.335	3.697	9.243	3.75	14.52	9.91	5.197	5.175	5.546	3.065	5.971	6.26	5.289	4.504	4.136	4.86	11.59	9.971	7.4	4.455	6.242	4.744	4.606	4.757	4.281	3.784	2.975
105	823.8	416.4	213.5	105.5	51.08	26.26	13.25	6.539	3.796	1.801	0.9848	0.02034	13.31	8.238	9.773	11.56	9.746	11.58	7.076	3.967	9.729	4.454	17.41	11.49	5.454	5.785	6.468	3.274	7.083	6.619	6.229	5.172	4.401	5.644	13.23	12.49	9.018	4.81	7.058	5.273	5.458	5.047	4.812	4.068	3.568
110	827.2	414.5	216.5	108.4	53.35	26.46	13.42	6.786	3.628	1.661	0.8685	0.03952	15.7	9.813	11.33	12.94	10.95	13.15	8.671	4.654	11.36	4.949	20.08	13.41	6.612	6.746	7.034	3.666	7.566	6.754	6.926	5.346	5.159	6.608	14.22	14.17	11	5.473	8.017	5.838	6.212	5.832	5.393	4.468	4.279
115	824	420.3	214.2	107.4	53.1	26.97	13.38	6.808	3.432	1.654	1.158	0.03087	19.49	11.14	13.75	14.47	13.4	15.77	9.708	4.948	12.66	5.769	21.53	14.88	6.987	7.786	7.717	3.739	8.807	7.737	8.419	6.147	5.369	7.24	16.24	16.76	13.06	6.286	9.579	6.52	6.718	6.936	6.36	5.249	5.171
120	830.7	414	213.5	106.8	51.48	26.09	13.83	6.825	3.541	1.576	1.058	0.03101	22.25	13.97	14.68	15.73	15.4	17.93	10.89	5.554	13.72	5.923	23.9	17.09	7.132	8.357	8.946	4.559	9.951	9.025	9.84	6.632	6.227	8.402	19.06	19.52	15.62	6.928	11.41	7.2	7.602	7.198	7.551	5.439	6.288
125	829.7	417	214.8	106.9	52.62	27.11	13.78	6.657	3.547	1.64	0.8841	0.01999	26.23	15.99	17.09	17.91	17.38	20.25	12.42	5.742	15.36	7.018	27.21	18.73	8.602	9.287	10.24	4.706	10.08	9.962	10.53	7.034	6.035	9.579	21.65	21.7	18.22	7.824	12.89	8.283	8.863	8.518	7.93	6.343	7.169
130	842.8	415.1	212.3	107.4	54.21	27.5	13.29	6.801	3.44	1.72	0.9752	0.02853	29.95	19.19	20.49	19.07	20.1	22.11	14.85	7.3	17.83	7.648	31.42	20.32	9.944	10.73	11.71	5.481	11.92	10.34	11.58	7.943	7.311	11.72	22.91	25.08	21.13	9.351	14.23	9.769	9.647	9.175	8.948	7.049	8.28
135	844.2	417.7	215.8	106.8	53.67	26.74	13.29	6.898	3.265	1.575	0.9079	0.02689	34.28	21.61	23.3	20.55	22.8	24.65	15.68	8.295	19.32	8.774	35.1	23.99	10.66	12.88	13.05	6.18	12.83	11.27	13.13	8.216	8.088	12.68	26.5	28.89	24.77	10.53	15.99	10.57	11.04	10.53	10.83	7.87	10.04
140	841.4	419.2	215.5	106.5	53.39	27.18	13.46	6.132	3.462	1.587	0.8834	0.03621	39.95	24.63	26.55	24.33	27	29	17.86	9.067	22.26	10.24	38.58	26.14	12.24	13.66	14.14	6.867	15.43	12.37	14.93	9.744	9.092	14.6	29.68	32.84	26.87	12.07	18.13	12.06	12.76	11.99	11.16	8.588	11.79
145	836.4	421	215.5	107.1	52.83	26.66	13.18	6.84	3.953	1.716	0.7285	0.04216	43.88	28.93	29.97	29.4	29.06	32.37	20.12	10.18	24.38	11.65	43.2	29.23	13.88	15.88	15.97	7.703	16.13	13.83	16.44	10.43	9.849	17.04	32.78	35.8	30.96	14.1	20.58	13.8	14.5	13.18	13.37	9.186	13.09
150	842.6	422.5	216.3	105.9	52.97	27.41	13.27	6.407	3.557	1.472	0.9152	0.0573	50.08	31.79	34.49	31.75	33.31	35.21	22.79	11.4	26.76	12.95	48.29	32.29	14.46	17.39	16.57	8.36	18.1	14.98	18.12	11.59	10.55	19.3	36.16	40.21	36.7	15.33	24.03	15.32	15.69	14.92	14.02	10.6	15.43
155	842.4	420.6	216.4	109.4	52.65	27.55	13.17	6.62	3.421	1.504	1.035	0.0333	55.73	36.93	37.38	37.23	37.45	39.58	25.2	13	29.76	14.67	51.87	35.45	17.2	19.31	19.05	9.082	19.1	16.28	20.73	13.08	11.72	21.08	40.23	44.09	40.2	17.95	27.03	17.64	18.08	15.96	16.32	11.69	16.47
160	844.5	419.7	216	109.5	52.57	26.88	13.27	6.701	3.751	1.676	0.9513	0.01777	61.77	42.07	41.04	40	41.15	44.42	28.42	14.75	32.99	16.92	58.94	38.74	18.95	22.17	20.52	9.951	20.77	17.8	22.38	13.9	12.72	22.64	43.91	48.65	45.26	19.91	29.82	19.43	20.2	17.95	17.59	13.9	20.52
165	840.9	419.6	218	109.5	53.28	27.96	13.89	6.79	3.623	1.723	0.8251	0.02914	66.09	47.48	47.18	44.67	45.06	48.1	32.13	17.27	36.46	17.97	62.52	45.3	21.68	25.23	23.08	11.11	22.62	19.45	24.95	16.17	13.71	26.15	49.7	54.04	49.96	22.56	32.46	22.3	22.91	20.43	19.64	15.16	22.25
170	839.1	423.1	216.9	108.5	51.71	28	13.8	6.857	4.021	1.428	1.018	0.04667	72.5	51.47	52.43	49.75	50.04	55.3	36.28	19.89	40.9	20.52	68.01	47.8	23.33	27.91	24.52	12.19	25.58	21.59	27.21	17.62	15.32	29.05	54.73	57.35	56.79	25.32	36.53	24.95	24.98	22.21	21.86	16.75	25.09
175	842.6	420.3	217.5	106.8	53.18	27.69	13.55	6.42	3.2	1.769	0.9825	0.04694	77.18	58.2	56.28	53.35	54.55	64.79	38.01	21.1	44.85	22.39	73.55	51.5	27.07	30.46	27	12.95	28.03	23.88	30.34	19.91	15.74	31.27	60.46	62.47	62.97	28.82	40.75	26.61	28.39	24.23	24.37	18.33	27.82
180	840.6	420.4	219.4	108.8	53.01	27.03	13.49	6.692	3.743	1.659	0.9908	0.007585	87.75	62.55	61.93	60.47	59.9	71.36	42.61	23.41	47.45	26.5	78.43	53.72	29	34.45	29.42	14.95	29.49	26.73	33.73	21.96	17.24	35.91	66.02	68.51	68.27	31.98	45.1	29.35	31.03	26.45	26.79	20.14	29.86
185	849	424.6	218.1	107.7	53.14	27.42	14.06	6.571	3.839	1.609	1.041	0.01667	97.19	69.73	66.25	65.17	63.13	79.41	46.84	26.42	53.7	29.28	85.65	57.36	31.34	37.46	32.18	15.38	33.64	29.36	35.6	23.77	19.45	39.44	71.18	75.88	76.82	35.79	47.73	32.73	33.28	29.4	29.7	22.09	31.76
190	845.5	424.1	216.8	107.6	53.63	26.86	13.78	6.793	3.566	1.617	0.9032	0.01556	98.92	74.91	72.85	70.8	69.17	86.26	50.99	28.35	57.2	33.15	91.83	62.89	35.48	40.89	34.48	17.18	36.64	30.97	40.57	26.63	20.59	41.93	77.61	84.96	85.71	39.64	52.69	35.32	35.24	31.36	31.15	24.99	33.9
195	853.8	422.4	216.8	108.6	53.04	27.72	13.31	6.565	3.519	1.57	0.8368	0.03679	103.7	82.04	77.8	76.15	74.14	92.31	54.67	31.75	61.31	36.48	95.58	68.68	39.88	44.31	37.19	19.47	40.18	33.94	44.82	29.14	22.69	46.27	82.85	94.15	91.4	44.8	56.38	38.55	41.09	34.08	34.74	27.31	37.82
200	856.5	425.7	215.4	110.8	53.41	27.45	13.42	6.352	3.529	1.692	1.053	0.03134	113	88.25	84.28	81.98	77.96	100.9	59.93	35.04	66.35	41.34	103.6	76.39	42.76	49.95	41.35	21.8	43.54	37.9	48.27	31.1	26.26	50.21	90.31	97.96	99.53	49.72	61.47	42.19	44.92	37.8	38.23	29.69	42.25
205	851.6	427.4	218.9	109.7	52.9	26.56	13.74	6.461	3.476	1.669	0.9587	0.04354	117.7	94.55	92.41	89.49	92.4	107.7	65	37.89	71.45	46.11	109	82.92	46.7	52.66	44.64	24.09	46.93	40.91	52.61	34.89	29.01	54.34	95.83	106.4	103.7	55.12	65.57	46.86	47.94	41.48	41.69	32.45	48.37
210	851.2	427.6	217.6	110.4	52.92	27.5	13.84	6.528	3.951	1.676	0.8617	0.05639	123.1	99.83	98.85	96.18	99.37	114.5	70.48	41.48	77.52	51	111.6	86.85	50.22	57.2	48.11	26.53	51.85	45.03	55.64	38.28	31.95	57.39	103.4	109.1	110	58.97	70.12	50.89	51.83	43.52	44.16	34.88	51.35
215	852.1	429	220.6	109.8	52.59	27.04	14.18	6.346	3.466	1.708	0.9711	0.01837	128.2	106.6	105.9	103.4	105.6	121.7	75.71	45.07	82.37	56.07	117.4	91.87	53.75	61.89	51.36	30.92	56.07	48.37	60.24	41.5	35.05	64.3	111.3	114	116	65.75	76.11	54.48	56.23	48.16	48.23	39.72	56.04
220	851.9	425	217.9	109.3	52.9	27.78	13.86	6.784	3.64	1.6	0.9312	0.0198	132.1	110.6	109.5	112	110.3	124.8	82.15	47.93	88.38	61.52	123.6	98.39	59.27	66.02	56.92	34	59.81	51.75	65.33	44.41	39.83	68.38	117.9	116.3	121.4	69.87	82.94	59.14	60.13	52.23	52.03	42.86	59.66
225	858.8	424.9	221.9	110.9	52.13	27.53	14.33	6.568	3.671	1.826	1.124	0.0482	138.7	113.4	117.2	116.3	118.1	129.3	87.23	53.37	93.29	66.99	126.7	109.9	62.67	70.66	60.19	37.54	64.83	54.33	69.99	49.35	44.44	76.7	123.6	119.9	128.9	75.98	88.87	63.34	64.4	54.48	55.3	46.2	60.45
230	855.4	428.5	219	108.7	53.22	27.33	13.29	6.696	3.653	1.669	1.022	0.03559	143.8	118	124.9	124.5	124.6	134.4	94.22	57.41	102.7	72.67	128.8	110.3	67.91	75.54	64.47	41.81	66.48	58.49	73.34	52.65	48.77	82.93	130	123.4	130.5	84.71	93.83	69.47	71.92	60.42	57.54	47.99	62.89
235	854.1	427.7	216.6	109.5	53.55	26.75	13.93	6.56	3.2	1.795	1.061	0.01829	145.8	121.1	130.1	130.2	126.6	134.4	101.8	61.27	109.3	77.95	133.8	115	71.97	84.32	70.63	46.29	72.59	63.16	80.21	56.12	53.97	87.99	134.1	126.9	132.9	89.9	98.98	76.74	77.25	66.55	66.17	53.68	64.11
240	854.5	427.4	220.1	110.9	53.06	28.01	13.74	7.508	3.459	1.483	0.955	0.02094	150.3	125	136.4	136.2	128.5	138.1	108.3	65.31	114.5	83.56	134.9	116.7	77.69	89.92	74.52	49.22	80.39	65.19	84.58	61.12	58.4	92.99	139.9	129.5	137.8	95.08	103.2	80.99	81.97	70.96	72.13	57.57	67.03
245	861.6	424.8	221.5	110.9	54.05	27.71	13.91	6.915	3.298	1.733	0.9937	0.01246	153.6	129.7	139.7	144.6	134.9	144.4	115	69.37	120.4	89.47	139.3	120.3	86.38	93.73	82.13	54.45	87.23	71.5	89.81	64.5	63.08	99.08	142.7	133.1	140.3	102.6	107.3	86.53	87.34	76.58	77.19	62.28	68.29
250	859.2	429.4	222.2	109.2	54.63	27.35	14.32	7.024	3.466	1.777	1.006	0.04559	154.9	132	147.6	149.1	138.8	146.9	120.5	77.81	123.8	97.1	144.3	120.6	89.43	99.27	88.68	57.81	95.32	75.15	94.18	70.19	67.45	104.6	146.2	133.6	144.5	105	111	91.45	91.82	81.27	80.23	67.78	69.22
255	863.1	428.7	220.6	109.4	53.88	27.01	13.56	6.485	3.596	1.749	0.9429	0.0319	161	134.6	148.9	151.9	140.1	152	125.9	85.01	126.2	102.1	147.7	125.8	94.98	105.1	93.96	63.19	98.12	81.7	99.9	75.94	73.26	112.5	150.6	137.9	145.4	114	115.6	96.82	96.23	85.68	85.65	73.09	69.87
260	864.6	428.2	219.5	111	53.39	27.97	13.97	6.306	3.521	1.613	0.837	0.05535	161.9	137.4	151	158.3	142	156.7	130.6	88.61	130.6	107	149.7	127.1	99.23	111.8	98.71	68.83	105.2	86.6	107.8	80.38	80.56	115.9	152.9	137.2	145.5	116.6	118.7	101.8	101.5	91.09	88.81	77.65	71.71
265	856.5	427.4	218	110.2	53.06	27.87	13.91	6.878	3.555	1.721	0.9737	0.01993	161.4	139.9	154.2	161.4	145.1	158	136.9	99.46	132.6	115.1	153.4	128.7	105.7	112.8	101.5	72.88	111.9	91.81	111.9	85.96	86.59	122.5	156.2	140.4	147.4	120.7	121.6	105.6	106	93.14	93.82	80.52	72.07
270	854.9	422.2	217.6	109.7	53.18	27.7	14.41	6.832	3.507	1.783	0.9918	0.03296	163.9	141.4	158.3	162.5	148.8	161.3	142.9	102.6	137	117.9	154.5	130	110.5	118.1	108.6	78.25	115.4	95.42	113.2	89.35	91.05	125.4	159.8	140.7	149.3	126.2	122	108	109.9	98.37	96.42	85.69	73.75
275	856.2	425.9	218.5	109	52.46	27.71	14.05	6.881	3.613	1.788	0.774	0.03272	163.7	141.9	159.1	167.6	151.1	166.5	148.7	108.7	139.3	122.1	156	132.1	115.3	122.1	111.3	82.94	118.5	100.5	119.3	94.41	93.89	128.3	161.1	142.5	150.2	130.7	126.9	113.4	115	99.65	100.7	89.42	73.6
280	855.8	419.7	217.6	109.4	52.65	27.3	13.71	6.997	3.457	1.573	0.9914	0.02497	167.6	144.8	162.3	171.7	153.6	169	151.3	115.7	139.4	125.4	159.6	134.3	120.1	125.3	115.6	86.99	123.8	105.5	124.7	100.3	99.29	135.9	166.8	142.6	153.3	134.4	127.7	115.5	114.2	106.1	103.6	93.51	73.72
285	857.2	426.5	219.5	109.2	53.29	27.21	13.52	6.312	3.73	1.741	1.006	0.03854	170.8	149.5	163.8	175.3	155.7	172.3	154.3	121.9	143.1	131	162.5	135.8	125.8	127.6	122.2	91.45	128.6	110.6	125.5	103.1	105.1	139.1	167.2	142.8	150.6	137.5	132.4	119.1	116.4	108.2	107.3	95.6	74.26
290	856.5	426.8	219.6	110.7	53.97	28.65	14.3	7.095	3.568	1.529	0.8939	0.03974	171.9	151	167.2	176	158.7	177.6	159.9	128	146.3	133.3	165.2	139	126.7	131.7	124.4	96.42	132.3	115.4	128.5	110.8	109.9	140.8	168.9	144.6	153.5	139.7	135.2	122.2	120.3	110.3	109.1	101	74.99
295	859.5	425.8	218.7	110.4	53.74	27.03	13.45	6.486	3.5	1.569	0.8519	0.01742	171.2	149.6	168.3	175.3	158	176.6	161.5	130.3	149.1	138.5	164.4	140.1	132.2	135.6	130.2	102.4	133.5	117	131.9	112.4	114.8	144.7	170.6	147.3	158.1	143.1	135.1	125.5	122.5	111.2	113	103.2	75.59
300	862.5	427.4	219.2	109.3	53.85	27.2	13.77	6.627	3.601	1.705	0.915	0.0266	172.8	152.7	167.9	180.4	162.4	182.6	165.5	135.6	156	139.9	167	140.9	137.3	137.2	132.1	107.3	136.9	123.2	136.3	116.5	120.5	146.3	174	148.2	156.6	143.6	136.6	126.7	125.3	114.8	113.8	107.4	76.17
305	865.7	431	220	111.7	53.94	26.83	13.25	6.897	3.441	1.857	0.9306	0.02304	175.2	153.6	170.5	180.5	165.4	183.2	166.2	142.3	159.5	141.8	167.9	141.6	138.2	139.4	135.7	112.4	139.8	128	139.1	121.5	125.3	148.8	173.3	146.8	158.3	145	139.6	128.2	126.3	113.9	115.1	109.6	77.49
310	863.1	427.1	219.1	111.6	53.88	27.65	14.64	6.933	3.578	1.823	1.042	0.0134	175.5	155.5	174.7	182.2	164.7	185.7	166.2	147.6	161.1	143.5	170.6	141.6	142.1	141.1	139.7	117.2	141.6	131.8	140.8	125.1	128.3	149.7	179.5	149.3	160	147.4	138.7	131.1	127.2	119.3	117.1	110.7	77.65
315	864.9	430.4	219.6	111.4	54.47	28.11	13.83	6.603	3.43	1.855	0.9118	0.009342	176.1	158.3	176	187.1	168.3	186.4	171.3	150.6	163.4	146.9	172	143.9	143.5	143.2	141.8	119.6	144.4	136.5	141.9	128.8	131	153.6	180.3	150.1	160.8	151	143.5	132	129.9	117.5	119.3	112.8	78.42
320	868.2	430	220.2	111.3	53.75	28.14	13.86	6.709	3.736	1.682	0.909	0.02095	176.6	157.8	176.7	189.4	168.1	189	174.1	152.9	163.3	150.1	172.9	146.1	147	143.1	146.3	125	147.7	138.3	145.2	132.6	134	155.2	180	150.6	160.6	152.5	142.9	134.7	131.2	119.9	118.8	115	79.96
325	864.6	426.6	219.4	110.6	53.46	28.34	14.48	6.538	3.643	1.796	0.845	0.0216	177.4	158.4	178.3	189.6	171.3	190.3	174.9	157	164.8	149.8	177.8	146.7	148.8	146.7	145.9	127.6	148.6	142.9	144.2	134.4	138.9	156.4	183.2	151.7	159.8	153.3	145.3	135.3	131.1	121.3	120.2	116	79.57
330	866.2	428	223.8	110.6	51.96	27.62	14.16	6.864	3.73	1.827	0.9402	0.04009	178.2	159.6	178.3	189.4	169.6	190.6	175.6	160.8	166	150.4	174.7	146.2	151.6	149	148.3	130.1	149.4	144.8	147.7	137.9	140.8	157.5	183.9	151.7	160.9	155.6	145.5	137.8	133.8	124.2	121.2	118.8	81.08
335	870.2	429.4	223.5	112.2	54.47	28.04	14.03	6.647	3.504	1.747	1.009	0.02673	182.2	160.4	180.7	190.7	173.8	192.3	178.3	159.8	167.9	153.6	178.8	149.3	154	147.2	149	135	152.9	147.4	148.9	138.6	143.3	160.8	182.7	151.6	163.9	155.3	146.9	138	134.9	124	122.8	119.2	78.94
340	869.8	429	222.1	112.6	54	27.47	13.72	6.795	3.783	1.915	1.124	0.04629	178.6	161.6	179	195.2	175.2	196.2	179.2	163.6	168.2	154.1	180.6	148.7	154.1	148.8	152.5	136.4	152.3	148.7	151.3	141	146.9	160.7	186.9	150.9	162	158.2	149	139.2	137.6	125.1	124.5	122.2	78.74
345	868.3	433.5	222.4	110.9	54.53	27.51	13.78	6.92	3.711	1.655	0.9778	0.01528	181.4	163.5	178.8	195.1	173.1	195.3	180.3	166	172	156.4	180.9	150	155.2	149.9	153.3	140.9	153.4	153.1	151.9	142.4	148.2	163.3	185.1	153.4	163.5	158.4	148	139.7	137.8	125.2	124.5	122.6	80.29
350	868.5	428.3	221	110	54.4	27.77	14.38	7.028	3.659	1.786	0.9226	0.02677	183.1	163.4	182.2	195.2	173.5	196.1	184	169.9	172.8	157.5	179.1	150.3	157.6	151.8	154.3	144.5	154.9	152.2	153.3	142.9	149.7	163.5	184.5	154.4	164.8	161.1	149.8	141.7	136.9	126.5	127.6	123.6	80.14
355	874.9	428.9	224.3	112.7	54.54	27.2	13.85	7.003	3.766	1.848	0.958	0.03959	183.7	165	184.6	193.4	178.8	197.5	181.6	172.3	175.1	160.4	181.4	153	157.7	154.1	155.6	144.7	154.8	152.9	153.6	146.9	150.3	163.2	185.1	155.3	165.4	162.7	151.8	142	136.4	126.8	126.8	123.2	81.84
360	871.2	429.6	221.5	111.6	55.36	28.38	14.48	6.374	3.624	1.721	1.07	0.03267	182.8	166.1	182.6	195.8	176.1	200.6	182.7	171.5	175.3	159.6	182.7	151.2	159.7	154.6	156.7	144.4	159.3	155.9	155.1	147.8	150.2	166.2	189.5	154.7	167.6	162.2	150.9	142.6	138.3	128.7	129.3	125.7	79.62
365	870	426.4	222.2	110.5	54.62	28.69	14.36	6.626	3.496	1.923	0.9617	0.04142	185.6	164.9	184.2	196.4	179.4	199.9	185.3	174.2	175.7	161.4	184	152.5	159.9	154.7	157.3	150.7	159.3	156.5	154.8	148.8	152.7	166.5	188.9	154.6	166.1	161.7	151.8	143.6	139.3	129.2	127.5	124.1	81.68
370	870.6	427.1	220.9	111.5	53.9	27.7	14.18	6.75	3.573	1.79	1.083	0.03009	187.6	165.5	186	198.3	181.2	200.3	185.3	175.2	177.3	159.6	183.5	152	161.3	158.6	159.1	146.3	159.2	156.9	156.8	148.4	154.1	167.2	190.1	157.4	168.2	163.7	151.5	143.8	141.2	128.9	129.1	126.5	81.7
375	876.2	431.1	222.3	112.5	53.65	28	14.82	7.004	3.423	2.084	1.012	0.04221	186.3	166.9	188.4	199.8	180.2	204.8	186.6	178.5	178.6	160.5	184.3	155.1	161.8	156.9	159.1	149.8	158.8	158.6	157.7	151.2	152.7	167.5	190.6	157.1	166.7	163.1	153.9	144.7	140	128.9	129	126.6	80.84
380	876.3	431.7	223.5	111.4	54.07	28.57	14.15	7.205	3.671	1.729	0.9268	0.04063	186.4	168	186.6	199.9	180.9	204	186.7	178.8	179.8	161.7	187.5	152.7	161.5	156.4	158.7	153.6	161.2	159.3	157.9	151.5	155.7	169.4	189.4	156.1	168.9	165.3	152.5	146.8	139.6	131.7	130.1	126.5	81
385	871.9	436.5	222.8	110.7	54.33	28.22	13.7	6.784	3.614	1.899	0.8369	0.01209	188.5	167	188.9	199.2	180	205.5	186.5	179.9	177.8	162.2	186.6	153.3	161.6	159.3	160.7	153.1	161.3	162	160.5	152.4	156.6	168.3	191.4	157.4	168	164.9	154.5	148.4	142.2	130.4	130.3	129	80.55
390	875	429.3	220.2	111.6	54.11	27.7	13.73	7.245	3.742	1.733	0.9862	0.009027	188.9	171.5	187.4	201.9	181.3	203.9	189.4	181.6	178.9	163.3	188.5	155.2	161.1	156.5	160.5	153	163.5	161.7	160.5	152.7	157	170.5	192.8	157.3	167.1	164.4	156	146.8	141.3	129.9	131.4	128.8	81.71
395	880.7	436.7	221.5	112.1	54.11	28.14	14.48	6.456	3.48	1.581	0.9107	0.03848	188.5	170.1	186.7	199.5	181	206.1	188.5	180.5	178	165.3	184.9	153.8	165.2	159.8	163.3	155.1	163.2	159.9	161.1	155.3	161.1	168.8	192.3	156.8	167.5	167.7	156.8	146.6	143.4	131.3	130.7	128.9	82.73
400	879.1	428.1	220.7	111.4	54.32	27.54	14.07	6.602	3.784	1.808	0.9458	0.08564	189.5	169.3	190	200.3	182.4	208	191.4	182.9	180.7	164.6	188.4	155.4	165.1	160.4	162.1	156.4	164.4	165.2	162.9	154.9	156.4	170.1	194.4	159.5	167.7	165	156.6	146.4	143.5	132.6	132.3	129.1	82.39
405	881.1	433.4	220.9	113.5	54.82	28.2	14.14	6.5	3.492	1.854	1.053	0.02551	187.3	168.3	188.9	204	183.3	207.4	190.9	183.6	183	165.6	188.8	157.7	165.8	159.9	163.6	159.3	163.6	162.6	162.3	155.5	159	170.4	193.4	158.1	169.3	166.5	157	147	145.2	132.4	131.6	130	81.64
410	876.8	431.3	221.8	113.8	53.91	27.97	13.96	6.735	3.423	1.588	0.9461	0.04197	190.5	168.9	190.6	205.2	183.3	209.6	191.2	186	182.9	164.6	190.3	157.9	166	161.6	163.2	159.4	165.7	164.5	163	155.7	161.9	170.2	196	158.9	169.1	168.3	157.4	148.1	143.8	132.1	133.1	128.6	81.62
415	878.7	429.9	221.9	111.4	54.19	28.52	14.58	6.651	3.512	1.931	0.9335	0.0223	189.3	170.4	190.7	204.8	181.9	208	192.1	184.9	179.9	166.3	191.3	159.9	165.8	163.9	165.6	156	168	163.3	163.2	155.6	162	169.6	196.1	158.5	168.3	168.9	156.9	149.4	145.2	133.5	131.5	128.9	83.3
420	877.8	434	223.2	112.5	52.88	28.08	14.87	6.99	3.577	1.84	0.9567	0.04778	190.8	171.8	190.5	204	183.9	211.3	194.7	187.3	182.9	166.6	189.6	159.2	167.4	161.2	166	158.8	166	164.1	165.2	155.2	160.3	174.1	197	159.3	170	169.1	159	149.3	142.8	135	135.5	134.4	83.14
425	881.9	435.1	222.7	111.6	54.01	27.28	14.08	7.11	3.622	1.625	0.9386	0.0005812	194	171.7	191.5	205.5	184.9	211.8	193.3	186.3	184.2	166.7	190.1	158.9	166.7	161.1	166.3	160.9	167.4	166.4	164.9	157	163.1	172.9	194	160	169	169.5	158.2	150.2	145.1	134.7	132.8	130.2	81.82
430	886.2	432	223.2	110.6	55.07	28.24	14.36	6.883	3.488	1.617	0.9927	0.02062	191.7	173.4	190.8	205.1	182.2	209.8	195.5	190.3	183.8	169	191.9	159.6	169.3	161.5	168.3	162	166.1	166.1	165.8	158.4	162.9	173.4	196.8	160.4	169.2	168.5	158.8	149.6	148.2	134.1	134.4	129.6	83.69
435	881.5	433	223.1	111.6	54.48	28.56	14.13	6.588	3.578	1.638	0.8425	0.0438	193.8	174.5	191.3	206.6	185.6	209.7	191.8	186.9	183.2	169.2	191.9	159.1	169.2	161.4	167.5	161	167.4	165.3	166.1	156.3	165.1	174.9	195.5	161.4	171	170.2	158.6	150.6	148	135.7	134.6	132.2	83.93
440	883.8	436.6	225.2	113	53.42	28.31	14.51	6.866	3.528	1.889	0.9823	0.02846	193.4	173.1	191.7	205.5	186.7	211.6	195.9	187.9	185.2	167.2	193.6	159.8	167	163.7	166.9	162.7	168	166.3	166	157.2	163.9	174.4	197.7	160	171.1	170.1	158.2	149.4	145.7	134.1	134.5	131.2	83.26
445	882.4	433.7	225.8	111.2	53.85	28.33	13.76	6.635	3.768	1.79	0.9751	0.0308	193.3	174.5	191.9	205.4	186.8	208.9	196	189.3	186.4	167	194.9	161.7	171.7	165	167.9	161.8	169.1	169	167.9	160.1	163.9	175.6	198.5	160	171.8	170.8	158.6	150.4	147.5	135.4	134.2	132.2	84.03
450	884.5	430.3	222.7	112.8	53.93	27.47	14.17	6.468	3.599	1.927	0.929	0.03073	193.3	174.8	194.3	209.3	187.9	213.9	196.3	190.8	185.3	169.4	192.6	156.9	169.6	164.4	168.9	164.2	167.7	165.8	166.8	158.7	164.4	177.2	200.2	162.5	172.4	169.7	160.1	152.3	147.2	134.1	135	131	83.82
455	879.8	433.4	223.2	113.2	53.95	28.44	13.85	6.802	3.916	1.74	0.9304	0.03803	196.2	175.1	193.7	209	188.2	215.9	195.8	191.6	184.7	170.2	194.1	160.2	170.9	165.9	168	162.8	170.9	168.6	168.4	157.6	165.1	176.4	200.1	160.5	171.6	171.4	160.2	152.4	145.9	135.3	134.3	134.4	84.26
460	884.8	437.4	224.2	111.7	55.67	28.38	14.01	6.384	3.566	1.993	1.163	0.02514	195.9	176.8	194.2	208	186.6	215.2	198.7	190.6	187.4	170.3	195.6	161.8	171.1	164.9	169.5	162.5	171.1	169.5	168.7	159.8	167.6	175.5	197.8	161.9	170.1	170.7	157.8	151.7	146.3	135.7	136.4	133.7	85.87
465	882.5	437	223.1	112.8	53.39	28.54	14.98	6.636	3.537	1.529	0.9635	0.02791	194.5	176.1	195.9	208.9	186.9	214.6	196.6	193.5	186.4	173.3	196.1	162.5	171	167.3	170	163.2	169.2	170.5	167.2	158.6	166.4	176.3	199.5	162.6	172.7	172.1	161.5	153.3	148.4	137.8	137.2	134.3	84.21
470	881.5	435.9	225.7	111.7	53.65	28.37	14.66	6.792	3.897	1.742	0.9255	0.03516	194.2	177	196.4	211.3	188.2	216.8	194.9	191.6	187.3	171.5	194.2	161.1	170.3	167.4	170.9	165.9	172.3	168.9	168.5	159.8	167.7	178.3	199.3	165.1	173.2	174.1	161.8	154.4	148.4	136.1	136	135.6	84.38
475	885.8	437.4	224.3	112.5	54.02	27.96	14.21	6.479	3.756	1.987	1.033	0.02443	197.1	176.6	196.3	211.8	189.8	216.5	197.5	191.5	190.7	172	196.2	162.1	172.1	166.4	172.2	164.8	170.4	173.6	171.5	160.1	167.9	178.2	203	160.9	175.8	172.1	157.3	152.9	148.1	136.8	136.9	134.6	83.57
480	884.8	434.2	222.1	111.9	54.27	28.02	14.54	6.542	3.592	1.804	1.078	0.03298	195.6	175.8	198.2	213.6	191.8	217.4	200.2	194.3	186.5	171.1	196.1	165.3	173.4	167.6	171.5	164.8	169.9	171.3	169.9	160.2	169	177.5	201.7	164.1	175.6	171.6	161.8	152.7	149	135.6	138.3	134.1	83.86
485	886.4	435.2	225	113.1	54.44	28.28	13.89	7.055	3.553	1.705	0.9569	0.02794	196.4	177.5	198.1	210.6	189.3	216.4	198.3	194.1	189.5	171.2	196.1	163.2	172.8	166.6	171.3	167.9	171.4	172.6	169.6	162	166.6	177.5	200.8	162.9	173.7	172.7	161.6	154.8	149.3	139.7	137.5	134.4	84.72
490	889.4	430.5	224.3	112.2	54.83	28.72	14.37	6.977	3.601	1.783	1.082	0.008179	199.2	177.3	197.7	210.9	192.3	214.7	198.6	193.9	187.5	170.9	199.8	163.4	171	168.1	172.8	165.7	169.5	171.6	170.6	162.1	170	178.4	201	162.2	175.3	174.2	162.2	152.8	148.3	138.8	136.4	136.9	84.76
495	879.8	432.1	223.6	113.6	54.18	28.48	14.35	6.603	3.715	1.842	0.9029	0.03661	198.7	177.9	195.8	213.1	192.9	220.3	200.2	195.9	189	172.7	198.6	164.2	173.3	165.9	173.4	166.1	171.5	171	170.6	161.7	169.1	179.3	202.4	164	174.8	173.7	161.6	155	147.2	135.1	138.7	135.6	85.25
500	886.6	438.1	222.9	111	54.45	28.06	14.68	6.432	3.514	1.799	1.092	0.04656	197.6	179.2	200	211.8	191.4	218.3	200.9	195.6	190.5	174	197.7	163.4	173.5	169.4	172.1	167	173.2	172.6	170.1	162.6	168.5	178.2	202.1	162.6	172.5	174	162.1	152.3	151.6	137.8	139.6	136.5	85.27
505	884.4	434.1	225.5	111.2	54.3	28.23	14.64	6.719	3.629	1.91	1.019	0.0307	198.3	180	198.3	214.3	192.3	219.6	199.4	194.8	191.5	174	200.3	165.1	172.5	170.8	174.3	167.8	173.7	173.7	173.2	163.9	168.5	180	201.8	164.9	175.2	172.9	162.5	154.8	148.6	138.7	137.5	135	84.92
510	884.3	435.9	223.1	113.8	55.95	28.37	14.54	6.71	3.53	2.226	1.07	0.0239	199.1	179.4	198.4	212.2	193.2	220.3	201.4	195	189.5	174.8	198.9	164.1	175.1	170.4	171.5	168.2	172.5	171.9	171.5	163	169.9	180	203.7	164	174.6	175	163.2	154.3	150	140.1	140.2	136.6	84.25
515	889.7	430.5	224.2	112.6	54.89	27.33	14.48	6.595	3.381	1.823	0.9981	0.03749	198.2	180	199.6	215.6	190.2	218.5	202.3	196.2	190.8	173.5	198.4	162.7	175.2	169.3	172.8	167.4	173	173.3	171.6	162.4	170.7	180.7	202.7	162.3	175.9	172.2	162.4	154.6	149.6	138.7	138.7	135.6	84.98
520	886.8	433.7	223	114.8	55.45	27.64	14.31	7.23	3.68	1.572	1.003	0.0564	199.1	182.2	200.5	212.5	191.5	220.6	203.5	196	191.1	172.6	201.9	164.4	175.5	168.8	175.7	169	172.8	173	172	162.3	169.7	178.6	202.5	165.6	174.3	175	162.3	157.1	149.4	138.4	139.5	135.5	86.19
525	887.5	436.9	223.9	113.4	54.96	28.41	14.67	6.557	3.606	1.537	1.027	0.02372	200.4	183.2	199.9	214	192.5	220.9	202.7	194.8	192	176.9	200.6	165.1	174.8	169.5	174.7	168.7	172.8	172.8	170.6	163.3	171.2	180.9	203.9	165.8	175.8	175.6	164.5	154.7	150.8	137.9	139.4	138.1	86.02
530	885.5	436.1	225.6	114	53.27	28.17	14.06	6.586	3.832	1.894	1.046	0.02021	198.4	178.1	201.3	215.6	192.1	220.5	202	195.5	191	174.1	200.3	165.6	175.1	167.5	176.7	170	171.4	172.9	173.4	164	171.4	179.7	203.1	166.1	176.8	175.5	167.2	154.4	149.8	138.6	139.3	136.9	86.5
535	884.9	432.4	224.1	113.7	54.64	28.68	14.58	6.398	3.99	1.876	0.9112	0.03863	199.2	182.9	201.9	214.8	192.7	219.3	201.2	199	192	177.4	202.5	166.9	174.7	170.6	176.6	167.7	175.8	172.5	171.3	162.8	171.1	181.2	204.2	164.7	173.8	176.1	163.4	157.8	151.3	137.8	139.9	138.2	86.09
540	882	432.9	222.6	114	54.33	27.7	13.86	6.163	3.845	1.651	0.9006	0.008201	199.9	179.7	199.4	214	193.8	225.8	201.4	197.6	194	175.5	204.1	165.8	175.4	170.5	173.2	169.7	175.2	175.2	174.2	163.9	170.9	182.7	206.3	165	178.4	174.6	166.9	157.7	149.4	139	139.8	137.2	87.37
545	893.6	435.2	227	111.5	55.14	28.4	14.39	6.826	3.539	1.57	1.018	0.03337	198.4	183.8	202	216.7	192.7	220.9	202.5	197.1	194	175.5	200.2	168.6	175.6	170.3	174.4	169.2	173.1	174	172.2	164.3	171.1	182.9	205.3	166.2	176.2	176.6	165.8	156.7	150.7	139.9	139.5	139.7	85.83
550	887.8	436.1	222.5	111	54.13	28.57	14.26	7.077	3.737	1.875	1.016	0.01549	203.8	185	202.4	216.5	191.1	222.9	205.7	196.4	191.7	178.3	199.6	168.8	176.2	172.2	176.5	169	175	174.5	171.6	165.2	171.3	183	206	167.2	176.6	177.4	165.5	157.2	152.5	140.8	142.8	137.5	85.92
555	891.2	436.3	224.4	112.6	56.05	28.16	13.97	6.634	4.011	1.948	1	0.01138	201.8	181.2	202.3	219.3	194.2	223.2	200	197.6	193.6	177.9	201	167.4	175.5	171.5	177.3	170.3	177.2	176.8	174.4	160.8	171.5	184	206.5	163.5	175.5	176	164.5	158.5	151.6	139.7	140.1	136	86.76
560	883.5	435.4	224.1	111.3	54.45	28.87	14.38	7.389	3.678	1.809	1.039	0.01649	201.9	183.9	202.5	216.2	194.4	220.6	202.9	198.6	193.1	175.5	203.7	167.8	175.5	172.4	176.1	172	174.1	174.3	173.6	166	173	181	205.3	166.3	175.7	177.2	163.9	159.2	151.2	143.5	140	138.2	86.43
565	882.8	438.4	223.4	113.7	54.24	29.1	13.86	6.389	3.761	1.957	1.067	0.01505	199.9	184.8	205.4	217.8	196.4	222	203.1	197.6	194.7	177.8	205	165.7	175.7	171.4	176.2	170.3	176.4	176.6	176.5	164.7	174.9	179.7	202.8	167.4	177	176.5	167.2	157.6	151.9	140.9	141.4	139.6	86.43
570	892.7	437.4	224.2	112.9	54.11	28.16	14.59	6.56	3.952	1.757	1.114	0.02201	200	182.4	201	216.2	195.5	223.3	200.4	202.7	196.4	176.3	203.3	168.2	178.6	170.9	176	171.3	173.7	174	174.3	164.7	171.6	182.5	205	166.8	175.8	178.8	167.7	158.4	151.5	140.7	141.4	137.7	86.75
575	885.2	433.9	223.8	112.2	53.96	27.95	14.69	6.555	3.619	1.832	0.9767	0.01343	200.9	184.8	203.6	219.1	194.9	224.9	202.6	198.9	192.6	177.5	206.2	169.6	178.4	173.5	174.9	172.7	173.8	178	174.8	165.9	173.3	179.4	205.4	167.1	176.8	177.7	165.2	159	152.3	142	140.8	139.6	87.01
580	891.7	432.8	224	112.3	54.69	28.24	14.15	6.78	3.502	1.862	1.02	0.06699	199.5	184.4	202.1	218.2	195.2	223.6	204.4	198.1	191.9	179	206.5	168.9	178.9	174.8	175.8	171.6	175.8	176.9	172.8	164.5	175	182.4	206	164.7	176.6	176.6	165.9	159.8	153.5	141.5	142.2	138.4	89.1
585	886.3	436.1	222.9	111.4	54.29	28.64	14.54	6.834	3.649	1.693	0.9482	0.0364	202.1	180.6	201.2	217.1	195.6	226.2	205	196.6	195.1	178.6	205.3	168.2	178.3	175.2	177.1	171.4	175	176.8	175	167.2	174.8	185.2	206	168	177.6	178	166	159.6	152.9	142.3	141	139.7	86.82
590	886.5	437	223.3	112.3	54.4	28.22	14.52	6.559	3.625	2.01	1.055	0.03751	201.1	182.7	203	215.4	196.4	223.4	204.9	200.7	194.3	179.5	206.6	168.6	176.6	174	178	172.2	177.8	174.5	175.4	165.8	176.5	179.9	207.9	168.7	178.3	177.2	166.3	161.1	153.9	140.9	143.2	140.7	85.84
595	887.9	435.6	226.9	112.5	54.17	27.56	14.72	6.882	3.649	1.618	1.008	0.008203	200.9	183.6	199.9	217	195.6	225.6	205.1	201.7	196.6	178.7	204.9	167.5	176.8	172.3	176.3	173	177.8	175.9	174.6	164.6	174.3	182.6	207.7	165.5	176.1	177.3	165.3	157.8	154.5	142.5	143	140.1	88.05
600	883	433.2	224.8	111.3	54.96	27.97	14.29	6.469	3.401	1.773	0.8856	0.03343	201.7	183.8	205.7	219.4	195.1	226.3	205.6	202.4	195.5	178.2	205.8	170.1	177.2	174	178.1	173.2	178.7	177.2	175	165.6	173.1	181.8	209.3	164.7	178	177.3	166.4	160.4	153.8	141.2	142.8	138.9	86.76
605	886.7	436.2	225.4	113	53.72	28.48	14.61	6.772	3.613	1.858	0.9734	0.04918	202.7	184.2	205.4	221.6	196.6	225.4	206.3	200.9	195.1	177.2	208.8	169.6	179.4	171.6	177.3	172.8	177.3	178.4	175.9	166.3	173.6	182.7	206.9	166.8	179	179.4	166.2	156.9	155.7	141.7	141.9	142.4	87.03
610	887.1	435.3	221.9	113.6	54.13	28.72	14	6.532	3.755	1.998	0.9051	0.06625	200.5	186.8	206.6	219.9	195.6	226.7	205.4	201.5	195.5	179.5	206.9	169.1	179	172.5	178.7	174.5	178.1	178.7	177.1	165.3	175.6	184.7	206.9	166.8	176.9	178	168.2	159.1	154.9	143.6	144.6	142.2	87.26
615	880.6	435.7	224.7	112.5	54.04	27.83	14.54	6.806	3.897	1.765	0.9628	0.01978	200.4	184.4	202.4	220.5	196.4	227.3	208.6	199.3	197.4	180.1	208	170.1	179.6	175	178.6	175.3	179.6	180.4	176.5	165.1	175.6	183.3	207.8	166.1	176.6	176.9	167	159.6	155	141.8	144.3	139.7	87.57
620	888	432.7	221.3	112	54	27.27	14.53	6.746	3.869	1.878	0.8994	0.01087	202	187.1	205.6	218.1	198.3	225.4	206.6	204.3	195.7	179.1	208.2	168.1	179.8	174.8	178.2	173.1	177.6	179.1	179.1	168	175.8	183.4	206.5	164.6	178.9	177.8	166.9	158.6	155.2	142.3	145	140.9	86.13
625	885.8	433.2	225.7	112.2	53.78	28.45	14.18	6.197	3.68	1.903	1	0.009329	201.5	184.2	204.7	219	196.4	226.5	206.4	202.2	198.1	178.3	206.1	169.6	179.2	174.5	179.9	173.9	181.5	179.6	179	165.6	177.8	184	207.5	165.8	173.8	177.6	168.2	159.5	154.1	142.6	144	140.5	87.57
630	883.5	439	226	112.3	53.85	28.34	14.19	6.618	3.597	1.793	0.9497	0.02146	200	186.4	206.7	220.5	196.9	226.8	204.7	203.5	196	177.4	206.4	171.8	180.4	175.5	179.8	175.2	179.8	180.8	177.7	166.6	177.1	184.4	208.3	164.7	177	179.6	167.9	161.2	153.1	140.8	143.6	141.5	88.2
635	883.2	437.9	224.5	114.2	53.44	27.92	14.52	6.561	3.702	1.788	1.053	0.0157	200.4	184.6	206.7	223.1	198.6	228.4	207.2	203.5	196.3	178.6	209.1	173.1	180.8	174.9	179.3	174.9	176.8	179.7	176.5	166.6	177.2	183.2	205.5	166	179.2	178.5	166.7	160.3	154.9	142.8	141.7	141.4	88.1
640	884.8	437.3	221.7	112.7	53.87	27.91	14.38	6.907	3.544	1.943	1.015	0.01644	201.8	187.9	207.2	220.3	197.8	227.4	207.9	202.3	199.3	181.1	207.5	171.6	180.2	174.1	181	174.1	179.5	179.4	177.8	166.6	174.9	186.3	209.3	168.6	177.9	180.5	169.1	160.7	155.5	142.2	144.8	141.3	87.78
645	880.4	433	223.6	112.1	54.88	28.45	14.43	6.417	3.286	1.782	0.9646	0.009119	202.2	184.8	207.6	218.7	197.8	230.4	205.6	202.5	197.7	180.1	207.6	171.6	179.8	177.7	180.5	173.6	179.7	176.3	179	167.3	177.8	185.9	208.2	165.7	177.7	179	167.6	158.6	153.7	141.2	143.3	141.2	87.86
650	884.7	434.2	223.5	112.1	53.11	28.07	13.77	6.318	3.97	1.616	1.008	0.03928	202.6	185.2	206.7	221	199.9	228.8	209.3	200.6	198.7	180.6	207.3	169.3	179.4	174.2	181.9	173.6	181.9	182.6	176.9	167.3	177.6	185.7	207	168.7	175.9	179.2	169.2	158.9	154.1	140.7	143.7	139.3	87.67
655	884.8	436.6	221.5	111.1	54.43	28.3	13.97	6.621	3.696	1.896	0.9145	0.05981	198.8	187.8	206.8	221.5	196.2	229.2	207.7	204.3	196.5	181	208.1	172.4	181.8	175.3	180.8	174.7	178.9	180	179.3	167.9	179.7	184.3	209	165.2	177.7	179.2	169.2	160.9	154	141.3	145.2	140.3	88.44
660	874.1	433	224	112.2	54.07	28.2	14.41	6.707	3.595	1.73	1.031	0.06559	202	184.6	206.2	221.3	197.3	228.4	208.4	204.9	199.3	181	207.8	170.4	180.8	176.9	179.9	173.9	181	182.4	179.3	167.1	177.8	188.2	209.1	165.9	177.3	180.3	168.5	162.3	154.6	141.8	143.4	141.7	87.89
665	883.4	431.3	223.6	112.4	53.89	28.11	14.32	6.933	3.521	1.821	0.8338	0.05403	202.1	186.7	206.8	221.3	198.1	229.2	208	205.9	200.9	182.3	207.5	171.4	178.4	176.3	182.1	174	181.3	183.7	178.9	169.2	175.6	187.5	208.9	167.2	179	181.1	166.6	160.5	154.4	143.2	145.4	140.4	88.05
670	879.6	431.3	223.8	115	54.85	28.14	14.43	6.608	3.742	1.602	0.9447	0.0323	202.4	187.4	209.7	223	195.4	229.3	208.8	207.3	198.1	183	208.6	171.7	181	179.5	182.8	176.9	181.3	180.7	178.4	167.9	177	186.4	211.7	165.2	176.8	181.4	169.1	160	155.6	143.1	144.1	143.5	87.09
675	882.7	433.9	222.5	113.6	54.4	28.19	14	6.767	3.706	1.763	1.08	0.0181	200.7	189.2	207.8	224.4	199.8	230.4	207.6	205.3	198.8	181.1	212	172.2	181	176.5	182.7	175.7	182	179.6	180.7	167.8	177.9	185.8	209.1	167.2	173.4	180.6	168.1	162.7	153.7	144.8	144	142.9	89.24
680	882.1	436.9	220.8	111.9	53.61	28.04	14.45	6.797	3.695	1.676	0.9673	0.001785	201.6	188.7	205.8	221.5	198.6	230.2	211.6	206.6	200.1	181.9	211.2	171.8	181.3	177.7	182	174.4	180.5	182.5	178	169.3	178	186.4	209	165.2	176.7	181.6	169.6	160.5	155.5	142.7	144.7	140.5	87.55
685	877.7	435.7	224	112.6	54.05	27.8	14.82	6.337	3.595	1.922	0.9325	0.05918	200.6	190.4	207.3	222.6	200.2	229.9	210.8	206	199.8	181.3	210.7	173.1	180.8	176.4	182.3	174.1	182	181.1	179.2	167.7	178	187.1	211.6	167.2	177	182.5	169.7	162	155.8	143.6	143.5	143.1	89.36
690	879.8	436.8	222.8	109.4	53.1	28.46	14.69	7.027	3.511	1.782	1.055	0.03158	201	187.8	207.9	224.3	197.1	234.9	209.7	204.7	200.8	182.3	211.6	173.6	182.3	177.9	183.6	175.8	182.6	184.1	180.5	169.1	178.1	187.1	211.1	165.2	177.6	181.1	168.7	161.3	157.5	142.3	144.6	142.1	87.95
695	875.8	432.8	220.8	111.3	53.76	27.27	14.7	7.075	3.286	1.713	0.9333	0.02062	203.6	186.1	206.5	223.4	201.9	228.7	209	204.3	201.1	182.4	215.3	170.9	182.2	178.2	183.2	175.5	183.4	181.1	182	169	177.2	186.3	209.9	165.7	177.3	179.8	169.9	158.9	156.9	143.9	144.2	141.7	89.36
700	872.9	435	224.3	111.8	54.42	28.31	14.14	6.677	3.925	1.651	1.173	0.0278	202.5	188.3	209.9	222.7	202.2	229.4	209.6	206.9	199.3	183.1	212	172.3	181.8	178.8	181.6	176	179.6	181.7	180.5	167.6	178.3	186.8	210.6	166	176	182	169.4	162.2	155.9	144.3	145	141.9	88.21
705	883.6	430.9	222.8	112.4	54.22	28.02	14.02	6.678	3.811	1.884	0.975	0.021	201.9	188.1	209	221	201.9	231.7	208.9	207.4	201.6	181.7	213.5	172.9	185.1	179.2	183.4	176.1	182.2	181.1	179.7	167.8	178.6	186.6	208.5	166.5	177.8	181.6	170.5	161.9	157.3	142.8	144.3	141.5	88.4
710	881.4	433.5	224.8	111.7	54.07	27.96	14.13	6.399	3.447	1.838	0.9874	0.0475	201.2	187.1	208.9	223.7	199.1	229.2	209.1	207.6	200.1	183.3	215	173.2	182	178.9	184.4	174.4	183.1	183.2	182.2	169.7	176.1	187.3	209	166.6	178.2	181.3	170.2	165	156.1	146.2	144.6	143.6	89.4
715	878.7	432.9	224.2	110.5	54.2	28.82	14.39	6.595	3.738	1.896	0.951	0.02769	200.3	187.6	210.6	222.5	199.5	234.4	210.7	206.6	201.1	182.6	210.5	172.8	182.9	178.3	181.7	176.2	182.6	182.5	181.8	168.9	180.7	189.8	210.2	165.2	177.6	179.7	170.4	161.3	156.1	147.2	145.8	143.1	88.05
720	869.9	432	221.9	113	53.45	27.39	14.49	6.761	3.627	1.941	1.023	0.008049	200.2	188.5	209.2	222.2	199.1	230.6	211.4	205.1	201.1	183	215.8	173.4	182.9	178.8	181.8	174.6	181.6	182.9	182.4	168.7	179.6	191	209.5	165.4	176.3	179.4	169.8	163.7	155.6	144.8	145.7	141.2	87.88

## Sheet: ATP, GTP
Time (min)	400 nM Fluorescein	200 nM Fluorescein	100 nM Fluorescein	50 nM Fluorescein	25 nM Fluorescein	12.5 nM Fluorescein	6.25 nM Fluorescein	3.125 nM Fluorescein	1.5625 nM Fluorescein	0.78125 nM Fluorescein	0.390625 nM Fluorescein	0 nM Fluorescein	ATP 0 mM	ATP 0 mM	ATP 0 mM	ATP 0.3 mM	ATP 0.3 mM	ATP 0.3 mM	ATP 0.6 mM	ATP 0.6 mM	ATP 0.6 mM	ATP 0.9 mM	ATP 0.9 mM	ATP 0.9 mM	ATP 1.2 mM	ATP 1.2 mM	ATP 1.2 mM	ATP 1.5 mM	ATP 1.5 mM	ATP 1.5 mM	ATP 1.8 mM	ATP 1.8 mM	ATP 1.8 mM	ATP 2.1 mM	ATP 2.1 mM	ATP 2.1 mM	ATP 2.4 mM	ATP 2.4 mM	ATP 2.4 mM	ATP 2.7 mM	ATP 2.7 mM	ATP 2.7 mM	ATP 3 mM	ATP 3 mM	ATP 3 mM	GTP 0 mM	GTP 0 mM	GTP 0 mM	GTP 0.3 mM
0	872.4	446.5	224	113.2	55.28	28.96	13.69	7.548	3.661	1.808	0.919	0.01251	0.5427	0.4826	0.4723	0.4983	0.571	0.4609	0.5952	0.6617	0.6285	0.6921	0.4891	0.7125	0.4529	0.5581	0.7814	0.6982	0.6164	0.5795	0.5845	0.8075	0.7639	0.6312	0.7819	0.5823	0.7317	0.7267	0.7015	0.7475	0.7797	0.8029	0.8172	0.881	0.8212	0.5837	0.537	0.6914	0.4959
5	842.2	426.1	216.8	110.5	53.91	27.6	13.59	7.05	3.294	1.621	0.9255	0.03142	0.4881	0.4371	0.5223	0.4517	0.5194	0.5844	0.4785	0.5172	0.4901	0.5301	0.5429	0.6262	0.4788	0.6605	0.6048	0.5055	0.4431	0.4965	0.5819	0.5435	0.6337	0.4345	0.5959	0.591	0.6495	0.536	0.5693	0.7979	0.5865	0.6154	0.6752	0.6145	0.6057	0.6329	0.4603	0.6534	0.5028
10	821.4	418.2	213.6	109.6	53.36	27.17	12.97	6.436	3.565	1.731	1.015	0.01385	0.6053	0.6222	0.6003	0.5429	0.5107	0.6885	0.6514	0.5125	0.4667	0.5247	0.5498	0.5119	0.5203	0.6609	0.5924	0.5734	0.5666	0.5224	0.4814	0.6206	0.5368	0.576	0.5211	0.5364	0.6827	0.46	0.616	0.8687	0.5805	0.5805	0.5804	0.6702	0.6148	0.4683	0.5118	0.6719	0.533
15	813.5	418.1	216.4	107	51.42	26.11	12.86	6.694	3.321	1.593	0.7716	0.04357	0.5749	0.7686	0.9039	0.6834	0.5008	0.968	0.6688	0.5273	0.6607	0.5151	0.634	0.8185	0.6097	0.6126	0.7025	0.4368	0.5551	0.6121	0.6104	0.5751	0.5317	0.6019	0.6096	0.5593	0.601	0.5899	0.6722	0.7604	0.6922	0.5763	0.6446	0.5888	0.5339	0.6115	0.5564	0.651	0.6087
20	863.3	429.4	217.6	109.5	52.06	27.75	13.18	6.647	3.126	1.724	0.8022	0.02205	0.5307	1.392	1.324	0.9257	0.5463	1.735	0.9327	0.6312	0.668	0.4312	0.7178	0.9665	0.6634	0.7093	0.8815	0.5928	0.6331	0.6809	0.4392	0.4962	0.586	0.5781	0.6673	0.5356	0.723	0.711	0.5833	0.7691	0.6965	0.5585	0.5503	0.6105	0.6739	0.4896	0.5299	0.7847	0.7529
25	864.5	433	224.6	111.9	54.76	27.75	13.74	6.886	3.533	1.745	0.8308	0.01366	0.5352	1.945	2.171	1.215	0.5349	3.723	1.068	0.7241	0.7911	0.595	0.6493	1.264	0.6576	0.8596	0.5786	0.6426	0.615	0.6954	0.6343	0.6621	0.5868	0.5688	0.7695	0.5405	0.7191	0.7586	0.5288	0.7719	0.5847	0.6281	0.7658	0.5973	0.6546	0.6281	0.7562	0.8785	0.6479
30	825.3	438	219.8	110.2	53.95	28.39	13.28	7.028	3.429	1.593	0.9196	0.008261	0.5623	2.898	2.975	1.769	0.7346	5.283	1.574	0.7241	0.944	0.5911	0.9487	1.696	0.9767	0.989	0.7935	0.7095	0.6643	0.8914	0.5291	0.7586	0.6156	0.6615	0.8376	0.5446	0.8099	0.6607	0.6275	0.7597	0.6189	0.6555	0.5468	0.6273	0.7464	0.6208	0.7285	0.9156	0.6918
35	849.3	432.2	222.6	110.7	53.63	27.81	12.57	7.509	3.571	1.71	0.8624	0.03516	0.8929	4.197	3.891	2.203	0.709	7.08	1.838	0.8235	1.209	0.6042	0.8801	1.818	0.8753	1.062	0.7112	0.661	0.7142	1.028	0.5966	0.6539	0.6373	0.5213	0.7456	0.5355	0.8378	0.6335	0.7015	0.6782	0.5844	0.4977	0.6383	0.6324	0.6236	0.713	0.7934	0.8627	0.7344
40	838.9	438.6	221.5	109.7	54.01	27.83	12.33	7.012	3.403	1.875	0.8984	0.01532	0.922	5.174	5.153	2.954	0.9234	9.285	1.951	1.181	1.601	0.6716	1.146	2.202	0.9713	1.548	0.5827	0.636	0.7484	1.003	0.6471	0.7065	0.7149	0.6184	0.6886	0.5876	0.8667	0.5786	0.7261	0.8087	0.671	0.7077	0.6615	0.7406	0.5489	0.6719	0.7805	0.9701	0.8377
45	852.5	427	213.9	108.3	53.11	26.7	13.61	6.832	3.506	1.705	0.9652	0.03099	0.9733	6.958	5.874	3.629	1.12	11.66	2.538	1.241	1.933	0.7402	1.146	3.222	1.046	1.631	0.8408	0.5053	0.7327	1.062	0.6147	0.6522	0.6354	0.6222	0.7798	0.5992	1.006	0.6715	0.609	0.8097	0.6421	0.6196	0.7177	0.6345	0.6002	0.7079	1.054	1.09	1.015
50	835.4	418.7	209.5	106.5	52.21	26.25	12.44	6.117	3.191	1.503	0.723	0.0517	1.208	8.17	6.756	4.388	1.518	13.6	3.2	1.502	2.115	0.7928	1.697	3.537	1.508	1.794	0.7576	0.5825	0.7377	1.335	0.6512	0.7619	0.7135	0.8708	0.8365	0.5742	1.16	0.6731	0.7814	0.8085	0.5644	0.7376	0.5818	0.6558	0.6444	0.7639	1.045	1.32	0.9277
55	817.2	418.9	207.4	106	51.81	26.8	11.9	6.558	3.038	1.63	0.8053	0.03104	1.508	8.943	7.789	5.106	1.72	16.73	3.505	1.635	2.374	0.9672	1.605	4.137	1.539	2.275	0.8092	0.6503	0.86	1.526	0.7205	0.6897	0.7489	0.631	0.7624	0.55	1.61	0.7646	0.7302	0.7169	0.6011	0.678	0.5054	0.5734	0.5583	0.6537	1.053	1.468	1.01
60	807.1	414.5	208.9	103.9	50.67	26.33	13.68	6.289	3.427	1.664	0.913	0.03522	1.755	10.05	8.873	5.688	1.657	17.83	3.699	2.039	2.914	1.037	1.833	4.754	1.808	2.483	0.873	0.6507	0.8042	1.952	0.6306	0.7241	0.8794	0.746	0.8314	0.8611	1.924	0.7517	0.7252	0.7841	0.5627	0.5466	0.5458	0.6333	0.5885	0.7843	1.097	1.323	1.237
65	811.4	407.8	207.4	102.7	51.91	25.26	12.42	6.987	3.293	1.627	0.9312	0.02157	1.797	11.63	9.919	6.198	1.935	19.7	4.28	2.002	3.296	1.237	2.246	5.39	2.05	2.913	0.8926	0.558	0.7988	2.123	0.6456	0.9074	0.8957	0.7532	1.118	0.9493	2.477	0.7608	0.6409	0.6844	0.4766	0.6051	0.4954	0.5856	0.6603	0.9037	1.437	1.678	1.291
70	804.9	413.8	208	103.3	51.37	26.09	12.18	6.519	3.425	1.626	0.928	0.02779	2.111	12.53	10.35	6.973	2.196	21.74	5.161	2.524	4.114	1.435	2.256	6.119	2.309	3.136	1.064	0.7196	0.9355	2.31	0.7643	0.8008	0.9757	0.8206	1.066	0.9484	2.852	0.7023	0.7048	0.8122	0.4962	0.664	0.5798	0.7048	0.5019	1.028	1.659	1.977	1.233
75	800.6	408.8	204	104	50.35	25.56	12.93	6.447	3.539	1.503	0.6852	-0.001103	2.831	13.62	12.23	7.655	2.399	23.73	5.909	2.912	4.151	1.639	2.734	6.527	2.46	3.961	1.189	0.6485	1.179	2.668	0.88	0.8219	1.066	0.9275	1.271	1.123	3.008	0.9394	0.9972	0.9245	0.5681	0.5053	0.6987	0.6316	0.5477	1.134	1.651	2.212	1.588
80	803.8	405.5	205.9	103	49.37	26.26	12.1	6.612	3.202	1.56	0.7619	0.02062	3.028	14.06	12.5	8.267	2.623	25.57	6.282	3.55	4.483	1.827	2.883	6.968	2.949	4.638	1.117	0.8076	1.237	3.004	0.9656	0.829	1.234	0.7839	1.723	1.412	3.957	1.117	0.9116	0.9352	0.5089	0.6696	0.6574	0.5615	0.5018	1.219	2.095	2.244	1.752
85	808.1	408.1	205	102.6	51	26.41	12.64	6.265	3.46	1.537	0.6986	0.006798	3.508	16.12	13.64	9.577	2.867	26.97	7.47	3.695	5.341	1.968	3.635	7.742	2.864	5.371	1.283	0.9628	1.241	3.964	1.031	0.9544	1.476	0.9246	1.871	1.758	5.322	1.262	1.102	0.8584	0.6416	0.5695	0.5166	0.5912	0.5875	1.128	2.21	2.348	1.899
90	798.9	408.5	205.6	104.8	50.02	26.18	12.46	6.156	3.194	1.651	1.018	0.0009878	4.343	16.49	14.36	10.25	3.05	27.69	7.2	3.889	5.626	2.382	3.945	8.867	3.432	5.606	1.455	0.8208	1.654	4.218	1.128	1.143	1.489	1.271	2.23	2.31	6.026	1.348	0.8879	1.052	0.6661	0.7101	0.5369	0.5105	0.4814	1.398	2.548	2.875	2.333
95	799	406.3	204.9	103.2	51.07	25.94	12.15	6.762	3.337	1.526	0.9783	0.009377	5.087	18.13	15.4	10.84	3.756	29.9	8.431	4.553	6.336	2.734	4.036	9.334	3.905	6.688	1.561	1.065	1.706	4.932	1.096	1.256	1.824	1.39	2.413	2.999	7.269	1.511	1.01	1.142	0.5335	0.6184	0.6935	0.6155	0.5413	1.367	2.937	2.876	2.208
100	793	405.5	204	102.7	51.09	25.8	12.17	6.718	3.2	1.463	0.9993	0.03413	5.026	18.73	17.28	11.13	3.752	31.57	9.277	4.626	6.762	2.896	4.609	10.15	4.124	6.79	1.527	1.17	1.953	5.68	1.218	1.23	2.08	1.71	3.172	3.487	8.981	1.74	1.278	1.15	0.4756	0.7319	0.5308	0.489	0.5616	1.535	2.892	2.949	2.543
105	799.4	403.7	207.8	102.7	49.92	26.69	12.23	6.402	3.02	1.505	1.02	0.005891	6.007	19.68	18.02	12.51	4.032	31.63	9.993	4.783	7.299	2.949	4.737	11.13	4.479	7.476	1.72	1.207	2.304	6.003	1.275	1.614	2.19	1.914	3.743	4.487	11.05	1.961	1.355	1.293	0.6357	0.6391	0.6141	0.4554	0.4519	1.694	3.052	3.418	2.769
110	799	408.7	203.8	102.6	49.48	26.48	12.69	6.989	3.35	1.591	0.79	0.06568	6.675	21.15	17.84	13.29	4.144	34.17	10.89	5.242	7.456	3.71	5.243	11.37	5.091	8.432	2.01	1.456	2.321	6.704	1.888	1.585	2.525	2.291	4.497	5.527	12.44	2.133	1.415	1.276	0.6082	0.7287	0.6212	0.5278	0.5899	1.893	3.783	3.59	3.035
115	796.1	404.1	203.2	102.3	49.05	26.28	13.25	6.661	3.122	1.712	0.8456	0.02657	7.12	22.26	18.91	13.83	4.651	34.27	11.36	5.805	8.386	3.791	5.481	12.47	5.104	8.754	2.114	1.48	2.535	7.541	1.861	1.856	2.787	2.301	5.212	7.072	14.53	2.227	1.718	1.523	0.6468	0.8237	0.5459	0.5635	0.5105	1.839	4.172	4.058	3.151
120	805.3	401.9	206.1	100.5	50.93	25.66	12.57	6.497	3.314	1.787	0.8188	0.01486	7.58	23.9	19.7	14.56	5.161	34.76	11.98	6.432	8.732	4.15	5.493	12.44	5.846	9.52	2.462	1.734	2.794	8.449	2.336	2.244	2.962	2.923	5.617	8.127	16.55	2.68	1.984	1.738	0.732	0.7658	0.5936	0.5537	0.5522	2.173	4.189	4.123	3.424
125	793.5	407.8	208.5	103.2	50.33	25.47	13.27	6.242	3.256	1.681	0.7845	0.03383	8.845	24.68	21.44	15.37	5.213	35.34	12.66	7.075	9.094	4.669	6.361	13.27	6.12	10.54	2.615	2.062	3.247	9.625	2.602	2.338	3.422	2.88	6.701	9.619	19.06	2.97	1.894	1.881	0.718	0.7831	0.5914	0.6197	0.5766	2.237	4.137	4.671	3.726
130	799	409.3	203.4	103.2	50.79	25.9	12.46	6.572	2.93	1.676	0.8807	0.02218	9.634	25.89	22.47	16.39	5.683	36.09	13.68	6.786	9.897	5.02	6.692	13.92	6.775	10.32	2.644	2.153	3.239	10.08	3.01	2.809	3.555	3.884	7.72	11.59	21.94	3.278	2.144	1.713	0.836	0.8785	0.6262	0.5445	0.6103	2.405	4.615	4.698	4.462
135	793.7	405.7	200.1	102.4	50.84	25.57	12.08	6.52	3.481	1.614	0.8188	0.02789	10.58	26.58	22.45	16.6	6.218	37.33	14.9	7.494	10.01	5.332	7.349	14.64	7.135	11.13	2.961	2.396	3.836	11.09	3.324	2.957	3.938	4.129	8.644	13.4	23.56	3.902	2.6	2.005	0.9797	0.905	0.7893	0.5145	0.7287	2.499	4.84	5.307	4.387
140	795.6	405.7	202.6	103.7	51.27	26	12.1	6.565	3.257	1.586	0.8134	0.01568	11.18	28.17	25.04	17.64	6.344	39.9	16.25	7.945	10.59	6.21	7.64	14.99	8.28	11.77	3.331	2.722	4.05	11.86	3.571	3.332	4.473	4.52	9.423	15.83	26.78	4.198	2.748	2.091	0.9864	0.8936	0.6682	0.4027	0.5982	2.662	5.464	5.644	4.732
145	798.1	403.7	205.4	105.4	50.33	25.38	12.72	6.507	3.272	1.553	0.7908	0.02924	12.37	30.2	25.46	19.19	7.125	39.59	17.22	8.54	10.87	5.798	7.968	15.59	8.844	12.07	3.196	2.804	4.314	13.11	3.832	3.876	4.71	5.142	10.76	17.79	29.29	4.692	3.288	2.557	0.9359	1.111	0.7102	0.4522	0.8004	2.764	5.905	5.638	5.312
150	795.9	405.9	203	102.9	51.53	25.95	12.96	6.608	3.239	1.905	0.7969	0.02668	13.08	30.95	26.51	19.31	6.799	40.84	18.25	8.905	11.6	6.748	8.521	16.25	8.821	12.63	3.91	3.069	4.785	13.71	4.375	4.072	5.566	5.92	12.5	20.35	32.23	4.99	3.224	2.732	1.154	1.066	0.9034	0.6979	0.5685	2.854	6.054	6.563	5.253
155	790	405.1	201.6	103.7	50.69	25.28	12.2	6.381	3.195	1.531	0.813	0.03048	14.89	31.94	28.6	21.08	7.256	41.12	18.53	9.885	11.95	7.045	9.098	16.53	10.05	13.69	4.152	3.376	5.078	14.84	4.787	4.602	5.814	6.733	13.47	22.86	35.26	5.638	3.996	2.774	1.244	1.11	1.069	0.5692	0.6692	3.17	6.715	6.719	5.983
160	797.7	406.5	206	102.4	50.11	25.14	12.98	6.576	3.682	1.74	0.7497	0.001896	15.36	34	28.32	21.17	8.321	41.76	19.94	9.801	12.85	7.23	8.953	17.5	10.11	13.79	4.1	3.489	5.244	16.39	5.563	5.059	6.653	7.916	15.59	26.3	38.49	6.111	4.241	3.009	1.267	1.424	1.22	0.5922	0.9327	3.426	6.891	7.032	6.288
165	792.9	405.7	204.7	103	49.86	26.27	12.72	6.678	3.56	1.654	0.9221	0.05686	16.85	34.48	30.17	21.81	8.507	44.77	20.71	10.33	12.73	8.115	9.932	18.01	10.83	15.06	4.761	4.057	6.411	16.9	6.031	5.713	7.271	8.668	16.73	28.18	41.95	6.781	4.525	3.349	1.416	1.514	1.199	0.6056	0.8123	3.513	7.4	7.734	6.575
170	796	406.8	205	105.1	49.71	25.56	12.27	6.494	3.359	1.433	0.7616	0.01366	18	35.75	31.6	23.35	8.907	44.6	21.12	11.08	13.75	8.184	10.47	18.93	10.76	15.19	4.811	4.396	6.412	18.59	6.698	5.55	8.288	9.686	19.01	30.88	45.05	7.466	4.84	3.599	1.635	1.551	1.32	0.6784	0.8459	3.902	7.596	7.742	7.111
175	794.9	405.6	205.4	102.3	50.32	25.34	12.22	6.64	3.524	1.634	1.091	0.004731	19.44	37.91	32.33	23.34	9.717	46.83	23.17	11.25	14.06	8.551	10.6	20.13	12.09	16.25	5.073	4.241	7.214	20.44	7.021	6.787	8.59	10.59	20.13	34.46	47.64	7.852	5.662	3.82	1.641	1.716	1.258	0.7491	0.9087	3.941	8.16	8.577	7.539
180	796	402	202.6	104.5	49.86	26.38	12.96	6.259	3.253	1.582	0.8327	0.02172	19.96	38.97	33.81	24.48	10.15	46.86	24.39	12.02	14.54	8.931	11.04	20.08	11.93	16.65	5.59	5.158	7.607	20.85	7.481	7.623	9.666	11.41	22.38	36.67	51.04	8.296	6.545	4.229	1.84	1.905	1.502	0.6542	1.002	3.836	8.201	9.253	8.027
185	789.3	403.5	207.1	104.5	51.03	25.28	12.63	6.672	3.268	1.597	0.7786	0.01523	21.38	39.65	35.47	26.08	10.61	48.54	25.26	12	14.71	9.705	12.13	20.18	12.13	17.83	5.931	5.24	8.411	22.28	7.88	7.378	10.18	12.81	24.1	40.41	53.5	9.45	6.647	4.415	1.98	2.091	1.519	0.7522	0.9122	4.389	8.765	9.978	8.633
190	790.2	400.4	207.5	102.2	52.13	25.21	12.21	6.256	3.222	1.739	0.9411	0.02799	22.88	40.33	35.37	26.34	10.95	49.19	25.25	12.94	15.87	10.72	12.6	21.13	13.35	18.53	6.418	6.107	9.171	23.85	9.2	8.406	10.86	14.15	25.61	42.51	57.81	9.639	7.473	4.715	2.162	2.299	1.699	1.012	0.931	4.471	9.146	9.483	8.647
195	796.7	409	204.6	103.5	51.37	26.34	12.12	6.719	2.963	1.721	0.9252	0.004319	24.37	41.72	37.36	27.79	11.03	51.32	27.5	13.39	16.94	10.33	13.36	22.05	13.84	19.03	6.652	5.97	9.558	25.01	9.979	8.96	11.23	15.24	28.22	45.42	60.19	10.71	8.001	5.002	2.248	2.481	2.034	0.8312	1.147	4.672	9.507	10.46	9.689
200	793.4	407.2	203.1	104.2	50.33	25.38	12.11	6.288	3.37	1.55	0.822	0.0124	26.08	43.23	39.17	28.09	12.09	51.58	28.99	14.1	16.93	11.21	13.87	23.33	14.71	20.74	7	6.519	10.12	26.49	10.56	9.971	12.2	16.87	30.21	50.01	64.05	11.64	9.018	5.859	2.764	2.766	2.249	0.9383	1.412	4.717	9.684	10.49	10.34
205	788.4	401.3	202.8	102.8	51.17	26.14	12.77	6.687	3.434	1.761	0.8068	0.01086	27.01	44.87	39.62	28.86	12.39	52.45	28.33	15.02	17.94	11.28	14.38	24.2	14.93	21.49	7.339	6.814	10.93	27.21	12.41	10.82	12.84	17.73	32.26	54.5	67.05	11.93	9.712	5.57	3.071	2.599	2.255	0.9784	1.458	5.203	10.18	11.03	11.02
210	792.2	406	203.8	102.6	50.64	25.55	12.32	6.556	3.338	1.706	0.8849	0.02624	28.21	45.92	40.94	30.75	13.79	53.11	30.02	14.84	18.32	11.94	14.79	24.49	16.15	22.89	8.257	8.01	11.93	28.06	12.85	11.31	14.21	19.76	33.98	59.4	70.42	13.33	10.63	6.696	3.121	3.164	2.245	0.9189	1.403	5.396	10.34	12.21	11.85
215	796.6	405.3	207.6	103.7	50.88	25.48	11.98	6.86	3.436	1.646	0.8918	0.008754	30.55	47.6	43.22	31.68	14.19	54.88	31.54	15.75	19.29	13.07	15.66	25.05	17.17	23.65	8.329	8.023	12.32	29.9	13.71	12.91	15.28	21.54	37.02	61.58	74.01	13.44	11	6.872	3.515	3.374	2.824	1.157	1.63	5.566	11.23	12.67	12.26
220	792.8	405.3	204.9	102.8	51.35	26.12	12.51	6.608	3.566	1.735	0.8885	0.01129	32.35	48.57	43.65	31.67	14.6	55.22	33.31	16.81	20.31	13.37	16.15	26.18	17.37	24.35	8.848	8.749	13.44	31.47	14.74	14.07	16.39	23.37	38.42	65.4	77.97	14.99	12.26	7.372	3.509	3.631	2.993	1.22	1.744	5.742	11.13	12.87	13.11
225	797.4	407.5	204.7	104.7	49.76	26.19	12.61	6.7	3.595	1.768	0.8107	0.006944	33.82	48.74	44.91	33.83	15.89	56.43	33.8	16.75	19.65	13.8	16.82	27.29	18.42	25.24	9.149	9.128	14.15	33.34	16.14	15.06	16.99	24.44	41.65	69.23	80.27	16.43	14.05	8.498	3.838	4.095	3.258	1.433	1.807	5.65	12.28	13.17	13.19
230	801.6	402.7	204.1	103.9	51.47	27.53	12.46	6.637	3.307	1.506	0.8482	0.00783	35.07	49.99	46	34.8	15.98	57.78	35.24	17.97	20.83	15.15	17.63	27.08	19.94	26.71	10.29	9.205	15.23	34.42	17.07	16.16	18.93	26.82	43.89	71.45	82.85	16.99	14.71	8.395	4.252	4.389	3.201	1.597	1.79	6.302	12.11	14.33	14.82
235	796	403.5	205.5	102.8	50.68	25.27	12.34	6.162	3.157	1.549	0.7954	0.03931	36.37	51.18	47.44	35.75	16.37	59.93	35.87	18.1	22.24	16.41	17.77	27.8	20.3	27.76	10.8	9.977	15.5	35.73	18.11	17.33	20.21	28.29	45.48	74.77	85.52	18.08	15.51	9.556	4.455	4.651	3.275	1.752	2.219	6.803	12.3	14.42	14.5
240	792.4	402.8	204.9	104.2	51.63	25.72	12.58	6.959	3.286	1.512	0.7282	0.02739	38.98	52.23	48.17	36.88	17.9	60.35	38.16	18.99	23.35	16.44	19.01	29.85	21.32	28.42	11.94	10.34	16.37	37.27	19.57	18.44	22.01	30.48	48.26	77.18	89.05	20.12	17.18	10.07	4.71	5.216	4.393	1.889	2.379	6.887	12.75	15.38	15.17
245	793.8	406.2	203.1	103.4	50.56	26.36	12.09	6.454	3.237	1.72	0.8066	0.02145	40.86	53.43	50.32	38.42	17.97	60.22	38.63	19.66	23.07	16.85	19.44	29.72	22.79	29.28	12.44	11.81	17.46	38.9	20.98	19.7	23.28	32.36	51.21	78.58	92.49	20.5	18.27	10.78	5.091	5.452	4.266	2.064	2.576	6.798	13.14	15.52	15.92
250	793.8	403.1	205.1	104	51.21	26.71	11.86	6.663	3.422	1.643	0.7934	0.006435	41.4	54.73	50.04	37.43	19.6	61.13	40.23	20.81	24.52	17.44	20.98	30.09	23.83	30.38	13.11	12.33	18.19	40.78	21.75	20.65	24.75	33.82	53.59	80.67	93.6	22.05	19.57	12.23	5.525	5.412	4.94	2.28	2.727	7.407	14.25	16.53	17.61
255	788.7	409.3	207.8	104	51.04	26.16	11.86	6.98	3.504	1.781	0.838	0.04593	43.59	56.13	51.15	40.04	19.74	62.93	41.7	21.23	25.3	17.83	21.84	31.09	24.51	33.01	13.57	12.68	19.04	41.62	23.1	21.53	26.22	36.49	56.78	82.26	97.01	23.57	21.04	12.77	5.9	6.278	4.752	2.68	3.04	7.613	13.87	17.25	17.75
260	792.5	405	204.6	103.7	51.52	26.38	12.63	6.77	3.334	1.489	0.9077	0.01694	45.35	57.34	53.31	41.1	20.54	65.63	42.51	21.62	25.04	18.91	23.54	32.37	25.87	33.08	15.02	13.6	20.55	44.01	24.74	23.11	28.58	38.66	57.61	85.39	97.29	25.34	22.96	13.94	6.499	6.564	5.271	2.578	3.098	7.956	15.16	17.81	19.07
265	791.6	403.7	205.2	103.5	52.41	26.39	12.54	6.402	3.342	1.55	0.9116	0.01257	46.04	58.65	55.62	42.3	21.58	66.06	43.12	23.4	27.52	19.23	24.5	33.15	27.11	34.82	15.66	14.99	20.51	45.05	26.45	24.28	30.89	40.91	61.36	86.32	99.98	27.48	24.38	14.75	6.89	7.318	5.599	3.05	3.551	7.894	15.45	17.58	19.62
270	796.4	405.2	206.7	105.3	51.01	26.05	12.2	6.717	3.362	1.719	0.8184	0.03266	48.7	60.98	55.15	44.35	22.64	66.13	44.01	22.45	27.83	19.98	25.06	33.82	26.72	35.15	15.33	15.87	21.42	46.29	27	25.34	33.23	43.44	62.6	87.95	102.3	28.4	26.09	15.8	7.311	7.689	6.041	2.831	3.854	8.013	16.02	18.9	20.67
275	794.7	410	203.8	103.4	51.54	26.07	12.65	6.671	3.348	1.883	0.9014	0.01205	49.4	63.62	57.81	46.05	23.95	68.27	46.61	24.13	29.49	21.2	25.17	34.13	28.77	36.87	16.98	15.41	22.91	48.51	27.8	26.62	33.88	45.29	66.01	88.37	103.9	31.3	27.45	16.9	7.979	8.108	6.502	3.543	4.132	8.931	16.66	19.76	21.07
280	793.1	405.6	203.7	104.1	51.6	25.17	12.83	6.727	3.238	1.78	0.7462	0.00306	52.28	64.42	58.52	46.68	24.88	68.79	47.87	25.06	29.53	21.62	26.56	35.77	30.34	37.83	17.89	16.38	24.15	48.45	29.75	28.4	35.94	47.95	68.38	90.87	103.1	32.32	28.73	17.8	8.333	8.584	6.877	3.324	4.39	9.067	16.12	19.85	22.7
285	792.5	402.7	207.1	102.9	51.03	26.1	12.9	6.524	3.254	1.574	0.9921	0.02595	54.34	65.05	59.2	46.71	25.97	68.76	48.12	25.89	30.73	22.28	27.59	37.44	31.13	39.37	18.67	18.12	25.88	50.31	31.41	29.8	37.89	50.53	71.12	92.62	104.3	34.2	30.95	18.87	9.045	9.141	7.707	3.549	4.325	9.806	16.93	21.13	23.51
290	790.4	406.9	206.5	104.8	49.83	25.93	12.45	6.509	3.461	1.579	0.8016	0.03491	55.53	65.64	61.56	48.76	26.42	69.55	49.17	27.25	31.47	23.43	29.2	37.43	32.32	40.99	19.54	18.67	26.12	51.36	33.93	31.26	40.23	51.24	72.35	91.79	106.2	36.5	32.38	19.46	10.18	9.13	8.025	4.018	4.801	9.323	17.71	21.5	23.75
295	796.3	409.2	206.3	104.2	50.17	26.24	11.86	6.748	3.419	1.63	0.781	0.03352	55.99	69.1	62.59	49.24	27.58	71.96	49.85	28.3	32.52	24.81	29.22	40.16	33.36	40.79	20.4	19.43	27.3	54.2	35.62	33.13	41.29	54.89	74.84	93.47	107.2	38.34	33.71	20.55	10.55	10.14	8.928	4.213	5.163	10.6	19.05	22.48	24.52
300	792	406.7	206.5	103.5	50.99	26.04	11.93	6.657	3.498	1.464	0.8736	0.04016	59.82	69.05	63.36	50.77	28.68	73.14	51.48	29.09	32.66	25.42	31.1	39.37	35.06	43.05	21.61	20.98	28.11	55.38	37.03	35.16	44.02	56.35	76.73	94.96	108.7	40.99	35.54	21.81	11.24	10.72	9.24	4.559	5.456	10.71	18.76	22.77	25.61
305	799.6	407.1	205.5	102.9	50.96	25.28	12.38	7.023	3.188	1.768	0.8933	0.03918	60.85	71.72	64.06	52.77	29.46	74.37	54.5	29.15	33.95	26.76	31.7	40.38	35.56	44.91	22.66	22.19	29.68	56.31	37.86	35.88	45.19	58.5	78.31	96.91	111.1	42.25	37.7	22.99	11.89	10.91	9.628	5.151	5.712	10.58	19.85	23.95	25.98
310	798.2	408.6	205.5	104.1	52.42	25.08	12.38	6.535	3.089	1.638	0.7752	0.02257	61.02	72.99	65.47	52.91	31.19	75.58	53.54	29.95	35.07	27.61	33.13	41.51	37.15	45.46	23.55	22.74	31.72	57.1	40.97	38.34	47.44	60	78.85	95.98	110.9	44.13	40.07	25	12.48	11.69	9.947	5.534	6.222	10.81	20.37	24.33	26.91
315	793.1	408.9	205	101.7	51.78	25	12.21	6.712	3.357	1.527	0.8445	0.0102	62.12	73.2	65.46	54.35	31.37	76.47	53.65	31.76	36.14	29.13	34.06	42.48	38.59	47.76	24.01	23.71	31.64	59.53	42.42	40.32	49.85	61.32	82.39	97.92	111.5	45.68	42.1	25.82	13.19	12.46	11.02	6.027	6.152	11.78	21.16	24.66	28.5
320	798.5	408.2	207.3	104.4	50.75	25.7	12.91	6.749	3.46	1.775	0.9342	0.01965	64.04	74.95	68.22	55.25	33.43	78.83	55.61	31.66	37.63	29.84	34.93	42.95	39.51	48.5	24.95	24.59	33.7	60.27	44.2	41.11	51.31	63.94	83.42	97.28	113.3	48.16	43.03	26.24	13.82	13.16	11.73	6.294	6.648	12.15	22.45	25.46	29.66
325	797.8	406.6	204.7	104.4	52.52	25.45	12.11	6.597	3.04	1.544	0.8429	0.005338	66.01	76.09	68.4	56.81	33.77	80.89	57.5	33.48	38.38	30.26	36.3	43.7	40.76	49.33	26.92	26.73	35.36	61.17	45.5	43.08	54	65.7	83.88	101	114.3	51.64	45.92	28.46	15.13	13.93	11.8	6.664	7.225	12.12	22.54	26.87	29.48
330	800.4	409.5	205.2	104.1	50.92	26.55	12.16	6.772	3.303	1.544	0.9128	0.02766	67.72	77.11	69.93	58.7	36.12	80.04	58.69	33.91	39.12	31.44	37.06	44.14	42.59	51.79	28.02	28.37	36.97	62.56	47.01	45.4	53.91	66.87	85.95	98.79	114.7	53.77	46.31	29.78	15.41	14.49	13.24	6.763	7.511	12.05	23.33	26.79	30.72
335	798.4	406.9	207.1	103.4	51.92	26.06	12.5	6.884	3.309	1.481	0.7818	0.02335	69.85	77.07	69.92	58.44	36.1	80.21	59.21	34.33	40.24	32.26	38.83	45.23	43.21	53.49	29.19	29.11	38.34	64.11	47.81	45.84	55.98	68.78	85.11	99.53	113.9	55.24	48.74	31.41	16.41	15.38	13.22	7.591	8.059	12.37	23.15	27.39	31.32
340	797.5	406.6	204.2	103	51	25.75	12.97	6.858	3.251	1.657	0.9065	0.03691	72.96	80.38	70.38	58.97	37.44	82.88	59.87	35.7	41.46	34.16	39.78	46.6	43.04	55.31	28.63	30.42	39.02	65.8	50.19	48.44	57.19	70.27	87.96	100.4	117.1	57.53	49.58	33.36	16.88	16.3	14.2	8.205	8.458	12.73	23.74	27.84	32.18
345	799.7	407.9	206.6	104	50.37	26.16	12.6	6.408	3.294	1.647	0.8735	0.002213	73.91	78.72	71.2	60.2	38.47	83.94	61.13	37.7	41.76	34.74	40.56	48.3	45.05	56.53	30.94	30.83	41.49	66.79	51.57	48.91	57.85	70.41	88.09	102.6	117.6	59.22	52.12	33.39	18.17	17.06	14.33	8.88	8.636	13.79	24.5	28.22	32.77
350	802	406.7	205	103.4	50.64	25.81	12.97	6.698	3.452	1.952	0.7689	0.005392	75.08	80.42	73.24	61.62	38.93	83.9	58.99	38.78	42.7	36.02	42.09	49.8	46.47	58.47	31.23	32.47	42.77	68.92	53.71	51.91	59.63	72.79	89.7	101.1	117.8	62.15	53.64	34.67	19.19	17.66	15.19	9.278	9.615	14.02	25.38	29.06	33.98
355	803.1	409.3	206.7	104.2	51.8	26.11	12.89	6.852	3.414	1.771	0.9786	0.02111	76.58	82.49	74.18	62.17	40.27	88.01	61.9	39.16	43.12	36.22	42.87	49.29	46.76	58.88	33.42	33.4	44.08	69.59	54.64	53.65	61.08	73.63	90	102.3	118.5	62.57	56.03	37	20.06	17.99	15.9	9.115	9.341	14.76	26.37	30.27	34.39
360	798.7	407.7	205.8	104.4	50.28	27.45	12.56	6.574	3.506	1.854	0.8821	0.01238	78.05	82.62	75.16	62.98	40.76	86.54	63.41	39.37	43.78	38.08	44.36	51.2	46.99	59.32	34.3	34.92	45.18	70.91	55.88	54.55	61.42	73.41	90.28	103.9	120.6	64.1	58.06	38	21.26	18.67	17.05	10.16	10.37	15.57	27	30.82	35.75
365	797.4	409.6	205.5	104.1	51.73	26.5	11.86	6.508	3.241	1.757	0.8558	0.03556	78.03	84.54	74.83	62.41	42.92	88.61	63.7	40.64	45.33	40.1	44.5	53.58	48.96	60.37	35.19	35.93	47.48	71.77	58.66	56.59	63.45	74.27	91.49	101.4	118.9	65.98	57.98	39.34	21.5	19.56	17.47	10.67	10.75	15.4	27.28	31.24	36.57
370	806.3	410.5	204.2	103.5	51.77	25.35	12.29	6.78	3.464	1.651	0.7967	0.04117	76.91	85.16	75.99	66.04	42.7	89.5	64.3	41.23	46.25	40.43	45.14	54.27	51.49	63.45	36.18	37.5	48.44	72.26	60.32	57.44	64.37	75.45	92.61	104.8	118.9	68.23	61	41.63	23.29	21.03	19.34	11.02	11.32	16.39	27.85	32.84	37.13
375	803.2	412	205.4	103.3	51.68	25.02	12.64	6.783	3.442	1.549	0.8506	0.02243	79.36	84.9	76.81	65.33	44.85	91.15	66.75	42.93	47.08	41.32	47.23	54.88	53.16	62.39	38	37.57	50.77	73.74	61.48	58.93	65.25	77.11	92.43	104.7	120.7	68.53	61.28	41.88	24.19	21.98	19.85	12.1	11.59	17.32	28.26	32.77	37.95
380	796.3	407.8	208.3	105	51.9	25.4	12.78	6.923	3.415	1.717	0.7833	0.01064	79.81	85.66	78.17	65.91	45.47	92.75	66.28	43.93	49.05	42.28	47.45	55.2	54.67	64.43	38.23	39.08	50.86	75.66	61.18	59.98	66.33	78.67	93.03	104	122.1	69.96	62.56	42.72	25.01	23.58	20.63	11.73	12.17	17.46	28.36	33.64	39.02
385	799.9	407.8	206	103.4	50.76	26.19	12.66	7.099	3.405	1.677	0.8576	0.02335	80.11	87.03	79.31	68.27	46.19	93.29	66.28	44.09	50.3	43	48.54	56.9	55.45	65.81	40.28	39.68	52.08	76.34	63.27	62.05	68.72	78.48	93.78	104.8	121.3	70.86	62.95	43.39	26.04	23.6	21.48	12.69	12.42	18.36	30.04	34.28	39.35
390	803.3	411.3	207.1	105	50.77	26.3	12.61	6.825	3.418	1.546	0.7771	0.007307	81.97	87.8	79.36	70.39	46.71	93.61	68.42	44.75	50.76	44.44	50.03	57.33	56.42	66.79	40.3	40.77	52.3	77.22	64.9	63.12	69.86	78.23	94.13	104	123.6	73.07	66.26	45.13	27.7	24.56	21.94	13.3	13.07	18.88	31.16	34.32	40.32
395	801.4	408.3	209.3	104.2	52.66	26.29	12.66	6.617	3.346	1.62	0.9424	0.04826	82.04	88.54	81.21	70.99	47.69	94.99	69.5	45.12	51.2	45.7	51.05	58.05	56.88	67.04	40.5	42.57	54	76.52	66.15	65.06	70.62	79.69	95.09	106.3	121.9	73.55	66.5	45.38	28.04	25.01	23.42	13.81	14.11	19.92	31.04	35.95	40.44
400	805.9	408.8	206.9	102.7	51.37	25.95	12.41	6.905	3.337	1.604	0.8737	0.04299	83.23	87.71	79.06	71.38	49.17	94.37	69.72	47.32	53.18	47.18	51.91	59.24	57.27	68.38	42.25	44.87	57.2	78.13	67.32	67.07	71.22	79.8	94.71	106.1	121.5	74.54	67.64	46.54	30.05	26.59	23.72	14.06	14.64	19.89	31.55	36.81	41.77
405	804.1	405.8	208.7	104.9	51.95	25.32	12.25	6.877	3.182	1.599	1.005	0.01874	82.5	89.7	82.4	73.47	49.39	94.45	69.26	47.23	53.46	47.51	53.45	58.54	60.98	69.33	43.1	43.55	58.48	78.86	68.52	65.48	72.86	80.47	95.38	105.3	125.2	75.68	69.08	47.74	31.16	27	25.26	14.79	14.73	20.2	32.22	37.5	41.92
410	799.4	408.2	207.3	104	52.13	26.16	12.83	6.711	3.661	1.613	0.8686	0.04125	82.99	88.81	80.99	72.51	51.56	94.93	73.14	48.5	54.16	48.69	53.35	59.84	60.27	70.35	44.68	46.3	59.74	80.94	68.15	68.65	72.87	83.3	96.47	106.3	124.4	78.37	71.22	51	31.89	27.98	25.31	16.09	15.07	21.16	32.87	36.88	43.46
415	801.3	409.2	203.5	103.7	51.6	26.72	13.15	6.274	3.702	1.634	0.8334	0.0195	84.08	90.08	82.79	73.82	50.88	94.36	72.46	49.64	54.64	49.02	55.01	61.3	61.48	71.13	45.51	47.34	59.97	79.74	70.18	69.88	75.34	82.73	95.34	106.5	124.4	78.44	72.39	50.29	32.9	29.07	27.2	16.1	15.89	22.21	33.69	38.76	43.83
420	807.1	414	207.9	102.1	52.01	26.36	13.11	6.68	3.248	1.543	0.9321	0.02639	85.7	90.89	83.85	75.21	51.63	96.93	74.17	49.1	55.86	50.78	55.71	62.19	61.92	71.81	46.58	48.06	61.34	80.62	70.73	71.29	75.6	83.64	97.3	106.6	125.3	78.48	72.07	51.46	33.68	29.7	28.03	16.92	16.5	21.88	33.77	39.59	44.57
425	806.2	412	206.4	105.4	52.22	26.43	12.56	6.744	3.401	1.518	0.9133	0.01971	84.44	91.7	83.56	75.96	53.1	97.41	73.3	50.68	56.07	51.02	56.59	63.25	62.83	71.62	45.92	49.16	61.45	81.4	72.9	70.4	74.1	85.01	97.85	107.5	125.1	81.46	74.54	54.08	35.15	31.96	29.62	18	17.1	22.45	34.75	40.36	45.68
430	803	408.1	208.9	104	52.28	26.05	12.98	6.656	3.277	1.73	0.8294	0.04177	86.4	91.46	82.91	76.68	54.94	94.7	73.82	52.7	57.46	52.1	56.49	61.78	64.49	74.19	47.88	49.11	62.65	81.94	73.32	72.07	74.95	83.49	98.21	106.4	125.7	81.39	74.71	54.83	36.77	32.86	30.46	18.35	18.1	22.68	34.46	40.6	46.63
435	802.2	408.2	208	105	51.48	25.87	12.41	6.604	3.305	1.647	0.8488	0.008282	83.82	91.46	83.51	76.31	54.49	99.09	75.79	53.59	58.65	53.81	58.15	63.99	64.86	73.89	49.51	51.85	63.28	82.71	74.03	73.97	76.43	86.12	97.39	108.6	128	82.67	75.31	56.57	38.18	34.12	29.91	18.45	18.31	23.58	36.14	41.4	45.94
440	806.3	411.1	210.6	103.7	51.07	25.82	12.63	6.794	3.451	1.897	0.7902	0.03897	85.54	92.73	84.44	77.3	55.08	96.18	75.51	54.11	59.31	53.82	58.4	63.88	66.36	74.41	49.37	52.71	64.9	81.49	75.71	73.61	77.61	84.64	99.15	106.1	127.8	82.99	77.39	57.09	39.75	34.8	32.12	19.45	18.9	23.65	36.14	42.36	48.21
445	803.8	410.3	207.4	104	51.13	25.77	12.9	6.87	3.258	1.612	0.8601	0.03864	88.28	91.4	83.33	77.59	57.99	98.82	76.53	54.55	60.28	55.67	59.06	64.51	66.95	75.33	50.74	53.72	64.83	82.82	75.97	75.71	78.89	84.39	99.62	109.3	127.7	82.74	78.06	57.12	39.36	35.48	32.36	20.1	19.28	24.56	36.96	43.51	49.44
450	799.4	410.9	207	104.3	51.95	27.18	12.69	6.516	3.449	1.63	0.8763	0.00112	87.16	93.06	85.67	78.05	56.99	98.13	76.67	56.71	60.49	55.81	59.9	65.62	68.59	77.22	52.32	55.34	65.77	86.21	76	75.01	77.58	85.55	100.7	107.7	128.3	85	78.48	58.46	41.05	35.37	33.26	21.02	20.07	25.04	37.15	41.58	49.05
455	807.2	409.9	210	103.7	53.3	25.68	12.45	6.151	3.036	1.65	0.8155	0.008376	86.2	93.63	85.52	80.83	59.2	100.3	78.36	56.6	62	56.92	60.56	65.19	67.62	76.86	52.62	54.32	65.28	85.29	77.64	75.98	78.69	84.96	100.7	108.1	129.4	87.96	80.48	59.15	42.24	37.53	34.54	21.41	20.7	26.14	38.05	42.92	49.86
460	803.6	409	208.5	106.2	51.55	26.61	12.09	6.428	3.396	1.543	0.8442	0.01224	88.53	93.8	84.65	79.26	58.45	101.2	79.22	56.27	61.96	57.26	61.38	66.89	70.14	78.52	53.07	55.48	66.97	85.9	77.46	76.96	78.56	86.13	99.76	108.8	128.9	86.25	80.86	60.08	43.15	38	36.28	21.78	21.35	26.35	39.52	44.12	50.18
465	807.9	411.3	209.3	104.8	51.56	26.3	12.93	6.529	3.369	1.739	0.922	0.02413	88.16	94.36	86.21	79.7	59.51	101.8	80.49	58.55	63.72	58.8	60.97	67.09	70.73	79.62	54.79	56.21	68.54	85.01	77.68	75.86	79.25	86.84	100.3	108.9	128.8	87.32	82.29	61.87	44.6	38.58	36.94	22.58	21.91	26.98	38.93	44.15	51.72
470	809	410.6	208.3	105.4	51.78	26.78	12.54	6.502	3.573	1.956	0.9581	0.02001	87.91	93.43	86.59	80.89	59.72	102.5	80.44	59.11	63.35	58.73	61.78	67.88	71.48	79.14	55.89	55.86	70.72	86.14	78.44	78.34	80.66	84.97	100.5	107	130.4	87.09	81.79	62.46	44.32	40.59	36.83	23.19	21.86	28.31	40.52	44.51	52.28
475	799.7	411.9	209.6	104.3	51.36	26.6	12.71	6.782	3.386	1.731	0.902	0.01623	86.36	93.51	88.08	80.52	62.06	101.8	81.28	59.97	64.77	60.06	62.8	67.9	71.99	79.1	55.52	57.47	70.22	85.82	78.64	78.1	81.71	85.51	101	109.2	129.2	88.76	83.8	62.92	47.86	41.42	38.48	24.11	22.91	27.65	41.86	45.21	52.9
480	807.4	413.6	209.6	104	52.76	26.89	12.7	6.364	3.45	1.853	0.9806	0.02733	89.68	94.79	85.82	81.11	60.99	104.2	83.5	60.2	64.77	60.98	63.59	68.53	72.56	80.64	55.3	58.95	69.82	87.36	80.61	78.48	81.52	86.68	101.4	109.5	130.9	88.39	83.55	63.87	46.43	41.85	39.2	24.48	23.07	28.34	41.27	45.92	54.68
485	804.2	406.2	209.4	106.6	52.28	26.46	12.7	6.462	3.123	1.639	0.7698	0.02019	88.57	94.39	85.52	82.36	63.23	103.5	83.61	60.65	65.36	61.54	63.1	69.62	72.07	81.64	56.45	60.17	69.31	88.09	80.67	80.14	82.86	87.64	102.5	108.6	132.2	90.47	84.34	66.83	48.05	42.7	40.74	25.92	24.3	29.78	42.42	46.8	53.45
490	803.5	409.2	207.9	104.7	53.22	26.79	12.5	6.921	3.26	1.864	0.8969	0.01358	89.53	95.86	88.1	82.19	62.56	103.6	83.9	60.6	65.2	62.64	63.88	69.49	73.69	80.86	56.64	60.31	70.83	87.81	80.01	78.24	83.05	88.73	101.5	108.6	130.2	91.06	83.28	65.1	49.68	44.07	39.49	25.76	25.05	29.9	43.25	47.89	54.96
495	804.6	412	210.5	105.6	51.84	26.25	12.87	6.845	3.228	1.73	0.9001	0.0285	89.3	96.36	86.41	83.52	63.95	103.9	82.2	63.26	65.86	63.06	65.43	70.61	73.93	82.98	58.8	60.2	70.27	88.47	80.21	79.59	82.54	87.57	101.3	110	130.7	90.86	84.93	66.69	49.95	45.5	41.49	26.73	25.55	29.65	43.32	47.29	56.01
500	801.7	410.7	209.3	104.7	50.73	25.96	12.57	6.581	3.387	1.644	1.04	0.03132	89.57	96.26	87.24	82.48	63.6	102.7	83.48	63.24	65.16	64.03	66.66	70.58	74.91	81.66	59	62	72.1	87.76	82.22	79.8	83.59	88.38	102.7	110.4	131.2	91.26	86.44	68.29	51.34	46.87	41.83	27	25.98	30.66	43.99	48.84	57.28
505	804.2	412.7	211	104.3	51.36	26.65	12.88	6.878	3.394	1.844	0.768	0.04938	90.08	95.69	86.43	83.75	65.4	103.3	84.13	62.68	66.99	63.72	66.21	71.69	75.59	83.51	58.57	62.24	71.87	88.43	81.48	80.11	82.96	86.46	103.2	109.2	131.6	91.67	85.24	68.47	52.19	46.3	42.45	28.06	25.72	31.3	44.19	48.77	56.44
510	811.4	413	208.8	105.4	51.79	26.38	12.95	7.076	3.355	1.677	0.8444	-0.008404	91.13	96.42	87.16	84.68	64.66	103	83.14	63.37	68.02	66.22	66.07	71.54	74.76	82.37	60.18	61.77	71	89.65	83.52	80.84	83.88	88.09	102.8	111	132.3	93.3	85.63	70.85	53.51	47.97	44.14	28.28	26.81	31.8	45.59	49.02	56.53
515	812.8	416.7	208.9	104.4	53.42	25.95	12.79	6.248	3.647	1.942	0.8895	0.02298	89.2	97.05	87.18	84.59	66.13	104.5	84.32	65.25	67.19	66.07	67.12	72.17	75.72	83.02	61.91	63.01	72.73	88.55	81.54	81.63	84.58	88.12	103.1	111.2	132.4	93.32	88.11	70.9	53.9	48.65	45.21	29.59	26.81	32.09	45.76	50.95	57.92
520	806.9	416	206.4	104.1	52.46	26.21	12.8	6.9	3.174	1.507	0.8607	0.01686	89.17	96.35	87.83	83.22	66.09	106.2	83.09	64.96	67.85	67.17	68.77	73.18	77.12	84.78	60.83	63.25	72.75	89.82	82.27	81.54	82.96	89.12	101.2	109.6	133.1	93.22	87.15	71.25	55.05	49.83	45.52	29.62	26.69	31.85	46.99	51.43	58.8
525	809.7	412	211	105.5	51.9	26.73	12.83	6.799	3.551	1.545	0.9476	0.02529	90.16	97.31	89.19	84.38	66.36	104.5	87.22	67.25	69.53	66.86	68.66	73.84	77.98	83.7	61.66	64.31	72.85	88.3	83.35	82.64	83.59	89.3	102.3	113	132.4	92.59	87.56	71.71	56.93	49.92	46.95	31.16	27.57	33.44	47.52	52.04	58.5
530	804.8	409.6	207.6	106.1	50.82	26.56	12.63	6.524	2.967	1.99	0.9308	0.04224	90.81	97.96	88.9	84.7	66.38	105.6	84.71	66.22	68.49	68.13	67.39	72.72	76.82	84.03	63.21	64.85	73.92	89.47	82.46	82.9	82.44	87.69	102.7	109.4	134.9	93.16	90.6	71.26	56.66	51.4	48.39	30.39	28.28	32.98	47.33	50.02	59.22
535	808.6	413.9	211.7	102.4	52.08	26.61	12.68	7.093	3.648	1.568	0.8815	0.04043	90.6	96.75	88.79	85.26	66.7	105.3	85.12	66.8	69.96	69.3	69.08	71.95	78.41	84.36	62.74	65.5	73.39	88.05	83.49	83.14	83.48	88.47	102.5	110.2	133.8	93.58	89	70.88	56.89	51	48.58	31.03	28.52	33.48	48.53	52.43	60.15
540	804.7	414.8	209.9	105.4	51.59	25.78	12.73	6.98	3.597	1.68	0.8337	0.02775	91.73	98.75	89.75	84.78	66.64	106.8	85.67	66.45	70.64	69.17	70.61	74.32	79.49	85.12	62.21	66.17	72.41	88.93	82.15	81.26	84.44	89.22	103.8	110	134.4	94.29	89.33	71.89	57.58	53.17	50.99	31.97	29.04	33.86	48.57	52.09	62.15
545	807.6	416.5	211.1	105.7	52.14	26.34	13.21	6.246	3.502	1.774	0.6979	0.02838	92.37	97.19	88.87	85.36	66.68	104.9	86.84	67.34	70.56	70.24	69.47	73.76	78.17	85.2	64.06	66.09	73.7	89.75	82.88	82.72	84.73	90.07	103.8	110.2	134.2	94.52	89.65	73.22	58.25	54.3	51.61	33.69	29.77	33.92	48.91	52.21	61.49
550	807.4	411.9	209.8	104.3	52.33	26.49	12.89	6.996	3.093	1.761	0.9067	0.02394	91.79	98.17	88.82	83.77	68.54	107.4	86.64	68.76	71.6	70.03	70.55	74.18	77.41	86.36	63.8	67.55	74.49	91.99	83.72	83.4	85.07	88.79	103.5	110.2	135.4	94.41	89.57	73.72	58.23	54.12	50.7	33.67	29.93	34.68	50.52	52.94	60.91
555	803.8	415.3	208.8	105.5	53.37	26.6	12.97	6.839	3.522	1.669	0.8126	0.04074	91.06	98.33	88.71	86.28	67.42	106.7	86.39	69.1	71.05	71.1	70.3	74.15	78.77	86.85	62.56	66.99	75.36	90.9	82.58	83.29	84.32	90.05	103.1	110.7	134.2	95.46	89.03	72.17	59.95	54.39	52.57	33.82	30.33	34.27	49.73	53.23	61.42
560	807.5	415.9	207.5	104.7	51.84	26.54	12.54	6.96	3.798	1.661	0.8535	0.007032	91.45	97.76	89.87	85.09	67.72	106.7	87.34	68.55	70.93	71.33	70.99	74.56	79.86	87.24	64	66.78	75.62	90.74	84.97	83.4	84.18	90.64	104.4	110.4	135.5	93.89	88.79	73.5	59.9	56.33	52.05	34.47	30.33	35.69	49.67	53.78	62.03
565	801.5	412.3	209.1	105.4	52.15	26.01	12.22	6.797	3.176	1.567	0.8628	0.01004	90.34	99.41	89.62	86.62	69.86	106.8	86.81	69.48	71.89	71.71	71.28	74.53	80.23	86.21	64.59	67.15	75.58	92.21	84.32	85.17	85.27	90.03	103.7	110.3	135.3	96.88	89.59	72.85	62.3	56.45	54.33	34.83	31.06	35.62	51.73	53.63	63.89
570	807.9	412.9	209.3	105.4	52.2	26.91	13.17	6.581	3.497	1.639	0.9347	0.01794	92.29	98.66	89.56	87.88	69.75	108.3	87.36	69.58	71.12	73.59	71.97	74.8	81.44	85.8	65.19	68.11	75.5	91.37	83.55	85.04	85.05	90.57	103.1	110.3	134	95.8	89.92	74.76	61.27	56.77	53.71	34.35	31.19	36.44	51.74	54.72	62.2
575	812.5	414.8	208.8	105.7	51.26	27.08	12.36	6.484	3.29	1.596	0.9385	0.01535	90.79	98.84	91	86.45	70.09	107.5	88.81	69.52	72.83	72.53	72.44	77.06	82.09	85.77	65.98	68.31	75.95	91.76	84.52	84.44	86.27	90.46	103.3	111.5	137.9	97.33	90.52	75.37	61.91	56.13	54.31	34.85	32.15	36.19	53.22	54.38	63.86
580	807	413.4	212.3	105.8	51.43	27.33	12.58	6.822	3.335	1.62	0.7368	0.0462	91.94	98.78	89.73	86.48	69.87	109.1	86.3	69.81	73.78	74.07	72.08	75.91	80.14	85.68	67.02	67.91	76.15	92.53	84.29	83.73	86.62	90.21	105.3	112.4	136.2	97.21	90.84	74.86	63.15	58.5	55.28	36.52	32.39	36.93	52.77	55.23	62.97
585	808.9	414.3	209.7	106.3	51.55	26.17	13.04	6.698	3.449	1.579	0.9109	0.03138	92.79	99.56	89.46	86.73	70.42	106.9	88.09	71.19	73.46	72.46	72.14	74.94	80.67	86.15	65.83	68.94	77.24	92.45	84.5	83.69	87.09	92.36	105.2	109.8	135.9	98.21	90.7	75.7	63.12	58.84	56.13	36.31	32.65	37.01	53.35	55.55	64.52
590	811.9	415	207.9	105.1	52.27	26.87	13.03	6.255	3.351	1.534	0.8383	0.02706	92.66	99.54	90.88	87.44	70.82	107.1	89.9	71.91	73.35	74.06	73.49	75.06	80.91	88.22	67.27	70.28	76.02	91.98	85.19	83.33	85.87	92.24	106.4	111	137.8	97.86	92.09	76.51	64.65	60.25	56.59	37.72	32.01	36.7	54.22	57.11	64.61
595	808.7	415.6	210	106.7	52.41	26.59	12.34	6.915	3.427	1.401	0.7982	0.03272	93.58	101.2	88.71	88.21	69.82	108.9	89.31	71.58	72.64	75.14	74.09	74.55	81.14	88.41	67.29	70.22	76.62	93.33	86.12	85.71	86.06	91.24	105.4	110.4	135.4	97.46	93.22	76.01	64.97	59.36	56.34	37.96	33.04	36.7	54.03	56.74	64.63
600	809.4	412.2	212.3	106.9	52.76	26.68	12.73	6.598	3.562	1.679	0.8094	0.004397	93.17	100.2	91.59	87.32	70.01	110	88.73	72.11	74.41	73.69	73.45	76.95	82.77	86.11	66.19	68.93	78.22	93.24	85.67	84.2	85.8	90.06	105	112.5	138.3	98.25	92.67	75.9	65.29	60.74	57.98	37.15	32.82	37.03	55.25	57.46	64.8
605	811.8	414.5	210.3	105.2	52.22	26.71	12.73	6.964	3.377	1.801	0.8612	0.001499	92.55	98.52	89.8	88.39	71.65	108.8	90.31	70.58	73.39	74.23	73.64	76.84	81.09	88.37	66.44	70.63	76.37	94.44	86.78	85.1	86.31	90.26	107.4	111.5	136.8	98.57	91.94	77.35	67.04	61.25	57.26	39.25	33.38	37.8	55.74	57.58	64.9
610	810.2	415.2	210.2	104.8	53.2	26.49	13.08	6.82	3.519	1.608	0.7705	0.02195	93.51	100.5	90.64	86.99	71.94	109.4	89.82	72.86	74.7	75.34	74.8	75.5	80.88	87.6	68.08	70.67	78.19	92.34	84.69	85.6	85.63	90.19	107.3	112.2	138.9	98.64	92.88	77.97	68.54	61.14	59.24	38.74	34.17	37.62	56.01	58.29	67.05
615	807.3	413.2	210.8	105.7	51.65	26.83	12.39	6.986	3.288	1.583	0.8917	0.002043	93.42	100.7	92.07	87.24	72.4	108.3	89.59	71.49	75.04	73.99	75.11	76.43	81.18	87.89	68.01	71	78.37	91.15	85.9	86.25	88.06	90.79	106.2	111	137.9	99.15	93.23	76.96	67.38	62.1	59.97	39.63	34.98	38.56	56.08	57.75	66.36
620	808.6	415.2	207.6	103.8	52.49	26.94	12.79	6.601	3.455	1.515	0.8182	0.02579	93.32	100.5	90.71	88.81	71.53	107.6	90.65	73.49	75.5	76.06	75.52	76.83	81.78	87.68	70.57	72.02	78.04	92.9	86.57	86.39	87.86	92.55	106.4	113.5	139.8	97.7	91.84	77.15	67.77	64.15	59.12	39.33	35.04	39.08	55.79	57.1	66.55
625	809	413.1	208	105	53.04	26.75	12.75	6.93	3.632	1.803	0.7213	0.003788	92.76	101	91.46	88.25	71.69	109.3	90.52	72.92	73.87	75.89	75.39	77.98	81.83	88.59	69.25	70.4	77.6	93.94	87.46	84.18	87.6	92.7	106.1	112.9	140.4	97.98	93.12	78.46	69.5	64.67	61.97	41.27	34.27	38.86	56.63	59.23	65.81
630	803.9	413.8	209.1	104.1	51.05	27.37	12.72	6.435	3.316	1.537	0.9287	0.01465	93.15	101.9	91.98	88.42	72.7	109.1	90.28	73.68	74.22	73.75	75.58	75.58	83.08	88.69	68.15	72.9	78.43	91.06	88.88	85.05	88.05	91.82	107.8	111	139.1	98.46	93.02	77.77	68.59	65.2	61.43	41.06	35.05	39.72	57.12	58.17	67.77
635	811	419.2	212.4	106	52.76	26.18	12.65	6.744	3.588	1.696	0.8963	0.0434	93.28	100.5	92	88.75	71.11	108.7	91.91	73.41	75.77	78.26	74.81	76.03	83.98	88.05	68.84	70.8	78.08	93.52	86.27	86.34	87.89	92.69	106.7	113.7	139.4	98.71	93.16	77.06	69.43	65.57	61.54	40.75	35.49	39.11	57.1	57.86	66.9
640	814.7	415.4	211.5	105.8	52.42	27.08	12.45	6.3	3.461	1.477	0.8666	0.01575	94.81	101.3	90.09	86.67	73.59	109.1	92.61	73.94	74.79	76.13	74.63	77.87	83.9	88.69	68.03	71.83	77.69	93.27	87.12	85.36	88.49	91.56	106.3	111.8	139.3	99.27	93.23	76.87	68.91	65.11	61.9	41.26	35.41	38.99	57.2	57.27	66.3
645	804.4	416.2	212.4	106.1	51.21	26.09	12.59	6.77	3.689	1.553	0.883	0.0082	93.04	101.1	91.65	88.7	72.74	107.9	91.65	74.39	74.51	76.76	74.71	78.5	82.29	90.26	70.01	73.08	79.06	94.25	86.4	84.76	87.79	93.37	106.1	112.2	139.5	99.03	91.77	78.59	68.18	67.36	63.14	42.38	36.03	39.52	57.7	58.33	67.23
650	807.5	413	206.3	105.2	51.67	26.47	12.84	7.083	3.36	1.624	0.8651	0.01958	94.96	101	91.25	87.65	71.94	111.5	91.07	74.8	75.6	76.15	75.26	77.89	85.14	88.73	68.6	71.47	78.94	94.29	87.49	85.42	88.11	90.55	106.6	113.3	140.7	99.12	94.65	77.98	69.42	66.43	63.87	41.83	36.08	39.16	57.91	57.83	67.83
655	805.9	415.9	212.1	106.2	51.71	27.23	12.73	6.639	3.622	1.49	0.785	0.02302	93.58	102.1	92.48	89.3	72.89	111.1	91.05	74.67	75.8	77.73	74.8	77.17	83.5	88.03	69.84	72.36	79.53	92.9	87.07	86.45	88.25	92.72	106.1	113.3	140	98.86	94.24	78.51	70.46	68.48	64.02	42.67	36.07	40.61	58.52	58.87	66.3
660	806.1	413.7	213.2	107.1	52.85	26.04	12.37	6.982	3.602	1.728	0.8202	0.0323	94.15	101.6	92.21	89.48	74.13	110.9	92.53	73.78	76.25	78.12	76.49	77.45	83.71	88.65	68.86	72.92	79.37	93.01	86.59	88.1	87.09	91.22	107.2	113.7	140.5	99.08	92.58	78.37	70.8	67.86	63.61	41.92	36.3	40.85	57.98	58.08	68.23
665	808.6	416	209.9	106.7	52.55	26.49	12.69	6.817	3.388	1.576	0.7862	0.01754	94.84	103.1	93.14	87.44	72.93	111.5	92.3	74.92	74.1	78.77	76.77	77.32	84.56	87.93	69.77	72.77	79.19	93.88	87.75	85.38	87.61	92.86	105.9	111.9	142.2	100.3	93.69	77.36	70.2	69.09	64.62	42.47	36.92	42.31	58.87	59.78	66.75
670	810.7	413.3	213.8	104.9	53.01	26.73	13.24	6.887	3.571	1.752	0.8338	0.04157	94.41	100.9	92.48	89.92	74.04	110.2	93.22	74.01	76.49	77.21	75.98	78.27	84.05	90.81	70.1	73.31	79.64	93.65	86.86	86.76	88	92.09	106.1	112.4	140.2	101.8	92.77	77.13	71.45	69.34	64.61	42.35	36.98	40.94	58.7	59.71	67.32
675	807	416.1	210.6	106	52.32	26.01	13.29	6.788	3.512	1.58	0.9648	0.0126	92.76	103	93	88.75	73.04	111.3	92.7	74.43	75.49	79.95	75.5	78.9	82.32	89.73	67.83	72.45	79.23	94.62	86.52	85.7	88.92	92.43	106.8	113.6	139.2	100.8	96.62	78.48	72.26	69.55	65.11	43.26	36.6	41.62	60.19	58.79	68.89
680	804.3	414.1	209.9	104.4	52.37	26.41	12.19	7.328	3.411	1.515	0.8215	0.02325	95.86	103.4	92.82	89.04	74.39	110.9	92.29	74.78	75.36	77.64	76.47	78.32	84.16	89.91	69.65	72.35	78.51	96.13	88.78	86.1	88.24	93.11	106.9	112.6	141.3	101.8	94.54	79.74	72.02	69.91	66.23	43.87	37.08	42.1	59.25	59.51	69.14
685	808.7	413.6	208.8	105.9	51.58	26.22	12.89	7.247	3.203	1.621	0.8047	0.04104	96.34	104.4	93.45	90.26	72.8	111.4	92.23	74.78	75.99	78.76	76.51	77.71	85.36	89.23	71.42	73.79	80.7	95.24	87.69	86.82	88.43	93.22	108.4	112.6	141.9	101.2	94.65	78.61	71.8	70.18	67.08	42.9	37.48	42.28	59.76	60.6	69.67
690	806.6	415.9	212	105.3	52.85	26.54	12.9	6.772	3.46	1.537	0.9092	0.02552	96.43	102.3	92.52	90.52	74.59	111.9	93.94	74.03	74.07	80.78	76.4	78.27	84.51	89.77	71.29	72.66	81.19	94.82	88.12	87.23	88.92	92.77	108.7	114	139.5	102.1	94.5	76.82	72.64	72.13	66.37	45.73	37.81	42.27	60.08	60.36	69.6
695	810.3	415.2	211.4	106.6	53.41	26.83	12.9	6.733	3.344	1.614	0.8004	0.01322	95.35	102.8	93.54	89.29	73.84	111.6	93.03	75.66	75.48	78.43	74.66	80.04	84.88	89.53	71.28	74.74	80.88	94.66	89.1	86.49	90.06	93.36	107.1	112.6	140.8	101.3	95.89	78.31	72.22	70.48	67.14	44.5	37.61	42.44	59.04	60.86	69.01
700	806.1	412.2	211.2	105.5	51.64	27.02	12.69	6.596	3.472	1.562	0.9533	0.05216	96.39	103.8	93.26	88.24	73.39	112.1	94.35	75.78	77.09	79.24	75.39	78.1	85.86	92.15	70.18	74.43	80.88	95.85	87.84	86.71	89.42	92.34	106.8	113.3	140.7	101.3	94.67	77.62	73.86	70.32	67.94	45.45	36.95	43.05	59.94	60.6	70.67
705	806.6	413.9	209	105.8	52.6	26.03	12.61	7.059	3.517	1.723	0.8893	0.01728	96.87	102.3	93.38	90.52	74.03	111.6	93.62	75.15	77.28	79.87	76.39	77.94	85.08	89.87	70.46	74.06	80.82	96.02	88.24	87.05	89	92.31	107.8	114.2	142.5	101.9	94.98	79.45	72.93	71.86	67.95	45.22	37.15	43.01	60.23	60.18	70.63
710	807.2	416.1	211.5	105	52.74	26.31	13.04	6.535	3.319	1.645	0.8614	0.01632	89.54	103.3	94.18	90.89	71.97	111.3	93.31	76.28	77.98	79.88	76.75	78.76	84.68	89.63	72.03	73.57	80.88	96.03	87.28	87.2	90.55	94.41	108.3	115.1	142.8	101.5	95.88	79.07	73.88	73.46	68.78	45.71	38.44	44.15	59.82	62.34	70.48
715	804.3	412.5	210.7	104.1	53.41	26.22	12.48	6.764	3.221	1.911	0.8869	0.005376	94.35	103.2	90.96	89.35	74.04	112.2	93.61	75.04	77.94	78.98	76.9	80	84.96	89.58	71.07	76.12	80.78	97.09	88.13	87.91	89.13	94.28	107.7	114.1	144.1	102.9	95.64	78.99	73.12	72.75	68.57	45.44	38.01	44.56	60.76	61.16	70.19
720	803.8	414.5	210.3	105.8	53.17	26.61	12.8	6.617	3.517	1.798	0.814	0.03335	92.92	103.4	92.67	88.72	74.46	112.2	93.48	75.88	77.23	80.3	77.33	78.1	86.48	90.09	72.69	74.85	80.6	97.44	88.84	88.01	90.03	94.21	107.3	114.5	144.7	103.4	95.63	78.6	73.03	73.49	69.81	44.52	38.66	43.37	61.13	62.2	70.42
[truncated: 29 more columns]

## Sheet: CTP, UTP
Time (min)	400 nM Fluorescein	200 nM Fluorescein	100 nM Fluorescein	50 nM Fluorescein	25 nM Fluorescein	12.5 nM Fluorescein	6.25 nM Fluorescein	3.125 nM Fluorescein	1.5625 nM Fluorescein	0.78125 nM Fluorescein	0.390625 nM Fluorescein	0 nM Fluorescein	CTP 0 mM	CTP 0 mM	CTP 0 mM	CTP 0.3 mM	CTP 0.3 mM	CTP 0.3 mM	CTP 0.6 mM	CTP 0.6 mM	CTP 0.6 mM	CTP 0.9 mM	CTP 0.9 mM	CTP 0.9 mM	CTP 1.2 mM	CTP 1.2 mM	CTP 1.2 mM	CTP 1.5 mM	CTP 1.5 mM	CTP 1.5 mM	CTP 1.8 mM	CTP 1.8 mM	CTP 1.8 mM	CTP 2.1 mM	CTP 2.1 mM	CTP 2.1 mM	CTP 2.4 mM	CTP 2.4 mM	CTP 2.4 mM	CTP 2.7 mM	CTP 2.7 mM	CTP 2.7 mM	CTP 3 mM	CTP 3 mM	CTP 3 mM	UTP 0 mM	UTP 0 mM	UTP 0 mM	UTP 0.3 mM
0	841.5	454.5	228.5	115.3	56.88	28.93	14.29	7.657	3.751	1.782	0.9411	0.03658	0.5517	0.4659	0.4094	0.6838	0.4703	0.5907	0.4631	0.6754	0.4471	0.6247	0.6617	0.5751	0.4653	0.6392	0.5125	0.5758	0.4901	0.2981	0.5995	0.6301	0.5028	0.5453	0.7232	0.5021	0.6009	0.5464	0.5206	0.5615	0.6171	0.5294	0.5723	0.6307	0.8362	0.6006	0.5008	0.606	0.6283
5	814.4	433.9	220	110.6	55.27	28.32	13.91	6.975	3.715	1.916	1.017	0.01057	0.3803	0.4293	0.5383	0.6232	0.3903	0.4351	0.4116	0.4884	0.5522	0.4531	0.4356	0.4845	0.4375	0.5773	0.5055	0.3991	0.5554	0.3978	0.502	0.5534	0.6235	0.4983	0.6242	0.5191	0.4798	0.6358	0.4201	0.4724	0.4569	0.6259	0.6385	0.6006	0.6873	0.5053	0.5416	0.4762	0.5469
10	806.2	431.9	214.8	110.1	54.04	27.23	13.38	6.752	3.453	1.831	0.985	0.03297	0.383	0.482	0.461	0.528	0.5962	0.4299	0.5394	0.5128	0.4801	0.5165	0.4445	0.5649	0.4666	0.6442	0.5134	0.3493	0.5497	0.44	0.525	0.5659	0.5642	0.4364	0.4847	0.5499	0.6726	0.4968	0.5477	0.4135	0.5285	0.6046	0.4192	0.491	0.6411	0.4475	0.3757	0.4923	0.4966
15	801.8	422.7	210.7	107.3	52.65	26.69	13.75	6.871	3.439	1.694	0.8356	0.04292	0.4717	0.5337	0.4928	0.6488	0.5148	0.5177	0.5069	0.5891	0.5388	0.594	0.534	0.4698	0.486	0.624	0.5476	0.4774	0.5451	0.356	0.5257	0.5859	0.6164	0.5216	0.687	0.5072	0.6182	0.6095	0.4832	0.5769	0.6091	0.5304	0.4778	0.5868	0.6143	0.4875	0.4769	0.4888	0.6118
20	794.2	421.3	211.5	108.7	52.32	26.55	12.44	7.005	3.224	2.018	0.8932	0.01823	0.605	0.7746	0.4656	0.7439	0.6079	0.6166	0.5027	0.6807	0.5962	0.5063	0.665	0.5055	0.5031	0.5654	0.5087	0.5463	0.4791	0.553	0.5643	0.5247	0.47	0.5311	0.6146	0.5819	0.6089	0.5784	0.5762	0.5805	0.7587	0.5814	0.5423	0.5454	0.6284	0.5138	0.4491	0.6705	0.4799
25	790.9	415.4	210.7	105.4	52.17	26.6	13.04	6.807	3.368	1.875	0.8516	0.02215	0.5745	0.9611	0.6004	0.6174	0.6404	0.5286	0.6301	0.649	0.5533	0.5598	0.5848	0.5138	0.6607	0.6601	0.4896	0.5166	0.5849	0.6126	0.6139	0.5585	0.636	0.6627	0.7423	0.5285	0.6121	0.6159	0.5599	0.6318	0.5256	0.4913	0.4482	0.5579	0.7183	0.5147	0.4888	0.5615	0.523
30	789.6	417	208.3	106.7	51.9	26.35	12.63	6.996	3.364	1.693	0.9216	0.01319	0.5784	1.108	0.5231	0.7662	0.6191	0.6257	0.669	0.7319	0.5571	0.6333	0.6852	0.5099	0.5129	0.6814	0.7279	0.6675	0.6174	0.5147	0.6255	0.5393	0.5694	0.6546	0.714	0.5537	0.5605	0.6973	0.507	0.7364	0.5155	0.6309	0.5088	0.6215	0.6937	0.5663	0.4809	0.8185	0.5138
35	785.4	418.9	210.5	107.6	51.28	26.27	13.56	6.843	3.342	1.647	0.8742	0.004502	0.8255	1.674	0.6168	0.8393	0.7302	0.7626	0.8613	0.7688	0.6575	0.6629	0.6357	0.6917	0.6744	0.7211	0.6163	0.5294	0.5781	0.598	0.5983	0.5246	0.5364	0.6214	0.7124	0.6274	0.6262	0.6176	0.6158	0.7785	0.7374	0.7321	0.6192	0.6294	0.7023	0.576	0.6371	0.9575	0.5804
40	785	418.1	212	104.8	51.83	26.24	12.49	6.686	3.516	1.557	0.8832	0.01453	0.9576	2.175	0.5727	1	1.005	0.785	1.022	0.7715	0.7872	0.7509	0.6842	0.5954	0.8132	0.5528	0.6536	0.7016	0.5864	0.5895	0.7834	0.625	0.6684	0.6289	0.7212	0.5819	0.6364	0.8189	0.5922	0.6801	0.5371	0.59	0.7026	0.5473	0.6295	0.6042	0.7763	1.102	0.6405
45	782.7	416.6	210.8	104.5	51.91	27.16	13.37	6.548	3.401	1.766	0.8864	0.03302	1.304	2.81	0.6126	1.042	1.127	0.8886	1.195	0.9305	0.6833	0.7892	0.8468	0.5988	0.721	0.6862	0.7006	0.5163	0.6794	0.667	0.5816	0.5255	0.6525	0.7434	0.7714	0.5988	0.5417	0.7675	0.5755	0.7109	0.7346	0.5652	0.6025	0.5838	0.5923	0.6794	0.8806	1.271	0.701
50	789.3	420.2	212.1	105.1	52.09	26.31	12.78	6.959	3.53	1.748	0.9349	0.04323	1.45	3.114	0.6861	1.202	1.341	0.9736	1.301	0.9862	0.9046	0.7854	0.993	0.7411	0.9529	0.7977	0.6961	0.7499	0.6086	0.8161	0.6556	0.6982	0.6521	0.633	0.7745	0.636	0.5315	0.8347	0.5397	0.7807	0.6367	0.6197	0.5661	0.6522	0.7263	0.8489	1.154	1.506	0.8919
55	791	418.4	208.2	106.1	51.52	26.4	12.74	6.961	3.306	1.854	1.008	0.01715	1.733	3.996	0.8123	1.399	1.535	1.031	1.451	1.206	0.9086	0.983	0.9574	0.7583	0.9935	0.8594	0.6878	0.7756	0.6915	0.7609	0.7177	0.5395	0.6021	0.6091	0.9484	0.7266	0.6193	0.8159	0.5949	0.6828	0.6095	0.6702	0.5638	0.5531	0.6762	0.8656	1.232	1.851	0.9379
60	793.3	418.7	210.5	106.7	53.63	27.09	13.49	6.718	3.567	1.84	0.9307	0.02906	2.507	4.833	0.9639	1.669	1.644	1.117	2.004	1.129	0.9391	1.117	0.8825	0.8997	1.051	0.967	0.7809	0.8123	0.7397	0.7905	0.4913	0.858	0.5998	0.6256	0.7793	0.6879	0.6408	0.7513	0.6077	0.7482	0.6726	0.5328	0.5114	0.6664	0.6499	1.007	1.432	2.245	1.004
65	785.3	417.9	207	105.8	51.71	26.5	13.14	6.766	3.635	1.914	1.079	0.03093	2.518	4.976	1.006	1.874	2.286	1.242	2.497	1.333	1.206	1.144	1.28	0.8577	1.305	1.032	0.7554	0.8119	0.688	0.8367	0.6215	0.7104	0.627	0.6388	0.929	0.6717	0.6552	0.9949	0.5869	0.7839	0.4916	0.5224	0.634	0.6632	0.5917	1.218	1.592	2.487	1.375
70	791.9	412.7	208.7	108.1	52.26	26.21	13.22	6.835	3.473	1.861	0.9095	0.08172	3.008	5.822	1.073	2.347	2.038	1.311	2.747	1.616	1.435	1.46	1.36	1.035	1.603	1.154	0.9243	1.023	0.6595	0.9951	0.613	0.8054	0.6898	0.7573	0.9552	0.681	0.7271	0.8556	0.7602	0.816	0.6698	0.5802	0.5683	0.4744	0.5067	1.356	1.879	2.773	1.528
75	799.9	420.7	212.4	106.4	52.83	25.94	13.17	6.835	3.301	1.615	0.7435	0.002112	3.687	6.774	1.286	2.507	2.652	1.542	3.18	1.703	1.425	1.316	1.502	1.067	1.623	1.087	1.002	0.986	0.8874	1.073	0.7886	0.8575	0.8781	0.6538	1.177	0.8986	0.6208	0.824	0.6823	0.7579	0.595	0.5814	0.5139	0.6178	0.6077	1.652	2.24	3.355	1.979
80	795.6	419.3	208.9	105.8	52.08	26.23	13.06	6.678	3.54	1.766	0.7801	0.01382	4.076	7.12	1.513	3	2.782	1.888	3.431	1.804	1.813	1.566	1.632	1.49	1.859	1.338	1.36	1.234	0.9217	1.133	0.9856	0.8177	0.8302	0.8627	1.271	0.8598	0.7619	0.9503	0.6291	0.8561	0.5982	0.7121	0.664	0.6737	0.6388	1.917	2.798	3.923	2.133
85	794.8	416.9	209.2	106.6	52.41	27.65	12.93	6.929	3.25	1.757	0.8409	0.04076	4.708	7.669	1.641	3.341	2.957	2.272	3.947	2.152	1.744	1.772	1.732	1.676	2.198	1.561	1.296	1.177	0.9412	1.3	0.9993	0.7413	0.896	0.7132	1.322	0.8071	0.8162	0.9697	0.8251	0.7873	0.7627	0.7294	0.74	0.5735	0.7138	2.025	2.867	4.021	2.519
90	797.8	418	210.4	105.9	52.6	26.28	13.29	6.852	3.299	1.859	0.8548	0.006117	5.401	8.529	1.725	3.745	3.779	2.323	4.036	2.212	1.948	1.933	1.974	1.74	2.143	1.439	1.344	1.256	1.003	1.326	1.114	1.096	0.8193	0.7767	1.64	0.9534	0.8009	0.9191	0.5621	0.696	0.618	0.7039	0.5524	0.7686	0.5928	2.296	3.555	4.233	2.719
95	796.3	422.3	210.3	105.8	52.36	26.76	12.88	7.112	3.482	1.678	0.8251	0.009589	5.985	8.824	2.029	3.8	4.072	2.483	4.653	2.322	2.346	1.984	2.003	1.482	2.3	1.538	1.538	1.389	1.171	1.51	1.026	1.056	1.327	0.8438	1.587	0.9839	0.9539	1.115	0.6967	0.8744	0.6242	0.6546	0.6041	0.7025	0.6467	2.583	3.99	4.909	2.963
100	795.6	420.2	211.8	106.2	51.1	26.99	13.39	6.792	3.385	1.71	1.083	0.01091	7.053	9.571	2.255	4.769	4.33	3.051	4.803	2.665	2.553	2.117	2.49	1.953	2.971	1.803	1.695	1.583	0.995	1.52	1.061	1.124	1.34	0.8707	2.114	1.091	1.139	1.097	0.7637	0.9335	0.5692	0.7285	0.7295	0.679	0.6845	2.833	4.507	5.334	3.523
105	800.9	419.1	212.7	108.2	51.44	26.57	12.93	6.661	3.481	1.868	0.8458	0.03861	7.625	10.49	2.496	5.218	4.682	2.96	5.42	2.987	2.912	2.259	2.685	2.03	3.327	2.115	1.896	1.72	1.158	1.934	1.167	1.21	1.153	0.9152	2.299	1.476	1.403	1.165	0.8516	1.001	0.7544	0.7664	0.6219	0.7858	0.9045	3.029	4.59	6.061	3.989
110	803.2	420.1	210	107.8	52.5	26.73	13.34	7.142	3.691	1.885	0.8769	0.01411	9.276	10.68	2.824	5.614	4.966	3.158	5.972	3.376	3.176	2.512	2.889	2.624	3.795	2.232	1.961	1.673	1.187	2.13	1.493	1.403	1.491	1.093	2.765	1.803	1.598	1.337	0.7724	1.058	0.6166	0.7308	0.7773	0.7497	0.7968	3.368	5.142	6.045	4.311
115	803.6	421.5	211.7	109.9	52.64	26.74	13.23	6.677	3.357	1.776	0.948	0.01938	9.832	11.28	3.009	6.167	5.435	4.001	5.876	3.349	3.473	2.804	2.875	2.661	3.745	2.237	2.286	2.143	1.384	2.215	1.769	1.562	1.732	1.143	3.146	2.125	1.838	1.567	0.9368	1.21	0.6967	0.7404	0.7394	0.8484	0.8154	3.814	5.742	6.772	4.951
120	806.7	420	213.2	106.9	52.73	26.77	13.45	6.703	3.396	1.757	0.7121	0.02438	10.87	12.28	3.205	6.201	6.426	3.843	6.994	3.931	3.611	3.323	3.215	3.118	3.938	2.537	2.52	2.342	1.864	2.534	1.809	1.694	1.887	1.422	3.513	2.728	2.431	1.764	0.8993	1.044	0.6921	0.7984	0.7268	0.6828	0.6025	4.347	6.258	7.036	5.387
125	804.8	420	211.6	109.3	52.33	26.4	13.01	7.122	3.332	1.797	0.9106	0.04648	11.92	12.72	3.584	7.363	6.679	4.623	7.096	4.249	3.645	3.411	3.677	3.131	4.606	2.904	2.499	2.381	1.704	2.508	2.236	2.081	2.287	1.459	3.874	3.123	2.875	1.919	0.8933	1.269	0.7683	0.9573	0.8828	0.8049	0.7862	4.79	6.733	7.472	5.981
130	807.2	424.5	212.7	107.1	51.29	27.24	13.26	6.407	3.664	1.751	0.8708	-0.003831	13.49	13.75	3.758	7.679	6.972	5.135	7.566	4.747	4.336	3.627	3.961	3.365	4.98	2.983	2.997	2.864	1.993	3.101	2.313	2.08	2.354	1.943	4.729	3.883	3.164	2.184	1.101	1.258	0.7889	0.8045	0.9096	0.8846	0.9079	4.829	6.892	8.485	6.202
135	802.9	419.8	212.7	108.9	52.43	26.93	13.32	7.083	3.587	1.852	0.9519	0.02036	14.42	14.45	4.104	7.935	6.878	4.715	8.069	5.044	4.299	3.915	3.947	3.626	5.259	3.303	3	3.02	2.239	3.296	2.496	2.45	2.492	2.08	5.42	4.811	3.796	2.338	1.228	1.181	0.9929	0.963	0.9582	0.8502	0.7804	5.374	8.19	9.052	6.553
140	809.4	423.6	214.8	107.5	52.42	26.8	13.61	6.888	3.403	1.634	0.8917	0.02137	15.72	14.45	4.553	8.242	7.946	5.597	8.401	5.496	4.777	3.759	4.23	3.905	5.813	3.09	3.337	3.548	2.096	3.491	2.843	2.573	3.108	2.28	6.159	6.046	4.555	2.29	1.412	1.465	0.897	1.067	0.8822	0.8381	1.115	5.508	8.156	9.389	6.713
145	814.1	423.1	212.5	107.1	52.47	26.87	13.06	6.678	3.477	1.655	0.8063	0.03606	16.74	15.31	4.869	9.115	8.636	5.75	8.96	5.609	5.004	3.861	4.582	4.541	6.18	3.665	3.488	3.76	2.376	3.889	3.264	2.779	3.285	2.674	7.215	7.26	5.284	2.667	1.746	1.561	0.9105	1.231	1.077	0.9975	0.9278	5.997	8.338	9.819	8.118
150	808.6	424.7	211.9	108	52.11	27.13	12.75	6.877	2.988	1.69	0.751	0.04076	18.46	16.39	5.219	10.01	8.963	6.128	9.442	5.851	5.213	4.597	4.983	4.262	6.028	4.092	4.049	3.819	2.416	4.381	3.329	3.305	4.027	2.801	7.721	8.851	6.16	3.038	1.65	1.813	1.025	1.168	1.133	1.085	0.9962	6.62	9.131	10.63	7.979
155	809.9	423.3	211.6	107.3	52.38	27.4	13.08	6.87	3.6	1.83	0.8395	0.0125	19.56	18.17	5.525	11	9.869	6.778	10.27	6.201	6.013	4.942	5.235	4.912	7.058	4.33	4.021	4.248	3.225	4.929	4.181	3.802	4.534	3.227	9.584	10.64	7.246	3.387	1.805	1.972	1.017	1.201	1.169	1.206	0.9693	6.604	10.52	10.73	8.707
160	811.4	424.7	212.2	107.1	52.54	27.35	13.77	6.971	3.291	1.611	0.8395	0.0317	21.19	18.5	5.451	12.06	10.43	7.141	10.16	6.782	6.228	5.05	5.758	5.34	7.718	4.456	4.597	4.4	3.028	5.192	4.415	3.903	4.473	3.833	10.71	12.28	9.088	3.575	1.994	1.926	1.077	1.518	1.209	1.006	1.016	7.744	10.1	11.35	9.288
165	814.3	427.5	213.8	109.3	52.92	26.61	13.4	7.059	3.345	1.804	0.9104	0.01226	22.49	18.89	5.669	11.73	10.53	8.12	10.3	7.391	6.397	5.659	5.951	5.476	8.092	4.493	5.066	4.607	3.326	5.682	5.204	4.668	5.29	4.169	12.23	15.14	10.57	3.715	2.484	2.257	1.326	1.595	1.334	1.237	1.082	7.817	11.24	13.12	9.509
170	807.8	425.2	211.9	107.7	52.57	27.36	13.31	6.87	3.509	1.707	0.8259	0.02456	23.9	20.02	5.768	13.3	11.49	8.03	10.36	7.933	6.955	6.053	6.491	6.06	8.124	4.891	5.518	5.247	3.689	6.642	5.411	5.23	5.82	4.536	14.38	17.44	12.18	4.416	2.262	2.45	1.377	1.459	1.585	1.413	1.145	8.491	11.49	12.73	10.33
175	816.3	424.8	210.5	106.9	53.97	26.92	13.32	7.31	3.663	1.607	0.9198	0.03988	26.25	20.58	6.505	14.33	12.14	8.522	11.8	8.612	7.379	5.878	6.792	6.607	8.82	5.398	5.896	5.423	3.547	7.251	6.088	5.023	6.312	4.882	16.02	19.87	14.2	4.403	3.077	2.874	1.464	1.708	1.515	1.543	1.297	8.606	12.05	13.28	10.73
180	812	424.2	213.3	107	53.23	27.61	13.21	7.038	3.474	1.551	0.8813	0.01578	29.2	22.25	7.241	15.61	12.67	9.56	12.34	9.046	7.702	6.644	6.9	6.683	9.519	5.299	6.228	6.331	4.543	7.87	6.837	5.7	7.29	6.341	17.78	23.33	15.85	5.098	3.287	2.852	1.61	1.91	1.668	1.533	1.394	9.232	12.35	14.3	11.32
185	814.9	424.9	212.5	108.1	53.52	27.32	13.48	6.699	3.482	1.706	0.9305	0.01805	29.87	23.06	7.547	16.15	13.42	10.23	12.56	9.506	7.76	6.863	7.101	6.961	9.604	5.394	6.64	6.744	4.957	8.362	7.05	6.764	8.429	7.216	18.99	25.64	18.07	5.819	3.496	3.335	1.705	1.832	1.804	1.692	1.444	9.759	12.97	14.93	12.07
190	814.9	425.9	212.8	107.9	52.49	26.26	13.57	7.05	3.573	1.738	0.8297	0.01684	31.98	24.41	7.772	17.06	14.12	9.941	13.01	10.25	7.648	7.444	7.537	7.644	10.18	6.247	7.124	6.961	5.102	9.239	7.691	7.138	9.097	8.044	21.18	28.8	20.37	5.709	3.627	3.55	1.761	2.446	1.953	1.723	1.398	10.02	13.06	15.76	12.59
195	821.6	426	213.6	108.5	53.43	27.11	13.17	7.088	3.545	1.783	0.8362	0.02082	33.34	25.5	8.719	18.22	15.3	10.89	13.9	11.11	8.753	7.535	8.064	7.542	10.74	6.125	7.731	7.576	5.733	10.43	8.432	7.349	10.4	8.88	24.5	32.13	23.09	6.458	4.205	4.051	1.967	2.701	2.03	1.945	1.69	10.59	13.75	16.84	13.01
200	816.9	423.3	214.5	107.8	53.22	27.38	13.57	6.566	3.561	1.728	1.008	0.02706	36.49	26.73	9.106	19.46	15.48	11.41	13.83	11.06	8.947	7.779	8.395	8.318	11.6	6.695	8.253	7.913	6.475	11.52	9.503	9.102	11.85	10.63	27.29	36.56	24.89	7.221	4.783	4.589	2.104	2.561	2.441	2.135	1.692	10.95	14.95	16.55	13.69
205	816.3	428.9	214.2	108.9	52.95	27.19	12.62	6.888	3.544	1.675	0.965	0.03025	38.7	27.58	9.138	19.69	15.95	11.73	14.62	11.99	8.836	8.559	8.852	9.098	10.99	7.166	8.809	8.871	6.69	12.82	9.908	9.948	12.96	11.16	29.3	39.38	27.92	8.327	5.054	4.825	2.24	3.147	2.555	2.283	1.894	11.59	15.29	17.99	14.95
210	820.8	428.3	215.1	107.2	52.16	27.06	13.27	6.647	3.471	1.843	0.7392	0.02824	40.59	30.37	9.743	21.7	17.04	12.01	15.84	13.01	9.542	8.693	9.075	9.048	12.57	7.83	9.006	9.25	7.174	13.72	10.49	10.21	14.3	12.68	32.37	43.91	30.83	9.816	5.617	5.447	2.563	3.176	2.662	2.382	2.026	12.27	15.81	18.55	14.99
215	818.1	431.7	214.8	109.5	53.39	26.9	13.64	6.777	3.585	1.62	0.9123	0.01789	44.87	31.12	10.36	22.49	17.76	12.76	16.21	13.41	10.38	9.431	9.446	9.817	13.34	7.83	9.36	10.06	7.944	14.6	11.45	11.25	15.6	14.04	34.68	47.22	34.94	10.44	5.859	5.093	2.828	3.687	2.974	2.353	2.313	12.77	15.95	19.26	15.24
220	819.2	428.3	215.7	107.2	53.09	26.55	13.02	6.958	3.56	1.653	0.9748	0.01671	46.39	33.65	10.94	23.57	18.67	13.78	17.64	14.04	11.06	9.472	10.37	9.993	14.03	8.491	10.3	10.9	8.633	15.55	12.58	12.24	17.13	15.14	36.88	51.38	37.27	11.93	6.96	5.726	2.988	3.876	3.068	2.975	2.412	13.13	16.54	20.13	16.4
225	820.5	427.5	215.8	107.3	53.37	27.04	13.99	6.847	3.412	1.746	0.827	-0.0003605	48.5	34.72	11	25	19.3	14.89	17.66	14.37	11.59	10.26	11.32	10.58	13.9	9.292	11.19	11.52	8.585	16.39	13.45	13.37	18.36	17.27	40.11	55.24	40.5	13.4	7.401	6.068	3.195	4.273	3.631	2.913	2.542	13.37	16.91	21.38	17.59
230	822	429.3	215.5	109.1	53.97	27.14	13.51	7.133	3.388	1.754	0.9279	0.02671	52.02	35.34	12.01	25.98	20.36	15.05	18.85	15.27	11.23	11	11.02	11.31	14.85	9.879	10.79	12.57	9.74	18.71	14.52	14.91	20.46	19.48	44.86	58.66	44.32	14.6	7.803	6.67	3.443	4.824	3.83	3.232	2.498	14.72	17.97	22.13	17.37
235	824.3	430.9	214.3	108	54.91	27.65	13.55	7.11	3.497	1.861	0.8372	0.008814	52.9	37.35	12.6	27.24	20.99	15.31	20.05	16.3	12.46	11.34	12.25	12.66	15.17	9.856	11.94	13.02	10.82	19.76	15.47	15.78	21.4	21.3	46.56	63.91	48.29	16.03	8.677	7.836	4.197	4.672	3.797	3.476	2.908	14.5	18.93	22.43	18.3
240	823.6	435.4	217.1	108.1	54.04	26.97	13.6	6.952	3.752	1.888	1.026	0.02418	55.46	39.51	12.8	28.12	21.77	16.88	20.84	16.38	12.66	11.56	13.34	12.21	16.97	10.47	12.86	14.76	11.05	20.73	16.85	17	23.21	22.74	50.49	67.83	50.5	17.64	10	7.871	4.311	5.181	4.329	3.604	3.236	14.27	18.66	23.72	19.8
245	826.1	430.2	213.8	108.8	53.33	26.5	13.46	6.8	3.727	1.746	0.8686	0.009866	58.51	41.23	13.73	30.72	22.57	17.61	21.17	17.69	13.54	12.15	13.36	12.34	17.08	11.49	13.38	15.34	11.94	20.92	18.21	18.71	26.06	24.73	53.42	70.36	55.69	19.64	10.49	8.768	4.495	5.867	4.81	4.095	3.467	15.23	19.65	24.6	19.75
250	822.4	431.8	218.5	110.8	53.32	26.36	13.07	7.277	3.444	1.773	0.8713	0.002585	59.73	42.44	14.87	32.04	24.53	18.55	21.88	18.39	13.92	12.88	13.73	13.47	18.03	11.84	14.28	16.25	11.81	23.59	19.87	20.65	27.59	27.24	56.73	75.46	59.89	21.26	11.81	9.655	4.975	6.177	4.998	4.303	3.403	16.43	20.2	26.32	19.97
255	825	433.3	216.8	109	53.71	27.29	13.12	6.759	3.242	1.642	0.7799	0.008806	64.17	44.46	15.04	34.16	24.55	20.12	23.24	18.99	14.39	13.23	14.69	13.52	18.7	12.63	15.33	17.66	14.29	25.3	21.03	22.03	29.6	29.74	59.47	80.67	61.84	23.09	12.55	10.54	5.378	6.352	5.256	4.716	3.721	16.66	20.7	26.77	20.85
260	825.7	434.2	218.1	108.5	53.84	26.49	13.11	6.941	3.449	1.805	0.9816	-0.003103	66.07	44.11	15.89	34.59	25.88	21.11	23.89	19.23	15.09	13.55	15.93	14.83	20.63	13.47	15.99	17.69	14.04	26.85	22.46	23.69	31.25	31.54	62.97	83.09	66.7	25	13.72	11.37	5.922	7.365	5.955	4.772	4.227	17.86	21.55	27.1	21.73
265	827.9	430.9	214.8	109.9	53.79	27.04	13.04	6.948	3.141	1.752	0.9186	0.04499	69.96	46.61	16.78	35.89	26.79	22.04	25.42	20.79	16.02	14.34	16.5	15.22	21.05	14.07	16.08	19.8	15.22	28.54	23.98	25.02	33.68	34.26	66.78	86.43	70.8	26.96	14.58	12.36	6.068	7.604	6.465	4.895	4.331	17.82	23.03	28.74	22.43
270	831.2	433.7	218.6	108.1	53.59	26.89	13.6	6.962	3.757	1.919	0.838	0.007942	70.72	49.49	17.61	37.18	27.48	23.9	26.29	21.98	16.62	16.16	17.01	16.23	21.41	14.79	17.47	20.56	16.08	29.85	24.98	27.88	35.2	35.76	68.44	90.83	72.71	29.21	15.92	13.18	7.003	8.11	6.929	5.274	5.085	18.86	24.17	30.04	23.65
275	832.4	435.8	217.4	109.5	53.2	27.97	13.65	6.775	3.538	1.887	0.9339	0.01473	74.91	51.05	18.03	38.08	28.72	24.15	27.82	22.75	17.42	15.59	17.8	16.39	22.59	15.44	18.34	21.73	17.43	31.98	26.77	29.03	37.39	38.64	72.3	94.01	77.74	30.38	17.71	14.13	7.326	8.876	7.476	5.92	5.392	19.07	25.05	30.14	24.32
280	831.8	434.5	217	107.7	53.21	27.43	13.2	7.095	3.727	1.813	0.9721	0.01011	78.24	52.49	19.01	39.64	31.35	24.87	28.09	23.77	18.03	15.86	18.49	17.08	23.54	16.25	19.11	22.26	18.12	33.06	28.19	30.45	40.83	40.57	74.29	94.91	80.01	32.39	18.08	15.12	7.875	9.724	7.482	6.526	6.084	19.8	25.18	31.64	25.26
285	831.3	433.6	215.4	110	52.75	27.59	13.62	6.763	3.496	1.794	0.9057	0.009705	79.45	54.26	19.41	42.2	32.07	26.27	29.71	24.11	19.25	17.71	20.6	17.86	25.13	17.87	20.4	23.96	19.66	35.5	29.7	33.27	43.04	42.17	77.77	96.53	83.45	34.75	20.07	16.46	8.763	10.95	8.405	6.832	6.094	20.62	25.51	33.32	25.72
290	825.3	434.9	216.7	110.4	52.89	27.14	13.25	6.822	3.46	1.754	0.9102	0.02266	82.54	55.65	21.19	43.31	33.97	28.2	29.97	25.84	19.71	18.02	21.44	19.38	26.48	18.8	21.65	25.07	20.44	37.18	32.94	34.51	44.72	45.64	78.75	99.35	86.87	37.36	21.57	17.06	9.905	11.34	8.67	7.176	6.455	21.01	27.03	33.57	26.94
295	831.4	434.8	218.2	108.7	53.15	27.77	13.27	7.031	3.326	1.875	0.9393	0.03459	85.53	58.09	22.26	44.65	34.99	29.46	31.66	26.64	20.43	19.24	22.28	20.24	26.95	19.47	22.71	26.75	22.14	40.04	34	36.08	45.77	50.1	81.92	101.3	89.07	39.93	22.75	18.62	9.885	11.81	9.575	7.599	6.916	22.21	27.93	35.63	27.78
300	830.8	436.5	217.1	110.3	53.1	26.91	13.29	6.937	3.695	1.793	0.7302	0.02568	88.33	60.37	22.41	46.24	36.5	30.97	33.33	27.91	21.44	19.45	22.88	20.29	28.19	20.27	24.27	27.86	23.64	42.2	34.19	38.18	48.77	51.23	84	103.3	92.93	41.65	22.91	19.87	10.97	12.61	10.56	8.762	7.692	22.64	29.17	35.8	28
305	837	434.8	215.3	109.3	53.59	27.21	13.39	6.94	3.561	1.811	0.8573	0.006508	90.8	62.45	23.76	47.54	36.44	31.3	34.02	29.07	21.92	20.77	24.61	22.3	30.52	22	25.16	29.37	23.15	42.87	36.38	40.69	50.44	54.82	86.16	104.4	93.07	43.27	25.53	20.89	11.98	13.95	11.17	8.48	8.481	22.95	29.63	38.08	29.93
310	833.8	435	217	109.4	54.91	26.94	13.46	6.919	3.475	1.758	0.9177	0.02295	93.19	63.9	24.93	48.99	38.37	33.18	35.21	28.96	22.36	21.45	24.44	22.49	30.73	21.5	26.3	31.24	25.54	45.03	38.51	43.58	53.29	56.59	88.78	106.3	95.5	46.29	27.28	22.29	12.92	14.68	11.51	9.713	8.704	23.82	30.79	38.9	31.52
315	834	437.3	217.9	111	53.36	26.67	13.23	7.017	3.883	1.907	0.9803	0.01659	95.99	65.76	25.69	51.18	38.61	34.42	36.09	30.61	24.16	22.34	25.77	22.93	31.68	23.61	27.92	32.42	26.82	47.03	40.07	43.96	57.57	59.56	90.16	107	97.68	47.77	28.48	24.19	13.47	15.75	12.54	10.32	9.371	23.87	31.2	40.74	32.4
320	836.3	434.7	219.2	111.1	54.11	26.85	13.53	7.025	3.298	1.881	0.9558	0.02571	99.07	67.8	26.92	52.89	41.61	35.37	37.02	31.81	23.99	22.74	26.8	24.05	34.03	24.64	29.2	34.34	27.81	48.57	41.52	47.4	58.41	61.38	91.67	109.9	99.63	50.33	29.68	25.74	14.37	16.84	13.82	10.5	9.175	25.15	33.05	41.44	33.39
325	831.8	436.2	218.1	110.4	53.45	27.71	13.28	6.977	3.566	1.902	1.044	0.03439	101.4	69.33	28.66	54.07	42.24	38.14	38.12	32.67	24.96	23.98	27.88	25.77	34.61	25.81	29.6	34.76	30	51.84	43.48	49.21	61.48	63.73	94.31	109.3	100.5	52.02	32.54	27.41	15.21	18.27	14.78	11.47	9.988	26.29	33.41	43.1	34.45
330	831.9	438.2	218.9	110.5	54.01	27.68	13.75	7.081	3.555	1.629	0.9006	0.01524	106.1	70.96	29.39	56.49	44.16	38.96	40.21	34.32	26.4	25.07	28.73	26.68	36.27	27.65	30.39	36.21	31.21	53.9	44.02	50.19	63.77	66.71	95.37	111.3	104	53.6	34.09	28.62	16.57	18.74	15.03	12.03	11.31	27.13	33.84	44.46	35.7
335	838.1	438.8	219.2	110.8	54.14	27.56	13.42	6.959	3.639	1.827	0.9462	0.05897	106.6	72.89	30.45	56.83	45.79	41.31	40.41	34.92	27.98	26.39	29.95	27.05	38.11	27.95	32.61	37.6	32.46	55.31	47.65	51.41	64.69	68.7	97.29	112.3	105.1	56.92	36.23	30	16.93	20.21	16.24	12.56	12.05	27.77	37.18	45.42	37.3
340	836.8	439.9	219.7	109.9	54.74	27.78	13.76	7.129	3.883	1.625	0.9075	0.02082	109.1	75.52	32.5	57.66	47.59	42.19	41.77	37.17	27.92	27.15	30.47	28.74	38.87	29.3	33.36	38.86	33.87	55.12	49.04	54.89	67.01	69.61	98.29	113.9	106.3	58.6	36.82	31.59	18.22	20.86	17.26	13.26	12.05	28.32	37.18	47.54	38.56
345	837.7	439.4	218.3	109.3	53.98	27.15	13.54	7.405	3.444	1.846	0.8616	0.02457	111	79.19	33.6	60.32	47.62	42.74	42.77	38.06	29.96	27.65	31.3	29.94	39.92	30.87	35.32	41.78	35.77	59.48	52.35	56.23	68.85	71.34	98.99	113.8	106	61.48	38.89	32.69	19.13	22.12	18.28	14.12	12.91	30.11	37.64	48.65	38.57
350	838.6	439.9	219.6	110.4	54.29	28.44	13.34	6.978	3.796	1.885	1.017	0.03641	110.9	78.67	34.33	62.13	49.48	44.01	43.22	38.91	30.32	28.68	32.75	30.89	41.14	32.61	36.56	41.94	37.54	59.84	53.96	57	69.43	73.58	101.5	115	108.7	63.8	41.67	34.57	20.43	22.64	18.46	14.88	13.44	30.02	39.28	50.01	41.09
355	834.9	441	219.8	110.3	53.89	27.17	13.35	7.206	3.365	2.039	0.8577	0.0214	114	81.4	35.33	63.91	51.28	45.49	44.41	39.84	30.93	29.4	34.4	31.25	42.41	33.38	38.13	43.71	39.72	62.91	55.73	57.97	73.45	76.2	101.7	114	110.4	65.88	41.55	36.48	21.6	23.94	19.69	15.75	15.14	31.73	41.17	51.79	41.13
360	839.4	440.1	220.8	111.9	54.03	27.65	13.64	6.53	3.787	1.717	0.9808	0.03559	116.7	82.92	35.83	64.8	52.63	46.57	45.46	41.11	32.62	30.51	35.49	32.96	44.52	34.08	39.47	44.1	40.42	63.92	58.22	59.47	73.15	78.25	101.7	117.7	109.5	68.28	43.28	38.15	22.9	24.45	21.02	16.59	15.48	32.19	41.2	52.05	42.47
365	843.4	437.9	220.4	111.1	54.23	28.15	12.98	7.154	3.51	1.769	0.8848	0.0121	114.3	84.1	37.37	67.13	54.78	47.28	47.98	42.38	32.61	32.11	36.65	34.73	45.41	35.33	40.62	45.9	41.27	66.85	59.54	61.79	76.38	79.62	103.8	116.5	110.8	70.22	46.91	38.8	23.75	26.06	21.53	17.19	17.05	33.67	42.18	53.95	44.64
370	837.1	434.7	218.1	110.8	55.9	27.78	13.37	6.81	3.552	1.844	0.9467	0.01788	119.3	85.82	38.87	69.08	55.02	49.54	49.69	42.71	34.22	33.24	38.14	34.96	46.94	36.25	41.14	47.88	42.15	69.99	63.31	63.26	78.59	82.85	105.2	118	112.7	70.75	46.82	41.46	24.88	27.9	23.23	17.85	17.66	34.79	44.15	56.64	45.42
375	842	440.6	222.8	110.9	55.94	27.42	13.95	7.223	3.586	1.611	0.8644	0.03962	119.7	86.45	40.13	70.15	56.94	51.42	51.42	43.76	35.94	34.4	40.3	36.04	47.72	38.56	42.86	48.67	43.91	69.8	63.07	65.1	80.09	86.83	106.4	118.3	112.6	71.85	50.33	42.61	25.89	29.09	24.55	19.33	18.06	34.98	45.95	56.62	47.21
380	847.1	439.1	218.7	112.5	54.92	27.95	13.74	7.02	3.435	1.838	0.8438	0.04883	119.1	87.38	41.88	72.54	59	52.03	50.44	45.08	35.81	35.38	39.34	37.2	49.41	39.06	43.46	50.93	44.47	71.13	63.81	66.51	81.81	85.63	106.6	119.5	116.6	73.87	51.84	43.72	26.54	29.94	25.71	20.78	19.14	36.32	46.7	58.78	47.22
385	840	444.5	220.6	111	54.68	27.97	13.97	6.837	3.6	1.667	0.8359	0.03089	121	87.68	43.41	75.1	59.76	52.85	52.84	46.1	37.14	36.28	41.85	39.28	49.32	41.01	45.34	51.5	47.2	73.83	65.79	71.02	84.12	89.18	107.6	119.6	114.5	75.59	54.05	45.91	27.96	31.13	26.84	21.56	20.84	37.28	47.24	59.11	49.39
390	836.6	439.4	220.4	111.7	53.39	27.7	13.99	7.101	3.429	1.631	1.017	0.01488	120.1	90.07	44.64	74.87	60.19	54.04	54.51	47.1	38.76	38.53	42.8	40.08	52.2	42.62	47.11	54.21	48.49	75.3	68.58	71.66	85.73	88.63	108.6	120.5	116.1	77.84	55.86	47.17	30.63	32.88	27.37	22.53	20.92	39.16	49.83	60.13	50.82
395	842.1	441.6	218.8	110.8	54.47	27.89	13.8	6.936	3.472	1.691	0.9997	0.02259	120.6	92.15	45.03	76.87	61.19	53.36	55.84	50.02	39.43	38.57	43.8	40.86	51.8	43.93	47.54	55.67	51.32	77.21	69.97	74.41	87.75	91.03	108.1	120.6	117.6	77.42	57.86	48.91	31.84	34.45	28.7	23.84	21.72	39.35	49.58	62.87	51.76
400	839.4	442.2	220.8	112	54.68	27.43	13.92	6.85	3.567	1.708	0.9751	0.0231	125.7	92.43	47.57	77.4	63.23	57.7	56.57	50.3	40.9	40.43	45.61	41.7	54.66	44.96	50.13	57.02	52.9	77.76	73.05	75.85	88.19	93.54	107.7	122.1	115.8	79.27	60.58	49.43	32.79	35.46	30.67	24.99	23.55	41.37	50.55	64.32	54.35
405	839.3	443.5	220.1	109.3	54.24	27.36	14.02	7.135	3.548	2.156	0.9653	0.0376	122.9	93.02	47.62	80.04	62.75	57.07	58.24	51.99	42.05	41.26	46.19	44.09	55.05	45.89	51.14	58.55	52.71	78.98	73.13	76.91	88.6	93.9	108.5	121.1	116.8	80.99	60.81	52.58	33.9	36.58	31.49	25.79	23.56	42.6	52.03	64.26	54.23
410	843.7	442.8	221.8	109.5	54.69	27.53	13.65	7.505	3.833	1.897	0.9448	0.01092	124.2	92.94	48.95	81.01	64.16	58.23	58.86	52.6	42.29	42.99	47.72	44.56	55.5	46.67	51	59.52	54.27	82.23	74.17	78.16	90.11	95.72	111.1	123.3	119.4	83.38	62.19	54.37	34.31	38	34.03	26.69	25.81	43.38	53.74	66.9	55.99
415	843.5	442.5	220	110.3	54.73	28.04	13.91	7.239	3.372	1.683	1.064	0.001258	123.6	94.66	48.97	82.19	67.97	60.34	61.17	53.24	43.2	43.5	48.17	46.26	58.91	49.01	52.13	61.29	56.82	81.43	77.37	79.37	90.66	96.9	111.1	123.2	119	83.52	63.31	54.17	35.47	40.71	33.93	28.23	26.09	44.58	55.07	67.95	58.03
420	845.4	442.4	225.3	110.9	55.02	27.81	13.49	7.163	3.452	1.902	0.8635	0.01263	127.6	94.5	51.87	83.12	67.81	60.69	61.68	55.2	44.57	45.45	49.6	46.53	59.45	51.28	54.62	62.94	57.35	83.96	78.13	80.21	92.28	97.55	111.2	122.7	119.8	84.41	65.69	54.73	36.71	40.78	35.92	29.44	28.08	45.23	55.43	69.49	59.58
425	839.9	445.4	221.2	112.2	54.95	28.17	13.58	7.284	3.431	1.768	0.9188	0.02012	128.3	96.93	53.77	83.67	69.39	62.74	62.56	56.71	45.96	46.48	50.52	48.37	60.01	50.91	55.12	64.07	58.84	85.03	80.25	81.23	93.29	95.78	110.3	122.8	119.9	84.68	67.79	56.76	39.12	43.5	36.95	30.77	28.17	46.1	56.83	70.88	60.12
430	845.5	445.9	221.6	112.6	55.34	27.58	13.46	7.152	3.599	1.94	0.8638	0.0394	127.2	95.98	53.38	84.66	69.3	63.7	64.28	57.17	47.06	47.46	51.91	49	62.26	52.02	57.37	65.05	61.04	85	79.81	83.69	94.7	98.86	112.1	121.5	120.6	87.31	68.6	57.35	39.33	43.6	37.94	31.45	29.89	48.18	57.66	71.53	61.49
435	847.6	444.1	222.1	112.8	54.56	27.9	13.63	7.163	3.915	1.874	0.8989	0.01254	129.4	99.46	55.09	87.71	72.94	64.77	66.19	58.18	48.01	48.77	52.33	50.56	62.41	52.25	57.66	66.26	61.04	87.06	81.23	84.45	96.3	98.02	110.9	127.4	121.7	85.65	68.55	59.03	40.88	46.45	39.92	33.24	30.95	48.57	58.66	74.19	63.93
440	843	446.6	221.1	112	55.41	27.49	13.57	7.12	3.367	1.753	0.9112	0.009067	128.4	98.74	56.06	88.86	72.64	65.32	67.79	59.55	48.36	49.77	53.18	51.95	64.55	55.11	60.1	66.94	63.45	89.98	83.82	85.23	97.07	99.45	112.5	124.5	122.9	89.16	71.66	61.09	42.92	47	41.83	33.8	31.91	49.96	59.18	74.73	65.39
445	845.4	447.1	221.4	110.8	54.8	27.91	13.49	7.151	3.748	1.94	0.8555	0.01666	128.9	100.9	57.53	90.81	74.75	68.4	69.59	61.41	49.81	50.81	54.61	51.8	65.97	54.62	60.61	69.99	64.59	91.72	84	86.1	98.33	101.4	111.5	124.4	122.4	89.71	73.64	63.78	43.37	49.07	42.06	34.56	33.16	51.91	60.48	77.67	65.59
450	845.6	445.3	222.6	112.8	55	27.79	13.8	7.471	3.576	2.059	0.7872	0.02748	130.7	100.8	58.77	90.38	76.27	68.02	70.27	62.57	48.71	52.03	56.74	53.46	67.5	56.28	61.89	70.44	65.66	92.37	85.49	88.99	97.34	102	112.8	123.8	123.2	89.23	73.41	64.73	45.86	49.13	43.89	36.63	34.53	52.15	62.75	77.28	68.37
455	848.8	446.9	222.8	114.6	55.2	28.88	13.83	7.08	3.414	1.675	0.9093	0.002888	131	102.9	61.15	94.48	75.55	70.97	70.62	64.1	50.22	52.45	58.13	54.72	68.7	56.99	62.15	72.46	66.27	90.04	86.05	91.26	99.51	101.7	115.2	124.6	125.6	89.76	74.72	66.86	46.35	51.36	44.09	37.77	35.9	52.8	65.04	77.57	69.6
460	846.5	446.8	223.3	111.9	55.55	28.36	14.29	6.746	3.482	1.881	0.8631	0.06858	131.6	104.4	60.38	93.79	77.6	71.32	72.07	64.4	52.27	52.82	58.59	55.02	69.85	58.72	63.28	72.79	67.03	93.25	88.25	90.41	99.61	103.3	114.1	123.5	123.5	90.27	76.24	67.23	48.37	51.75	45.68	38.81	37.73	54.65	65.87	79.89	70.92
465	841.4	445.5	222.2	111.2	56.51	27.55	13.63	7.228	3.581	1.9	1.017	0.01609	130.3	102.5	61.96	95.01	76.68	74.18	73.11	65.74	53.24	54.39	61.07	56.27	70.94	58.94	65.34	74.9	68.99	94.81	87.83	89.5	101.3	103.2	113.9	125.1	123.1	92.1	79.08	67.2	49.11	53.29	47.16	38.67	37.76	54.86	66.83	80.66	72.29
470	843.3	448.6	222.8	112.2	54.05	27.9	13.79	7.335	3.83	1.956	0.9525	0.06291	131.7	104.1	63.73	95.2	78.38	74.17	74.49	67.95	54.66	55.02	60.07	57.74	70.77	61.54	66.03	76.49	68.46	95.5	89.31	91.51	102.1	103.4	114.2	123.3	125.2	90.6	78.48	69.07	49.71	54.43	48.48	40.5	38.79	56.23	66.71	83.54	73.13
475	849.2	445.9	223.6	113.4	55.16	27.98	14	7.307	3.631	1.881	0.8592	0.04076	132.4	103.9	65.44	96.03	79.16	75.42	75.01	66.91	55.26	56.05	61.95	58.45	72.54	61.59	65.56	74.93	71.65	95.57	89.7	91.45	101.1	103.1	113.4	122.9	122.9	92.49	80	69.3	50.97	55.63	48.97	42.07	39.82	58.1	68.63	84.6	74.42
480	848.3	446.9	223	111.3	54.61	27.47	13.94	7.29	3.625	1.751	0.9911	0.01494	132.8	104.6	66.33	97.24	81.63	76.83	76.82	67.75	57.18	58.68	62.78	59.46	74.29	61.78	67.77	77.6	72.8	96.75	90.37	92.49	100.6	102.2	116.6	124.7	122.7	94	80.45	71.01	51.85	57.9	50.79	42.4	40.16	58.76	69.35	86.13	74.54
485	843.5	446.5	224.2	112.6	55.8	28.58	13.85	7.144	3.416	1.64	0.9523	0.02401	133.3	106.6	66.7	98.36	81.15	76.49	78.1	68.36	57.86	59.13	64.65	60.21	73.6	64.16	67.34	78.16	72.14	96.42	91.38	92.96	101.9	104.2	115	123.7	122.5	94.31	82.59	72.29	53.33	57.19	51	43.13	41.31	58.64	70.2	86.32	77.2
490	840.7	444.7	223.1	112.7	55.55	28.14	14.14	7.183	3.704	1.798	0.8972	0.03536	134	104.4	68.02	98.92	81.62	77.41	79.58	70.01	60.06	59.8	65.82	60.22	74.49	65.4	69.87	79.79	74.41	95.83	91.6	92.08	101.3	103.5	113	122.9	125.4	94.08	82.42	74.07	54.24	58.94	52.08	44.31	41.58	60.01	71.92	87.9	76.97
495	841.3	449.3	223.9	113	54.48	28.46	14.57	6.647	3.64	1.905	0.9158	0.02793	134.2	108.3	68.37	98.68	84.36	78.54	78.66	72.54	60.17	62.34	66.07	61.42	76.26	64.89	70.18	79.28	76.19	98.18	91.94	93.38	103.7	103.3	114	123.7	124	93.93	82.03	73.58	56.47	60.34	52.6	45.82	42.79	59.77	71.67	87.34	77.2
500	843.6	448.5	225.8	113.1	55.99	27.41	14.04	6.865	3.724	1.697	1.011	0.01373	132.7	107.4	70.9	100.9	84.98	78.89	80.79	72.92	60.6	61.47	67.9	61.99	77.31	64.97	70.76	79.29	76.71	99.13	93.58	94.61	103	104.6	115.4	124.6	125.6	94.84	83.44	75.5	57.51	60.95	54.49	46.82	43.92	60.77	72.77	89.88	79.53
505	843.7	447.4	223.8	111.5	54.8	27.81	13.8	7.002	3.619	1.816	0.9007	0.0448	133.3	109.7	70.52	100.6	85.78	82.58	82.59	73.73	61.82	61.81	68.46	62.42	78.52	67.44	72.28	81.75	79.07	99.74	93.23	96.17	102.1	104.3	115.2	126.5	124.9	94.58	84.37	75.61	58.13	61.84	54.96	47.85	45.27	63.31	73.87	91.91	82.27
510	847.7	446.9	226.8	113.6	56.28	28.55	13.52	6.91	3.491	1.546	0.8619	0.03142	134.8	109.7	72.57	102.2	85.78	82.12	82.44	75.1	63.25	63.5	69.94	64.04	77.89	67.64	72.53	83.07	78.68	100.6	93.96	95.53	104	106.8	115.7	124.8	125	95.62	86.64	76.04	58.2	63.93	55.43	49.01	44.85	63.47	76.2	92.86	82.29
515	848.3	447.3	223.8	113.8	54.85	28.48	13.68	6.993	3.549	1.63	1.037	0.00775	134.6	109.9	72	100.4	86.27	82.29	84.53	74.65	63.38	63.57	70.11	64.51	79.87	67.78	74.29	82.7	80.05	99.42	94.78	96.07	105	104.8	115.6	125.8	124.3	95.61	85.28	77.81	60.04	64.3	56.58	48.47	46.9	65.59	77.9	93.58	85.44
520	851.2	444	221.4	112.5	54.45	28.05	14.11	7.041	3.62	1.689	0.9471	0.03098	134.4	110.3	73.83	101.7	88.1	83.16	84.58	77.13	65.97	65.56	71.47	65.67	80.67	69.67	72.71	84.24	80.61	99.26	96.25	96.35	104.2	103.3	115.7	125.1	125.9	94.88	85.97	78.86	59.73	64.5	58.45	50.32	47.13	66.17	78.97	93.1	84.77
525	845.9	450.5	223.6	114	56.3	27.98	13.6	7.368	3.395	1.991	0.9107	0.03482	134.6	110	73.77	104.1	88.18	83.18	85.99	77.25	64.6	66.58	71.32	65.84	82.36	69.31	75.51	84.95	81.24	99.5	95.01	95.27	102.5	104.7	115.8	123.8	125.7	94.38	85.63	78.96	61.95	65.13	59.33	51.69	47.81	65.25	78.63	94.19	86.08
530	843.8	449	223	112.8	55.32	27.64	13.66	7.377	3.928	1.952	0.9097	0.02169	136.7	112.2	72.73	102.8	88.92	85.78	86.56	78.02	67.51	68.47	72.84	66.92	82.5	71.46	77.92	86.33	81.13	101	96.83	96.6	103.8	105.2	114.4	127	126.3	95.25	87.51	79.09	62.57	66.11	58.63	52.68	48.8	67.97	79.28	95.82	85.42
535	842.2	451.5	223.4	113.3	54.99	27.87	14.26	6.948	3.675	1.704	0.8487	0.0236	135.1	112	75.11	102.8	89.35	86.19	86.46	78.36	67.9	67.29	73.18	69.58	81.79	71.86	78.5	86.03	81.93	102.2	96.69	96.77	104.8	104.7	116	125.5	125	95.58	88.29	80.82	63.22	67.38	60.02	53.01	50.69	67.97	80.52	97.49	87.62
540	844.2	447.9	225.2	113.2	55.81	27.8	13.29	7.305	3.709	1.714	1.025	-0.005063	136.7	110.8	75.64	104.8	90.32	86.63	86.49	78.98	68.75	68.44	75.82	68.51	85.92	73.93	78.11	85.43	83.12	103	97.17	97.31	105.1	105.3	117.3	125.8	123.6	96.39	88.9	80.71	63.79	67.04	60.95	53.4	50.52	70.19	80.35	94.88	88.59
545	839.4	446.7	223.1	113.1	55	27.94	13.5	6.792	3.599	1.782	0.924	0.009733	135.7	113.7	77.37	106.4	90.53	86.5	87.24	79.74	70.07	70.06	76.15	68.44	83.92	73.83	79.55	85.12	82.23	102.8	96.63	98.62	104	104.5	116.4	124.6	126.1	97.02	89.55	81.47	63.96	68.32	62.7	53.97	50.6	69.17	81.4	97.28	89.15
550	843.1	447.3	224.4	111.4	55.09	28	14.02	7.583	3.856	1.788	1.044	0.00605	136.9	112.7	78.82	105.1	92.01	86.66	89.21	82.08	68.71	71.07	76.33	72.9	86.39	75.85	79.32	87.84	84.81	101.3	96.65	97.47	105.2	106.5	116.6	126.3	123.5	94.68	89.48	81.52	64.64	68.74	63.41	54.67	51.38	71.76	82.73	97.23	89.48
555	844.8	448.3	225.9	114.6	56.14	28.21	13.92	7.232	3.579	1.762	0.818	0.02472	136.7	113	79.48	108.7	93.86	87.85	90.08	81.94	70.86	72.05	76.91	71.67	86.54	75.27	80.95	88.03	84.91	102.6	98.17	97.11	103.6	106.5	115.2	125.6	125	97.75	89.78	82.81	65.77	69.75	63.07	55.04	51.81	70.65	84.85	98.45	91.91
560	839.7	449.9	224.1	111.9	56.03	28.33	14.1	7.34	3.659	1.7	0.9887	0.006882	136.2	115.7	79.01	105.7	92.85	88.78	89.93	83.04	71.58	71.61	77.33	72.85	87.37	75.29	80.84	88.71	85.22	102.4	97.04	97.1	105.5	105.3	115.8	126.5	123.4	95.57	90.03	82.53	67.14	72.31	64.78	57.35	53.18	71.89	84.69	98.67	90.98
565	845.1	448	225.9	112.4	57.38	28.07	13.78	7.022	3.603	1.698	0.8153	-0.0005982	137.4	114.3	79.65	107.6	93.61	88.85	90.86	84.2	73.88	72.57	78.74	71.37	88.3	77.84	81.13	87.26	85.6	103.6	99.23	98.54	105.2	107.8	115.9	126.6	126.5	97.75	90.92	83.78	66.92	72.16	64.4	56.55	54.19	73.1	86.33	100.2	94.96
570	845.5	448.1	224.6	113	55.33	28.82	13.39	7.279	3.577	1.822	1.084	0.02082	136.4	114	81.41	107.9	94.24	90.2	92.33	84.23	74.17	74.03	77.46	73.95	90.56	78.48	82.75	88.88	85.9	102.3	97.68	99.86	103.3	104.5	118	127.1	123.7	97.81	91.06	84.54	69.06	74.07	66.2	57.78	54.18	74.84	85.73	100.9	95.14
575	845.2	448.9	225.1	113.7	55.91	27.86	14.3	7.575	3.609	1.741	0.9358	0.00938	136.7	114.9	82.19	107.6	95.2	91.25	91.54	85.57	75.79	73.03	79.45	75.37	89.54	79.35	82.05	89.6	87.56	103.5	97.78	100.2	105.7	105	117.6	127	125.6	96.16	90.4	83.93	70.1	72.38	67.55	58.22	55.03	74.43	87.34	102.3	94.93
580	841.4	446.6	227	113.6	54.86	28	13.86	7.033	3.631	1.88	0.8954	0.03815	136.8	115.8	84.72	109.3	94.69	91.34	92.47	85.42	75.81	75.31	78.82	75.67	89.78	78.42	85.92	90.25	86.31	104	98.53	98.85	106.2	106.1	116.5	126.4	124.8	98.71	90.81	85.06	70.21	73.15	67.23	56.63	56.14	74.51	91.4	103.5	96.11
585	843.8	443.5	228.1	114.1	55.82	28.19	14.05	7.391	3.921	1.827	1.103	0.01734	138.4	114.7	83.48	108.2	94.72	90.49	93.02	87.69	75.69	74.25	80.14	75.45	90.93	80.06	85.11	90.48	86.48	104.1	98.07	99.92	105.2	105.4	115.5	127.6	125.8	97.32	92.89	83.48	70.86	73.94	68.06	58.96	55.66	76.61	90.22	102.6	97.13
590	842.5	446.7	225.7	112.8	54.85	28.74	13.77	7.119	3.758	1.821	0.9536	0.04424	138.7	116.2	84.78	110.1	96.46	91.37	93.03	86.9	76.78	75.62	80.03	75.85	92.91	79.39	84.75	90.28	86.73	103.2	98.76	99.15	104.7	107.6	116	126	127.6	98.29	91.6	85.7	71.58	74.58	68.04	60.19	56.37	77.24	90.35	103	96.96
595	841.1	448.4	226.5	112.7	55.35	27.89	14.35	6.98	3.51	1.679	1.018	0.01401	139.4	115.2	82.91	110.4	96.64	92.35	94.39	87.53	76.23	75.58	81.12	77.06	91.41	80.78	85.66	90.5	87.14	104.1	97.77	99.62	105.7	108	119.4	126.3	126.3	97.01	92.03	85.53	70.57	74.92	69.34	60.28	56.3	77.95	91.89	102.3	97.26
600	840	448.4	224.6	114	54.66	28.73	13.39	6.789	3.247	1.716	0.8503	0.02765	137.1	114.9	83.48	110.2	96.17	94.02	95.22	88.25	77.05	77.22	82.7	76.44	91.76	79.69	86.08	90.29	89.42	103.9	100	98.98	106.7	108.1	118.4	127.7	127	97.97	92.82	85.58	70.42	75.87	70.03	61.12	57.81	78.76	92.52	103.2	98.59
605	842.5	450.5	226.5	112.9	55.98	28.03	13.68	6.785	3.933	1.837	0.9999	0.01165	137.2	117.2	84.26	110.8	97.04	93.64	95.37	89.03	78.93	77.24	82.67	77.13	93.47	80.91	87.07	92.8	89.48	102.7	99.73	100.2	105.6	108.2	116	126.8	126.4	97.81	91.79	84.67	70.58	76.12	70.07	59.62	58.34	78.68	92.6	105.1	99.11
610	842.8	448.9	223.5	113	56.33	28	13.88	7.073	3.63	1.89	0.9337	0.04577	137.5	115.7	84.85	111.7	97.84	94.68	93.64	89.16	78.51	79.15	82.7	77.55	92.84	79.66	88.83	93.24	88.01	105.1	98.81	98.86	105	106.3	116.5	126.4	125.2	96.6	92.79	85.73	71.53	76.12	70.51	62.42	59.09	78.46	94.35	106.3	99.81
615	837.4	450.1	224.1	112.5	55.7	28.84	13.68	7.26	3.662	1.984	1.042	0.0155	137.5	116.4	84.38	111.1	99.45	95.61	98.25	89.53	78.59	77.07	82.32	78.11	92.37	84.55	86.8	91.62	88.55	102.6	101	100.3	106.2	106.2	116.4	124.5	126.5	97.06	93.17	85.51	71.09	76.63	69.75	62.49	58.63	80.39	93.27	106.2	101
620	844.7	447	227.2	113.6	56.16	27.58	14.05	6.757	3.686	1.866	0.8964	0.02164	137.1	116.1	87.25	110.8	98.18	95.38	96.02	91.71	80.53	79.33	84.71	77.97	94.31	83.32	85.55	92.61	87.19	104.8	99.77	98.24	106.9	108.4	116.5	126.2	126.9	99.27	93.01	86.19	73.06	76.23	71.08	62.14	58.2	80.77	95.61	106.6	99.54
625	837.4	449.2	224.5	115.2	56.46	27.79	14.12	7.693	3.436	1.845	0.7519	0.02143	139.2	117.6	85.79	110.5	99.38	96.38	96.57	91.4	80.63	78.86	85.21	79.85	94.86	82.86	86.8	92.76	88.33	106.4	100.1	100.4	106.9	108	117.4	126.6	128.8	98.39	94	86.28	72.63	77.19	71.6	62.47	59.34	81.3	97.53	106.8	100.3
630	846.3	446.8	225.5	113.3	55.22	27.94	13.96	7.418	3.739	1.627	0.9053	0.02221	139.2	115.3	86.04	111.5	100.4	96.26	98.83	93.28	80.51	80.75	85.48	81.24	96.15	82.56	87.23	94.16	87.85	105	98.92	100.7	105.8	107.8	118.5	127.4	127.3	99.03	92.49	86.24	72.72	77.69	72.11	62.98	60.72	82.55	94.76	109.7	100.6
635	841.4	448.9	226.4	114.5	55.21	27.91	14.54	7.032	3.708	1.815	0.8572	0.006864	137.6	117.1	87.24	112.1	99.53	97.09	98.57	91.04	80.46	80.31	85.18	81.15	93.38	83.52	89.54	93.65	88.99	105.1	100.5	100.8	105.9	108.5	118.4	125.3	127.4	98.88	91.56	87.76	73.59	77.52	70.78	62.23	60.68	83.26	96.39	110.6	103.2
640	839	448.9	224.3	113.1	56.25	27.9	14.07	7.083	3.888	1.812	0.9511	0.05171	138.1	119.2	87.47	111.7	99.74	96.91	99.22	92.55	81.85	82.05	85.16	81.02	95.05	83.02	88.35	93.56	88.71	107.2	100.5	99.78	107.4	109.4	118.6	127.9	125.5	97.41	92.87	87.82	74.17	79.03	71.12	63.59	59.55	83.04	99.25	110	101.6
645	839.6	444.7	228.8	114.1	55.82	28.08	13.5	7.13	3.312	1.702	0.9315	0.035	138.9	117.1	87.68	112.3	100.8	96.03	99.31	95.2	82.27	82.13	85.85	81.84	94	84.97	86.72	94.3	89.93	107.1	100.8	99.73	106.4	107.4	117.2	126.8	129.1	99.63	91.89	88.01	75.61	79.29	72.81	64.8	61.86	83.73	97.62	110.8	103.4
650	839	448.8	229.1	113.7	55.51	28.18	14.38	7.102	3.556	1.739	0.9093	0.02596	136.2	116.9	88.56	112.8	100.5	97.46	99.3	93.55	82.7	83.56	87.6	81.48	94.74	84.76	89.06	92.77	91.83	105.1	100.2	99.63	107.4	107.5	118	127.4	128.1	99.41	93.84	86.34	75.16	77.65	73.71	65.35	61.51	85.25	99.1	109.5	105
655	840.9	450	226.4	113.3	55.43	28.22	14.21	7.35	3.813	1.786	0.9985	0.02916	138.8	117.5	87.92	112	101.3	97.83	98.12	92.57	84.41	83	88.45	80.48	95.5	85.18	88.05	92.7	89.12	106	100.6	99.93	106.3	108.7	118.4	127.4	127	98.63	93.99	87.29	75.26	78.24	73.6	66.09	60.99	86.6	99.99	111.4	104.3
660	839.4	447.1	225.3	112.8	55.3	28.52	13.83	7.18	3.402	1.723	1.046	0.01218	137.2	117.4	87.9	112.9	102.2	98.97	99.47	95.01	84.23	84.75	88.19	82.05	96.66	83.77	89.11	94.63	89.75	106.4	100.9	100.5	107.5	109.2	117.5	125.3	126.9	98.72	93.48	87.09	75.1	78.2	73.8	65.82	61.47	86.14	99.78	111.9	104.1
665	838.6	445.5	224.9	114.4	56.67	28.19	13.95	7.156	3.531	1.891	0.9016	0.03583	134.7	117.8	88.59	112.6	101.9	99.94	99.39	95.16	84.38	85.06	86.79	81.86	98.27	84.94	89.67	93.94	90.66	107.2	101.8	100.9	106.8	108.6	119.2	128.6	126.6	97.97	91.78	86.18	75.5	79.67	73.75	65.46	62.15	86.44	99.93	111.8	104.2
670	835.5	451.7	226.7	114.5	55.68	28.36	14.23	7.382	3.565	2.042	0.8236	0.03032	139.2	117.3	89.99	113.7	101.1	99.33	101.5	94.34	84.89	83.86	87.05	82.41	96.92	84.68	89.94	94.73	90.23	106.3	102.1	100.9	106.8	109.1	117.5	128.5	127.6	100.4	94.37	87.45	76.36	79.21	74.83	64.62	62.01	89.92	100.3	112.2	104.7
675	837.6	446.2	227.7	115.2	56.08	28.56	14.09	6.728	3.654	1.817	0.8353	0.02667	135.8	119.3	88.08	112.9	101.6	99.77	101.7	93.53	85.34	85.21	87.99	82.66	97.16	85.05	89.79	95.63	90.91	104.5	101.2	100	107.4	107.8	119.7	129.9	127.7	98.71	93.85	86.78	76.56	80.03	74.98	66.2	62.48	87.48	102.6	112.1	106
680	836	452.3	226.5	112	55.9	28.35	14.13	7.227	3.574	1.859	0.9234	-0.001566	134.7	118.3	89.16	113.4	101.5	101.4	101.8	94.52	85.98	85.64	87.29	83.53	98.02	85.79	90.1	95.38	92.26	106.4	100.5	99.01	107.4	106.5	119.8	128.7	128	99.27	94.56	87.89	76.56	79.77	73.7	67.8	62.13	88.48	103.6	113.7	106.3
685	834.6	449.2	229.8	114.1	55.97	27.83	13.43	7.298	3.817	1.573	0.9472	0.01447	139.1	118.7	89.24	113.8	101.5	100.1	102	93.96	84.4	84.75	87.72	82.13	96.88	86.48	90.98	96.17	92.06	109	102.6	100.5	108.5	108.6	118.6	128	128.1	98.82	92.42	87.99	76.5	79.38	75.86	66.18	63.13	89.7	102.6	113.5	107.2
690	835.4	448.1	225.5	113.4	55.69	28.08	13.9	7.594	3.434	1.751	0.9747	0.03184	133.7	119.1	90.56	112.8	102.5	100.6	101.5	96.38	85.29	85.1	88.84	84.44	97.36	86.11	89.41	94.59	91.56	107.7	103	102.2	108.4	108.2	120.1	128.5	126.7	100.6	93.83	88.32	76.65	79.87	75.32	66.68	61.93	88.08	103.4	112.3	106.8
695	833.6	449.2	229.4	114.2	55.51	27.84	14.21	7.324	3.5	1.875	0.9632	0.0171	131.3	117	91.51	114.3	103	98.48	99.99	96.72	86.59	86.03	89	84.57	97.2	85.96	89.46	94.26	90.43	106.6	101	101.6	107.2	109.6	121	129.7	128.2	100.2	93.02	89.22	77.51	79.53	73.67	67.82	62.65	90.9	102.4	113	105.2
700	837.6	450.2	228.4	113.1	55.28	28.8	14.06	7.164	3.636	1.741	0.908	0.02845	132.1	117.7	90.44	114	103.5	100.6	104.1	97.65	87.4	84.2	88.52	85.24	98.1	85.33	90.68	95.37	89.52	108.1	101.9	100.6	109.2	110.6	121.3	129.5	129.1	99.95	94.7	88.95	75.53	81.8	75.89	67.69	62.97	91.43	101.9	111.8	107.2
705	837.1	451	227	114.7	54.69	29.17	14.17	7.092	3.528	1.842	0.8657	0.01927	128.1	119.2	90.18	113.9	101.3	101	103.5	95.54	86.76	85.1	89.46	84.2	98.38	86.35	92.11	95.17	91.33	106.7	103.3	101.7	106.7	110	120.4	128.7	128.8	100.5	93.41	88.01	76.3	80.59	75.2	67.22	62.8	91.26	103.4	114.8	107.9
710	831.7	450	224.2	113.3	56.5	27.87	13.74	7.236	3.931	1.693	0.9081	0.04019	139.4	119.1	90.87	114.3	102.4	101.9	102.7	97.9	87.53	86.89	90.16	85.59	98.68	88.04	90.83	96.2	92.42	108	100.7	101.4	107.5	109.9	119.1	127.2	128	100.9	95.16	88.84	76.78	79.63	77.12	66.35	63.34	89.46	103.5	113.8	110
715	833.7	448.6	225.4	113	56.73	29.01	14.03	7.262	3.791	1.934	1.072	0.01211	128.8	119.6	91.44	113.6	103.5	100.5	103.4	96.9	87.97	88.44	89.21	86.11	97.74	86.31	90.81	94.97	92.07	108.3	102.1	100.2	108.7	109.5	121.9	128.3	128.3	100.4	95.31	88.38	76.93	79.8	74.63	67.06	63.2	93.14	104.2	113.3	106.5
720	837.1	448.4	226.3	114.2	55.77	29.01	13.93	7.094	3.869	1.803	0.8704	0.01827	129.5	119.1	91	112.5	102.2	102.2	105.4	98.74	87.82	87.98	90.38	85.85	98.76	87.35	90.81	95.48	91.33	107.4	102.3	100.3	108.9	111	119	128.4	127.8	100	95.17	88.92	77.04	81.83	76.71	68.44	63.14	93.86	104	115.8	109.9
[truncated: 29 more columns]

## Sheet: tRNA, Folinic acid
Time (min)	400 nM Fluorescein	200 nM Fluorescein	100 nM Fluorescein	50 nM Fluorescein	25 nM Fluorescein	12.5 nM Fluorescein	6.25 nM Fluorescein	3.125 nM Fluorescein	1.5625 nM Fluorescein	0.78125 nM Fluorescein	0.390625 nM Fluorescein	0 nM Fluorescein	tRNA 0 mg/mL	tRNA 0 mg/mL	tRNA 0 mg/mL	tRNA 0.03 mg/mL	tRNA 0.03 mg/mL	tRNA 0.03 mg/mL	tRNA 0.06 mg/mL	tRNA 0.06 mg/mL	tRNA 0.06 mg/mL	tRNA 0.09 mg/mL	tRNA 0.09 mg/mL	tRNA 0.09 mg/mL	tRNA 0.12 mg/mL	tRNA 0.12 mg/mL	tRNA 0.12 mg/mL	tRNA 0.15 mg/mL	tRNA 0.15 mg/mL	tRNA 0.15 mg/mL	tRNA 0.18 mg/mL	tRNA 0.18 mg/mL	tRNA 0.18 mg/mL	tRNA 0.21 mg/mL	tRNA 0.21 mg/mL	tRNA 0.21 mg/mL	tRNA 0.24mg/mL	tRNA 0.24mg/mL	tRNA 0.24mg/mL	tRNA 0.27 mg/mL	tRNA 0.27 mg/mL	tRNA 0.27 mg/mL	tRNA 0.3 mg/mL	tRNA 0.3 mg/mL	tRNA 0.3 mg/mL	Folinic acid 0 mM	Folinic acid 0 mM	Folinic acid 0 mM	Folinic acid 0.01 mM
0	864.2	447.5	223.9	115.4	55.41	23.7	14.61	7.409	3.574	1.675	0.9457	0.01904	0.3494	0.2176	0.4237	0.3392	0.3362	0.2378	0.3716	0.3179	0.4336	0.4277	0.3322	0.386	0.3309	0.4068	0.358	0.3844	0.4621	0.3693	0.274	0.3487	0.2927	0.3364	0.3361	0.3448	0.3935	0.3863	0.3723	0.34	0.3374	0.5777	0.5452	0.4254	0.3484	0.3601	0.3133	0.3595	0.3823
5	831.3	425.5	216	108	54.86	22.74	13.8	7.215	3.706	1.648	0.8951	0.0244	0.2871	0.239	0.3592	0.349	0.2882	0.44	0.3367	0.2536	0.3475	0.2818	0.406	0.3215	0.2672	0.2792	0.2856	0.4663	0.3192	0.3953	0.2974	0.2866	0.2999	0.3328	0.3771	0.3277	0.2523	0.2979	0.3729	0.2465	0.4091	0.4003	0.4909	0.4074	0.3478	0.3485	0.3268	0.3121	0.4312
10	827	416.6	212.3	106.3	52.51	21.5	13.39	6.604	3.644	1.692	0.8276	0.02827	0.3779	0.3098	0.3657	0.5469	0.3314	0.3752	0.3385	0.3165	0.3236	0.3411	0.5067	0.359	0.345	0.3414	0.4152	0.5167	0.4743	0.2684	0.3756	0.4634	0.2694	0.4529	0.3701	0.3229	0.4691	0.296	0.2725	0.3869	0.5125	0.4829	0.4419	0.3311	0.4842	0.3532	0.491	0.3333	0.5373
15	796.6	418.5	205	104.1	51.65	20.76	12.81	6.38	3.604	1.586	0.9202	0.03042	0.4208	0.5551	0.3409	0.3518	0.369	0.3579	0.2718	0.2668	0.3819	0.4135	0.502	0.4055	0.4889	0.3688	0.4448	0.4649	0.3927	0.3277	0.4142	0.3102	0.3683	0.4313	0.3282	0.3471	0.2762	0.2951	0.319	0.4358	0.3777	0.4711	0.4614	0.3826	0.3485	0.4475	0.4569	0.3621	0.6915
20	794	409.6	206.9	102.2	52.39	21.23	12.94	6.733	3.342	1.553	0.9194	0.01727	0.529	0.5573	0.4069	0.4294	0.3932	0.5107	0.4124	0.5009	0.4044	0.415	0.7918	0.3453	0.3274	0.445	0.4136	0.4139	0.4596	0.3956	0.6369	0.3711	0.3408	0.4952	0.3536	0.4699	0.4034	0.3608	0.352	0.4542	0.4327	0.4157	0.553	0.5503	0.4356	0.5666	0.691	0.6294	0.7911
25	810.3	403.6	211.4	105.2	52.81	21.28	12.73	6.539	3.48	1.67	0.943	0.01843	0.5273	0.5279	0.4787	0.47	0.5823	0.577	0.6368	0.6074	0.4554	0.3833	0.9755	0.5423	0.5298	0.4758	0.5282	0.4516	0.4671	0.4162	0.55	0.54	0.4494	0.5198	0.5769	0.3821	0.4923	0.4683	0.4216	0.4403	0.5234	0.5106	0.4734	0.4488	0.4336	0.7084	0.9047	0.6978	1.204
30	792.6	408	209.3	101.7	52.58	21.44	13.03	6.266	3.469	1.455	0.8252	0.01967	0.8198	0.8866	0.648	0.5366	0.6574	0.7524	0.8438	0.6813	0.473	0.6319	1.224	0.8269	0.6395	0.6261	0.6394	0.619	0.5594	0.5424	0.7304	0.7548	0.4818	0.4967	0.5776	0.5444	0.447	0.456	0.4457	0.4306	0.5983	0.4896	0.6166	0.5202	0.4964	0.8677	1.394	0.8693	1.275
35	789.9	416.6	205.7	105.7	51.45	21.25	12.59	6.717	3.336	1.693	0.8664	0.02166	1.269	1.052	0.8041	0.7963	0.7844	0.8631	0.9563	0.8363	0.5682	0.8149	1.891	0.8911	0.7748	0.9981	0.6535	0.7341	0.7921	0.5659	0.8243	0.7441	0.7971	0.7383	0.8586	0.6657	0.6469	0.7335	0.6672	0.5141	0.4913	0.5736	0.7176	0.5933	0.4491	1.033	2.029	1.063	1.929
40	795.7	406	206	102.8	51.52	22.17	13.02	6.387	3.218	1.715	0.9698	0.004036	1.703	1.595	0.9457	1.129	0.9086	1.16	1.146	0.9904	0.9208	1.044	2.137	1.395	1.012	1.295	0.94	0.9035	0.87	0.7294	1.229	1.004	0.8176	0.8571	1.105	0.6794	0.7918	0.8723	0.7483	0.6123	0.5832	0.6539	0.7016	0.5	0.5401	1.284	2.675	1.323	2.659
45	799.8	415.5	204.4	103.3	52.17	21.32	12.78	6.493	3.345	1.576	0.8488	0.01213	2.032	1.998	1.186	1.309	1.247	1.424	1.588	1.399	1.214	1.109	2.784	1.733	1.077	1.635	1.322	0.9686	1.003	0.969	1.308	1.495	1.076	1.012	1.288	1.019	1.045	1.071	0.8286	0.8553	0.8733	0.8682	0.8251	0.8526	0.6763	1.785	3.735	1.733	3.14
50	796.4	410.3	207.6	102.2	51.53	21.41	12.56	7.036	3.126	1.44	0.8341	0.006541	2.555	2.457	1.425	1.529	1.445	1.586	1.714	1.767	1.256	1.357	3.059	2.118	1.522	2.114	1.583	1.172	1.399	1.103	1.882	1.841	1.399	1.278	1.714	1.293	1.342	1.208	1.057	0.8813	0.8948	1.162	1.093	0.9844	0.7491	2.218	4.785	2.692	4.291
55	792.6	410.8	205.4	104.2	51.15	22.07	13.04	6.614	3.269	1.697	0.8155	0.02725	2.857	2.939	1.566	1.782	1.851	2.203	2.443	2.101	1.428	1.58	3.784	2.422	1.979	2.796	2.092	1.624	1.705	1.239	2.131	2.193	1.688	1.548	2.05	1.735	1.926	1.426	1.299	1.092	1.033	1.24	1.22	1.27	0.9004	2.825	5.841	3.065	5.513
60	805.7	407.6	209.7	101.6	51.98	23.26	12.43	6.544	3.497	1.658	0.9619	0.0229	3.706	3.718	2.045	2.043	1.97	2.265	3.045	2.541	1.76	2.066	4.287	2.992	2.477	3.019	2.436	1.736	2.112	1.549	2.457	2.597	2.499	1.841	2.657	2.415	2.209	1.735	1.312	1.165	1.218	1.355	1.592	1.571	0.9806	3.191	6.866	4.687	6.835
65	812.8	415.4	205.3	102.8	50.73	22.26	12.04	6.397	3.287	1.601	0.8686	0.0153	4.09	4.22	2.351	2.676	2.263	2.826	3.612	2.999	1.93	2.387	5.174	3.072	3.137	3.72	2.865	2.053	2.429	1.919	3.053	3.286	2.642	2.071	2.957	2.779	2.94	1.973	1.819	1.311	1.449	1.728	1.661	1.798	1.222	4.113	8.196	5.386	7.964
70	808.6	405.5	205.8	106.3	52.28	22.37	12.95	6.706	3.281	1.652	0.8058	0.04428	4.895	4.753	3.097	2.914	2.679	3.312	4.269	3.567	2.663	2.866	5.941	4.138	3.613	4.589	3.095	2.616	3.131	2.453	3.631	3.919	3.363	2.705	3.775	3.349	3.518	2.545	2.067	1.676	1.553	1.984	2.147	2.057	1.425	4.888	9.023	6.43	9.068
75	802.1	412.8	203.6	103.6	52.7	22.48	13.09	6.792	3.414	1.573	0.742	0.004716	5.788	5.472	3.139	3.327	3.318	3.939	4.768	3.411	2.824	3.182	6.742	4.687	4.032	4.827	4.078	2.814	3.597	2.665	3.796	4.716	4.055	3.226	4.129	3.972	4.236	2.912	2.388	1.976	1.981	2.372	2.637	2.363	1.665	5.693	10.96	7.775	10.94
80	799.5	417.2	204.5	105	51.78	22	13.19	6.68	3.511	1.614	0.8486	-0.002262	6.934	5.866	3.706	3.992	3.002	4.26	5.511	4.328	3.354	3.91	7.538	5.075	4.83	5.349	5.011	3.344	4.134	2.986	4.691	5.602	4.835	3.709	5.03	4.4	5.057	3.254	2.771	2.322	1.974	2.55	3.232	2.479	2.045	6.909	12.1	9.189	12.97
85	816.2	411.2	209.4	104.7	51.5	21.34	12.93	6.889	3.482	1.524	0.8508	0.0284	8.211	6.521	4.539	4.733	3.953	5.207	6.236	4.769	3.797	4.474	8.599	6.081	5.428	6.337	5.553	4.148	5.075	3.913	5.462	6.631	5.517	4.515	5.814	5.178	5.768	3.715	3.528	2.445	2.328	2.919	3.687	3.006	2.447	8.361	14.23	11.32	14.71
90	805.9	411.5	207.6	105.3	51.72	21.37	13.56	6.798	3.565	1.73	0.849	0.009236	8.732	7.499	4.636	5.321	4.481	5.632	6.848	5.566	4.326	4.781	9.443	6.801	6.12	6.903	6.245	4.672	5.382	4.095	5.837	7.201	6.685	5.566	6.971	6.117	6.843	4.599	3.934	3.346	2.651	3.478	4.04	3.384	2.879	9.565	15.69	14.09	16.99
95	816.4	410.6	206.6	104.8	53.07	22.14	12.14	6.737	3.223	1.564	0.9366	0.01488	9.502	8.804	5.563	6.058	4.792	6.476	7.652	5.871	4.734	5.529	10.99	7.396	7.004	7.815	6.867	5.464	6.178	4.6	7.286	8.237	7.669	6.603	8.14	6.783	8.3	4.796	4.127	3.487	3.142	3.586	4.651	3.827	3.227	11.75	17.75	15.67	19.59
100	820.1	411.7	208.6	106	52.62	23.3	13.13	6.862	3.307	1.682	0.751	0.02459	9.745	9.654	5.467	6.429	5.079	6.589	8.699	6.625	5.486	6.195	11.88	7.687	7.948	8.215	7.446	6.038	6.6	5.672	7.435	9.475	8.791	7.501	9.849	7.298	9.573	5.877	4.51	4.091	3.184	4.353	5.207	4.363	3.381	13.34	20.58	18.21	22.1
105	810.8	414.8	207.8	104.3	52.21	22.28	12.84	6.67	3.49	1.478	0.8115	0.02588	10.72	10.55	6.589	7.049	5.895	8.21	9.651	6.663	5.86	7.07	12.92	8.664	8.586	8.932	8.385	6.539	7.871	5.845	8.695	10.43	9.315	7.728	11.61	8.402	11.15	6.349	5.33	4.499	3.325	4.581	5.84	4.689	3.931	16.39	23.2	20.78	24.19
110	808.8	412.8	205.5	103.1	52.24	22.86	13.06	6.796	3.467	1.696	0.8976	-0.005467	12	11.14	6.906	8.006	6.427	8.61	10.15	7.573	6.637	8.093	14.56	9.702	8.747	9.574	9.155	7.536	8.334	6.706	9.122	11.33	10	8.761	12.26	9.88	13	7.436	5.827	5.174	4.249	5.235	6.515	5.203	4.584	19.31	25.34	23.34	27.88
115	801.5	415	208	105.7	53.98	22.82	12.98	6.423	3.079	1.586	0.8533	0.025	12.57	11.87	7.689	8.441	6.815	9.774	10.65	8.003	7.367	8.4	15.21	10.51	10.07	10.26	10.01	9.027	9.192	7.682	10.12	12.23	11.22	9.906	13.81	10.1	14.44	7.55	6.529	5.497	4.296	5.311	6.972	5.402	4.815	21.5	27.66	27.16	30.7
120	819.8	414.4	206.6	104.1	53.39	22.68	12.92	6.628	3.136	1.604	0.9301	0.02842	13.04	12.95	8.003	8.752	7.277	9.226	11.49	8.623	7.977	8.713	16.99	11.34	10.97	11.32	10.75	9.768	10.58	7.727	10.89	13.04	13.14	11.45	14.68	11.1	15.8	9.002	6.707	6.12	4.925	5.99	7.611	5.927	5.08	24.11	31.88	29.05	33.23
125	811.3	414.9	206.8	104.8	53.45	22.89	12.77	6.382	3.463	1.702	0.8756	0.02699	14.7	14.34	9.088	9.971	7.979	10.81	12.42	9.548	8.553	9.89	18.72	11.96	11.75	11.96	12.13	10.01	11.24	8.506	11.2	13.99	13.46	12.61	16.85	12.1	16.97	9.53	7.581	6.912	5.731	6.772	7.991	6.729	6.055	27.49	35.51	31.29	36.98
130	815.6	417.1	206.9	103.7	52.21	23.65	12.77	6.56	3.289	1.61	0.8705	0.01033	15.72	14.84	9.915	11.37	8.359	12.19	12.67	9.704	9.043	10.1	21.07	12.91	12.5	12.85	12.28	11.65	11.75	9.528	12.35	14.98	14.74	13.34	18.5	13.19	18.68	10.26	7.789	7.476	6.046	6.96	8.533	6.853	5.93	30.94	38.08	35.31	41.38
135	817.9	418.4	211.2	102.8	51.76	23.16	13.36	6.539	3.368	1.667	0.7605	0.02279	16.9	15.66	10.28	11.59	8.848	12.95	13.72	10.54	10.08	11.14	22.18	14.03	14.56	13.19	13.57	12.37	12.87	10.24	13.62	16.01	15.5	14.47	19.68	15.01	20.77	11.12	8.698	7.974	6.429	7.762	9.341	7.321	6.342	35.54	43.83	39.14	45.66
140	817	418.5	207.9	105.4	52.66	22.84	13.29	6.567	3.379	1.805	0.9255	0.04578	18.47	17.19	10.52	13.14	9.352	13.07	14.41	11.17	10.69	12.26	24.37	14.44	15.09	14.1	14.57	13.78	13.07	11.2	13.92	16.3	17.1	14.96	21.51	16.31	21.6	11.87	9.648	8.732	6.786	7.863	9.907	8.122	7.078	38.23	46.07	43.03	49.04
145	818	418.5	209.7	105.7	52.63	23.25	13.22	6.675	3.435	1.668	0.9178	0.03421	20.34	18.14	11.7	13.47	9.629	13.62	15.61	11.08	11.65	13.06	25.9	15.49	15.72	14.9	15.51	14.81	14.54	11.53	15.33	17.95	17.84	16.68	22.78	17.73	23.65	13.01	9.861	9.244	7.698	8.695	10.12	8.495	7.102	42.03	51.2	45.85	51.29
150	820.3	417	208.6	104	52.07	22.94	13.07	6.85	3.236	1.488	0.8404	0.03481	21.92	19.29	12.62	14.33	10.73	14.94	16.12	11.88	12.04	14.03	28.32	16.54	16.9	15.48	16.25	15.66	15.4	12.61	15.75	18.96	19.4	17.42	24.18	19.34	25.3	13.66	10.7	9.768	8.077	9.216	10.77	9.06	7.846	46.41	55.5	51.54	56.05
155	821.7	419.6	208.2	103.7	52.75	23.02	13.14	6.735	3.23	1.651	0.9247	0.0239	23.96	20.33	13.26	15.37	10.66	15.7	17.13	12.9	13.2	14.65	29.75	17.36	17.89	16.25	17.5	17.15	15.92	13.25	16.69	20.47	19.68	17.8	27.68	21.3	27.45	15.45	11.2	11.04	8.495	9.799	11.94	9.733	8.281	49.26	60.49	55.41	61.61
160	815.9	418.8	210.5	104.2	53.33	23.44	13.81	6.714	3.254	1.712	0.8339	0.03268	26.01	21.24	14.43	16.68	11.79	16.94	18.69	14	13.52	15.87	32.24	18.57	18.86	17.58	18.5	17.42	17.41	13.52	18.16	21.04	20.17	20.1	29.31	24.22	28.95	16.39	12.4	11.87	9.413	10.79	12.8	9.927	9.188	54.51	63.17	60.44	63.44
165	821.3	417.5	210.5	106.1	53.42	22.92	12.97	6.94	3.365	1.616	0.6861	0.03773	29.01	22.28	14.6	17.36	12.47	17.78	19.07	14.21	14.18	17.1	33.97	19.08	19.9	17.4	19.07	18.9	18.51	14.94	20.56	22.83	21.18	21.49	32.37	25.47	31.16	16.88	12.59	12.44	10.08	10.55	13.06	10.8	9.584	57.98	67.02	63.02	69.09
170	816.3	417.3	209.9	103.9	54.22	22.9	12.37	6.695	3.469	1.67	0.9432	0.0008275	30.68	23.97	15.21	17.94	12.97	19.22	19.86	14.44	15.01	17.91	35.07	19.89	20.46	18.54	20.13	19.89	19.25	16.51	21.15	23.57	22.54	22.83	34.76	28.81	33.73	18.51	13.65	13.14	10.97	11.88	14.25	11.54	10.09	61.28	71.11	65.67	73.09
175	822.4	420.9	211.2	105.3	52.49	23.78	12.82	6.799	3.423	1.54	0.8138	0.00851	34	25.09	16.4	18.63	14.47	20.04	20.23	15.53	16.03	19.23	36.61	21.74	22.88	19.74	21.65	22.11	19.61	16.7	22.02	25.07	23.44	25.01	37.03	31.5	36.79	19.27	14.04	13.6	11.52	13.64	14.86	11.99	10.53	65.74	76.27	68.75	75.93
180	812.6	418.7	208.7	106.5	53.6	22.64	13.27	6.771	3.433	1.536	0.7832	0.01612	35.15	26.59	16.86	19.6	15.07	21.33	21.74	16.91	16.66	20.55	40.24	22.95	22.74	20.98	22.94	22.45	20.95	18.5	23.89	26.1	25.33	27.32	40.99	34.82	39.55	20.82	14.92	14.51	11.82	13.76	15.78	13.43	11.07	69.31	80.65	72.03	82.2
185	817.6	417.1	206.9	104.3	52.98	23.7	12.91	6.665	3.705	1.599	1.04	0.02348	38.78	27.63	16.9	20.22	16.66	21.41	22.81	17.33	17.34	21.21	42.29	23.67	24.6	21.28	23.37	23.42	22.89	19.52	26.09	27.77	27.14	28.39	44.15	37.07	41.97	22.14	15.37	15.11	12.8	14.03	16.55	13.06	11.89	75.3	82.09	76.06	86.85
190	823.6	418.2	210.3	104.5	53.54	22.48	12.95	6.636	3.248	1.557	0.921	0.01543	41.77	29.19	17.94	22.03	16.89	21.93	23.26	18.29	17.99	23.7	47.37	25.18	25.46	22.73	24.86	24.76	23.3	21.32	27.01	29.28	29.46	30.42	46.49	41.25	45.7	23.44	16.13	16.32	13.74	14.43	17	14.19	12.37	84.32	89.85	79.09	91.26
195	822.8	415.6	211.6	105.6	52.98	23.85	13.01	6.776	3.359	1.597	0.8735	0.0008987	45.01	31.78	19.36	22.27	18.05	23.69	23.79	19.47	18.9	25.08	48.18	27.03	27.51	24.36	26.49	25.6	24.12	22.32	28.91	31.11	30.18	32.89	50.17	43.1	47.88	24.94	17.63	16.57	14.54	16.52	18	14.24	14.1	92.04	92.12	81.37	95.46
200	825.5	417.2	208.7	105.4	53.19	23.43	13.87	6.886	3.51	1.495	0.8933	0.02365	48.71	33.52	19.75	23.69	19.58	24.33	25.21	20.68	19.39	26.44	49.33	27.95	28.23	25.62	27.19	26.79	26.57	23.6	30.91	32.97	31.64	35.38	54.39	46.87	52.91	26.23	18.78	16.62	16.08	16.51	18.84	14.89	13.78	98.37	102.4	82.55	98.34
205	823.3	416.2	210.8	107.5	52.57	24.27	12.79	7.321	3.275	1.756	0.7619	0.03548	51.55	35.38	19.98	24.4	19.64	25.81	25.81	21.19	20.76	27.99	51.29	28.86	29.55	27.26	30.03	27.92	26.59	26.17	31.88	34.53	32.99	37.06	56.56	50.75	55.31	28.28	19.76	18.73	16.57	17.36	18.61	16.29	14.87	106.5	106.3	84.58	99.13
210	825.9	418.2	210.9	105.6	53.47	23.05	13.02	6.864	3.473	1.675	0.9662	0.01022	54	38.08	21.2	26.03	21.3	26.56	28.23	22.21	22.01	29.12	58.24	30.07	30.69	27.93	29.82	29.77	27.38	26.83	34.61	37.04	33.89	39.4	61.23	53.64	60.06	29.63	19.88	19.22	17.25	18.45	19.78	17.49	15.81	113.5	114.3	93.32	108.3
215	819.2	420.1	209.8	105.1	52.81	24.42	13.11	6.705	3.353	1.869	1.034	0.04925	58.16	38.49	22.32	27.17	21.76	27.62	28.42	24.13	22.72	31.46	61.66	31.12	32.29	29.01	31.09	30.6	28.59	27.96	38.28	38	36.84	41.6	64.15	55.85	60.6	30.96	21.84	20.44	17.96	19.58	21.04	17.11	16.56	119.8	121.3	101	115.1
220	823.4	419.6	210.3	104.4	53.98	24.32	13.09	6.659	3.265	1.682	0.8826	0.01135	61.96	41.25	24.28	28.51	23.26	29.33	28.23	24.74	23.24	33.39	64.36	32.46	35.29	31.17	34.99	32.09	30	30.08	39.63	39.98	37.73	42.61	67.79	60.54	65.48	34.18	22.33	20.94	19.04	20.29	21.8	18.64	17.46	124.5	126.9	108.5	120.4
225	820	415.6	209	104.8	53.39	23.75	13.7	6.757	3.687	1.613	0.9109	0.02314	64.31	45.13	24.91	29.88	25.02	29.09	31.27	27.15	23.83	33.84	69.04	34.49	35.76	32.67	36.03	33.4	31.59	31.43	41.75	43.37	40.59	46.34	70.55	62.72	66.08	35.6	22.71	22.71	20.98	21.1	22.45	18.63	18.01	130.7	133.1	118.1	129
230	824.7	418.2	211.8	106.6	52.9	23.72	13.93	7.082	3.323	1.672	0.8956	0.01496	67.02	46.69	25.8	30.34	25.88	31.17	32.62	28.06	24.66	36.53	73.02	36.33	37.21	34.29	38.01	36.41	31.82	33.2	44.3	44.75	43.11	49.02	74.54	67.71	69.44	38.32	25.04	22.54	21.03	22.09	23.4	19.65	19.71	137	139.5	127	134.3
235	829	418.7	209.4	104.9	53.29	24.18	13.64	6.976	3.407	1.596	1.037	0.03324	69.31	49.6	26.78	32.21	27.36	31.85	33.39	28.42	27.01	39.53	75.21	37.07	39.93	36.81	40.15	37.95	32.86	34.91	47.27	49.39	44.84	50.62	78.05	69.58	72.12	38.69	25.6	22.86	22.03	23.64	24.54	20.04	20.09	139	146	133.4	142.1
240	823.7	417.7	209.2	105.8	53.23	23.28	13.1	6.363	3.6	1.776	0.7394	0.01567	72.22	53.72	29.34	32.42	29.06	33.82	34.63	30.27	27.82	40.75	78.75	39.12	41.93	38.3	42.67	41.38	35.6	38.08	49.15	50.33	47.52	55.66	81.63	72.91	73.96	41.34	27.02	24.75	23.62	23.47	24.76	20.84	20.86	141.6	150.8	140	145.5
245	827.9	418	210.9	104.5	53.15	23.02	13.97	6.327	3.518	1.761	0.8138	-0.005861	75.35	54.6	30.37	35.24	30.3	34.31	37.08	31.28	29.11	42.47	82.02	40.61	43.64	41.22	44.26	42.27	36.03	39.65	52.9	52.73	50.56	56.06	84.57	75.7	74.99	43.77	28.22	25.89	24.99	24.31	25.4	21.79	21.78	146.7	153.6	145.5	149.5
250	830.2	416.9	211.6	106	52.73	23.31	13.4	6.622	3.388	1.809	0.8897	0.01888	75.59	57.38	32.23	35.52	32.11	36.58	36.79	33.94	28.41	45.52	85.21	42.12	46.83	43.61	46.33	42.51	36.03	41.26	55.62	55.05	54.03	59.98	87.26	80.91	79.36	46.24	30.02	26.86	25.64	25.06	26.4	21.87	22.42	148	157.1	149.5	153.7
255	834.4	419.9	210.9	107	53.04	23.61	12.78	6.468	3.324	1.711	0.9933	0.02841	80.96	60.49	34.1	37.46	33.47	37.99	38.67	34.46	31.22	46.58	87.29	43.6	47.89	45.81	48.5	45.28	37.24	42.44	56.98	57.58	57.21	61.33	90.74	84.99	83.55	48.47	30.86	28.69	26.17	25.83	27.95	24.09	22.5	150.5	159.6	150.9	157.1
260	832.5	421.7	214.2	106	53.34	23.1	13.32	6.994	3.54	1.633	0.8615	0.02858	86.62	64.27	35.88	38.91	35.78	39.46	39.72	36.55	32.56	50.68	91.56	46.83	49.43	49.77	51.09	47.79	38.15	45.87	59.89	59.69	59.33	65.24	93.81	88.04	80.95	50.55	33.31	29.46	27.6	27.26	29.19	23.74	24.1	154.6	161.4	152.8	160.4
265	829	422.1	212	105.8	53.61	23.9	13.68	6.815	3.833	1.796	0.9188	0.01014	91.43	65.49	37.36	39.22	36.81	41.3	40.97	38.22	34.22	52.2	94.73	48.14	51.83	51.24	53.69	50.36	39.87	47.34	62.2	62.6	61.33	68.96	97.28	93.64	81.78	53.57	35.01	30.76	27.9	29.1	30.11	24.88	25.63	154	165	158	162.7
270	829.2	420.3	212.9	106.7	54.92	23.24	13.23	6.909	3.472	1.65	0.9014	0.01219	95.48	68.38	38.35	41.21	38.98	42.9	43	39.89	34.67	53.63	97.65	51.01	53.33	52.68	56.59	50.93	40.86	48.42	66.55	65.59	65.4	70.64	102.7	96.19	94.05	56.46	37.75	31.68	30.26	30.26	31.16	25.26	26.55	158.1	166	162.5	164.8
275	829.1	422.5	211.6	106.1	53.89	23.25	13.82	7.207	3.76	2.001	0.8111	-0.01088	98.87	71.86	41	43.27	40.18	43.95	45.35	42.29	36.35	56.67	97.59	53.8	56.25	54.16	58.48	53.52	41.57	51.15	68.21	65.2	67.03	74.31	104.9	101.6	96.37	58.64	39.12	32.76	30.94	30.53	32.36	26.28	26.91	158.2	171.9	162.8	167.2
280	832.2	420.3	212.8	106.7	53.11	23.55	14.02	6.926	3.407	1.746	1.006	0.02276	101.5	73.76	41.85	45.69	43.16	46.83	47.8	43.14	37.32	59	101.5	56.7	59.41	58.12	59.81	55.85	44.15	54.44	71.58	69.17	71.08	74.71	108.2	103.5	100.3	61.59	40.39	34.95	32.13	31.39	33.66	27.02	27.71	160	169.5	167	168.7
285	828.1	422.1	213.3	104.9	54.39	23.97	13.18	7.077	3.69	1.739	1.002	0.01417	105.6	76.38	43.54	47.29	46.29	48.36	49.62	44.67	38.71	62.01	103.7	59.22	59.68	61.57	61.98	58.5	47.84	55.4	73.26	71.99	70.57	78.59	113.2	105.4	105.9	62.94	42.68	34.76	34.23	32.93	34.95	29.01	29.41	161.2	173	168.4	173
290	832.9	417	214.4	105.3	54.2	22.27	13.24	6.81	3.336	1.691	0.9297	0.04244	109.2	78.54	46.5	48.94	47.34	49.24	51.51	46.79	41.1	64.15	104.1	60.09	63.05	64.27	65.53	60.23	50.46	56.87	76.93	73.05	76.78	81.09	114.8	107.6	109.3	66.84	43.48	36.5	35.2	33.75	35.46	30.29	31.69	164.3	174.6	169.9	173.6
295	833	420.5	213.3	106.7	54.64	24.34	13.03	6.959	3.296	1.671	0.8032	0.005497	116.1	82.8	48.8	49.57	49.68	51.19	53.21	48.51	42.2	65.47	107.7	63.46	65.08	67.34	67.18	62.82	52.67	60.16	80.75	75.77	81.66	83.23	116.1	110.6	117.1	68.51	46.72	37.99	35.64	35.25	36.4	30.12	31.08	166.2	178.3	174.5	174.2
300	830.4	420.9	213.1	108.2	53.86	24.74	13.81	7.162	3.006	1.572	0.8283	0.0276	119.6	84.98	51.03	52.04	51.66	54.29	56.01	51.59	44.32	68.14	110.1	63.91	68.25	67.51	69	65.78	53.91	61.69	82.68	77.9	85.11	86.3	120.2	113.7	123.1	70.69	48.19	39.77	35.8	36.57	38.72	30.65	32.65	168.3	180.9	174.6	176.1
305	831.5	420.4	213.4	105.5	53.7	23.76	13.42	7.012	3.471	1.61	0.9132	0.01454	122.2	89.37	51.87	53.86	54.07	57.05	57.64	53.39	45.17	69.27	109.4	66.89	70.2	71.46	72.72	70.9	56.78	63.67	82.76	74.48	88.84	92.27	123.3	114.7	126.9	73.1	50.51	40.44	38.21	37.5	39.08	32.93	34.2	169.9	183	174.3	178.1
310	832.3	422.2	215.7	108.9	53.88	23.49	13.66	6.71	3.573	1.657	0.8641	0.03264	123.8	92.42	54.54	55.92	57.01	56.92	59	54.18	48.15	73.94	113.3	71.18	72.09	74.66	75.49	72.17	58.72	66.06	86	78.4	94.04	92.97	126.1	114.5	130.2	75.04	52.97	42.79	39.1	38.13	39.99	34.01	34.66	169.4	185	177.2	179.6
315	836.4	424.1	212.3	107.4	55.08	24.23	13.43	7.005	3.172	1.655	0.8116	0.008847	127.3	93.3	58.33	57.78	58.24	59.33	61.69	56.74	49.29	73.67	115.5	75.77	76.36	78.28	79.46	74.76	58.42	66.68	87.77	88.19	96.95	94.72	127.4	114	131.2	76.51	53.61	44.47	41.27	40.69	41.76	35.62	35.81	168.5	184.9	179.5	181.6
320	835.3	421.5	211.7	106	53.34	24.29	12.63	6.643	3.426	1.849	0.9997	0.00783	127.5	96.41	59	59.35	62.05	60.88	63.8	59.14	51.27	76	116.7	78.6	77.79	81.59	81.24	77.37	62.26	69.86	90.56	92.34	96.85	98.27	126.8	118.6	134.5	79.1	55.33	46.86	42.33	39.98	43.15	37.56	37.98	171.8	185.1	180.1	181.8
325	828.3	424.5	210.6	107.5	54.49	23.8	13.69	6.832	3.471	1.566	0.8883	-0.0008477	130.2	100.4	62.41	61.35	63.17	62.61	63.77	60.97	52.43	77.56	118.6	83.7	78.66	83.6	84.72	79.9	63.64	73.13	93.64	94.74	99.88	102.8	130.2	118.9	137.3	80.17	58.91	48.54	42.62	41.67	43.71	38.88	39.37	172.1	187.5	181.7	187
330	837.4	422.6	211.3	107.1	54.69	23.63	13.33	6.975	3.371	1.695	0.9541	-0.001073	131.6	104.3	64.14	63.71	66.45	64.77	67.07	63.67	56.64	79.08	120.5	87.93	81.03	85.92	86.59	82.77	67.05	76.24	96.55	98.49	103.7	104.9	132.5	121.7	141.1	80.5	61.35	48.84	44.36	43.09	45.12	39.78	39.54	174.8	189.4	185.2	187.2
335	832.3	420.6	210.9	108.1	53.6	24.28	13.45	6.831	3.699	1.839	0.8242	0.02783	133.2	107.6	68.18	67.55	68.03	65.88	69.67	65.49	58.25	81.36	123.1	89.96	82.4	88.6	87.23	86.11	67.17	78.69	97.37	102.3	107.2	108.9	134.1	123.4	141.6	87.46	62.61	51.46	44.3	43.78	45.24	40.66	42.29	172.6	189.9	185.2	184.3
340	840.4	420.8	212.1	107.7	54.48	23.8	13.58	6.628	3.76	1.774	0.8203	0.02758	134.8	109.6	70.4	68.61	70.1	68.57	72.66	68.17	59.39	82.44	124	88.68	84.55	87.83	90.87	87.79	69.6	79.75	101.7	105.4	109	111.1	133.9	122.7	143.5	89.37	64.19	53.96	47.31	44.01	47.49	42.85	42.97	173.7	189	185.3	185.7
345	835.2	421.8	214.1	106.8	52.94	22.99	13.59	7.231	3.796	1.695	0.7484	0.01773	135.2	113.5	72.62	70.8	72.07	69.36	75.67	69.98	60.7	85.18	127.1	90.63	88.5	90.15	90.59	89.02	71.46	84.63	104.3	107.5	111.6	111.9	136	125.6	145.7	92.04	68.3	54.65	47.7	46.45	49.9	43.77	43.68	174.9	192.7	186.7	187.2
350	835.8	419.4	214.3	106.3	54.46	23.81	13.33	7.17	3.416	1.434	0.9846	0.03311	139.7	114.9	74.03	74.2	74.68	72.2	76.6	72.73	62.03	87.44	127.2	93.39	90.15	96.22	93.46	92.3	74.91	88.42	104.3	110.3	113.9	115	136.6	126.8	149.5	94.31	70.05	55.13	50.45	48.27	49.27	45.78	44.67	176	193	187.3	187.6
355	829.9	424.1	217	107.7	54.25	23.4	12.92	7.231	3.55	1.707	0.814	0.02526	140.7	119.1	76.51	75.88	76.1	72.67	78.94	72.32	63.35	88.77	128.8	99.61	90.88	98.9	96.07	93.29	78.86	90.93	107.8	112	114.2	116.4	138.4	127.1	148.3	96.38	73.28	58.34	51.59	49.7	51.93	47.35	45.7	176.7	193.2	188.6	189.4
360	837.4	422.3	214	106.5	54.56	23.35	13.65	7.129	3.878	1.643	0.9405	0.01394	139.6	121.3	77.59	76.91	77.84	75.72	81.73	74.27	65.09	90.82	126.9	98.7	95.63	100.4	98.28	98.5	80.62	93.52	109.1	115.9	114.5	118.9	140.6	128.7	150.5	98.76	74.54	59.89	52.35	50.67	51.98	48.63	48.5	177.2	193.5	189.6	189.3
365	836	424.6	212.9	106.1	53.69	24.65	13.47	7.412	3.392	1.685	0.8874	0.019	137.9	122.5	81.46	79.62	78.21	78.53	83.6	76.31	67.7	91.17	130.6	102	99.52	101.3	98.46	97.27	85.96	94.5	111.1	117	117.1	120.6	141.4	128.4	151.6	102.9	76.81	61.23	54.01	52.37	53.54	49.76	49.2	178	193.9	189.5	191.7
370	828.9	426	214.8	106	53.95	24.28	13.61	6.875	3.629	1.527	0.7746	0.03445	141.3	126.3	85.19	80.86	81.9	80.57	86.44	78.54	70.7	93.74	132.1	104	102.3	104.6	99.95	99.14	89.72	97.22	112.9	119.2	119.3	122.5	143.4	128.8	153.8	105.8	78.03	62.55	55.21	54.83	55.03	51	50.82	178.9	197.2	190.7	188.5
375	838.3	425.6	214.8	108.5	54.61	24.02	13.13	6.973	3.287	1.491	0.8001	0.03349	142.5	124.6	85.86	84.43	84.47	80.97	88.6	81.31	71.75	94.6	132.6	105.1	104.2	106.7	103.4	102.3	89.49	98.14	112.5	119.4	120.3	123	142.7	131.2	153.5	108.4	80.08	64.11	57.58	55.78	55.62	52.77	53.76	179.8	197.3	192.9	191.5
380	841.1	426.1	212.2	106.8	54.33	23.64	13.5	7.333	3.639	1.692	0.7866	0.005921	143.1	125.6	87.95	88.06	86.58	83.04	92.62	83.83	74.43	97.95	134.2	107.8	107.5	111.9	103.9	104.5	93.2	100.5	116.5	121.2	122.6	123.2	145	131.4	156.6	108.4	83.3	68.23	58.18	57.52	57.83	54.3	54.79	180.4	197.7	192.5	192.4
385	838.3	423	216	106.9	54.64	23.88	13.51	7.149	3.411	1.746	0.7324	0.04052	143	129.6	89.87	91.25	86.85	84.68	94.41	86.02	75.42	98.29	134.6	110.2	109.8	114.5	105.9	106.2	95.78	101	117.9	123.7	122.8	125.5	144.1	131.4	157.4	112.7	83.96	70.15	59.7	58.51	59.55	55.99	54.24	180.8	196.5	193.5	192.9
390	846	422.8	213.9	107.9	54.88	23.54	13.11	6.946	3.662	1.67	0.952	0.01841	144.2	131	93.67	92.72	91.07	87.23	100.3	88.7	78.43	100.4	136.5	112.3	109.7	115.5	109.2	107.3	96.01	102.5	118.9	123.6	124.2	127.6	145.6	132.1	156.5	112.8	87.04	74.02	61.61	60.18	61.08	57.45	55.88	181.5	197.6	193.9	194.6
395	844.7	422.1	215.7	105.9	54.12	24.1	13.56	6.943	3.683	1.59	0.8134	0.02554	145.3	133.4	93.39	96.71	92.73	88.51	101.6	91.79	77.17	99.85	137.7	114.4	111.2	119.2	107.9	108.7	97.23	103.8	120.4	125.1	125.3	129.4	148.5	131.7	158	116.4	87.11	75.68	61.7	60.42	60.86	58.86	58.62	179.9	198.5	193	192.4
400	844.5	426.3	213.3	106.4	55.74	24.66	13.2	6.819	3.19	1.546	0.9865	0.02556	146.2	129.5	97.76	100.4	94.96	96.33	103.9	93	80.56	102.9	137.7	115	112.8	120.4	110.5	108.9	99.25	105.9	123.2	127.2	126.4	128.5	146.1	132.9	158.5	117.5	90.24	77.7	63.95	63.43	62.58	60.34	59.59	180.9	200.1	193.2	193
405	842.5	423	212.1	108.2	55.05	23.84	13.47	6.986	3.439	1.746	0.7376	0.01872	148.3	131.6	99.97	103.3	97.78	99.32	105.5	97.9	83.53	105.3	138.2	116.1	113.7	121.3	109.7	111.2	101	108.1	121.6	126.9	126	129.8	146.6	134.3	158.6	118.8	91.79	80.82	65.21	64.92	62.78	62.91	60.13	182.9	201.9	197.4	196.6
410	842.4	423.4	215.8	106.7	54.59	23.8	13.31	6.661	3.666	1.667	1.002	0.01816	146.5	131.4	102.1	104.5	98.07	100.7	109.6	96.85	86.83	104.9	141.6	115.6	116.5	125.3	111.1	111.4	103.6	109.3	124.5	127.5	128	131.6	149.9	132.8	158.1	121.6	94.64	83.43	67.5	65.78	65	62.25	63.2	182.2	203.2	198.2	195.4
415	844.7	421.9	215.5	106.4	54.92	24.58	13.17	6.605	3.22	1.653	0.7667	0.001592	148.2	135.5	103.7	105.6	100	103.3	109.4	100.8	91.08	105.8	139.7	117.2	114.2	124.9	112.3	113.3	105	111.6	126.4	129	126.4	132	150.3	135.9	162.3	123.7	98.2	81.94	69.49	67.9	66.4	62.58	63.39	183.8	203.1	197.9	197.2
420	843.5	425.3	216.8	106.7	54.77	24.17	13.31	6.961	3.391	1.603	0.699	0.02159	149	134.4	104.9	109.2	99.13	106	111.9	100.8	91.36	105.5	141.5	118.1	115.2	125.6	111.9	114.5	107.1	112.2	125.4	130.4	128.2	133.7	150.2	135.4	161.4	124.5	98.47	84.82	70.07	69.85	68.09	64.32	63.76	186.3	201.8	197.8	196.4
425	842	427	216.3	105.5	53.94	23.99	13.49	7.108	3.341	1.714	0.8382	0.05335	149.7	135.5	109.8	110.1	101.8	107.8	113.5	103	93.31	108.1	143.2	119.1	118	126.8	114.1	116.5	108.2	113.7	126.3	133.4	129.7	134.5	149.8	136.1	162.2	127.1	99.51	87.78	71.4	70.52	70.68	66.49	64.81	182.3	202.7	198	198.3
430	844.4	426	213.9	107.6	53.93	24.11	14.29	7.137	3.504	1.71	0.7943	0.02166	149.5	136.3	111	109.2	102.4	107.8	116.3	103.5	95.98	110	144.5	119	117.6	128.5	115.4	117.9	109.5	115.6	126.1	131.3	129	135.1	150	136	162.1	124.4	103.2	89.49	74.91	73.07	73.12	69.48	66.82	184	204.9	200	198.6
435	843.8	426.8	215.9	108	53.88	24.4	13.02	6.862	3.541	1.57	0.7764	0.02011	149.2	136.9	110.1	112.3	103.6	111.4	115.4	105.5	97.55	109.9	144	119.6	120.3	128.3	116.2	115.2	112.2	115.8	128.6	133.3	130	137.8	150.5	136.6	165.2	129	102.4	91.2	72.59	75.06	74.67	69.49	67.88	181.8	204.7	199.7	198.4
440	841.4	422.2	213.4	106.7	53.83	23.86	13.59	6.829	3.491	1.719	0.7573	0.02255	149.8	138.6	111.1	113.4	106.8	110.9	118.9	106.3	101.5	111.3	146.5	120.5	120.9	126.7	116.8	117.5	113.3	119.9	129.6	136.1	132.4	135.9	153.7	137.1	163.3	129.3	103	92.84	76.69	76.97	76.66	72.41	69.02	183.7	206.3	199.6	200.9
445	846.4	423.8	217.2	106.5	53.79	24.31	13.91	7.213	3.174	1.747	0.8557	0.01828	152.9	139.1	113.4	113.7	105.7	112.4	118.7	110.6	104.3	112.5	144.6	121.7	122.2	130.2	119.3	117	112.5	118.5	130.7	133.8	131	136.5	154.6	136.8	165.1	129.5	106.8	93.23	78.57	75.9	78.55	72.97	72.81	182	205.7	203.1	199.4
450	847.9	425.4	215.1	105.6	53.89	24.01	14.13	7.194	3.356	1.617	0.8982	0.02394	151.1	138.8	111.6	117.2	106.1	115.7	120.4	111.2	105.3	113.1	146.3	125.3	122.2	129.3	119.6	120.9	114.4	118.4	131.2	135.2	130.5	137.8	153.1	138.7	166.7	130.2	104.9	94.82	80.03	77.12	81.43	75.66	72.96	185.1	206.9	204	198.7
455	849.4	426.2	215.4	108.9	54.85	24.31	13.18	7.037	3.679	1.449	0.9405	0.003437	152.3	141.1	115.3	119.4	110.2	114.8	122.1	111	108	113.3	145.6	124.4	124.1	130.1	119.4	119.8	116.1	120.9	131.2	136	132.9	137.1	153.2	137.3	165.8	129.9	108.6	97.29	82.86	78.83	82.68	76.96	72.92	184.1	207.5	201.9	199.5
460	846.3	428.8	215.1	107.1	54.99	23.98	12.86	7.259	3.373	1.721	1.053	0.03998	153.7	141.1	115.9	121	112.2	119.5	123.6	113.2	107.7	111.9	146.8	124.3	125	131.6	122.2	120.1	116.6	122.1	130.9	137.2	132.7	138.7	152.5	136.3	168.2	131.7	107.6	97.24	86.89	82.37	82.5	79.25	74.99	183.7	204.2	203.1	202.2
465	847	423.9	214.7	106.9	53.34	23.83	13.48	7.036	3.762	1.791	0.7591	0.02783	152.7	143.3	117.4	120.5	111.2	118.4	124.8	113.7	109.8	114.2	150.8	126.3	123.9	130.7	121.9	120.1	117.7	121.3	132.6	136.5	130.6	137.9	153.6	139.5	165.9	132.1	108.5	98.31	90.18	82.83	86.51	80.5	75.56	186.2	204	203.6	202.6
470	842.9	428.7	214.5	106.2	53.35	23.96	14	6.996	3.338	1.772	0.7737	0.0145	152.5	141.7	117.3	123.3	114.7	120.3	125.4	116.3	107.9	115.5	150.1	126.6	125.8	132.9	122.6	122.3	117.5	122.5	132	138.4	133.9	141.1	153.9	139.7	166.4	135.2	110.5	102.8	90.78	83.62	87.39	81.33	76.83	186	208.1	203.4	203.9
475	846.5	424.4	217.6	106.3	53.91	24.25	13.6	6.92	3.373	1.974	0.877	0.0148	153.9	142.3	120.5	125.2	114.1	122.5	126.3	115.6	110.9	115.2	151.7	126.4	126.7	131.7	122.4	121.7	116.9	122.9	133.3	139.1	133.7	138.1	154.7	138.9	167.6	133.5	111	102.3	92.62	87.81	87.99	80.81	76.82	183.7	207.9	203.4	201.6
480	851	423.3	218	109	53.83	23.9	13.64	6.745	3.422	1.662	0.8928	0.01996	152.4	143.8	119.6	123.8	114.9	123.5	129.6	116.8	112.4	117.2	150.1	128.3	125	134.5	125.1	123.2	121.1	124.3	133.6	136.5	134.2	140.4	154.9	138.5	165.4	133.2	111.3	101.7	93.55	88.01	89.11	84	78.07	184.6	205.9	203.5	203.5
485	848.5	424.6	216.3	108.9	53.86	24.22	13.35	7.41	3.671	1.833	0.8439	0.02549	153.4	144	119	123.1	115.2	123.6	127.9	118.3	113.1	115.2	151.4	128.8	127.5	135.7	124.6	123.9	119.2	123.6	133.1	139.2	135	140.2	157.3	138.2	168.3	135.8	114.1	103.5	96.43	90.13	89.67	85.04	79	183.2	204.7	204	202.4
490	839.3	428.3	213.6	106.2	53.69	24.23	13.67	7.209	3.386	1.487	0.9502	0.006642	151.2	145.4	120.9	125.7	117.2	122.3	130.1	119.2	114.1	118.3	151	128.9	126.7	135.3	123.6	123.2	118.8	125.3	133.3	139.1	135	142	157.4	139.8	169.3	137.2	112.3	106.3	96.17	90.01	89.78	86.79	81.13	184.5	199.5	205.1	203.2
495	844.8	425.4	215.2	105.7	54.92	24.61	13.06	7.323	3.607	1.65	0.9878	0.01187	154.2	146.3	122.2	125.7	117.8	122.6	130.4	119.8	115	117.4	153.6	130.7	127	135.1	125.5	125.8	121	125.6	135.4	141.2	136.2	143	156.9	138.6	166.2	137.8	114.2	105.8	97.51	90.9	91.73	85.97	80.57	181.1	207.5	201	202.7
500	845.2	428.8	217.3	106.6	54.93	23.78	13.18	6.687	3.041	1.758	0.8483	0.04964	154.9	146	121.4	125.6	117.7	123	131.1	120.1	117.4	117.6	152.2	130.6	127.6	137.6	124.5	126	121.3	126.6	136.6	140.4	136.6	142	158.7	138.4	168.5	137	115.6	106.2	99.32	93.18	93.24	88.22	81.97	182.2	207.3	205	204.4
505	849.7	428.4	214.9	108.2	53.9	24.31	13.56	7.183	3.436	1.747	0.8821	0.03546	154.9	146.7	122.7	127.1	117.5	123.8	131	120.5	118.4	119.2	153.5	130.2	129.2	136.9	125.9	126.9	120.6	127.7	137.3	141.3	135.8	144.4	157.8	140.5	168.6	136.9	115.4	108	103.1	93.57	94.68	90.66	82.47	186.3	206	204.2	204.8
510	847.8	425.3	218.8	107.6	53.57	24.24	13.71	7.004	3.423	1.707	0.7571	0.002882	154.5	145.3	125	130	119.5	123.7	133	121.6	117.7	119.6	152.4	133.7	129.8	138.2	127.6	125.6	123.8	127.8	137	141.7	138	142.7	156.5	137.7	168.6	137.6	116.4	108.9	102.2	95.44	98.51	89.51	81.82	186.8	187.9	204.8	206.3
515	847.7	427.8	215.3	107.1	55.19	24.18	13.55	6.944	3.588	1.879	1.04	0.005492	154.2	147.6	124.9	127.7	120.4	125.6	134.6	123.9	118.1	121.3	155.8	130.4	130.8	137.3	127.3	128.1	123.5	128.4	139.4	140.3	137.8	143.2	158.7	135.1	167.1	139.5	117.6	108.1	102.1	95.2	97.56	91.94	84.42	187	208	202.2	205.1
520	849.9	431.7	216.7	106.9	54.91	24.07	13.44	7.019	3.516	1.773	0.8768	0.02967	152.9	146	125.6	128.6	121.6	125.6	134.1	123.9	120.5	122.3	155.3	133.9	129.8	139.2	128	126.5	123.9	128.7	139.2	142.1	136.3	144.3	158.8	135.5	166.6	137.4	116.7	110.2	103.8	94.73	100.8	91.98	82.37	186.4	205.7	198.2	208.5
525	850.9	430.3	215.9	108.3	54.43	23.99	13.84	6.996	3.455	1.612	0.9305	0.02977	154.2	147.7	125.7	129.8	119.5	126.2	134	124.8	122	122.1	154.6	133.7	131.5	139.4	128.5	128.5	124.2	128.8	139.7	141.6	139.3	145.4	158.1	137.5	169.6	141.6	118.2	108.2	104.6	97.66	101.5	92.7	84.7	183.2	194.7	190.6	206.5
530	851.1	426.7	219	104.8	54.7	23.94	13.32	6.903	3.708	1.808	0.9221	0.01878	155.4	146.6	123.7	130.3	120.8	126.9	134.2	122.8	120.1	122.9	155.7	133.3	131.6	140.4	126.8	127.4	124.5	127.8	138.6	144.1	137.3	145.1	159.1	131.4	167.6	139.2	119.2	111.1	105.1	98.01	101.7	95.33	84.94	181.3	189.9	203.1	204.9
535	848.7	432.7	217.5	107.3	55.53	24.18	13.71	6.827	3.662	1.773	0.8268	0.02313	154.5	146.8	126.2	130.8	123.1	126.6	135.1	122.8	121.1	122.9	156.9	134.6	129.1	140.1	127.2	128.2	125.3	131	139	142.2	138.4	144	156.9	133.8	166.6	142.1	119.9	112.5	107.4	100.6	103.6	96.3	85.25	185.7	196.5	198.2	210.1
540	844.5	428.5	216.1	105.4	53.77	24.43	13.28	7.1	3.806	1.522	0.8869	0.0222	154.7	147.8	123.4	131.2	123.3	127.6	137.8	124.4	120.9	121.1	157.7	134.2	132.8	140.5	128.7	128.5	125.2	128.4	140.6	142.1	138.4	143.6	158.6	140.9	169.4	140.7	121.7	110	108.5	102.3	103.2	95.92	86.37	185.3	206.6	203	208.1
545	850.9	427	217.5	108.5	54.11	24.48	13.46	7.303	3.471	1.748	0.8183	0.06101	156.7	148.3	127.1	130.5	122.9	128.7	136.8	125.6	121	121.2	157.1	136.2	132.7	140.6	129	130.1	124.7	128.3	140.7	145	138.3	145.2	157.5	139.3	169.8	141.4	118.3	112.2	112	102.2	104.1	97.26	85.64	189.1	198.1	205.1	206.1
550	842	431.4	216.2	107.9	55.66	24.44	13.5	7.103	3.636	1.517	0.824	0.02336	154.1	148.7	127.2	133.7	124.6	129.4	137.1	124	122.8	122	155.6	136.4	130.7	141.4	131	128.5	125.9	131.1	138.8	142.8	139.8	143.9	152.3	138.8	166.9	142.1	121.8	113.3	109.7	104.3	105.7	97.4	86.08	173.9	196.9	210.3	207.5
555	850.7	427.5	218.5	106.7	54.29	24.37	13.59	7.195	3.529	1.714	0.9165	0.01226	154.7	149.2	127.7	132.4	124.5	129.5	136.9	125.2	123	123.9	155	135	132.5	142.7	131	129.8	125.7	130.5	140	144.5	139.3	142.7	156.9	140.5	170.3	141.1	119.7	113.6	112.9	104	104.7	98.67	86.44	180.6	210.8	209.1	210.5
560	853.4	426.4	216.6	107.3	55.29	22.79	13.57	6.783	3.092	1.454	1.026	0.01463	145.6	148.1	128.9	133.3	125.5	128.8	137.1	126.1	123.2	123.8	155.9	133	133.2	143.8	128.2	129.2	126	131.4	140.9	144.7	137.8	145.3	156.7	141.4	168.3	141.3	120.2	113.5	111.9	103.4	106.3	101	87.32	189.4	185.6	202.9	202.2
565	849.9	426	215.1	106.5	55.69	24.53	13.85	6.878	3.325	1.752	0.8573	0.02934	154.8	148.7	126.8	134.7	125.6	132.4	136.5	125.7	122.4	125.2	157.7	135.8	133.2	142.2	130.1	130.6	127.8	132.3	141.2	143.6	138.2	146	159.6	140.2	167.7	142.7	121.5	115.2	112	105.4	107.5	100.6	86.04	190.2	203.8	196.4	207.7
570	849.7	428.7	216.4	108.7	55.1	24.28	13.35	6.973	3.434	1.893	0.8491	0.01944	150.9	148.2	128.7	135.1	126.6	130.7	140.7	127.2	126.2	124.9	157.6	135.7	134	143.1	131.5	129.1	127.3	132.9	140.7	145.9	139.3	144.2	160.1	140	168.3	142.7	120.5	115.5	112.4	108.4	106.3	101.2	87.27	166.1	208.9	194.7	207.9
575	849.8	425.8	215.3	106.3	54.37	25.18	13.63	6.863	3.341	1.667	0.8686	0.0189	152	148.1	128.2	135.5	126.9	132	139.6	127.2	124.1	122.8	156.8	135.9	135.6	143.8	129.5	130.8	127.2	131.9	141.8	143.4	140.3	144.9	160.8	139.9	173	142.5	121.8	114.8	113.7	105.5	106.5	101.1	88.35	169.1	210.1	196.2	208
580	852.1	431.1	217.7	108.9	54.54	23.58	13.82	6.816	3.514	1.824	0.8699	0.01694	156	149.5	128.8	136	126.3	132.2	139.4	128.4	125	123.6	157.9	137.1	134	143.4	129.6	132.6	128.1	131.6	141.4	146.4	136.4	146.6	157	127	165.5	143.8	121.2	114.1	113.7	104.7	106.2	101.5	89.75	182.9	205.2	192.9	209.2
585	846.1	431.2	217	106.4	55.1	24.14	14.03	6.842	3.516	1.745	0.9769	0.03287	157.1	150.1	128	135.2	125.8	131.7	139.4	129.1	126.3	124.4	157.5	136.9	134.3	141.9	129.7	131	128.7	133	141.9	144	137.5	145	157.4	142.2	172.5	145.2	123.2	114.1	114.7	106.6	107.7	102.4	87.79	190.1	212.9	203.8	206.4
590	854.7	430	217.2	107.9	54.54	24.49	14.22	6.983	3.624	1.681	0.9706	0.05089	144	152.8	129.2	137.8	127.5	132.8	139.4	128.4	126.1	125.2	160.5	136.8	137.1	144.1	129.9	128.8	125.8	131.1	141.1	145.5	140.5	145.2	155.8	143.1	174	142	123.1	116.1	115.2	108.3	107.1	103	88.88	171	177.4	193.9	193.7
595	851.4	429.4	218.2	107	55.14	24.95	13.78	6.65	3.452	1.563	0.7518	0.009186	148.7	149.5	130.9	134.1	129.7	134.1	141.2	130	124.9	126.6	157.1	136.4	133.1	142.8	130.5	128.4	128.4	131	136.7	144.3	140.3	148.3	158.7	136.7	163.9	142.8	122.6	116.2	116.8	108.2	107.1	103.6	88.9	174.7	179.1	191.8	198.6
600	853.3	430.5	217.1	106.4	54.73	23.94	13.24	7.106	3.376	1.68	0.8504	0.02109	144.9	150.2	131.4	137	129.4	133.3	140.8	128.1	128.2	125.5	161.3	138.1	134.6	142	131.4	130.3	128	131.7	136.6	145.9	138.4	146.2	147.6	139.4	174.4	143.3	123.7	115.2	116.9	109.6	107.8	103.7	90.14	168.7	197.1	201.3	197.8
605	850.9	424.7	220.3	107.4	55.11	23.74	13.21	7.158	3.295	1.878	1.045	0.01896	154.6	148.5	129	136.5	127.6	133.2	140.1	129.5	129	125.3	158.5	137.8	135.3	142.5	129.7	130.4	127.3	130.9	139.8	146	140.7	145.8	160.2	141.1	164.8	145.4	122.9	116	116.9	108.3	108.7	105.3	89.7	190.5	207	197.7	197.5
610	850.2	428.7	217.2	106.6	54.94	24.46	14.14	6.654	3.398	1.838	0.7646	0.01908	151.9	150.9	131.3	136.7	129	134.9	142.5	130.1	127.8	126.6	158.7	139.3	132.2	141.9	130	132.7	129.2	132.1	137.9	144.4	141.6	145.5	159.7	140.1	167.8	142.2	125	117.5	117	109.3	108.8	104.3	89.26	194.4	200.3	200.6	213.8
615	852.3	431.7	219.2	107.2	55.05	25.01	13.22	6.955	3.497	1.904	0.9433	0.02026	157.3	149.5	131.1	134.9	127.9	132.9	144	130	128.8	125.5	158	135.8	136.3	145.3	132.8	130.6	129.2	133.1	139.3	142.7	140.5	145.9	160	133.2	169.6	142.6	123.8	117.5	117.2	109.3	111.5	105.6	90.72	194.8	206.1	205.8	201.5
620	851.2	427.6	216.1	107	56.4	24.44	13.79	7.429	3.56	1.706	0.9767	0.03511	149.5	148.1	132.2	137.1	127.9	133.1	141.5	130.5	128.7	125.3	159.6	138.4	131.2	141.6	131.9	131	128	132.5	138.4	139.5	141.8	147.1	156	136.4	170.4	141.2	123	116.6	118.1	110.7	109.7	104.8	90.83	193	203	196.4	207.9
625	851.8	431.8	220.2	107.3	54.15	23.78	13.73	7.149	3.586	1.698	0.8497	0.03521	157.1	150.2	131.3	137.1	127.9	133.7	140.9	129.6	128	125.8	158.1	137.1	136.1	141.4	131.7	130.9	128	131.4	140.8	144.6	138.4	146.2	153.1	131.6	168.2	144.1	122.9	117	119	110.7	112.4	105.2	90.68	193.6	185.2	201.9	213.7
630	851.7	430.3	216.6	106.6	55.67	24.43	13.47	6.928	3.404	1.654	0.8448	0.02074	157.5	151.2	130.9	137.1	127.7	135.1	143.3	129.6	129	124.8	161.3	139.8	136.3	141.4	132.7	131.7	126.5	132.3	133.7	145.8	138.7	147.8	162.1	134.4	169.4	144.1	125.1	117.2	119.3	109.6	110.8	105	91.56	188.2	186.4	201.4	206.5
635	853.9	429.8	215.8	107.9	54.62	24.89	13.21	6.856	3.584	1.803	0.8022	0.0258	157.4	150.9	131.8	137.7	128	133.2	142.4	132.1	129.9	126	162.4	136.4	130.8	142.9	130.8	131.5	128.7	130.9	134.6	140	142.5	145.4	161	131.2	173.8	142.8	124.1	117	120.2	110.7	112.4	105.8	90.57	167.5	202.4	196.5	205.8
640	849.1	431.5	217.6	108.4	54.83	24.3	13.34	6.705	3.883	1.668	1.012	0.03044	156.7	149.8	131.9	136.6	129	135.1	142.8	131.4	129.4	126.5	159.6	136.9	135.4	143.2	132	132.5	129.6	131.3	135.2	140.2	140.6	145.9	164.2	139.8	172.2	142.7	124.3	118.4	120.1	110.5	112.2	106.9	90.76	180.1	213.8	197.6	212.3
645	850.6	430	217	106.5	55.19	24.1	12.96	7.056	3.656	1.666	0.9808	0.009784	155.7	151.4	131.3	139.3	129.8	135.9	143	130.7	129.3	125.6	161.6	139.2	131.9	142.7	131.6	133.6	128.8	132.8	134.1	148.1	140.3	146.2	135	143.1	173.7	145	124	116.9	119.3	112.4	112.2	107.8	91.7	178	208	192.3	205.7
650	847.5	432.3	216.7	106.8	55.15	24.08	13.21	7.283	3.472	1.844	0.7994	0.0453	157.4	150	132.1	137.8	129.9	136.7	143.8	130.9	131	127.2	161.5	137.3	130.9	141.4	131.6	133.8	128.3	133.5	134	144.5	142.3	146.4	164	137.2	160.8	142	124.5	119.4	119.8	112.1	112.4	105.4	92.62	177.2	195.9	202.1	204.5
655	849.8	429.5	215.1	107.3	54.23	24.54	14.17	6.79	3.576	1.574	1.055	0.02326	157	149.9	132.3	137.6	128.6	135	142.3	131	131.3	127.4	162.7	138.8	136.5	143.8	131.9	134.1	129.4	131.9	138.4	140.7	139.5	144.2	162.3	141.8	163.3	143	125.1	118.5	120.4	111.8	112.7	107.2	92.05	191.3	189.9	198.2	213.4
660	856.7	426.9	220.1	108	55.54	24.57	13.99	7.319	3.372	1.709	0.8222	0.03156	159.7	153	133.1	137.9	130.2	136.5	142.8	132.1	130	126.8	160.8	138.9	135.5	142.7	132.3	134.2	128.6	133.3	142.1	135.9	140.7	147	152.3	143.8	166.3	145	124	118.1	119.5	112.2	112.3	109	91.91	192.7	195.9	199.4	213.8
665	850.2	429	217.2	106.6	55.51	24.83	13.67	6.803	3.59	1.67	0.7938	0.01973	158.3	151.8	132.4	138.4	131.4	134.2	145.2	132.6	131.1	126.4	160.4	136.2	135.8	143	133.2	133.6	129	133.1	136.8	134	137	148.4	153.2	138.9	159.3	144.9	125.2	117.3	122.4	113.4	113.7	106	90.94	194.3	185.3	207.9	214.6
670	854.1	430.7	216	110.4	54.92	25.3	13.59	6.909	3.709	1.659	0.7947	0.0246	156.6	149.6	132.2	138	130.1	135.3	142.1	131.9	131.6	127.2	161.7	139.8	137.5	144.9	130.2	132.5	130.7	135.2	144.5	142.5	141	145.7	151.3	144.7	173.8	144.2	124.6	116.9	120.3	113.5	113.3	107.2	91.52	195.1	201.4	198	213.3
675	854	433	219.4	107.2	55.21	25.27	13.07	6.925	3.402	1.747	0.974	0.01451	160.1	151.4	133.9	140	129.9	135.4	144.3	131.1	130.8	127.5	163.1	139.2	136.4	143.8	132	134.3	131.6	134.2	139.2	145.2	141.9	144.1	153.9	140.7	174	144.1	125.5	120.2	121.7	113.9	113	108	89.88	195.5	217.8	202.3	214.2
680	850.7	428.9	216.9	106.2	53.62	24.53	14.61	7.542	3.534	1.857	0.897	0.02118	160.8	150.7	133.3	139	128.1	137.2	144.1	131.7	130.9	128.1	164.2	136.7	134.4	142.5	131	133.2	130.2	134.5	138.6	145.9	141.4	146.6	162.3	134	174.3	143.8	125.5	119.3	121.9	113.7	112.7	107.1	90.04	190.4	189.5	199.6	205.6
685	854.3	428.9	214	109.3	55.22	24.33	14.04	6.864	3.249	1.794	0.8001	0.01325	153.8	152.5	132.4	138.7	130.2	136.7	143.4	133.4	130.5	128.4	163.5	140.3	133.3	142.1	136.7	133	128.8	134.2	146.6	146.1	140.5	144.9	162.5	130.9	173.4	144.7	125.4	118.4	120.2	113.9	114.2	107.7	91.02	194.7	202.9	201.2	212.6
690	854.2	433.5	216.7	107.8	54.23	24.25	14.14	7.115	3.491	1.84	0.7649	0.04517	158	152.6	133.3	137.6	131.2	136.2	144.1	132.1	130.2	128.4	161.5	141	139.8	147	129.7	133.8	131.3	134.9	136.9	151.4	143.9	148.1	158.9	145.3	164.5	144.4	126	119.2	120.4	113.4	111.3	108.7	91.49	194.2	188.8	203.4	216.5
695	852.3	432.9	216.1	110	54.73	24.48	13.83	6.941	3.647	1.629	1.048	0.008194	164.5	150.1	133.9	139.4	130.9	137	145.3	132.2	131.4	126	163.8	140	139	145.1	132.4	133.4	128.4	134.5	138.7	151.5	140.1	141.7	148.4	144.5	171.7	142.6	127.6	116.9	122	114.1	112.3	110	91.09	194.4	190.6	195.1	219.7
700	854.5	433.6	214.7	107.7	54.89	24.16	13.74	7.076	3.391	1.793	0.9683	0.003763	164.6	146.8	134.7	139.6	129.7	138.7	143.7	133.6	131.2	128.6	164	138.6	138.3	144.6	134.8	131.7	129.3	134.5	140	134.7	141.7	147.9	157.8	142.5	172.8	143.4	124.1	119	121.5	114.3	112.9	108.5	93.65	165	193.4	208.6	209.2
705	856	432.4	216.7	106.5	55.55	24.08	14.23	7.381	3.474	1.318	0.7268	0.00919	163.3	150.1	133.6	140.3	130.2	137.3	144.5	133.4	131.2	128	165	140.6	133.4	148.1	131.9	134.3	131.5	135.8	145.4	148.6	140.5	148.8	159.8	138.7	174.2	145.2	128.8	120.4	119.6	114.5	114.8	107.5	91.04	180.9	188.7	200	206.7
710	852	432.9	218.5	106.9	55.7	25.53	13.47	6.741	3.672	1.648	0.7769	0.0205	161	148.5	134.3	139.1	131.4	136.8	147	132.5	133.9	126.5	164.9	141.2	136.9	143.1	128.9	135.1	130.1	133.3	139.5	148.5	143.2	141.7	155.2	142.4	170.7	145.3	126.1	120	123.6	113.9	115.9	107.6	92.66	181.5	192.8	211	215
715	855.9	430.6	218.1	106.7	55.61	23.65	13.41	7.257	3.728	1.727	0.8841	0.02124	159.6	152.8	134.4	139.5	131	137.2	144.2	132.3	131.1	129.5	163.8	141.2	136.1	143.6	131.6	136.1	128.9	137.2	142.3	137.8	141.6	141.1	157.5	140.2	168.3	145.1	124.8	120.2	121.2	115.3	111.9	107.3	92.32	181.9	201.8	201.9	213.6
720	856.2	432.3	218.4	108.8	55.63	24.61	13.77	7.351	3.62	1.601	0.8409	0.0265	159.5	153.4	133.5	139.3	130.6	136.6	144.2	133.4	133.7	128.5	165.4	139.4	137.6	135.4	128.1	136	130	136.4	144.4	151.8	135.7	132	148.4	142.3	157.2	145	127.2	119.1	122.9	114.1	114.1	107.4	93.17	176.1	198.2	211.9	205.9
[truncated: 29 more columns]

## Sheet: CoA, NAD
Time (min)	400 nM Fluorescein	200 nM Fluorescein	100 nM Fluorescein	50 nM Fluorescein	25 nM Fluorescein	12.5 nM Fluorescein	6.25 nM Fluorescein	3.125 nM Fluorescein	1.5625 nM Fluorescein	0.78125 nM Fluorescein	0.390625 nM Fluorescein	0 nM Fluorescein	CoA 0 mM	CoA 0 mM	CoA 0 mM	CoA 0.05 mM	CoA 0.05 mM	CoA 0.05 mM	CoA 0.1 mM	CoA 0.1 mM	CoA 0.1 mM	CoA 0.15 mM	CoA 0.15 mM	CoA 0.15 mM	CoA 0.2 mM	CoA 0.2 mM	CoA 0.2 mM	CoA 0.25 mM	CoA 0.25 mM	CoA 0.25 mM	CoA 0.3 mM	CoA 0.3 mM	CoA 0.3 mM	CoA 0.35 mM	CoA 0.35 mM	CoA 0.35 mM	CoA 0.4 mM	CoA 0.4 mM	CoA 0.4 mM	CoA 0.45 mM	CoA 0.45 mM	CoA 0.45 mM	CoA 0.5 mM	CoA 0.5 mM	CoA 0.5 mM	NAD 0 mM	NAD 0 mM	NAD 0 mM	NAD 0.1 mM
0	891.4	451.5	229	116.4	57.42	28.75	13.27	7.639	3.176	1.997	0.915	0.01156	0.2996	0.4923	0.4866	0.5074	0.207	0.1929	0.391	0.2192	0.3328	0.3509	0.1748	0.1511	0.4149	0.4835	0.2121	0.5864	0.7188	0.5815	0.4229	0.5732	0.6054	0.5507	0.59	0.6494	0.4525	0.4534	0.5975	0.3591	0.2037	0.172	0.2993	0.4217	0.4826	0.8489	0.8952	0.9223	0.8224
5	848.5	432.1	220.8	112.3	54.31	28.08	13.27	7.351	3.073	1.877	0.936	0.02902	0.2812	0.4268	0.4244	0.5449	0.2073	0.224	0.5018	0.1974	0.2621	0.6293	0.1818	0.08299	0.4101	0.3732	0.1989	0.5427	0.5983	0.4553	0.5544	0.4672	0.6629	0.5227	0.5903	0.5352	0.4806	0.3411	0.4769	0.5063	0.2338	0.2604	0.3006	0.4953	0.4975	0.6807	0.6154	0.7273	0.724
10	845.6	425.5	217.1	111	53.61	27.63	12.75	6.772	3.241	1.826	0.972	0.02126	0.2647	0.3744	0.4461	0.4139	0.2452	0.2485	0.3766	0.3635	0.2996	0.4679	0.2448	0.09529	0.4662	0.4249	0.1839	0.4037	0.6944	0.5361	0.4624	0.4701	0.6558	0.4932	0.5701	0.5378	0.4429	0.4134	0.5975	0.4623	0.1947	0.1832	0.2399	0.4582	0.4119	0.6156	0.7277	0.6187	0.7827
15	876.6	448.7	224.2	114.1	55.64	28.3	13	7.371	3.354	1.834	0.8601	0.03184	0.2952	0.4738	0.4247	0.7412	0.2863	0.3842	0.4465	0.3761	0.4425	0.6068	0.1907	0.1306	0.4264	0.424	0.3374	0.4705	0.6673	0.5477	0.4835	0.4443	0.5382	0.6209	0.5037	0.4204	0.5211	0.4917	0.5153	0.4963	0.2194	0.282	0.4111	0.6008	0.5475	0.596	0.7384	0.6828	0.744
20	663.8	341	179.7	90.07	43.27	21.73	9.946	5.894	2.352	1.301	0.7364	0.04266	0.3616	0.5204	0.4952	0.8387	0.3349	0.4275	0.6447	0.4537	0.5212	0.5947	0.2381	0.1366	0.4856	0.4869	0.4511	0.4456	0.6461	0.4918	0.5323	0.5494	0.6745	0.5399	0.6106	0.497	0.4889	0.4757	0.4966	0.5213	0.3158	0.4618	0.3757	0.5816	0.4364	0.648	0.6482	0.5451	0.9227
25	493.8	248.9	127.4	65.46	31.58	15.9	7.403	3.549	1.992	1.037	0.4611	0.01613	0.5449	0.5364	0.547	1.101	0.4206	0.6459	0.5145	0.483	0.8964	0.5781	0.3857	0.1181	0.4707	0.4191	0.6754	0.5928	0.5941	0.5019	0.4847	0.5996	0.5135	0.4243	0.6616	0.6278	0.49	0.7852	0.7322	0.6996	0.5299	0.5181	0.5642	0.5379	0.5266	0.6684	0.8028	0.7362	0.8548
30	402.5	205.8	105.1	53.54	26.07	13.55	6.6	3.165	1.63	0.8446	0.3785	0.01339	0.6609	0.711	0.724	1.739	0.5184	0.7407	0.7856	0.7069	1.25	0.5673	0.4907	0.1458	0.3983	0.4859	0.9788	0.4918	0.6128	0.5261	0.5148	0.5587	0.6319	0.6345	0.6234	0.4926	0.4528	0.8791	0.7933	0.8283	0.669	0.8748	0.6665	0.6679	0.6732	0.6849	0.8883	0.6469	1.106
35	389.2	198.1	105.9	52.52	25.45	12.86	5.691	3.068	1.35	0.7562	0.3226	0.02187	0.6778	0.6244	0.7061	2.283	0.6747	1.127	0.8507	0.6053	1.607	0.7277	0.5701	0.2799	0.4184	0.4746	1.258	0.5541	0.6581	0.6509	0.494	0.5678	0.789	0.4708	0.503	0.5045	0.5312	0.8383	0.8233	0.8629	0.7451	1.002	0.9195	0.7047	0.7871	0.8672	0.8644	0.6727	1.253
40	403.5	205.3	107	54.93	25.65	12.58	6.348	3.08	1.504	0.7751	0.2308	0.01993	1.033	0.8601	0.646	2.654	0.8627	1.31	1.122	0.7104	1.882	0.8117	0.749	0.2306	0.4127	0.4553	1.808	0.5075	0.5445	0.6108	0.6717	0.5334	0.6018	0.5753	0.6033	0.548	0.5565	1.053	0.871	1.066	0.7562	1.24	1.175	0.7508	0.7067	0.83	0.8623	0.6801	1.474
45	416.6	216.3	112.8	56.29	27.12	13.85	6.818	3.312	1.499	0.7558	0.4393	0.02127	1.144	0.9697	0.8938	3.281	1.045	1.953	0.9963	0.8662	2.389	0.872	0.8908	0.2792	0.5074	0.5513	2.557	0.5395	0.5861	0.7125	0.5489	0.504	0.6327	0.5265	0.5325	0.5368	0.4378	1.483	1.059	1.087	0.6946	1.722	1.348	0.8896	0.7773	0.95	1.097	0.7368	1.597
50	452.9	232.2	121.7	60.07	29.41	14.95	7.363	3.5	1.633	0.8004	0.5055	0.003686	1.438	1.194	0.9088	4.253	1.464	2.797	1.286	0.7239	2.811	0.9444	1.046	0.4817	0.4932	0.6591	3.157	0.5684	0.6966	0.6995	0.5999	0.52	0.5058	0.503	0.5577	0.6665	0.4855	1.553	1.327	1.367	0.8768	2.237	1.584	0.8805	0.7719	1.294	1.328	0.6889	1.775
55	492.2	248.3	130.7	64.75	31.46	16.07	7.455	3.756	1.58	1.182	0.433	0.04174	1.86	1.126	0.912	4.846	1.912	4.301	1.516	0.9709	3.995	1.043	1.252	0.5196	0.5465	0.7911	3.954	0.6228	0.6649	0.7818	0.7219	0.6073	0.5384	0.6405	0.627	0.6362	0.4148	1.781	1.304	1.3	0.9989	2.828	1.873	1.077	0.9401	1.43	1.545	0.8189	1.848
60	533.1	266.5	141.5	70.57	35.46	17.46	8.106	4.082	1.989	1.299	0.4564	0.006532	2.154	1.609	1.132	5.988	2.318	4.83	1.62	1.176	4.58	1.298	1.303	1.059	0.458	0.8611	4.81	0.6383	0.6984	0.8174	0.7994	0.5561	0.8152	0.6488	0.5515	0.6034	0.4773	2.024	1.611	1.715	1.274	3.714	2.107	1.172	1.121	1.646	1.678	0.8029	2.011
65	552.6	281.5	145.7	76.03	35.77	18.37	9.52	4.566	2.013	1.233	0.5248	0.01602	2.915	1.745	1.19	7.313	2.998	6.008	1.936	1.389	5.56	1.544	1.852	1.369	0.4586	0.8959	6.242	0.6822	0.9303	0.9023	0.7991	0.5635	0.5286	0.6517	0.5709	0.7098	0.4924	2.839	2.099	2.013	1.523	3.955	2.576	1.413	1.041	2.111	2.051	0.8007	2.266
70	578	294	154.4	77.29	37.87	19.64	9.764	4.798	2.268	1.182	0.5818	0.03812	3.687	2.11	1.462	8.407	3.886	7.191	2.301	1.279	6.38	1.591	2.056	1.507	0.5131	1.064	6.805	0.5609	0.7337	1.249	0.8613	0.6926	0.7809	0.8532	0.5593	0.7833	0.5857	2.625	2.281	2.328	1.481	4.704	3.126	1.51	1.189	2.508	2.142	0.9402	2.538
75	619.4	317.6	164.5	85.28	41.31	20.94	10.56	4.836	2.59	1.489	0.6136	0.03183	4.265	2.733	1.465	9.879	4.148	8.766	2.505	2.075	7.993	2.271	2.629	1.718	0.5889	1.398	8.209	0.8163	0.9361	0.8949	0.9523	0.7319	0.648	0.8517	0.5725	0.9116	0.6294	3.236	2.609	2.646	1.665	5.196	3.649	1.517	1.329	2.824	2.799	1.088	2.566
80	629.8	325.3	167.6	86.32	41.26	22.25	10.24	4.951	2.421	1.603	0.7781	0.0147	5.512	2.871	1.802	11.93	5.377	10.4	3.087	2.272	8.498	2.636	2.98	1.875	0.6032	1.891	8.548	0.6127	1.068	1.276	0.982	0.9159	0.8327	1.049	0.6084	1.018	0.724	3.68	3.136	2.862	1.887	5.688	4.022	1.642	1.496	3.009	3.068	1.172	3.006
85	658.7	337.1	176.1	88.52	42.35	23.24	10.2	5.448	2.714	1.366	0.7046	0.01859	6.772	3.972	2.256	13.27	6.108	12.66	3.264	2.375	10.44	2.831	3.259	2.092	0.653	2.245	9.796	0.7536	1.288	1.455	1.29	0.8639	0.7815	1.25	0.7797	1.295	0.547	4.079	3.72	3.48	2.113	5.792	4.586	1.882	1.781	3.203	3.375	1.258	3.142
90	677.2	346	179.3	92.13	44.48	22.7	10.25	5.416	2.798	1.314	0.6107	0.01982	8.062	4.387	2.415	14.89	7.31	13.35	3.659	3.065	11.7	3.34	3.916	2.242	0.7351	2.811	11.19	0.6667	1.428	1.692	1.35	1.128	0.8621	1.294	0.7616	1.301	0.7442	4.643	3.803	4.093	2.577	6.654	5.225	1.89	1.678	3.319	3.852	1.263	3.433
95	686.8	347.9	181.2	92.2	45.04	23.71	10.74	5.795	2.7	1.575	0.7206	0.02357	11.62	5.507	2.66	17.13	8.905	15.2	3.831	3.485	12.11	3.927	4.025	3	0.5734	2.571	12.12	0.8111	1.473	1.956	1.525	1.037	1.111	1.462	0.9395	1.438	0.8348	4.979	3.965	4.841	2.665	7.72	5.82	2.031	2.055	3.802	4.541	1.54	3.395
100	707.4	359.7	183.7	92.89	46.38	24.46	10.6	6.088	2.867	1.584	0.7049	0.01668	13.08	6.33	3.093	19.46	10.37	16.59	4.615	4.062	14.55	4.463	5.421	2.954	0.7888	3.534	13.22	0.9478	1.724	2.125	1.576	1.14	1.123	1.525	0.9895	1.748	0.9318	5.61	4.552	5.438	3.125	8.643	6.115	2.207	2.236	3.879	4.662	1.542	3.736
105	704	354.6	186.8	95.49	46.49	23.7	12.2	6.023	2.667	1.305	0.8216	0.01146	14.58	7.565	3.575	22.24	11.25	17.83	5.118	4.398	15.87	4.936	6.145	3.601	0.9011	3.535	14.28	1.035	2.097	2.022	1.865	1.383	0.9959	1.796	1.12	1.724	1.046	6.119	5.184	5.862	3.31	8.796	6.794	2.557	2.334	4.57	5.444	1.649	3.69
110	713.4	372.8	191.7	98.01	47.43	25.92	11.85	5.727	2.593	1.596	0.8121	0.04675	15.57	8.504	4.345	24.33	12.11	20	6.005	5.051	17.74	5.542	7.155	3.618	0.9533	4.314	15.77	1.03	2.558	2.459	2.448	1.403	1.368	2.213	1.122	2.011	1.151	6.807	5.789	6.316	3.598	9.585	7.355	2.962	2.84	5.115	5.474	1.719	4.011
115	727.4	370.7	193.2	100	46.98	24.89	12.21	5.998	3.085	1.603	0.7827	0.04248	17.57	10.33	5.003	25.61	13.47	22.48	6.235	6.022	19.05	6.284	8.214	4.365	1.002	5.014	17.58	1.015	2.638	2.488	2.297	1.345	1.354	2.483	1.437	2.191	1.135	7.839	6.451	6.682	4.302	10.47	7.899	2.805	3.036	5.743	5.995	1.813	4.251
120	724.6	368.9	190.2	97.87	47.05	24.66	12.23	6.085	3.048	1.356	0.6539	0.04434	19.89	11.59	5.913	28.16	15.24	23.15	6.979	6.481	20.48	7.432	9.013	5.274	1.166	5.359	19.83	1.055	3.369	2.732	2.62	1.594	1.487	2.767	1.422	2.432	1.47	8.91	7.807	7.852	4.87	11.05	8.368	3.381	3.428	5.842	6.352	2.07	4.571
125	729.1	366.2	192.2	97.49	48.47	24.36	11.48	6.085	3.045	1.324	0.795	0.01287	21.57	13.25	6.741	31.07	16.32	25.01	7.821	7.629	22.47	7.849	10.26	5.439	1.308	6.237	20.82	1.563	3.227	3.078	3.152	1.683	1.595	3.383	1.724	3.03	1.613	9.909	9.313	8.96	4.952	12.15	8.871	3.446	3.681	6.487	6.727	2.343	5.006
130	739.2	371.9	190.7	97.04	48.38	24.79	12.6	6.18	2.912	1.605	0.7097	0.01615	24.22	14.76	8.031	32.39	17.19	26.74	8.206	8.368	24.59	8.256	11.19	6.388	1.245	6.744	22.27	1.572	3.628	3.374	3.13	1.967	1.81	3.415	1.822	4.063	1.668	10.56	10.34	10.06	5.473	13.25	9.585	4.205	4.101	7.284	7.379	2.536	5.34
135	735.7	378.9	194.6	97.68	48.48	25.28	11.85	6.197	2.809	1.691	0.8578	0.01709	27.35	16.59	9.045	34.11	20.26	28.79	9.44	9.398	25.47	9.851	12.16	7.05	1.444	8.618	23.91	1.418	4.131	4.236	3.376	2.233	2.107	4.11	2.059	4.21	2.218	11.94	11.02	10.76	6.082	14.26	10.6	4.089	4.464	8.082	7.735	2.502	5.433
140	734.1	381.5	192.6	99.57	48.25	23.83	12.27	6.065	2.846	1.605	0.6541	0.02399	29.32	18.67	10.69	37.42	22.89	31.73	10.51	10.52	28.31	10.69	13.16	7.875	1.612	8.894	26.1	1.875	4.731	4.376	3.907	2.455	2.163	4.518	2.191	4.662	2.556	12.85	11.99	12.37	6.339	14.68	11.15	4.197	4.641	8.315	8.473	2.912	5.645
145	742.4	378.5	195.7	101.3	46.92	24.4	11.84	6.477	2.645	1.491	0.7382	0.02313	31.77	20.47	11.57	38.89	25.96	32.6	11.3	12.15	30.66	12.04	14.19	9.162	1.674	10.18	28.42	2.26	4.864	5.245	4.496	2.902	2.21	5.458	2.628	6.044	2.783	14.64	13.53	13.36	7.42	16.27	11.45	4.908	5.195	9.005	9.128	2.939	6.033
150	751.8	381.1	196.1	100.9	47.44	24.85	11.78	6.274	2.856	1.702	0.8737	0.0337	34.67	22.89	13.56	41.51	28.27	36.07	12.45	12.86	32.71	12.19	15.02	10.04	2.031	11.81	28.99	2.578	5.85	5.729	5.43	2.928	3.062	6.143	2.7	6.966	3.03	15.81	15.37	14.23	7.726	17.37	12.57	5.056	5.264	10.15	10.04	2.946	6.592
155	745.3	378.3	193.9	98.6	48.15	25.56	11.78	6.297	2.72	1.485	0.7893	0.02063	38.53	24.88	14.76	45.26	30.34	36.5	13.62	14.25	34.5	13.44	17.07	11.61	2.264	13.31	31.87	2.704	6.473	6.437	6.226	3.495	3.304	7.163	3.256	7.973	3.514	16.25	16.67	16.37	8.854	18.85	13.51	5.617	5.953	9.968	10.49	3.079	6.397
160	745.3	383.9	193.3	98.27	48.58	25.34	11.72	6.52	2.774	1.528	0.6902	0.03746	40.76	27.61	17.33	47.59	32.88	41.09	15.12	15.43	36.82	14.62	18.6	12.25	2.741	15.05	33.98	2.911	7.536	7.368	7.38	3.607	3.413	8.057	3.829	8.876	4.086	18.6	18.26	17.71	10.07	20.11	14.16	6.068	6.567	10.82	10.78	3.306	6.88
165	743.9	377.6	194.7	98.01	47.37	24.95	12.39	6.22	2.654	1.479	0.7775	0.02851	44.11	29.66	19.25	53.45	34.45	41.69	16.42	18.14	41.23	16.48	20.21	13.94	2.809	16.16	34.91	3.515	8.427	8.078	8.741	4.337	3.898	9.145	4.516	10.51	4.911	20.38	19.72	18.98	10.45	21.1	14.51	6.671	6.996	11.68	11.57	3.484	7.268
170	744.4	377.2	194.9	98.3	47.11	24.34	12.34	6.171	2.886	1.718	0.8677	0.01633	47.96	32.09	20.52	54.52	35.51	45.37	19.33	19.71	44.4	18.41	22.1	15.58	3.413	17.44	36.69	3.837	9.694	8.755	10.06	4.403	4.519	10.21	4.909	12.53	5.599	23.01	21.61	20.64	11.86	21.28	15.92	6.916	7.927	12.55	12.64	3.943	7.57
175	743.2	377.9	190.1	98.38	47.7	25.26	12.33	6.189	2.737	1.808	0.6553	0.02549	50.99	35.54	23.69	59.38	38.23	49.32	20.45	21.33	46.5	20.84	24.35	17.34	3.854	18.93	39.54	4.358	10.64	10.25	11.28	5.132	5.271	11.74	5.767	13.78	6.205	25.69	23.26	22.67	12.85	22.39	16.55	7.532	8.462	13.5	12.76	3.831	7.748
180	742.5	375.3	191.8	99.03	47.14	24.86	11.7	5.892	3.053	1.545	0.7637	0.007896	53.76	37.49	24.97	62.2	42.13	51.98	21.86	23.26	48.41	23.2	25.64	18.12	4.286	21.22	43.29	4.779	11.44	11.15	12.69	5.726	5.798	12.96	6.572	16.12	7.371	27.28	25.23	24.19	13.78	23.73	17.8	7.784	9.607	14.33	13.6	4.056	8.187
185	736.1	373.6	191.2	99.7	48.41	25.86	12.04	6.155	2.791	1.512	0.779	0.01925	57.18	40.71	26.44	65	45.5	54.66	23.84	25.69	49.25	25.54	28.15	21.08	4.698	23.15	44.23	5.495	13.41	11.66	15.04	6.334	6.269	14.66	7.429	17.91	8.198	29.6	27.42	25.49	15.17	24.82	19.15	8.852	10.13	15.83	14.22	4.329	8.823
190	744	371.2	195.3	97.85	47.8	25.59	12.5	6.124	2.512	1.632	0.7892	0.01736	60.18	42.83	28.26	69.43	47.63	57.88	27.47	28.63	53.62	27.14	30.37	22.47	4.981	25.29	47.9	6.132	14.53	13.78	16.81	6.942	6.93	16.43	8.727	20.04	9.63	31.04	28.95	27.97	15.97	25.73	20.2	9.423	10.68	16.68	15.69	4.726	9.561
195	715.9	364.4	187.1	96	46.64	23.76	11.83	5.59	2.677	1.534	0.7754	0.02006	63.27	44.09	31.94	72.24	53.31	60.9	29.45	31.38	57.48	30.63	32.64	25.35	6.102	28.35	51.76	7.388	15.92	15.68	18.33	8.027	8.716	18.24	9.921	22.82	10.55	31.94	30.65	31.33	17.31	26.95	21.88	10.45	11.9	18.62	15.74	4.779	10.04
200	734.3	371.8	192.8	98.57	47.06	25.02	11.58	6.197	3.172	1.672	0.8451	-0.00156	66.44	46.89	33.02	75.4	59.26	65.61	31.21	33.2	59.58	32.57	35.05	27.61	6.589	31.32	53.89	8.436	17.21	16.68	19.4	8.361	9.079	20.42	11.43	24.96	12.01	33.98	33.29	32.08	18.42	27.95	22.21	11.25	12.43	19.72	16.37	4.901	10.61
205	737.8	372	190.4	98.21	47.71	24.99	12.33	6.2	2.913	1.592	0.8115	0.03357	70.6	49.93	36.15	78.97	62.6	69.73	34.24	35.07	64.37	35.09	36.62	30.98	7.783	33.68	58.37	9.682	17.95	19.49	21.11	10.42	10.07	21.98	12.66	27.69	14.18	37.37	35.48	33.88	20.12	29.3	23.53	12.19	13.49	20.7	17.52	5.131	10.77
210	739.5	381.4	195.8	100	47.75	25.37	12.37	6.493	2.86	1.64	0.8549	0.02939	74.09	54.6	39.55	83.31	66.54	72.43	35.79	37.47	68.69	36.53	39.51	33.56	8.675	36.3	62.15	10.77	19.02	21.09	23.09	11	11.69	24.42	14.33	30.43	15.21	41.66	38.63	37.07	21.67	30.41	24.39	13.07	14.36	22.15	18.7	5.565	12.38
215	706.9	359	187.6	95.49	46.28	23.89	11.24	5.469	2.728	1.261	0.8271	0.03389	77.33	58.19	42.72	86.1	71.47	76.55	38.68	39.07	71.62	40.14	41.88	37.39	9.578	39.46	65.18	12.39	20.88	24.69	26.07	12.58	13	26.53	16.85	33.23	17.09	43.66	41.25	38.32	22.5	32.51	26.33	14.4	15.65	23.51	19.65	5.931	12.76
220	700.8	358.2	185	95.52	45.6	24.11	11.41	5.54	2.555	1.35	0.6842	0.01766	80.44	61.31	46.47	88.12	75.93	81.77	42.3	41.12	74.62	42.05	43.39	40	10.87	41.02	68.92	13.4	22.59	26.18	28.2	14.35	14.55	30.48	18.48	36.9	19.7	47.35	43.09	41.53	25.17	35.25	27.95	15.14	16.83	25.08	21.01	6.519	13.42
225	710	364.6	184.5	94.44	46.52	23.46	11.45	6.111	2.63	1.516	0.7705	0.07077	82.08	64.52	49.47	89.86	77.37	83.61	44.16	41.73	74.75	42.31	47.2	43.42	12.04	44.54	71.29	14.91	24.32	28.32	30.9	16.31	16.74	32.55	19.67	39.65	21.14	51.79	44.77	43.4	27.31	35.4	29.14	16.3	17.16	26.78	21.92	6.886	14.4
230	702.7	358.9	185.7	95.69	45.81	24.61	12.12	5.815	2.498	1.403	0.7406	0.01039	85.73	66.4	53.96	92.53	77.66	87.8	47.22	44.34	78.24	44.73	48.39	47.06	14.04	47.19	74.49	17.3	28.26	30.24	32.81	17.8	18.69	34.42	22.48	42.82	23.93	52.85	47.15	45.91	28.34	38.05	30.09	17.35	18.65	29.34	22.99	6.862	15.09
235	705.1	361.3	184	94.73	47.24	24.06	12.02	5.79	2.717	1.515	0.6839	0.0426	86.45	68.41	56.83	93.59	81.67	89.19	49.13	45.33	80.95	46.16	49.55	49.72	14.81	49.17	79.3	18.71	29.4	33.24	35.91	19.62	21.22	37.68	24.68	46.55	27.23	54.64	51.25	48.43	29.6	40.12	31.69	19.34	20	30.95	23.45	7.577	16.45
240	696.6	357.7	185.3	94.56	45.63	23.58	11.6	6.176	2.629	1.375	0.6744	0.02788	89.31	72.83	59.41	96.31	82.08	90.63	49.66	47.42	83.5	49.28	52.62	53.7	16.63	51.1	79.62	20.75	32.57	35.46	38.9	21.4	23.08	41.09	26.34	49.4	29.72	59.24	53.69	49.84	31.36	43.29	34.5	20.76	21.88	33.75	26.12	7.549	17.12
245	695.5	356.1	182.7	94.78	45.78	24.06	10.94	5.96	2.751	1.469	0.7626	0.03894	89.98	74.04	64.34	98.52	87.15	94.4	51.95	48.37	87.41	50.12	53.62	59.79	18.21	51.87	83.74	23.08	35.71	38.98	42.11	24.03	25.24	42.77	28.9	53.84	32.44	63.9	55.95	54.06	33.31	44.03	34.93	21.51	23.43	34.75	27.03	8.188	18.19
250	684.5	353	178.7	92.94	44.81	23.83	11	5.3	2.747	1.594	0.7738	0.02437	94.09	78.07	66.53	100.5	90.98	98.52	53.13	50.61	88.73	51.26	56.11	63.96	20.69	52.45	85.95	24.9	40.39	40.53	45.23	26.45	27.02	46.06	32.02	56.6	34.93	65.14	58.11	56.24	35.39	45.9	37.44	23.57	24.72	36.71	27.5	8.602	19.13
255	691.5	357.4	181.2	92.71	45.59	23.16	11.08	5.379	2.69	1.336	0.7043	0.008368	94.94	81.48	69.45	104.2	90.18	98.25	55.57	52.06	90.82	52.44	57.16	66.96	21.78	54.85	88.43	26.91	43.02	43.72	47.42	29.25	30.04	49.81	35.04	59.91	38.56	68.78	62.14	59	37.52	46.48	37.43	25.3	27.46	39.34	30.14	8.784	20.33
260	696.9	353.8	184.7	92.37	44.24	22.65	11.6	5.648	2.667	1.351	0.7241	0.02009	96.35	83.08	74.04	105.4	95.35	101.3	56.06	53.45	93.82	53.45	57.19	69.64	23.55	56.69	91.21	29.88	45.18	46.56	51.55	30.91	32.5	51.78	37.11	63.81	40.04	71.07	63.99	61.83	38.39	49.97	40.13	26.4	28.3	41.56	30.69	9.738	21.37
265	697.5	358.4	183.3	94.69	43.62	23.78	11.38	5.912	2.878	1.266	0.7217	0.008568	98.37	85.22	75.12	107.1	96.28	104.1	57.27	54.9	94.88	54.8	58.25	72.98	25.37	57.83	92.89	31.54	47.2	49.45	53.42	33.05	33.86	54.91	39.56	65.33	42.06	76.14	67.29	63.09	40.92	50.96	42.14	28.14	31.03	44.32	32.61	9.647	22.7
270	698	354.8	185.2	94.01	45.66	23.69	11.28	5.906	2.708	1.506	0.7536	0.01118	99.02	88.27	77.75	108.4	98.62	105.6	57.76	55.7	95.25	54.49	60.22	76.07	26.84	59.6	97.02	33.19	50.95	53.98	57.41	36.23	36.59	58.72	42.85	68.45	42.52	79.13	68.48	66.5	43.26	52.08	44.08	30.42	31.33	45.73	34.14	10.22	23.33
275	700	356.2	181.9	94.42	45.76	23.43	11.43	5.55	2.687	1.591	0.6898	0.02323	100.9	89.73	78.61	108.2	100.9	109.3	61.08	57.11	98.38	56.97	61.62	79.05	30.02	60.32	98.02	35.98	53.34	56.35	57.14	37.98	39.28	61.77	44.98	69.93	47.53	79.31	72.35	67.7	45.97	52.36	46.23	30.99	33.49	49.76	35.65	11.54	24.99
280	698.9	359.2	184	93.34	45.66	24.11	11.41	5.773	2.885	1.24	0.7224	0.01099	100	89.98	80.54	111	103.5	110	63.17	56.3	98.96	56.83	62.77	82.76	32.34	63.19	99.85	38.14	56.85	58.48	60.92	40.91	42.01	62.91	48.22	72.98	52.69	82.56	73.85	70.61	49.49	54.84	47.15	32.12	35.41	50.04	36.97	11.86	26.54
285	700.6	357.3	181.5	93.55	44.01	22.4	11.38	5.63	2.659	1.261	0.7405	0.0454	102.4	91.07	82	112.2	103.8	111.1	63.16	57.66	98.4	58.59	63.2	84.72	34.61	63.57	102	41.41	58.85	60.93	63.17	42.97	45.28	65.64	51.22	72.94	56.46	82.38	75.8	73.52	49.62	58.55	48.29	33.89	36.42	55.2	38.49	11.81	27.04
290	691.4	348.5	179.5	91.78	44.17	22.41	11.48	5.774	2.53	1.469	0.6836	0.01027	103.2	92.41	84.17	113.2	106.1	112.2	64.17	59.28	102	59.69	63.89	88.53	36.57	66.12	100.8	43.5	61.81	63.76	65.61	46.96	47.7	67.83	55.42	75.48	59.2	86.44	78.83	75.03	51.76	60.42	51	35.35	38.72	57.88	40.17	13.17	29.01
295	693.2	355.5	183.1	92.83	45.41	22.94	11.74	5.793	2.593	1.349	0.731	0.04037	104.3	95.66	86.04	114.8	109	115	64.57	60.57	102.6	60.57	65.26	89.35	39.26	66.53	104.2	46.37	65.32	64.51	69.2	49.29	50.57	69.79	57.41	76.36	62.63	88.63	81.16	77.61	54.17	60.56	52.01	36.4	40.45	59.79	41.78	13.24	30.37
300	684.8	351	181.3	92.56	44.81	23.07	11.34	5.791	2.456	1.203	0.6878	0.04077	105.1	95.35	88.37	116.4	110.7	114.6	67.73	60.27	102.1	60.32	64.92	92.09	40.99	66.54	106.2	48.03	65.11	68.54	68.59	50.7	53.43	72.28	58.28	78.47	64.01	91.61	85.4	79.14	55.99	62.19	53.71	38.16	41.27	62.04	44.75	13.51	30.68
305	687	346.8	180.5	89.62	44.66	23.82	11.13	5.759	2.553	1.416	0.7535	0.03936	106.4	97.91	89.04	117.3	111.4	116.2	67.06	61.26	103	61.89	65.43	94.63	42.42	67.17	108.2	51.47	66.48	70.66	69.32	54.42	55.8	73.69	62.28	80.95	67.9	92.54	85.13	81.63	58.92	62.4	55.9	39.5	41.96	63.88	45.09	14.57	32.36
310	695.4	355	179.8	91.74	44	23.43	11.26	5.987	2.799	1.502	0.7894	0.01582	107.4	100.6	92.93	117.4	113.9	115.3	67.44	61.47	105.7	63.35	68.06	97.76	45.14	69.2	108.7	53.71	69.12	73.05	71.14	55.7	56.77	73.71	64.73	79.99	70.19	94.25	85.14	83.83	60.47	64.98	57.15	41.87	43.54	65.32	46.48	15.11	33.88
315	693.1	356.8	182.8	93.46	44.55	24.25	11.4	5.592	2.532	1.636	0.5586	0.03326	108	101	94.08	119.8	115.2	120.7	68.96	62.74	105.5	62.03	67.97	99.29	47.28	69.02	109.4	55.29	69.49	72.49	72.11	59.59	60.82	75.53	66.37	81.4	75.01	95.88	87.31	85.19	62.26	65.94	60.06	43.25	45.15	69.37	49.27	16.13	34.31
320	698.6	354.6	183.3	94.1	44.5	22.55	11.71	5.886	2.822	1.377	0.7591	0.01007	106.9	102.5	94.13	120.2	115.1	120.3	68.33	62.36	107.1	62.52	69.85	100.7	49.02	69.01	109.5	58.58	70.3	74.45	73.36	60.79	62.4	77.55	70.83	81.89	78.06	98.2	90.14	85.69	64.8	66.77	60.53	44.58	46.86	70.44	51.21	17.47	36.58
325	698	359.9	183	93.63	45.19	23.68	10.77	5.512	2.641	1.607	0.7946	0.02161	108.5	103	97.23	121	116.7	120.4	70.09	63.78	107	64.09	69.85	103.3	50.74	70.21	112.8	60.34	71.38	75.68	74.56	63.26	64.02	78.99	69.87	82.93	81.63	98.22	89.92	86.85	67.81	69.15	60.84	46.12	49.72	73.23	51.15	18.06	37.67
330	704.9	360.4	183.2	94.32	44.97	22.37	12.28	5.847	2.705	1.428	0.8597	0.02753	110.8	104.2	98.37	119.5	118.9	121.9	70.33	64.07	108.3	62.57	69.59	103.9	53.33	70.43	112	62.27	72.13	76.53	74.71	65.54	65.91	78.98	72.15	85.44	84.31	100.2	92.22	88.8	69.57	69.88	62.29	48.47	50.21	75.96	54.28	18.69	37.61
335	709.1	359.9	186.6	95.29	45.46	23.91	11.73	5.812	2.698	1.568	0.7862	0.02705	110.6	106.1	99.89	122	117	120.7	70.4	65.18	107.5	64.98	70.64	106.5	54.44	71.75	114.2	63.56	73.72	78.03	76.94	68.3	67.7	82.05	74.72	85	87.61	101.2	95.49	88.5	71.34	70.28	61.72	49.09	51.33	74.98	56.09	19.53	39.12
340	701.7	360.9	184.5	93.9	45.45	23.48	11.75	5.805	2.805	1.487	0.8284	-3.388e-05	110.2	106.1	99.65	122.5	120.6	121.3	70.61	65.8	108.9	64.13	69.98	107.7	55.71	71.99	115.8	68.08	75.24	79.7	77.85	71.1	69.83	84.33	75.66	85.32	91.3	101.3	93.58	89.31	72.4	71.54	63.07	50.49	53.01	77.82	57.44	20.8	40.22
345	700.7	358.3	186.9	93.79	45.35	23.28	11.29	6.048	2.881	1.643	0.8065	0.0255	111.7	106.3	101.8	122.9	121	122.9	71.67	66.19	108.8	63.49	71.16	108.7	58.52	71.85	116.6	68.53	75.17	80.9	78.63	72.03	71.64	84.58	79.19	86.7	91.98	102.6	93.77	93.5	73.49	74.36	64.24	50.98	53.56	78.58	60.5	21.91	41.18
350	711.5	362.8	185.1	95.58	46.34	24.27	12.22	6.129	2.843	1.501	0.6312	0.0184	112.7	107.8	102.1	124.6	121.2	125.2	71.31	65.89	110.7	65.6	71.3	110.7	58.3	72.56	115.4	69.97	77.14	81.46	78.61	73.91	72.57	83.77	80.45	88.54	94.19	103.6	97.65	92.98	75.51	72.41	65.9	52.8	54.12	78.13	62.96	21.91	43.17
355	704.8	355.1	184.2	91.67	44.31	24.06	12.07	5.826	2.825	1.525	0.7861	0.01449	111.5	107.3	102.4	123.5	122.2	126.8	73.14	66.56	109.9	65.65	72.96	110.4	60.23	73.26	117.2	72.87	78.39	84	80.73	74.57	76.2	85.92	81.7	88.75	95.31	102.7	96.27	94.24	77.76	74.66	64.66	53.92	55.25	80.18	62.38	22.62	44.29
360	726.5	368.8	189.6	95.67	46.29	24.51	11.3	6.366	2.794	1.523	0.6337	-0.005728	112.3	108.3	100.9	124.1	123.7	127.1	73.12	67.68	110.5	65.02	73.32	113.1	61.5	75.32	116.6	74.99	79.02	82.83	79.41	76.02	76.32	87.58	82.97	89.85	96.02	107.4	98.88	94.16	78.53	73.23	67.5	55.7	56.5	80.03	65.02	23.86	45.27
365	722.1	369.4	190.1	95.91	46.74	24.63	11.31	5.892	2.756	1.411	0.6834	0.008827	112.4	110.4	103.6	126.2	123.5	125.2	73.61	67.95	111.8	67.72	72.58	115.2	62.35	74.38	118.7	76.41	79.51	82.93	80.4	77.4	76.93	88.67	81.43	90.21	99.22	104.6	99.25	96.48	79.12	75.07	67.12	56.36	56.87	79.96	66.13	25.49	46.34
370	709.4	363.2	185.9	95.01	44.73	24.16	11.11	5.93	2.682	1.255	0.6258	0.02248	112.7	109.8	104.5	124.5	124.6	126.6	74.82	68.55	113.5	67.25	71.72	116.6	62.73	73.67	118.8	77.06	79.79	83.72	79.99	78.41	77.99	87.58	83.29	89.17	100.2	107.5	101.5	96.53	82.25	76.06	68.84	55.8	56.79	82.18	68.25	25.74	47.68
375	720.7	364.6	189	92.78	46	24.71	11.83	6.153	2.562	1.346	0.902	-0.005518	114.8	110.3	104.4	126.4	125.6	127	74.44	69	113.3	65.34	73.21	114.2	65.14	76.12	119.2	79.4	81.24	84.08	80.27	79.1	79.15	88.94	84.64	89.91	101.4	104.1	100.5	97.33	82.72	75.64	69.26	57.23	59.11	83.17	68.92	27.25	49.17
380	734	372.7	189.1	97.53	45.99	24.57	11.9	6.154	3.198	1.348	0.8214	0.04571	114.1	113.7	106.2	127.2	125.6	129.2	74.28	69.13	113.7	69.05	74.09	117.3	63.77	75.35	119.7	79.7	80.4	85.62	81.68	80.64	80.55	89.02	84.51	91.55	102.2	107.9	100.5	100.1	84.13	77.65	68.85	59.41	60.68	83.55	68.3	28.76	50.47
385	720.9	371.1	189.5	96.4	46.71	23.49	11.58	5.802	2.595	1.589	0.6428	0.05582	115	111.7	106.2	128.4	126.6	128.8	74.55	69.39	113	66.71	73.59	118.3	66.86	74.95	123.1	81.25	81.07	87.45	82.08	80.35	81.02	90.3	85.75	89.82	104.1	107.9	102	98	84.41	78.11	69.92	58.04	58.63	83.43	70.4	28.99	51.44
390	726.3	367.2	187.1	96.54	46.25	24.43	11.96	5.926	2.562	1.363	0.8294	0.03882	115.7	111.7	107.7	126.9	127	128.4	75.32	72.58	114.7	67.98	74.79	118.2	65.87	75.51	121	81.63	82.46	85.85	81.38	81.16	82.34	91.65	88.59	91.14	104.5	106	104.2	99.42	84.83	78.06	71.05	59.98	61.71	84.16	72.63	31.07	51.54
395	733.6	375.4	191.1	97.3	46.82	24.64	11.2	6.047	2.748	1.487	0.6944	0.01806	115.8	113.7	105.7	127.5	128.3	129.2	75.64	69.97	113.3	67.82	76.13	117.9	66.76	77.07	121.4	82.89	82.08	87.24	82.03	82.37	85.63	91.46	87.16	92.91	105	107.6	103.4	99.54	87.44	79.21	70.73	61.04	62.77	85.09	72.72	32.05	53.83
400	728.2	369.4	188.9	96.24	46.34	23.63	11.63	6.118	2.451	1.457	0.5904	0.005339	114	112.7	107.5	127.5	129.5	132.2	75.73	71	112.2	68.45	76.05	118.3	67.75	76.75	122.1	82.62	83.71	88.99	82.89	82.53	84.02	91.49	87.71	91.77	106.3	109.3	104	100.7	87.64	78.96	71.18	61.14	60.88	84.04	74.75	32.61	54.97
405	731.1	373.8	193.6	97.54	46.22	24.62	11.87	6.231	2.782	1.638	0.6409	0.00816	116.2	114.7	107.7	131.3	129.2	130.5	76.62	70.39	112.8	70.12	75.86	119.2	69.07	76.14	123.1	82.35	82.67	88.4	83.01	83.46	83.85	93.04	87.71	92.72	108	109.4	103.5	103.3	87.15	79.22	72.57	62.76	62.17	85.35	75.03	34.06	56.1
410	739.5	372.4	192.5	95.29	46.89	24.13	12.48	5.744	2.777	1.801	0.8385	0.02717	117.9	115.7	109.9	129.3	129.6	130.3	76.42	72.07	114.6	69.35	75.72	118.3	67.16	76.36	122.6	85.45	83.32	89.06	83.11	84.22	85.7	93.33	86.24	93.74	106.7	108.9	105.2	100.7	87.49	80.56	73.99	61.92	63.3	85.72	75.63	35	57.2
415	736.1	373.1	190.1	97.4	46.86	24.77	11.74	6.022	2.687	1.736	0.7618	-0.001272	117.8	115	107.8	130.7	130.8	130.8	77.57	70.82	115.6	69.98	75.55	118.4	69.5	77.76	122.4	84.18	83.24	89.82	84.11	83.09	86.44	94.47	88.56	93.84	109.4	107.7	104.1	101.3	90.12	81.09	72.76	64.1	61.96	86.7	75.51	35.76	58.16
420	736.1	372.2	191.8	99.26	48.38	24.47	11.69	6.303	2.884	1.636	0.7419	0.03426	117.3	116	109.8	130.5	131.3	132	78.82	72.51	116.8	70.03	75.25	121.1	69.39	78.25	123	85.04	84.8	89.09	84.15	86.4	87.17	95.51	89.11	92.85	109.6	109.8	105.7	101.7	89.11	81.33	73.14	64.9	62.47	89.38	76.64	37.01	58.67
425	745.7	378.5	193.1	99.38	48.42	24.33	12	5.942	2.904	1.741	0.8413	0.02671	117.8	116.2	108.7	132.8	131.3	132.8	78.55	71.38	114.8	70.75	76.5	119.8	68.87	78.04	121.9	85.39	86.17	90.12	84.02	84.98	87.26	93.39	88.41	92.92	109.8	110.1	104.8	103.6	90.38	82.71	73.92	65.76	63.4	87.2	77.74	37.79	60.09
430	747.2	376.3	192.8	99.89	47.99	24.23	12.08	6.393	2.774	1.425	0.5833	0.03084	118.3	116.9	109	133.8	133	131.4	78.57	72.9	118.4	71.3	76.93	119.2	69.84	78.04	123.1	88.1	83.84	89.28	84.9	85.5	89.4	93.32	88.21	96.03	110	109.3	105.9	102.8	89.37	81.01	75.45	66.04	64.14	87.67	76.76	39.8	61.31
435	744.1	375.6	194.1	98.42	47.57	24.82	12.26	5.748	2.75	1.516	0.6903	0.04521	118	117.7	111.6	132.1	132.3	132	78.57	71.32	116.1	69.93	76.99	120.9	70.2	78.74	125.1	86.08	86.23	89.6	85.11	87.83	88.4	94.45	89.39	94.31	109.9	110.6	107.9	103.3	91.68	81.76	74.42	65.97	64.58	85.96	78.36	40.83	63.09
440	752.3	382.5	196.3	99.46	47.69	24.92	12.43	6.25	2.89	1.518	0.6454	0.02336	118.4	117	111	132	133.5	133.9	78.09	71.71	116	72.59	78.17	120.7	72.06	78.61	125.8	88.32	85.19	91.59	84.62	86.39	89	94.3	91.2	94.84	111.1	112.4	106.1	104.1	91.43	81.37	75.6	65.34	64.57	86.18	77.93	42.01	62.42
445	754.1	385	197.8	99.86	47.96	25.13	12.83	6.61	2.749	1.644	0.762	0.01326	120	116.8	111.2	133.5	132.8	133.3	78.43	74.33	117.8	70.48	78.56	122	70.58	78.05	124.1	88.09	84.62	91.96	87.05	87.48	90.36	95.39	91.71	94.44	111.7	111	106.7	104	93.42	81.3	76.95	66.95	64.75	86.62	77.55	41.87	62.96
450	759.8	383.8	197.2	100.3	47.54	25.45	12.08	6.039	3.051	1.555	0.9603	0.02203	119.1	117.9	110.1	133.8	132	133.8	79.05	74.82	118.2	70.77	77.67	121.9	71.6	79.6	125.6	88.19	85.52	87.55	85.43	87.22	91.36	96.45	91.91	95.7	112.1	112.5	108.1	104	94.37	83.45	75.69	66.86	65.63	88.16	80.13	43.69	64.62
455	759.7	384.9	197.8	101.3	48.73	25.55	11.76	6.151	3.108	1.589	0.819	0.005046	119.4	119.6	111.1	134	133.6	134.6	79.17	74.73	119.6	70.83	78.25	122.9	71.82	79.05	126.1	88.17	86.28	90.69	85.42	86.5	90.44	96.98	91.76	96.24	113.6	112.4	109.2	104.7	93.56	82.82	76.91	69.6	64.73	87.84	78.72	44.76	63.9
460	759.5	385	197.2	102.9	48.92	25.38	12.49	6.324	2.816	1.574	0.7464	0.02227	119.8	119.2	111.8	134.4	135	136	80.29	73.65	119	70	79.56	123	72.84	80.29	127.1	89.25	85.31	91.61	85.76	88.42	91.56	96.02	91.99	95.25	113.5	112.2	106.1	105.7	93.44	85.24	77.23	68.91	64.72	88.93	79.37	45.66	66.96
465	765.2	384	199.3	101.4	49.76	25.2	12.65	6.195	2.868	1.571	0.8087	0.02557	121.4	118.8	113.6	134.5	134.3	135.4	79.75	73.72	118.9	72.84	79.43	123.3	71.71	78.9	125.8	89.93	86.31	89.7	85.81	88.42	91.81	97.24	92.11	96.73	115.8	113.5	108.8	106.6	95.03	84.35	77.28	68.95	66.11	89.85	79.44	45.93	66.82
470	765.8	390.7	197.9	102.7	48.79	25.69	12.31	5.936	2.835	1.692	0.6819	0.002004	120.4	120.2	112.7	134.3	136.8	135.8	81.59	73.83	118.6	71.17	80.62	125.1	72.37	81.06	128.3	90.06	87.36	92.29	87.74	89.96	91.54	98.65	93.48	96.31	114.3	112.5	110.1	106.5	95.02	84.33	77.44	69.04	66.2	88.56	78.99	46.13	66.47
475	766.2	389.1	199.1	99.58	49.04	25.36	12.28	6.299	2.949	1.559	0.8776	0.02517	121.8	120.9	113	135.4	135.7	138.8	81.78	75.25	119.8	72.72	79.45	124.5	72.67	79.99	126.8	89.03	89.01	92.47	88.62	90.07	91.34	98.31	94.24	97.64	114.9	112.3	110.6	106.5	95.97	84.94	78.45	69.35	67.09	88.61	80.12	48.21	68.46
480	768.7	389.9	201.1	101.5	48.12	25.44	12.49	6.462	3.167	1.833	0.9076	0.04682	121.7	121.3	112.8	135.3	136.4	136.9	79.85	72.99	119.8	72.48	80.76	124.5	71.79	80.49	126.7	89.49	87.08	92.05	87.25	89.48	93.52	97.41	92.14	96.67	115.5	114.7	111.5	109.6	97.18	85.6	78.95	69.93	68.18	89.01	79.68	48.78	68.89
485	764.6	389.4	198.6	101.2	49.11	25.62	12.59	6.342	3.061	1.482	0.7544	0.0397	122.9	122.3	114.4	136.6	137.5	136.8	80.63	73.87	122.3	71.41	80.1	123.9	71.55	80.66	128.1	89.62	87.92	91.71	87.48	90.22	91.61	97.09	92.3	96.93	115.2	112.7	110.4	106.8	96.9	84.59	78.71	69.28	67.28	88.92	80.72	50.42	70.67
490	773.4	396.5	199.5	102	50.59	25.83	12.24	6.523	2.935	1.614	0.8776	0.01762	121.9	121.9	113.7	135.6	135.8	136.8	81.5	75.41	121.2	72.75	80.51	124.5	73.66	80.14	128.2	90.66	88.1	92.54	87.01	89.41	93.28	98.41	93	97.91	117.6	114.8	110.5	108.4	97.86	85.87	77.59	71.32	67.71	88.85	81.01	49.42	70.8
495	774.2	391.4	200.1	102.5	48.69	25.27	12.22	6.461	3.226	1.657	0.7947	0.007805	121.5	124.5	113.7	137	136.5	137.7	82.73	75.47	121.2	73.04	80.79	124.7	72.52	81	128	90.95	88.31	92.7	87.26	88.63	92.39	99.06	92.27	98.22	115.6	115.8	111.7	108.9	97.68	84.41	79.4	68.98	67.82	89.71	81.36	51.27	69.86
500	777.1	396.7	203.3	102.1	49.2	25.99	12.67	6.257	2.988	1.635	0.8487	0.056	122.9	122.1	116	139.7	136.2	138.1	82.7	75.23	121.2	72.8	80.84	125.6	72.94	81.07	127.9	91.11	89.15	92.5	85.98	87.92	93.86	99.07	94.64	97.53	115.1	113.6	110.2	109.2	95.95	84.81	79.01	70.32	67.41	90.85	81.59	51.78	71.01
505	779.8	394	203	101.8	49.49	25.56	13.2	6.552	3.209	1.681	0.7672	0.0009578	125	122.6	115.3	137.5	136.8	139.1	81.39	76.3	122	73.42	81.67	126	73.9	79.95	127.5	91.17	89.35	93.68	88.6	89.44	93.56	99.85	93.88	96.19	116.6	114.7	111	109.2	98.79	85.59	79.99	69.56	67.26	90.22	82.73	52.11	72.62
510	783.7	396.6	199.6	101	49.59	25.85	12.69	6.553	3.166	1.773	0.8136	0.01848	123.7	122.9	114.5	141.3	138	139.2	82.68	76.85	125.6	73.52	80.24	125.8	72.73	81.06	128.6	90.37	88.01	92.22	89.05	90.76	94.27	98.62	92.98	98.24	117.6	116.1	111.9	110.1	98.2	85.85	79.78	70.97	68.55	90.01	82.2	52.58	74.27
515	783.2	397.8	202.4	103.2	49.56	25.68	13.01	6.389	2.976	1.504	0.8129	0.04426	123.5	125.7	116.7	139.1	139.4	138	81.97	76.81	123.8	72.96	79.93	126.3	73.93	81.49	130.4	90.72	90.54	94.73	87.88	90.49	95.65	99.53	95.54	98.08	117.8	116.6	112.8	109.4	97.62	87.26	81.13	71.93	69.31	90.5	82.35	52.59	73.08
520	782.7	400.4	202.9	103.1	50.24	26.55	12.68	6.591	3.019	1.725	0.8715	-0.01055	126.1	122.9	116.4	137.8	140.7	139.6	83.42	75.4	125.2	73.43	82.56	127.3	74.06	82.63	131.5	92.73	88.69	93.45	88.85	92.75	95.58	99.31	94.26	97.94	117.9	114.7	110.8	108.9	98.63	86.15	80.69	70.93	68.61	90.17	82.03	52.47	71.62
525	783	400.5	205.4	102.8	50.44	25.74	12.98	6.581	3.111	1.631	0.9409	0.02288	124.2	125.9	117.3	139.4	140	139.7	83.28	77.09	124.1	73.87	81.6	126.9	74.16	81.75	130.1	91.63	88.7	94.26	91.09	90.69	94.3	100.2	95.31	98.57	118.4	117.4	113.5	111.8	97.57	87.07	78.92	71.58	68.06	91.65	83.43	54.58	74
530	792.8	404.6	204.1	104.8	49.66	25.99	13.01	6.577	2.792	1.615	0.7378	0.02581	126.5	124.4	117.4	141.6	141.4	141.1	82.11	77.05	122.3	72.83	81.18	128.2	74.43	83.31	131.3	92.74	89.16	94.5	89.56	91.63	95.22	100.1	94.69	99.05	115.5	116.4	113.1	109.8	99.12	86.52	82.26	71.3	68.49	91.62	80.53	54.35	74.54
535	790.8	400.5	203.4	103.7	51.17	26.55	12.73	6.535	3.131	1.594	0.8822	0.02578	126.5	125.5	118	141	140	139.5	84.74	77.74	122.5	74.3	82.2	129.5	74.68	83.25	131.2	92.72	91.23	93.77	90.15	91.68	95.64	101.2	96.36	100.2	119.2	117.4	112.5	107.9	99.91	86.52	79.79	71.14	68.12	89.93	81.69	56.01	75.24
540	790.8	402.2	205.6	102.4	50.51	26.43	12.27	6.771	2.712	1.614	0.8103	0.03299	128	124.6	118.7	141.9	141.5	138.8	84.25	78.29	124	74.5	81.76	128.1	74.54	83.77	130.8	92.47	91.49	95.67	90.06	92.17	96.28	100.9	95.05	97.56	120.1	115.7	113.7	109.5	98.04	88.28	80.9	72.29	69.57	90.1	81.39	56.64	75.21
545	798.8	402.7	204.9	103.8	50.87	26.64	12.57	7.057	3.251	1.677	0.7179	0.02271	127.6	127	117.8	142.6	142	141.4	84.83	77.99	123.5	75.5	82.08	128.4	76.56	84.23	132.3	92	90.88	94.84	87.16	93.69	96.61	101.6	95.79	98.58	117.1	117	113	111.5	100.6	88.13	82.26	72.69	68.61	91.13	82.76	57.29	74.98
550	798.3	407.3	205.4	104.6	49.9	26.47	12.44	6.964	3.216	1.726	0.9903	0.03538	128.7	128.6	117.4	140.8	141.7	141.7	84.72	78.43	124.9	74.21	81.76	128.1	76.11	83.75	131.8	94.94	90.38	95.21	89.88	91.69	96.52	100.9	95.6	98.93	118.5	118.1	115	111.8	99.75	86.86	81.14	71.76	69.72	92.92	84.42	57.97	75.34
555	804.9	407.7	204.6	102.9	50.26	26.44	12.13	7.032	3.163	1.683	0.7903	0.01294	125.6	126.6	119.1	141.5	141.3	144.1	84.81	78.76	125.2	75.54	83.76	130.4	75.02	83.51	133.6	93.02	91.43	96.35	89.83	92.92	97.38	102.5	96.94	99.21	117.8	119	114.4	110	100.6	88.58	81.83	72.62	69.96	92.65	83.57	58.78	77.62
560	790.6	407.5	206.2	104.3	49.7	26.47	13.58	6.605	3.194	1.571	0.9122	0.02414	126.1	127.5	117.4	143.3	142.6	142.5	85.3	77.96	125.8	75.09	84	131	76.95	84.52	132.5	93.19	90.39	95.55	90.53	91.72	98.79	101.5	96.36	100	118.9	118.9	114.4	111.9	100.2	91.07	81.46	72.75	69.14	93.53	83.08	59.64	77.17
565	806.8	408.5	208.3	104.6	49.92	26.16	13.13	6.983	3.359	1.658	0.8956	0.02217	126.9	127.9	118.9	142.6	144.1	143.1	84.01	78.96	127	75.21	82.79	128.2	74.95	84.95	132.5	93.18	92.73	95.66	89.57	92.67	96.89	102.7	97.89	100.8	119	117.5	115.4	112.9	100.5	89.25	81.02	72.87	70.68	92.03	83.51	59.64	78.45
570	804.4	408.3	207	104.9	50.2	27.11	12.95	6.448	2.951	1.706	0.7512	0.006532	123.8	127.7	118.6	143.6	142.3	144.6	85	78.83	124.8	75.59	83.42	126.9	75.91	84.14	132.7	93.49	90.52	96.92	91.62	92.35	99.61	100.8	97.91	102.2	120.5	119	113.8	111.5	101.4	88.73	81.96	72.63	71.26	91.42	84.35	60.05	76.74
575	804.9	409.5	207.4	104.9	50.86	26.61	13.51	6.099	3.089	1.632	0.7784	0.03113	124.8	126.1	119.5	142.6	143.4	143.9	84.65	79.99	126.9	75.29	82.69	129.9	75.4	83.45	133.5	94.03	92.05	97.39	91.93	93	97.59	102.9	97.39	102	121.3	117.5	116.3	113.6	102.2	89.79	83.37	73.45	70.17	92.75	82.79	61.35	78.32
580	806.2	407.3	207.2	104.9	49.91	26.09	12.95	6.697	3.137	1.752	0.8071	0.02733	123.9	129.1	121.2	142.7	144.1	144.9	86.14	78.01	125.2	76.66	84.16	129.5	76.26	85.11	133.3	95.51	91.79	96.03	90.99	93.31	98.12	103.4	96.78	100.2	118	120	115.8	112.3	102.2	89.43	82.75	74.21	70.12	92.65	84.08	60.73	78.09
585	817.3	413.7	210.5	105.1	50.94	26.45	13.61	7.039	2.965	1.793	0.9305	0.005649	126.4	128.4	120.8	144.7	147.2	144.4	86.86	79.53	127.2	75.82	83.24	130.9	77.79	85.65	132.5	93.55	92.17	96.98	91.32	91.22	98.49	103.8	97.97	101.1	120.2	119.9	116.8	111.6	102.6	90.05	81.8	73.73	70.85	93.73	84.87	61.58	79.44
590	817.5	411.1	208.6	106.6	50.52	27.41	12.98	6.693	3.233	1.843	0.9807	0.02869	120.2	128.4	120.9	142.5	142.6	147	85.98	79.53	127.5	75.95	85.34	129.8	76.11	84.41	135.7	93.57	93.28	96.76	90.87	92.99	98.69	102.5	99.07	100.1	120.6	119.1	116.1	112.5	102.2	90.38	82.9	72.82	70.42	93.68	84.84	61.44	78.62
595	817.4	415	213	106.1	51.03	26.72	12.93	6.343	3.076	1.763	0.895	0.02978	123.6	130.4	119.8	143.1	144.5	144.2	86.78	79.33	128	77.48	82.87	130.6	77.25	84.89	135.6	95.45	91.97	98.85	91.31	92	99.48	104.2	97.51	101.2	119.9	121.7	118.1	113.4	101.9	90.53	83.95	73.62	71.51	92.67	85.04	61.22	79.85
600	820.7	417.2	210	107.1	51.05	26.93	12.94	6.985	3.187	1.802	0.7865	0.02736	124.6	128.4	121.7	144.8	142.6	143.1	85.83	80.49	128.7	75.26	84.2	131.3	77.96	85.24	133.8	93.63	93.35	96.54	90.79	95.02	98.74	101.8	97.87	99.73	120.5	120.3	119.6	113.6	102.5	91.78	83.76	74.51	72.69	93.39	84.98	61.77	79.61
605	817.9	417.6	211.1	106.6	51.74	27.24	13.25	6.669	3.202	1.676	0.7788	0.008318	123.7	127.2	120.6	144.8	145.2	144.7	87.43	80.14	124.3	77.7	85.94	132.5	78.38	85.15	135.5	95.37	94.34	96.93	92.55	94.32	99.62	104.3	98.46	97.67	120.7	119.7	116.2	112.6	101.8	90.45	84.28	74.04	71.2	91.71	84.77	62.28	77.31
610	817.8	414.4	210.8	106.4	51.14	26.44	13.16	6.531	3.244	1.695	0.8856	0.01672	118.9	130.8	121.8	143.8	144.8	143.8	87.21	80.51	126.3	77.27	84.99	130.8	76.68	87.23	132.9	96.81	92.8	98.29	92.58	93.58	100.4	103.7	99.7	102	120.4	120.6	117.1	113.1	103.3	91.65	83.62	74.76	70.94	94.91	86.9	63.65	79.91
615	825	415.9	208	106.4	50.55	27.43	12.78	6.901	3.016	1.521	0.8454	0.01466	124.1	129.9	122.3	146	147.3	143.6	88.53	80.54	126.3	77.78	86.39	129.7	78.67	84.78	134.2	94.44	93.86	98.06	93.75	93.98	101.2	103.9	99.01	94.49	121.9	121	117	113.5	103.8	91.78	84.09	75.45	72.1	93.84	84.47	62.73	78.86
620	823.9	418.4	209.4	106.3	51.36	27.44	13.25	6.488	3.001	1.561	0.881	0.02132	120.7	128.8	122.5	144.8	145.2	144.2	87.25	81.47	125.4	77.65	86.12	128.6	78.71	85.2	133.2	95.67	94.55	97.58	93.33	94.79	100.9	105.7	97.84	94.12	122.3	120.7	120.4	114.7	104.6	92.85	85.96	73.67	72.04	92.56	84.15	64.83	80.47
625	829	420.4	210.7	107.4	52.18	26.27	13.54	6.628	3.303	1.645	0.8918	0.03068	122.3	130.3	122	146.9	145.9	143.6	87.9	80.78	124.9	76.58	84.69	132.2	79.16	85.52	132.9	95.51	94.4	97.36	91.69	95.43	99.98	103.9	97.25	97.51	121.6	121.1	118.3	114.7	101.9	90.98	85.4	74.45	71.74	94.45	84.09	63.36	81.13
630	830.7	419.7	212.7	107.3	51	26.66	13.16	6.848	3.039	1.532	0.8421	0.01933	124.3	127.8	119.3	147.7	146.8	144.3	87.58	79.95	124.2	78.99	84.38	129.6	78.75	85.22	133.4	96.59	90.84	99.81	91.84	94.07	100.3	104.8	100	99.2	121.4	121.8	119.1	115.2	103.9	92.82	85.14	74.78	72.36	95.05	85.51	64.01	80.27
635	828.9	420.8	212.7	107.8	51.89	27	13.25	6.579	3.465	1.823	0.8537	0.02051	121.6	130.5	123.5	145.9	147.1	140.8	88.34	80.57	120.5	78.88	84.44	130.8	79.09	86.42	134.3	96.35	93.44	99.45	94.04	93.86	101.3	104.2	99.22	98.84	124.2	122.1	118	114.3	102.4	93.11	85.43	76.22	70.82	94.73	86.19	62.03	82.1
640	833.7	421.3	208.9	107.2	51.18	26.86	13.07	6.67	3.125	1.769	0.9189	-0.007781	122.8	130.3	122.1	145.8	145.9	141.4	88.64	83.02	122.2	77.03	85.37	129.3	78.89	88.09	134.5	95.36	93.1	98.59	92.46	94.77	101	103.3	96.68	98.76	121.3	121	119.6	116.1	104.4	92.67	85.18	75.21	73.36	94.01	84.92	64.39	81.51
645	833.6	422.5	211.9	109.2	51.26	27.53	13.31	6.373	3.26	1.64	0.9347	0.05809	124.3	131	123.9	143.2	145.2	142.1	88.06	80.35	119.9	78.72	85.57	130.3	79.29	85.62	136.9	96.24	93.05	99.18	91.92	94.18	100.5	104.6	100.6	98.83	122.1	121.7	120.4	115.5	105.6	93.9	85.17	76.54	72.77	94.62	85.69	64.34	81.2
650	835.5	419.7	212.6	106.5	52.18	26.69	13.25	6.706	3.255	1.614	0.9035	0.01624	123.4	129.2	121	143.9	143.6	141.5	88.02	79.67	121.3	77.59	84.66	126.7	78.99	84.97	136	95.21	90.92	96.11	90.48	95.39	100	105.9	97.21	96.23	123.1	122.3	120.9	116	103.6	91.13	84.95	74.85	73.2	93.72	87.03	64.08	81.92
655	829.3	417.5	213.6	106.5	51.96	27.5	13.17	6.734	3.124	1.578	0.7875	0.0339	125	129.3	120.6	145.8	146.4	141.7	88.51	81.18	123.3	77.65	85.11	130.9	79.04	83.85	135.2	97.33	90.66	97.43	93.25	95.24	100.8	103.4	97.78	95.33	124.1	121	119.4	114.7	106.1	93.46	85.45	76.58	72.79	94.85	87.05	62.57	82.8
660	836.6	419.6	212.7	109.6	52.05	26.87	13.12	6.575	3.402	2.055	0.8663	0.0186	125.5	130	121.4	142.9	144.1	144.3	88.45	78.78	121.9	76.57	86.31	127.4	78.74	84.79	135.8	95.39	92.98	100.2	93.8	94.5	102.4	103.3	95.96	98.82	121	124	119.7	116.5	105	92.33	85.97	76.8	72.73	94.4	85.61	65.47	82.14
665	832.7	419.5	212.9	105.9	51.68	27.93	13.51	6.662	2.939	1.767	0.954	0.01178	121.6	132	119.6	148	146.9	142	90.33	79.63	121.8	78.44	84.93	129	79.12	85.31	136.1	95.12	91.64	97.76	92.44	96.51	101.1	102.9	95.5	99.36	123.5	124.5	121.5	116.5	105.2	93.28	84.78	77.29	72.85	93.79	84.48	64.98	82.95
670	829.9	421	212	106.6	51.28	27.67	13.64	6.815	3.098	1.556	0.7985	0.01785	121.8	129.4	121.9	145.6	142.6	143.4	87.54	78.78	120.7	78.05	86.88	126.7	78.65	83.44	134.8	96.06	92.1	97.55	89.31	95.1	100.5	103.2	98.21	97.94	121	121	120.7	115.6	104.8	93.29	86.24	77	72.74	94.87	86.07	65.47	81.25
675	840.5	421.3	211.2	108.3	50.78	27.41	13.1	6.437	3.154	1.813	0.9105	0.03754	124.5	128.6	123.2	140.5	146.1	138.8	89.48	77.99	119.2	75.42	85.12	127.8	78.56	81.41	135.4	96.65	93.71	94.58	89.81	94.72	102.5	103.5	99.43	96.47	119.1	122.4	121.1	115.9	104.7	93.11	87.07	76.77	74.09	95.09	86.38	64.5	80.9
680	835.6	422.4	212.5	107.2	51.24	27.56	13.53	6.786	3.388	1.828	0.9483	0.03162	122	129.5	121.7	142.9	146.8	141	85.96	78.51	120.7	75.98	88.43	125.9	80.17	81.74	135.7	93.32	91.28	96.7	93.62	95.85	102.1	103.1	95.86	95.11	118.6	120	121.7	117.8	105.5	92.73	86.05	77.47	73.35	94.72	86.38	66.12	82.45
685	839.8	423.1	212.5	107.3	51.98	26.62	13.61	6.497	3.229	1.758	0.9234	0.02924	125.2	127.8	122	138.7	143.5	139.7	85.25	77.82	120	76.16	85.11	125.3	77.98	80.4	135	95.24	91.31	97.13	90.94	95.23	103.7	101.2	96.46	98.95	118.4	121.7	121	116.6	105	94.01	86.76	78.7	72.94	95.36	86.34	64.89	83.29
690	840.9	425.7	214.5	108.2	52.28	27.16	13.39	6.855	3.249	1.73	0.8519	0.02234	125	128.2	121.3	140.8	139.3	138.5	86.98	77.17	122.2	75.68	85	128.5	80.83	80.01	137.2	93.57	89.73	95.28	92.66	96.11	104	101.7	95.65	95.63	117	120	119.2	114.7	104.9	93.75	86.9	77.68	72.58	92.89	86.79	65.19	82.5
695	837.4	423.5	211.9	107.6	51.45	28.17	13.19	6.502	3.129	1.817	0.9318	0.04235	124.9	130.3	121.7	143.2	144.2	137.7	86.13	78.15	123	76.88	84.07	126	79.11	81.66	136	95.4	92.13	96.48	88.62	96.52	101.4	101.2	96.44	94.98	115.4	118.7	120.8	111.9	106.5	95.5	88.15	78.07	72.4	95.68	86.46	65.6	81.1
700	839.6	427.6	215.1	107	51.78	27.41	13.7	6.672	3.166	1.614	0.9018	0.004346	125.6	126.7	122.1	140.8	144.7	141.7	85.74	77.83	123.7	74.63	86.21	128.4	80.11	80.21	138.4	95.14	90.44	96.38	89.28	95.57	100.8	104.7	99.2	97.01	119.3	120.1	119.2	116.5	106.3	94.28	84.72	78.95	74.4	94.1	86.95	64.59	82.65
705	847.5	424.2	210.7	107.1	52.77	27.93	13.26	7.041	3.082	1.739	0.8941	0.01918	126.3	128.8	120.5	138.4	144.6	141.4	86.02	77.22	123.2	76.45	87.71	126.1	80.29	81.45	133.8	97.71	91.07	95.16	89.49	96.15	102.7	101.6	95.82	97.87	118	119.5	121.6	116.8	104.7	94.79	87.74	76.99	73.37	94.21	87.16	64.82	83.61
710	840.1	425.4	213.8	107.5	50.91	27.55	13.75	7.053	3.227	1.791	0.7369	0.03764	124.2	128.9	122	140.8	146.9	139.5	85.56	77.8	121.6	74.59	86.87	127.2	81.62	79.08	132.3	95.91	92.21	95.38	87.44	97.11	103.5	101.5	95.68	94.01	121.6	123.4	120.3	116.4	106.4	94.26	87.69	78.46	74.32	92.71	86.36	65.56	83.49
715	841.2	423.8	214.5	108.8	51.89	27.13	14.05	7.086	3.508	1.495	0.944	0.02052	122.7	129.4	120.6	140	145.9	138.9	85.25	80.21	119.1	76.31	87.89	123.6	80.73	84.24	131.7	97.29	89.05	96.67	90.06	95.03	102.3	104	94.84	93.9	115	121.1	122.4	113.8	105.4	95.43	87.14	76.86	73.08	95.16	87.13	66.54	84.41
720	843.8	425.7	212.6	106.9	52.27	27.26	13.6	6.828	3.091	1.712	0.7316	0.03036	126.9	134.6	122.8	139.7	145.8	141.5	85.71	75.76	120.3	75.7	85.84	131.2	78.72	82.85	136.1	93.06	90.82	96.8	91.05	95.39	102.4	99.53	96.58	96.56	116.9	121.3	121.5	116.3	106	95.41	87.09	77.08	73.84	95.39	86.06	66.3	83.72
[truncated: 29 more columns]

## Sheet: Spermidine
Time (min)	400 nM Fluorescein	200 nM Fluorescein	100 nM Fluorescein	50 nM Fluorescein	25 nM Fluorescein	12.5 nM Fluorescein	6.25 nM Fluorescein	3.125 nM Fluorescein	1.5625 nM Fluorescein	0.78125 nM Fluorescein	0.390625 nM Fluorescein	0 nM Fluorescein	Spermidine 0 mM	Spermidine 0 mM	Spermidine 0 mM	Spermidine 0.2 mM	Spermidine 0.2 mM	Spermidine 0.2 mM	Spermidine 0.4 mM	Spermidine 0.4 mM	Spermidine 0.4 mM	Spermidine 0.6 mM	Spermidine 0.6 mM	Spermidine 0.6 mM	Spermidine 0.8 mM	Spermidine 0.8 mM	Spermidine 0.8 mM	Spermidine 1 mM	Spermidine 1 mM	Spermidine 1 mM	Spermidine 1.2 mM	Spermidine 1.2 mM	Spermidine 1.2 mM	Spermidine 1.4 mM	Spermidine 1.4 mM	Spermidine 1.4 mM	Spermidine 1.6 mM	Spermidine 1.6 mM	Spermidine 1.6 mM	Spermidine 1.8 mM	Spermidine 1.8 mM	Spermidine 1.8 mM	Spermidine 2 mM	Spermidine 2 mM	Spermidine 2 mM
0	845.8	442	222	114.9	54.38	28.44	14.7	7.665	3.563	2.107	1.031	0.0279	0.6557	0.5634	0.5501	0.5236	0.5797	0.4832	0.5906	0.6348	0.6343	0.6368	0.7723	0.6585	0.758	0.5648	0.6243	0.5802	0.7509	0.4485	0.5154	0.6949	0.8115	0.8863	0.8473	0.6849	0.8299	0.8456	0.6462	0.9756	0.7929	0.8881	0.8205	0.8671	0.8539
5	780.6	422.9	219.9	111.5	51.05	28.03	14.3	7.172	3.557	1.937	1.003	0.007974	0.7517	0.5579	0.4884	0.5397	0.4596	0.5377	0.5599	0.6302	0.523	0.5768	0.5629	0.5439	0.3839	0.5607	0.4555	0.3942	0.65	0.4567	0.4246	0.5341	0.4954	0.6749	0.6772	0.5157	0.6715	0.5468	0.5043	0.6768	0.5891	0.6874	0.5806	0.5676	0.6071
10	786.4	416.7	215.1	108.5	50.9	27.6	13.71	7.183	3.617	1.851	0.889	0.03881	0.5262	0.5068	0.4719	0.4217	0.4663	0.5146	0.5699	0.4691	0.535	0.517	0.5466	0.5645	0.4645	0.5645	0.5323	0.4978	0.6331	0.4465	0.4542	0.5463	0.5299	0.666	0.6498	0.5263	0.5713	0.5188	0.4997	0.6311	0.8197	0.8326	0.6452	0.6066	0.5439
15	794.8	416.2	213	105.4	49.93	27.2	13.72	6.928	3.597	1.97	0.9479	0.02988	0.5418	0.6589	0.4833	0.3767	0.538	0.4014	0.6748	0.6604	0.4674	0.7358	0.7079	0.5272	0.5712	0.5708	0.4992	0.7	0.736	0.5028	0.4437	0.6732	0.6031	0.7225	0.7453	0.5645	0.7719	0.4996	0.4716	0.7741	0.6476	0.6153	0.6873	0.6906	0.5044
20	800.8	411.8	209.4	108.8	51.16	27.14	13.69	7.064	3.529	1.979	0.8355	0.01664	0.4949	0.5617	0.5547	0.4534	0.5432	0.5723	0.4917	0.5878	0.4856	0.5888	0.6894	0.6068	0.594	0.7839	0.7105	1.666	0.8033	1.025	1.105	1.084	0.6154	1.159	0.7681	0.6722	0.7441	0.5958	0.4646	0.8926	0.6285	0.5514	0.5523	0.7469	0.6503
25	801	412.1	206.8	106.9	49.47	27.35	13.28	6.742	3.505	1.971	0.8907	0.01151	0.5543	0.5084	0.5304	0.4128	0.5536	0.4212	0.5256	0.5875	0.5121	0.7193	0.5928	0.5649	0.7548	1.11	0.9331	3.942	1.24	1.973	2.43	1.552	1.083	1.759	1.205	1.097	0.982	0.7859	0.6868	1.277	0.7552	0.6883	0.6366	0.8786	0.6168
30	797.3	410.3	210.8	105.1	50.78	27.04	13.92	6.984	3.553	1.702	1.005	0.03488	0.5344	0.5129	0.7339	0.4713	0.4971	0.5514	0.7195	0.6143	0.6106	0.73	0.8115	0.5919	1.043	1.537	1.487	6.79	2.114	3.955	4.876	2.919	1.752	3.057	1.958	1.699	1.595	1.232	0.8529	2.263	1.021	0.7573	0.8994	1.374	0.6786
35	797.6	409.8	207.6	106.6	49.29	26.83	13.44	6.83	3.63	1.788	0.9433	0.04261	0.5769	0.4977	0.5179	0.617	0.4381	0.5819	0.765	0.7897	0.6128	0.8104	0.7705	0.7182	1.295	2.341	1.902	10.34	3.418	6.014	7.361	4.894	2.712	5.104	2.839	2.759	2.148	1.868	1.314	3.339	1.452	0.9365	1.353	2.045	0.8345
40	782.2	404.5	205.7	105.6	49.95	27.18	13.78	7.038	3.734	1.477	0.8374	0.01769	0.552	0.5528	0.5424	0.5383	0.6087	0.5071	0.5208	0.6902	0.6969	0.8837	1.1	0.7103	1.632	2.8	3.014	14.75	4.528	7.967	10.29	6.311	3.971	7.696	4.559	3.945	3.512	2.843	1.743	5.035	2.339	1.563	1.747	2.726	1.193
45	803.3	409.1	205.9	106.6	50.52	26.66	13.65	6.567	3.698	1.736	0.8512	0.03468	0.5877	0.5456	0.5723	0.506	0.5569	0.4733	0.6608	0.8197	0.6142	0.9556	1.121	0.699	2.054	4.239	3.986	20.02	6.181	11.05	14.02	8.484	5.644	10.09	6.03	5.76	4.558	4.262	2.449	7.138	3.048	2.16	2.855	4.209	1.803
50	796.2	405.3	204.1	106.6	50.34	26.69	13.63	6.9	3.429	1.768	0.9558	0.04332	0.577	0.5995	0.5749	0.6124	0.6139	0.5787	0.8201	0.7153	0.7426	1.099	1.408	0.7581	2.825	5.154	5.452	25.25	7.496	14.09	17.24	10.63	6.912	12.47	7.772	7.321	6.132	5.831	3.986	9.101	4.519	3.28	4.123	6.047	2.61
55	800.9	410.7	209.5	106.9	51.55	27.24	13.24	6.817	3.713	1.859	0.9817	0.0349	0.5392	0.4602	0.5175	0.5489	0.6433	0.5865	0.8538	0.789	0.6733	1.555	1.777	0.9135	3.684	6.517	7.517	30.22	9.564	17.19	21.2	12.66	9.046	15.44	9.369	9.816	7.953	7.711	5.031	11.52	6.5	4.423	5.487	8.138	3.725
60	788.6	408.1	206.8	107.4	50.32	26.96	13.41	6.592	3.594	1.741	0.9552	0.001536	0.5855	0.5748	0.5365	0.5834	0.5033	0.6218	0.9281	0.7557	0.9446	1.4	2.112	0.9306	5.097	7.813	9.195	38.71	11.88	19.29	25.14	14.47	10.78	18.24	11.84	12.2	10.29	9.754	6.547	13.91	7.939	5.558	7.263	10.19	5.238
65	805.8	404.7	206.4	106.3	51.08	26.7	13.65	6.945	3.33	1.871	1.083	0.03731	0.5621	0.5946	0.5224	0.5614	0.5339	0.6204	1.009	1.057	0.9199	1.573	2.443	1.362	6.149	9.564	11.39	45.55	13.81	23.07	28.88	17.63	12.93	21.42	14.47	14.45	11.98	11.67	8.193	16.21	10.03	7.854	8.378	12.26	6.639
70	790.3	403.5	206.4	106.3	51.09	26.69	13.81	6.838	3.428	1.682	0.9781	0.03993	0.4694	0.4068	0.5913	0.6369	0.5778	0.5394	1.016	1.093	1.026	1.817	3.07	1.296	7.378	11.64	13.98	52.3	15.89	27.01	33.03	20.76	15.22	24.98	16.87	17.33	14.33	13.41	9.805	19.33	12.18	9.267	10.61	15.33	8.322
75	804.4	409.8	205.5	107.3	50.58	26.61	13.45	7.048	3.464	1.866	0.8864	0.02174	0.4945	0.4676	0.5436	0.5541	0.5106	0.6079	1.145	1.113	1.198	1.953	3.454	1.558	8.547	13.1	16.48	58.26	18.09	29.9	36.47	23.1	17.09	27.48	18.19	19.88	16.5	15.97	11.81	22.12	13.88	11.08	11.92	18.39	9.154
80	795.6	406.5	204.7	106.2	49.87	26.94	13.27	6.694	3.181	1.864	0.9141	0.02553	0.5045	0.5191	0.6912	0.6501	0.7049	0.5702	1.164	1.244	1.078	2.163	4.023	1.923	9.25	14.34	19.47	63.78	21.92	33.17	41.69	26.64	18.8	30.8	20.71	22.37	18.65	17.69	13.77	23.46	16.39	13.82	13.9	21.38	11.78
85	798	408.4	207.3	106.8	50.1	26.53	13.32	6.476	3.372	1.787	0.9591	0.003337	0.5257	0.4804	0.565	0.6488	0.5392	0.5652	1.404	1.448	1.203	2.216	4.481	1.921	10.75	17	21.63	68.96	23.97	36.34	47.32	28.2	21.89	33.6	22.16	25.53	21.01	20.55	15.47	26.54	19.08	15.94	15.27	24.39	14.64
90	792.8	406.9	207.3	108.3	51.54	27.17	14.08	6.681	3.685	1.757	0.8393	0.01346	0.5861	0.5246	0.5789	0.6084	0.5977	0.587	1.515	1.569	1.362	2.56	5.321	2.185	12.4	19.39	24.59	74	26.02	38.91	50.1	31.68	23.47	36.15	25.03	27.96	22.91	22.98	17.51	30.32	21.03	18.11	17.96	27.41	16
95	803.6	407.4	207.6	107.6	51.29	27.01	12.86	6.815	3.411	1.759	0.8817	0.02469	0.5178	0.5812	0.5536	0.698	0.586	0.5768	1.381	1.641	1.579	2.996	5.593	2.399	14.96	22.84	28.27	78.42	27.48	41.91	55.39	35.01	26.33	39.92	26.6	30.07	25.82	24.69	20.53	33.66	22.22	20.66	20.72	30.78	18.45
100	797.2	410.5	206.2	108.5	50.88	27.85	13.37	6.68	3.731	1.862	1.06	0.01888	0.6249	0.5891	0.5897	0.7807	0.5331	0.6615	1.498	1.948	2.025	3.051	6.125	2.658	15.7	25.15	31.09	84.41	29.65	44.98	59.37	39.03	28.81	42.68	28.92	31.52	27.74	26.28	22.1	37.09	24.97	22.86	23.89	35.12	20.5
105	807.9	409.1	205.9	108.4	51.85	26.27	13.88	7.32	3.372	1.747	0.7933	0.02233	0.4886	0.4867	0.6021	0.6966	0.5993	0.6412	1.819	2.002	1.929	3.405	7.105	2.985	16.65	28.51	35.5	90.3	30.36	49.45	64.78	42.07	30.28	45.5	32.13	33.9	29.34	29.57	24.85	40.66	27.65	24.94	25.94	37.97	23.22
110	800.4	411	206.5	108	50.68	26.98	13.41	6.673	3.551	1.967	0.8407	0.03724	0.4696	0.5524	0.6315	0.825	0.6393	0.6181	1.902	2.282	2.103	3.97	7.48	3.374	18.45	31.26	39.9	92.77	33.15	52.21	67.53	44.54	33.06	48.43	33.57	36.57	31.96	32.8	26.46	43.16	29.87	26.9	28.21	42	24.76
115	811.4	409.3	203.2	109.4	51.69	27.27	12.68	7.084	3.476	2.003	0.8643	0.03873	0.4248	0.4266	0.6014	0.808	0.7028	0.6497	2.121	2.407	2.028	4.537	8.478	3.962	20.92	33.86	43.87	98.68	37.2	53.51	71.06	45.76	34	50.66	36.27	37.64	34.5	34.92	28.66	47.53	32.02	30.03	31.24	45.5	28
120	813.7	408.9	206	108.3	51.16	26.71	13.14	7.005	3.545	1.619	0.9474	0.00748	0.674	0.5775	0.5964	0.983	0.7211	0.6601	2.405	2.748	2.314	4.748	8.844	4.183	23.35	36.92	47.7	102.2	38.91	57.02	74.83	49.3	37.24	53.59	38.43	39.62	36.36	37.21	31.29	49.54	35.31	31.98	33.14	48.45	30.53
125	804.9	408.9	207.1	108.8	51.32	27.28	13.45	7.086	3.404	1.988	0.8056	0.01675	0.6227	0.4814	0.6099	0.8108	0.7064	0.6511	2.564	3.085	2.702	5.26	9.633	4.638	25.52	39.37	51.61	105.7	42.9	58.79	78.06	50.6	38.54	56.94	40.59	41.1	37.67	38.59	33.43	51.32	37.89	34.58	36.41	54.05	32.66
130	811.8	407.3	207.8	107.2	51.9	26.76	13.46	6.57	3.319	1.7	0.862	0.04975	0.5574	0.5333	0.7065	1.013	0.723	0.8565	2.93	3.133	2.876	5.788	10.67	5.029	26.84	42.39	56.04	109.7	44.74	62.63	82.46	52.38	40.79	60.02	43.1	43.05	40.84	41.64	35.57	53.56	41.01	37.11	38.2	56.47	36.08
135	812.5	413	207.2	108.3	50.29	26.92	13.56	6.817	3.621	1.731	0.95	-0.0008611	0.6264	0.4774	0.6984	0.9952	0.8263	0.6772	3.153	3.781	2.927	6.114	11.67	5.978	28.14	46.41	60.98	113.1	46.65	66.13	84.55	55.04	41.41	62.87	44.04	45.62	42.51	44.27	36.93	55.4	42.85	39.61	40.61	58.7	39.32
140	808	411.6	206.9	108.7	51.12	27.28	13.33	7.164	3.537	1.898	0.9368	0.0225	0.5465	0.4911	0.7468	1.106	0.8735	0.9036	3.297	3.963	3.143	6.775	12.57	5.841	30.85	49.06	66.22	115.5	48.53	68.06	87.08	56.62	45.66	65.19	46.27	48.99	45.75	46.84	39.4	58.56	45.2	40.61	42.47	62.83	40.37
145	801	413.5	206.8	108.5	51.66	27.65	13.47	6.662	3.701	1.878	0.8848	0.04898	0.6659	0.7256	0.6782	1.142	1.052	0.9018	3.636	4.393	3.389	7.269	13.95	6.859	33.62	52.91	71.03	121.7	52.05	70.16	91.34	59.8	46.17	68.49	49.59	50.84	48.06	49.6	42.37	61.55	48.62	43.53	45.08	67.57	42.95
150	795.1	413.9	207.7	108.3	50.23	26.95	13.77	7.187	3.436	1.921	0.9961	0.01124	0.5908	0.6164	0.7851	1.126	1.053	1.01	3.623	4.767	3.523	8.382	14.68	7.491	34.47	54.68	73.94	118.1	56.2	75.01	95.31	62.38	48.58	70.77	51.54	54.79	49.28	51.49	43.85	64.59	50.96	45.47	48.99	70.9	47.21
155	807.7	414.1	207.8	108.1	51.79	27.33	13.68	6.95	3.373	1.796	0.8041	0.03634	0.6131	0.542	0.6566	1.23	0.8862	1.048	4.168	5.562	3.807	8.29	16.16	8.122	37.06	58.59	80.73	117	58.82	78.43	98.94	64.31	50.41	73.82	54.07	57.59	52.21	54.2	46.64	66.24	54.06	48	52.26	74.19	48.48
160	803.2	414.9	207.3	109.2	50.94	27	13.32	7.13	3.502	1.833	0.9362	0.005326	0.7052	0.6478	0.9589	1.342	0.9645	1.033	4.771	5.415	4.038	9.056	17.48	8.989	38.53	62.7	85.48	119.5	62.53	79.93	104.9	66	53.69	76.5	57.51	60.01	53.98	55.79	48.37	69.38	55.52	50.85	54.59	76.02	50.19
165	814.9	414.3	206	108.8	51.86	26.91	13.81	6.747	3.92	1.764	0.8591	0.02515	0.6991	0.7533	0.7994	1.498	1.156	1.101	5.19	6.105	4.663	10.3	18.12	9.821	42.07	66.44	90.6	129.2	63.26	83.67	109.2	67.98	55.24	78.7	57.59	62.85	56.14	59.46	51.22	73.32	57.28	52.44	58.31	78.98	52.66
170	809.5	415.4	206.9	109.3	51.68	27.53	13.57	6.982	3.503	1.735	0.8805	0.008644	0.6642	0.7256	0.8923	1.513	0.9983	1.357	5.316	6.563	4.979	11.03	20.44	10.75	42.47	69.37	96.64	136.5	66.69	88.31	112.3	71.3	58.29	80.59	62.23	65.68	58.86	61.7	52.92	73.69	59.98	54.2	59.49	82.78	52.14
175	812.3	414.4	211.5	107.6	51.26	27.51	13.41	7.037	3.585	1.847	1.077	0.01245	0.712	0.7527	0.8653	1.574	1.156	1.371	5.637	7.355	5.364	12.18	21.38	12.31	45.16	71.24	101.2	141.9	69.34	90.15	116.8	74.92	59.98	84.45	62.44	68.46	61.22	64.53	56.25	76.53	62.73	55.73	63.46	85.42	54.45
180	807.8	413.7	208.1	109.2	51.3	27.29	13.97	7.312	3.587	1.767	0.913	0.004193	0.7822	0.7103	1.012	1.512	1.33	1.596	6.253	8.812	5.61	12.54	22.19	12.93	48.56	76.47	107.7	146.4	72.05	93.28	119.6	76.62	61.7	84.36	66.22	70.97	63.48	67.35	56.85	79.69	65.86	56.6	64.91	88.58	55.94
185	809.8	410.8	209.6	108.1	51.09	27.34	13.48	6.172	3.296	1.906	0.8795	0.005415	0.7518	0.7108	0.883	1.796	1.505	1.672	6.442	9.074	6.483	14.13	24.44	13.4	51.12	79.95	114.6	145.8	74.92	96.84	122	79.23	64.45	86.77	67.48	73.82	65.16	69.02	59.07	83.2	68.44	58.6	69.66	92.36	59.14
190	814.3	414.2	209.9	108.9	53.04	27.08	13.64	7.096	3.618	1.951	0.8625	0.02148	0.7964	0.892	1.086	1.824	1.47	1.677	7.057	9.688	6.892	15.45	25.27	16.57	51.75	83.91	120.2	152.2	76.2	100.7	127.1	81.79	67.29	90.67	71.15	75.54	68.79	73.99	62.94	85.11	72.34	59.26	71	97.88	61.62
195	811.3	414.5	208.4	108.1	53.12	27.13	14.2	7.027	3.397	1.833	0.8425	0.02369	0.9504	0.8023	1.102	2.041	1.745	1.852	7.082	10.26	7.269	16.43	27.44	16.97	55.62	83.67	124.6	154	78.95	103.9	129.6	84.07	70.48	92.85	74.46	77.13	71.39	76.96	65.64	87.38	73.52	62.09	74.68	99.18	63.78
200	786.4	415.6	209.5	109	51.11	26.85	13.56	7.035	3.452	1.834	0.9127	0.01687	0.8254	0.9145	1.248	1.969	1.726	2.247	8.594	11.09	7.963	18.47	29.27	18.58	59.19	87.05	127.6	160.4	80.13	107.5	132.3	84.28	72.91	95.84	74.98	81.29	73.07	78.72	68.11	89.23	78.64	67.71	76.09	101.4	68.62
205	781.2	412.2	210.1	109.6	52.22	27.2	13.61	7.076	3.493	1.78	0.8545	0.04371	0.9685	0.9841	1.191	2.409	1.883	2.389	9.137	12.65	9.541	19.51	30.26	19.97	63.67	92.91	131.3	160.7	83.98	112.6	135.4	86.11	75.24	99.84	78.71	83.9	76.61	82.65	70.73	94.47	79.94	71.01	79.59	103.3	72.49
210	779.9	413.1	210.2	109.3	52.5	26.89	13.73	6.91	3.411	1.852	0.7277	0.03105	1.12	1.032	1.331	2.548	2.227	2.611	9.756	13.95	9.896	21.95	32.97	22.17	66.62	97.08	134.6	164.5	87.31	115.7	138.7	89.46	77.07	101.1	78.66	85.87	77.32	85.37	73.3	96.17	84.46	73.89	82.49	106.4	75.37
215	781.9	412.8	207.2	109.3	52.57	27.34	13.41	6.571	3.39	1.95	0.9259	0.05668	1.21	1.166	1.639	2.953	2.332	3.316	11.07	14.67	10.84	23.37	33.52	24.07	69.17	102.3	138.8	168.5	90.25	118.6	141.7	90.42	79.8	103.1	83.85	89.05	78.27	89.24	74.23	98.58	84.67	77.84	84.54	110.7	78.19
220	791.1	417.2	210.8	110.4	50.79	26.78	13.2	6.814	3.463	1.832	0.9469	0.01396	1.259	1.219	1.832	2.705	2.468	3.554	11.77	16.39	12.1	25.25	35.74	25.21	75.31	113.7	141.9	167.9	92.79	121	145.4	92.59	82.63	104.6	85.07	89.6	82.78	90.16	76.85	103.2	89.19	78.69	89.4	112.2	78.46
225	787.4	419	210.2	108.9	52.77	27.42	13.55	7.16	3.439	1.922	1.009	0.01598	1.306	1.349	1.923	3.18	2.906	4.021	12.85	17.59	13.41	27.23	38.3	28.55	80.28	116.9	144.8	172.6	96.28	125.8	147.5	94.91	84.8	106.3	85.28	93.06	84.54	93.35	79.51	104.8	92.56	80.54	90.89	116.5	83.14
230	795.6	417.9	211.2	110.5	51.73	27.19	13.34	6.867	3.545	1.925	0.8823	0.03932	1.39	1.368	2.301	3.588	3.408	4.321	14.22	18.57	14.6	29.83	39.21	30.05	83.84	121.3	148.3	173	100.2	126.2	146.5	96.39	87.46	110	88.89	93.94	85.97	96.85	81.28	107	93.23	83.54	93.06	117.6	84.75
235	789.1	416.6	211.6	108.8	51.14	26.5	13.94	6.988	3.186	1.986	0.9836	0.03393	1.678	1.435	2.575	4.079	3.618	5.12	15.4	20.62	15.98	31.78	42.72	33.4	89.86	126.9	151.8	179.4	102.8	132.2	152.6	99.96	89.98	110.2	88.99	97.16	89.24	99.85	84.16	108.1	97.42	88.21	96.15	120.9	87.66
240	790.3	419.3	211.5	110.6	52.68	26.81	13.27	6.917	3.43	1.674	0.9394	0.01998	1.889	1.694	2.91	4.65	4.575	5.67	16.86	21.98	16.85	33.96	45.29	36.68	92.54	131.4	154.2	180.6	108.3	136.8	152.8	102.1	92.99	115.4	91.84	97.5	90.28	101.3	85.9	112.2	101.4	90.73	99.81	122.3	86.18
245	802.1	419.1	210.6	109.9	52.09	27.15	13.52	7.254	3.488	1.903	0.9555	0.03939	1.897	1.98	3.009	5.015	4.419	6.71	18.35	23.95	18.73	37.15	48.01	39.2	97.35	132.5	156	178.6	110.3	141.3	157.9	105.2	96.63	114.8	95.43	100.2	91.36	104.6	88.34	114.1	103.6	93.78	102.2	124.6	93.09
250	792	419.1	212.4	108.6	52.01	28.07	14.14	7.013	3.547	1.927	0.8813	0.03406	2.197	2.247	3.553	5.611	5.476	6.795	19.59	25.53	21.21	38.88	51.89	42.12	100.8	138.9	159.5	183.1	112.8	143.6	158	107.6	97.74	115.4	97.81	103.9	96.14	108.8	91.45	116.1	107	95.91	105.1	126.7	96.22
255	793.4	418	210.3	111.2	53.15	26.92	13.76	7.321	3.264	1.731	0.9508	0.0329	2.406	2.356	3.974	6.21	5.726	7.974	21.07	27.81	22.72	41.92	52.52	44.23	105.7	140.5	163.6	182.8	115.7	147.3	161.7	110	99.28	120	99.56	105.7	98.09	111.5	93.83	119.6	109.3	99.03	108	129.8	103.9
260	788.7	416.6	208.5	110.3	51.96	26.94	13.58	6.846	3.455	1.896	0.9189	0.01812	2.848	2.562	4.412	7.086	6.414	8.946	22.32	28.93	24.93	45.15	57.13	47.65	109.7	141.1	165.7	185.7	120.8	149.2	163.8	113.3	101.4	122.8	103.7	105.3	98.45	113.4	93.95	121	110.3	102.3	108.6	134.2	109
265	806.2	423.4	210.9	109.3	52.17	26.9	13.77	7.088	3.638	1.788	0.8212	0.01933	2.783	3.002	4.959	8.052	7.331	10.39	25.21	31.08	26.97	47.53	59.73	52.82	115.7	143.9	168.5	186.1	122.8	152.5	167.8	114.5	105.5	126.3	106.1	107.5	101.2	117.1	98.14	124.4	112.4	104.5	113.7	136.5	114
270	801.7	419.6	213.6	109.7	52.59	27.66	13.65	7.096	3.335	1.851	0.9174	-0.001797	3.547	3.34	5.501	8.707	7.858	11.06	26.12	33.01	29.14	51.34	64.37	57.73	116.7	148.6	171.1	187	126.6	156	166.1	116.3	107.3	131	108.3	110.7	102	119.1	99.47	127.5	116.2	107.5	116.1	141.1	117.4
275	793.5	420.2	209.9	112.4	53.2	26.78	13.47	6.85	3.866	1.865	0.9095	0.03362	4.026	3.465	6.062	8.487	9.123	11.93	29.25	35.28	31.34	53.52	66.23	61.07	121.4	149.1	171.6	187.1	129.9	158.4	173.3	117.7	106.2	132.2	108.8	112.9	103.2	121.9	102.9	126.3	119.6	107.6	118.2	143.7	122.8
280	794	418.2	213.9	110.5	52.98	27.52	13.72	6.947	3.613	1.857	1.057	0.04416	4.083	4.073	7.141	10.32	9.984	13.7	31.22	38.03	33.58	55.98	69.8	64.36	123.1	152.7	173.1	188.6	133.6	164.9	175.2	119.6	109.4	132.7	111.5	116.8	105.7	124.4	103.4	129.7	118.9	110.9	121.4	145	129.7
285	796	423	214.1	111.7	53.17	27.8	13.49	7.39	3.423	1.768	0.961	0.02785	4.606	5.078	7.791	11.13	10.34	15.31	32.09	40.24	36.71	57.63	74.27	67.7	125.6	155.5	176.2	192.6	136.3	164.6	177.5	124.8	110	135.2	114.5	117.4	108.9	128.3	107	133.2	120.4	115.8	120.3	147	132.5
290	795.9	417.4	212	110.8	52.9	26.41	14.17	7.068	3.562	1.796	0.8968	0.001923	5.2	5.491	8.441	11.74	11.78	16.61	35.4	42.48	37.59	63.04	83.12	72.61	129	157.5	176.4	194.4	137.9	168.9	180.9	126.2	116.3	139.2	116.4	119.5	112.5	130.2	109.7	136.5	123.6	117.9	124.8	151.4	139.6
295	792.1	418.1	210.9	110.4	51.92	27.76	13.48	7.122	3.765	1.913	0.9629	0.04017	5.805	5.894	9.13	13.13	13.08	18	37.19	45.12	41.44	64.61	85.8	76.83	131.7	157.4	179.4	192.1	142	172	184.4	131.4	118.4	141.6	117.4	123.5	115.9	134.3	112.1	139.8	125.6	120.2	128.2	153.4	142.9
300	792.3	421.5	210.7	111.8	52.57	26.82	13.18	6.991	3.59	1.923	0.9352	0.03588	6.266	6.843	10.49	14.8	13.68	19.82	38.79	47.6	43.11	67.11	90.21	80.57	132.4	159.5	181.2	196.5	144.4	174.3	187	134.3	121	145.3	119.6	125.9	117.9	137.4	115.3	143.3	129.1	125	129.5	154.1	145.6
305	796.2	427.7	212.6	111.2	52.9	27.58	14.02	7.116	3.323	1.904	0.8452	0.01389	7.264	7.5	11.85	16.07	15.36	21.96	41.2	50.79	46.84	71.01	93.81	85.35	136	161.6	182.3	195	146.3	176.9	191.9	137.6	124.2	148.5	121.6	129.2	120.7	136.3	117.2	143.8	132.8	128.4	132.6	157.4	144.5
310	802.8	426.4	213.4	110.8	54.25	27.28	13.37	6.881	3.453	1.783	0.8144	0.0171	8.504	8.246	12.27	18.83	17.27	23.64	42.64	52.84	51.58	74.48	95.86	89.28	137	163.2	182.9	194.4	147.4	178	193.3	141.5	128.8	152.3	125.1	132.4	123.4	140.6	122.3	146	134.2	133.2	135.3	157.9	147.2
315	797.5	423.2	212.4	109.9	53.1	27.49	14.35	6.999	3.697	1.897	1.075	0.03037	9.505	9.728	13.51	19.8	18.97	25.52	47.23	55.03	53.7	76.21	99.95	90.16	135.5	161.7	184.7	197.4	149.8	179.8	198.4	143.8	129.8	155.7	126.1	134.6	125	142.8	121.2	148.9	137.8	137.2	137	163.4	147.6
320	793.6	420.9	213	111.9	53.08	27.84	13.57	6.966	3.632	1.851	0.9553	0.02882	10.61	10.47	15.24	19.9	20.91	26.6	50.03	56.9	56.2	80.3	103.3	93.64	139	163.5	183.9	198.7	151.5	182.7	200	148.1	131.4	158.5	132.3	135.4	129.2	145.7	123.8	151.4	138.8	139.2	141.1	164.1	149.6
325	792.9	419.3	213.2	111.2	52.73	27.91	13.97	7.224	3.803	1.977	0.9116	0.02565	10.88	11.54	16.82	21.75	22.97	29.13	51.14	58.68	58.9	80.85	107.8	97.51	140.8	164.4	187.4	196.3	155.9	182.9	202.8	152.7	137.8	158.4	134.2	135.4	129.8	147.6	127.2	153.1	142.2	141.3	141.9	166.5	151.9
330	797.7	425.7	210.8	110.7	51.89	28.08	13.21	7.36	3.505	1.926	0.9541	0.0156	12.37	12.14	17.67	23.46	24.47	31.25	52.76	61.28	62.42	82.5	112.5	97.71	140.7	165.6	186.4	196.8	155.1	184.1	205.9	152.8	141.2	163	135.8	140.1	132.7	151.3	130.5	154.1	144.9	142.6	144.2	167.5	152.6
335	791.4	422.2	214.8	112.7	53.41	26.88	13.86	7.455	3.637	1.865	0.8958	0.02937	13.11	13.52	19.45	25.33	25.55	32.4	56.03	63.43	65.57	85.01	118.6	100.7	143.6	167.3	187.4	201.8	158.9	187.8	206.5	156.7	145.6	164.1	137.2	140.3	131.9	155.5	131.6	155.3	146.3	146	148.8	168.4	156.4
340	792.4	424.5	213.6	111.9	52.02	27.21	13.81	6.805	3.397	1.704	0.9714	0.03378	14.86	14.76	21.07	27.53	26.54	35.19	59.78	64.5	67	86.41	121.9	104.4	142.7	169.5	188.4	199.1	159.5	190.1	207	159.2	147.6	168.4	141.2	142.9	134.4	156.6	134.4	160	148.9	146.4	149.2	170.2	154.4
345	806.8	429.2	214.2	111	53.71	27	14.34	6.895	3.519	1.767	0.9921	0.02818	16.54	16.11	22.26	30	28.45	37.67	60.76	67.05	68.9	91.02	122.3	105	143.4	168	186.2	199.6	162.5	192	210.4	161.2	150.4	170.5	142.9	143.7	135.7	157.9	137.4	160.9	152	149.4	152.9	171.3	157.1
350	805.7	429.4	212.8	111.4	52.44	27.76	14.32	7.008	3.797	1.826	0.9072	0.05713	17.21	17.61	22.93	31.54	30.9	39.16	62.86	68.34	71.6	91.35	126.9	108.3	145.1	169.5	189.2	213.6	162.3	192.4	212.3	161	149.5	172.2	144.3	147.6	140.4	157.2	141.5	161.7	152.5	149.1	153.6	174.6	158.9
355	795.1	424.4	212.2	110.7	53.14	27.82	14.1	7.098	3.759	1.996	0.9246	0.01519	19.35	18.93	25.51	33.98	32.95	41.49	67.33	69.69	72.58	94.03	129.5	109.9	145.9	168.4	188.7	213.7	160.6	194	213.8	163.4	154.1	176.1	147.4	148.4	140.8	163.2	145.2	162.6	154.7	150.6	155	173.5	158.6
360	802.1	426.6	213	111.4	52.66	27.73	14.15	7.048	3.458	1.955	0.9032	0.03214	20.18	20.91	27.55	35.61	35.13	43.33	67.62	72.24	75.6	95.64	133.1	112.9	145.5	171	188.9	215.7	165.4	194.3	212.6	165.3	156.3	180	148.8	152.1	145.4	162.6	148.9	167.1	156.3	152.4	158	176.8	161.2
365	804.1	434.3	213.9	111.9	53.13	27.72	14.42	6.815	3.712	1.883	0.9982	0.02404	22.33	21.83	28.77	37.58	36.92	43.49	70.21	73.4	78.55	97.51	132.7	112.6	146.6	170.7	189.8	215.5	165.8	196.6	217.1	169.4	157.1	182.4	150.9	154.3	149	163.7	150	168.6	157.7	154.6	157.5	176.8	163.1
370	791.9	425.6	211.6	112.8	53.95	27.72	13.97	7	3.428	1.676	0.8505	0.01805	23.27	23.28	29.72	38.46	38.57	46.23	71.94	75.34	77.51	98.51	134.9	114.6	149	170.9	192	213.7	167.3	195.8	220.4	168.5	158.8	182.6	153.3	155.6	150.8	164.5	153.6	170.1	159.5	155.5	159.2	178.3	163.5
375	799.9	425.7	210.6	110.6	53.02	28.08	13.79	7.306	3.526	1.871	0.9424	0.01413	24.96	24.68	30.29	40.95	41.79	48.29	73.27	73.12	81.22	98.21	137.1	117.3	147.2	171.9	193.3	217.6	166.8	200	218.7	174.4	160.5	183.7	154.2	159.2	150.7	165.9	153.7	172.1	156.8	159.2	161.6	179.1	164.1
380	796.3	427.4	211	111.9	52.39	27.25	13.71	7.364	3.377	1.842	0.9449	0.02074	27.27	26.66	32.87	40.89	43.52	51.69	75.3	77.22	81.14	101.3	138.4	115.8	151.2	175.9	193.3	216.2	168.1	199.9	220.5	173.8	161.2	185.3	156.7	159.7	152.3	165.6	157.4	171.2	162.1	158.9	163.1	179.2	165
385	802.8	427.5	213.8	111.2	53.41	27.75	14.03	6.998	3.717	1.845	0.8765	0.04381	28.38	28.89	33.38	43.95	44.81	51.7	77.05	77.94	83.2	101.9	139.1	118.6	152.4	173.2	191.5	212.4	169	200	222	175.4	163	186.3	157.1	159.9	155.1	165.7	160.6	170.1	160.3	159.9	166	180.6	165
390	796.9	428.2	210.9	110.7	52.96	27.38	14.11	6.908	3.763	1.837	0.9695	0.02502	29.99	29.47	35.63	46.2	47.34	53.09	80.29	78.53	84.22	100.8	140.8	119.1	151.3	177.3	194.7	218.2	168	200.6	222.6	175.6	166.1	186.5	159.2	164.2	158.1	168.4	162.2	173	162.9	160.3	165.4	179.7	163.6
395	793.9	423.9	213	113	54.07	27.63	13.62	7.416	3.59	1.773	0.889	0.003704	31.92	31.33	36.91	46.43	48.17	56.99	80.76	79.72	86.89	102.3	140.6	121.2	150.2	178.1	195.9	215.8	170	202.5	223.1	177.1	166.6	188.9	159.9	165.5	157.2	169.1	162.6	176.1	163	161.5	165.5	180.9	167
400	811.6	433.6	214	112.9	53.43	27.81	13.94	7.164	3.573	1.788	0.9601	0.01432	33.79	32.85	39.03	47.82	49.99	57.4	81.99	81.69	87.21	102.5	145.6	120.3	151.3	176.7	193.5	215.2	171.3	201.7	223.5	181.1	165.9	189.7	160.5	168.4	159.1	171.7	164.5	177.6	163.7	164.3	168.2	181.4	166.1
405	797.8	430.3	211.8	111.9	52.14	28.14	14.53	6.979	3.475	2.112	0.9264	0.02207	36	35.08	38.59	49.71	51.16	58.75	84.72	80.86	88.11	103.5	145.2	121.1	153	175.8	195.3	216.1	171.8	202.6	226.1	180.1	168	191.5	163.1	169.4	158.9	174.8	166.1	176.5	164.2	165.1	168.8	181	167.5
410	790	430.8	214.2	110.9	53.08	28.46	13.67	7.457	3.467	1.873	0.9237	0.0196	37.04	36.69	41.64	50.04	52.55	61.01	86.31	83.15	89.74	104.3	146.3	122.9	152.2	176.2	195	218.3	173	204.5	225.3	181.9	170.7	192	163.4	171.2	161.8	175.6	165.6	179.8	167.2	166.6	168.7	183.3	165.7
415	789.6	431.6	211.7	113.6	53.46	27.52	14.16	7.452	3.38	1.973	0.8956	0.03763	38.8	36.56	42.21	53.28	54.53	62.06	87.61	83.02	91.08	104.1	145.8	121.8	152.6	177.5	193.8	219.6	172	205.8	227.4	183	170.4	193.3	166.2	171.5	163.7	175.5	167.4	179.3	167	167.9	169.4	182.8	168.3
420	799.5	432.1	213.8	113.1	53.87	27.78	13.62	7.527	3.771	1.968	0.8343	0.03512	39.81	38.47	43.58	53.36	54.62	62.66	88.23	83.06	91.8	106.5	146.5	123.4	154.1	180.3	197.6	216.8	173.6	207.7	226.6	182.6	171.2	195.9	167.9	173.3	163.7	176.8	169	181	168	167	169.8	183.5	169.2
425	799.3	427.1	215.1	112.7	53.37	28.51	13.61	7.332	3.578	1.961	0.9289	0.0308	40.46	39.13	44.9	55.93	56.32	64.47	91.19	86.52	92.21	106.4	147.6	122.5	153.2	177	198.3	221	173.7	205.3	226.2	186.2	170.6	195.1	168.3	173.8	166.1	177	169.7	179.8	166.5	168.3	171.5	183.9	166.3
430	797.6	424.1	212.7	112.5	54.17	28.02	14.29	7.124	3.894	1.858	0.8857	0.03103	42.78	40.21	46.19	56.3	57.02	64.76	92.8	85.41	92.67	107.5	150.1	124.3	154.1	180.7	196.1	219.5	177	205.7	228.6	188	171.7	197.4	169.9	175.9	167	177.8	171.2	180.3	169.4	170.4	172.6	184.1	169.5
435	799.5	425.1	215	113.2	52.92	28.35	14.08	7.275	3.368	1.779	1.055	0.01293	44.29	41.89	47.72	56.47	59.63	66.17	93.18	85.65	93.8	107.3	149.6	124.5	155.1	179.2	196.5	220.4	177.6	208.1	226.7	188	172.7	196.6	169.2	175	167.6	179.9	173.8	181.5	171.3	170.2	174.1	185.4	171.1
440	797.2	429.8	211.6	111.6	53.44	27.83	13.96	7.092	3.771	1.674	0.9536	0.02155	45.8	43.74	47.49	58.52	60.54	68.16	93.96	84.69	93.91	108.6	150.4	124.7	154.1	179.7	196.9	222.3	176.9	208.6	227.3	187.7	174.5	196.1	171.6	176	171.4	177.1	172.1	181	172.8	173	175.2	184.5	170.7
445	799.4	433.6	211.9	112.3	53.9	27.88	13.99	7.416	3.626	1.825	0.8384	0.03322	48.51	44.27	48.66	58.26	61.33	70.68	94.56	86.93	92.97	107.3	153.4	124.2	153.6	180	199	219.9	178.8	207.6	229.5	189.4	175	199	169.6	177.7	168.3	180.5	175.9	181.8	171.3	171.1	175	185.3	170.6
450	796.2	429.3	210.1	112	53.92	28.37	14.22	7.193	3.559	1.89	1.037	0.01418	48.27	46.01	48.5	60.06	61.36	70.25	97.26	87.8	95.27	108.1	150	126.7	155.7	181.7	197.2	222.7	177.1	209	230.8	190.4	175.4	199.8	170.4	179.2	171	179.8	174.7	181.2	173.1	173	173.2	186.8	171.5
455	803	431.8	214.3	112.7	53.38	26.97	14.55	7.391	3.444	1.858	0.9093	0.005207	48.77	47.26	50.01	60.13	63.66	71.88	96.9	87.81	94.46	108.5	152.4	125.9	155.1	182.1	198.6	221.7	179	210.4	230.8	189.8	174	198.7	172.2	178.8	172.8	180.5	175.2	185.4	171.7	173	174.1	189.2	172.2
460	794.4	425.5	213.5	111.9	53.61	27.63	14.48	7.337	3.783	1.914	0.8556	0.07615	49.64	48.84	52.39	61.75	63.53	72.96	98.66	87.81	95.07	109	151.7	127.3	156.3	184	201.5	219.9	179.2	210.7	230.7	189.6	176.5	201.6	173.4	179.3	173.3	183.4	176.5	183.9	171.9	172.1	176.2	187.9	175.2
465	798.4	426.8	211.8	113.2	54.56	27.57	14	7.302	3.422	2.028	0.9558	0.03155	52.25	49.09	51.62	63.01	66	73.13	98.41	88.74	96.49	109.3	153.4	127.5	157	182.1	199.2	221.1	179.8	211.1	232.8	191.6	177.5	201	174.5	178.3	173.5	182.8	175.6	183.8	172.2	172.7	175.6	188.9	172.5
470	794.4	427.3	211.9	113.3	53.27	27.7	14.06	7.197	3.505	1.926	0.9229	0.004152	53.01	52.02	52.31	61.52	65.68	72.15	96.94	88.82	95.18	110.1	153.5	128	158	183.3	201.4	224.1	179.4	213.4	231.3	190.2	177.2	199	175	180.6	173.3	187.1	177.5	185.3	174.9	174.6	176.7	187.8	173.1
475	800.4	427	212	113.8	53.67	27.6	14.01	7.092	3.696	2.046	0.8829	0.004541	53.7	50.95	53.29	62.28	66.64	75.38	99.32	88.76	97.06	110.7	153	129	160.1	182.8	200.2	223.7	179.2	212.5	233.4	196.6	179.2	200.8	176.2	181	175.1	184.2	178.7	183.8	176.4	176.4	177.5	187.7	173.5
480	795.5	427.6	214.4	113.5	52.67	27.8	14.39	7.154	3.636	2.041	0.98	0.01245	55.81	53.01	53.94	62.65	67.51	75.02	100.3	88.91	97.18	110.5	154.2	129.4	157.1	181.8	199.7	223.2	182	214.3	233.3	191.2	179.1	199.9	177	180.9	173	185.8	178.5	186.6	176.5	176.4	177	188.1	174.5
485	805.7	434.1	212	113	54.08	27.73	14.78	6.936	3.666	1.919	0.8752	0.005136	55.97	51.77	54.39	63.04	67.8	75.14	101.7	88.22	95.99	110.8	156.2	127.7	157.9	184.7	201.4	224.8	180.6	214.6	234.6	194.1	180.5	202.4	177.2	182.3	176.2	184.6	179.1	185.4	175.2	177.1	179	186.4	173.7
490	795.9	424	214.7	112.7	53.76	27.82	14.22	7.213	3.821	1.81	0.8441	0.01372	56.22	53.38	55.08	63.71	67.89	78.1	102.2	89.28	96.76	111.9	158.5	130.1	158.8	185.2	200.5	223.2	182	213.7	234.5	196.5	180	203.5	175.7	181.8	175	184.4	179.2	186.8	176	178.6	178.2	188.6	174.9
495	792.3	427.4	214.7	114.3	54.27	27.67	13.93	7.615	3.71	1.991	0.9153	0.04277	59.13	53.78	55.27	63.77	68.33	75.89	102.2	89.17	97.82	111.9	154.9	130	158.5	183.6	202.8	223.9	182.8	212.5	233.7	196	180.5	202.5	174.9	183	177.8	186.1	180.4	187.6	175.3	177.7	180.8	189.1	175.2
500	797.6	425.8	212	112.9	53.2	28.09	14.31	7.229	3.376	1.992	0.7783	0.0008022	58.32	53.94	55.51	64.89	68.48	77.37	102.6	89.85	98.11	110.1	158.8	130.3	160	184	202.2	225.3	184.1	214.9	236.5	195.6	180.9	204.2	178.7	182.8	176.8	185.5	179.6	187.2	177.8	178.5	177.7	190.8	175.3
505	804.8	434	214.2	113.4	52.85	27.31	13.69	7.215	3.575	1.96	1.007	0.03424	59.48	54.73	56.62	66.58	68.39	78.77	104	89.83	100.8	112	156.8	131.7	158.5	188.1	201.3	224.8	182.9	211.4	236.8	198.4	182.7	204.8	178.4	184.9	179.5	187	182.1	188.8	177.5	177.7	179.6	189.3	176.3
510	797.7	430.9	212.7	113.1	54.38	27.51	14.15	7.025	3.642	1.876	0.9791	0.02367	60.28	54.81	55.18	64.86	70.39	78.55	103.2	90.75	99.91	111.8	157.5	131	158.9	187.2	204.2	223.9	184.4	216.9	237	195.5	181.6	206.3	179.2	183.8	177.6	188.8	185.7	187.1	178	178.8	179.1	193.6	177.5
515	799.5	429.2	213.3	111.6	53	27.76	14.23	7.129	3.478	1.861	0.9487	0.01103	59.93	54.78	56.43	65.56	69.04	79.14	102.6	90.35	99.76	112.8	156.6	133.1	161.9	186.3	200.2	224.2	182.1	216.9	237.6	198	184.5	205.3	177	185.4	179.3	189	181.5	190	177.4	180.1	178.5	190.1	177.5
520	805.4	433.7	213.8	113.1	54.03	28.56	14.16	7.554	3.768	1.727	0.8518	0.02089	61.75	56.19	57.48	66.15	70.64	79.25	103.9	90.12	99.42	113.7	158.8	132.4	161.2	187.3	201.1	225	186.2	215.5	237.5	200.2	182	207.7	180.9	185.3	178.7	190.1	184.3	188.5	179.7	180.5	181.1	192	178.5
525	809.4	432.7	213.3	114.6	54	27.59	14.25	7.242	3.543	1.584	0.9454	0.008935	61.87	56.75	57.5	65.92	70.99	78.82	103.7	91.65	98.01	114.1	159.2	131.8	161.8	187.9	203.4	225.9	184.1	217.3	239.9	198.3	181.1	208.6	181.8	187.8	179.8	190.9	182.4	190.1	180	176.9	182.9	190.6	177.4
530	796.3	430.4	211.4	112.7	53.9	27.53	14.03	7.18	3.646	1.985	0.9773	0.02934	63.18	56.89	56.94	66.22	71.03	79.08	104.8	90.87	100.2	113.2	157.9	134.2	163.3	188.8	203.6	225.1	185.3	216.5	238.9	200.4	184.7	208	181.8	186.4	181.5	190.4	184.5	190.5	180.1	180.1	181.1	191.7	178.9
535	797.2	426.1	210.3	112.3	54.71	27.58	14.17	7.402	3.47	1.742	0.9237	0.01805	63.49	57.5	58.11	65.97	71.07	81.18	105.3	90.55	101.3	113.6	161.5	130	162.3	187.7	203.1	230.9	185.6	217.2	238.2	198.8	183.5	207.4	183.1	187.8	181.3	190.7	183.9	192.1	180.4	180.5	182.6	193.4	175.5
540	794.4	433.2	212.1	113.5	52.15	27.9	13.79	7.165	3.827	1.958	0.9292	0.008509	63.23	58.62	58.29	67.65	71.72	80.7	105.6	92.27	101.9	115	158.4	134	163.6	186.7	203	227.5	187.2	219	240.3	201	183.7	206.3	180.9	188.8	183.5	192.9	184.4	191	181.5	180.9	182.2	191.4	178.5
545	792.7	427.9	211.7	113.4	54.47	28.02	14.57	7.46	3.759	2.048	0.9302	0.01992	63.68	58.2	58.43	66.55	71.55	80.88	105.6	92.63	100.7	115.3	159.9	133.1	161.1	187.7	201.6	229.5	187.5	218.2	239.3	197.8	184.3	210.4	181.5	188.6	181.7	190.7	182.5	189.7	180.3	181.6	180.5	193.2	177.8
550	796.7	431.3	213.7	112.2	53.26	27.44	13.75	7.216	3.842	1.846	0.9328	0.02799	65.01	58.45	58.24	67.52	72.36	82.47	106.3	93.45	102	114.4	158.6	133.2	163.6	187.7	204.2	229.7	187.6	217	240.2	202	184.4	209.2	182.4	190.2	184.7	191.6	184	191.4	180.3	181.8	182.8	194.3	178.7
555	793.7	428	213.5	113.1	53.82	28.38	13.64	7.428	3.62	1.751	0.9251	0.02695	64.67	58.88	58.28	68.29	72.01	81.44	106.3	90.92	100.4	116.3	160	135.2	163.4	185.6	205	229.1	187.4	219.3	242.1	202	186.3	209	183	191.4	182.7	192	183.2	192.3	183.5	183.1	183.4	195.2	180.2
560	791.4	433.5	211.4	115.1	54.11	28.24	14.54	7.503	3.769	2.013	0.9547	0.02777	65.18	59.73	59.91	67.56	73.3	82.54	106.6	93.14	100.9	115.3	159.8	134.3	162.5	188	205.7	228.2	187	218.9	243.5	203	184.9	212.2	183.1	191	184.2	192.8	184.7	190.2	181.7	182.8	185.4	195	179.9
565	796.7	430.2	209.8	113.2	54.09	26.98	14.27	7.359	3.563	1.822	0.9335	0.01498	65.83	58.72	59.74	68.11	74.38	83.29	106	92.21	102.1	114.3	161.3	135.9	165.9	186.6	201	227.6	191	219	243.5	204.6	183	209.6	184.1	190.8	183.3	192.4	186	191.7	182.8	184.2	185	194.7	178.5
570	791.4	428.8	210.4	114	53.6	27.24	13.7	7.408	3.58	1.965	0.9909	0.01498	65.46	58.9	58.89	68.23	73.72	83.52	107.2	94.06	101.7	116.4	161.4	136.5	163.5	185.9	206	229.3	190	218.5	245.6	201.8	186.4	213.5	182.8	190.4	186.5	192.6	186.5	191.6	184.1	181.4	186.7	195.1	179.6
575	792.4	423.3	211.4	112.6	54.84	28.52	13.78	7.011	3.486	2.011	0.9381	0.02609	67.33	59.7	59.92	68.27	73.38	83.59	107.1	93.81	102	116.7	161.8	134.5	162	186	203.5	229.3	189.5	221.5	243.9	203.2	184.9	210.9	184.3	190.3	184.7	192.1	186.7	194.3	184.1	184.6	183.6	196.3	180
580	793.5	431.5	211.6	112	54.21	28.6	13.73	7.32	3.577	1.766	1.022	0.03942	66.24	59.52	59.78	70.25	75.3	83.82	107	93.51	103.8	116.4	162.7	135.2	163.5	190.7	206.8	227.5	189.3	221.2	243.6	202.9	186.6	211.7	184.3	189.9	185.8	192.8	186.2	193	180.1	182.4	185.2	198	179.1
585	788.4	428.5	211.7	111.9	53.48	27.39	14.52	7.608	3.778	1.822	0.9692	0.02783	66.33	60.5	60.14	69.29	73.3	81.82	107.7	93.68	103.4	117	161.5	137.7	162.8	187	207.2	231.8	188.9	221	243.9	204.4	189.1	212.6	185.4	191.5	187.5	193.4	188.1	195.2	183.2	185.7	185.6	197.6	182.6
590	790.2	429.9	210.3	113.4	54.57	27.45	14.65	7.642	3.709	1.887	0.9191	0.03923	66.55	59.59	60.61	68.3	74.06	84.93	107.1	93.7	103	117.2	163.8	135.2	162.6	189.2	204.9	230.7	188.9	221.7	244.7	202.5	189.5	214.4	187.1	191.4	186	194.4	185.6	194.8	183.8	185.2	185.6	196.6	182
595	792.1	427.5	211.7	113.8	53.12	26.79	13.91	7.388	3.633	1.756	0.9276	0.02861	67.17	60.64	60.33	69.01	74.51	85.06	107.5	93.39	103.9	118.2	162.5	135.9	164.5	189.3	202.6	228.5	189.9	221.6	245.7	204.9	186.9	212.6	185.8	193.3	187.3	195.2	189.3	195.5	184.7	186.2	187	198.5	181.6
600	790.2	426.5	211.9	114.1	52.99	28.07	13.43	7.617	3.44	2.059	0.8831	0.02139	66.05	60.94	60.52	70.22	75.37	84.7	108.3	94.61	103.6	116.9	161.9	137.1	164.5	187.9	204.6	228.8	190.7	220.7	244.9	204.3	189.5	213.5	185	191.8	187.4	195.4	188	194.6	185.5	184.9	187.2	196.3	183.3
605	788.2	433.4	212.8	112.3	53.81	27.97	14.58	7.125	3.506	1.978	0.9739	0.012	67.97	60.4	61.8	68.38	75.41	84.57	110.2	94.69	104.1	117.4	161.5	136.4	167	189.7	205.7	232.7	190.7	222	244.8	207.7	189.3	216	185.9	192.6	187.7	195.5	190.4	196.8	183.8	186	187.4	199.1	181.2
610	780.8	426.4	208.5	112.3	53.2	27.44	14.16	6.908	3.582	1.876	0.9083	0.02217	68.34	60.65	60.02	69.51	75.81	84.08	110	95.21	103.4	118.2	163.3	135.5	164.5	190.1	205.7	234.1	192.7	222.5	244.6	206.5	185.9	215.5	186.9	195.3	188.3	195.3	189.1	194	187.7	187	188.6	197.8	183.1
615	788.8	432.1	211	113.1	54.38	27.19	13.99	7.566	3.734	2.117	1.041	0.02142	68.25	59.09	60.88	69.27	76.09	83.97	108.1	95.05	102.8	117.5	162.5	138	165.8	180.7	204.7	232.9	189.6	221.3	247.8	207.2	190.6	216.4	189.4	193.8	188.1	196.7	187.4	196.7	185.4	187.5	187.4	198.6	181.1
620	788.1	427.2	210.5	113	55.46	26.9	13.85	7.396	3.519	1.673	0.7521	0.01242	68.06	61.55	62.12	69.63	75.23	86.58	109.9	94.76	104.3	118.1	164	137.3	164.8	181.4	198	233.7	191.9	222.2	243.5	206.5	190.3	216.8	186.4	194.3	186.9	195.5	189.5	195.9	188.7	186.5	189.3	198.9	183.3
625	794.9	430.1	212.1	111	52.78	27.4	14.01	6.968	3.627	1.974	0.8541	0.03084	69.55	61.86	61.36	69.5	75.62	85.97	108.9	96.23	105.8	120.2	163.4	139.1	165	191.8	202.8	232.8	190.2	224.4	246.3	207.7	190.3	214.5	187	193.8	188.6	197.9	191.5	197.5	186.5	185.8	187	200.6	183.1
630	788.3	431.3	210.8	114.8	53.74	28.01	14.41	7.562	3.557	1.866	0.9087	0.02192	68.34	61.93	62	71.35	75.4	86.53	109.9	95.15	103.4	119.1	164.1	138.5	165.3	192.3	204.4	232.5	190.6	223.6	247.8	207.9	188.2	217.3	188	193.6	191.7	197.9	190.2	197.6	189.9	187.6	188.8	198.5	181.4
635	789.2	430.4	210	113.3	53.96	28.05	14.13	7.655	3.727	2.121	1.012	0.01716	69.56	63.04	60.12	70.58	75.12	86.81	109.6	95.77	105.4	120.1	165.2	137.4	166.5	190.6	205.1	236.3	192.3	223.5	246.7	208.5	192.6	215.9	187.6	195.6	188.7	197.1	189	199.4	189.7	186.2	187.1	200.7	182.2
640	783.9	433.3	210.9	112.9	54.38	27.36	14.17	7.815	3.46	1.749	0.8959	0.02694	68.17	62.54	62.22	70.91	76.38	86.68	109.9	93.74	104.4	118.6	165.2	139.5	166.4	189.1	205.8	232.2	190.8	223.7	249.4	208.7	192.5	219	187.9	196.8	190.3	196.6	190.2	198.8	188.1	187.5	188.4	203.1	183
645	784.9	428.7	208.9	112.1	53.61	27.82	13.73	7.148	3.563	1.692	1.046	0.03945	70.45	61.6	62.39	70.47	77.78	86.15	110.1	95.29	103.3	119.6	160.7	137.9	166	189.9	204.8	233.6	192.9	225	246.4	208.5	190.3	219.4	188.7	196.4	188.2	199.5	190.1	199	188.3	188.4	189.1	200.3	185
650	780.3	427.2	209.4	113.1	53.65	27.73	14.36	7.515	3.6	2.129	0.9448	0.01407	69.17	61.78	61.83	71.8	76.37	87.69	110.4	95.7	103.6	120.5	162.8	140.6	168.3	190.9	204.9	232.1	195.9	224.3	248.8	210.5	190.7	218.9	188.9	198.6	192	199.7	192.5	199.4	189.3	191.5	188.5	203.2	176.3
655	785.1	426.2	210.7	111.5	54.33	27.34	13.83	7.23	3.52	1.969	0.9376	0.03001	68.71	62.8	62.03	69.89	78.41	87.53	110.5	96.1	105.6	118.7	162.8	137.9	166	188	205.3	232.7	195.8	224.6	248.3	209.1	193.5	219.3	190.5	198	191.7	197.4	192.3	195.5	188.9	188.1	189.3	200.8	184
660	790.6	429.9	211.6	112.3	53.3	28.13	14.42	7.336	3.689	1.898	0.951	0.02985	69.52	62.05	62.48	73.35	76.99	86.75	111.7	97.51	105.6	120.7	165.6	137.9	165.9	188.5	203.5	234.6	194.7	225.7	248.7	207.5	194.4	218.7	190.7	198.2	189.2	200.5	192.7	199.6	191.6	188.1	190.7	200.7	182.2
665	781.9	428.8	209.7	111.5	52.82	28.17	14.46	7.267	3.761	1.881	1.112	0.01561	69.59	62.07	62.72	70.63	76.62	88.09	109.8	97.65	104.3	119.3	166.6	140.4	169.6	191.2	205.3	235.3	193.9	226	249.3	212.4	195.1	220.2	189.9	197.7	191.7	198.2	193	200.3	191.3	189.2	192	198.3	183.7
670	787	426.1	210.2	114.3	54.3	28.01	14.05	6.78	3.539	1.767	0.8505	0.01869	70.62	62.59	62.88	71.74	77.49	88.01	111.6	97.34	105.5	120.9	165.4	137.3	168.6	191.9	200.5	233.7	195	224.9	250.6	211.3	193.9	220.8	191.7	197.1	192.4	200.1	193.4	197.4	189.3	189.9	191.2	201.4	183.4
675	789.3	427.4	209.5	112.3	53.86	28.24	14.49	7.447	3.452	1.97	0.9858	0.02561	69.69	62.91	62.62	71.52	77.67	86.82	111.9	98.49	104.7	120.3	163.8	138.2	162.4	189.7	204.6	233.9	195.1	224.4	251.1	209.9	194.5	220.3	192.1	198	192.3	198.3	195.1	198.6	190.4	191.8	191.3	197.1	184
680	784	427.4	208.9	111.6	53.6	27.59	14.25	7.786	3.427	1.875	0.9591	0.02418	70.73	63.35	62.85	71.24	77.78	88.23	112.1	95.83	105.3	119	164.7	140.2	165.5	191.4	205.8	236.6	195.8	227.6	248.7	210.9	190.3	218.5	191.6	196.8	191.9	197.8	191.9	202	190.2	191.1	191.4	202.4	182.8
685	780.5	427.2	211.4	112.7	53.35	27.07	14.4	7.302	3.626	1.778	0.8457	-0.001451	69.99	62.83	62.56	73.1	77.62	88.38	112	97.98	106.2	119.8	157.9	136.2	160.3	190.9	201.9	235.6	197.3	225.2	250.2	212.6	189.8	220.9	191.9	196.2	191.6	200.6	194.5	202	190.6	190.6	192.2	203.6	178.6
690	785.7	429	212.7	112.2	53.42	28.19	14.14	7.428	3.541	1.716	0.8028	0.02149	70.02	64.24	61.71	73.04	77.32	89.55	110.2	98.89	104.5	120.6	163.8	139.9	161.3	192	202.2	237.6	195.7	228.1	249.6	209.3	192.9	220.2	190.4	200.3	193.3	200.6	191.1	198	189.4	190.4	192.9	204.5	181
695	788.6	426.7	209.4	112.8	53.06	27.79	14.33	7.524	3.741	1.78	1.012	0.03164	70.62	63.45	62.75	72.24	78.34	89.37	111.6	97.7	104.1	120.6	161.7	140.6	167.2	192.5	205.3	237.3	195.2	225.8	250	211.5	192.7	217.5	193.8	201.2	192.8	200	194	197.7	189.7	188.3	194.3	202.8	182.6
700	781.9	431.7	209.4	112.4	53.47	27.32	13.96	7.376	3.773	1.992	0.8927	0.009315	68.91	63.15	63.59	72.08	77.99	88.99	111.5	96.35	102.4	119.7	165.4	141.4	165.1	191.6	205	235.1	195.5	225	252.9	213	194.6	221.2	193.5	198.5	192.8	200	193.8	203.5	190.3	190.2	194.1	206.5	185.6
705	780.9	427.3	211.2	113.6	54.13	27.68	14.33	7.597	3.687	2.012	0.9256	0.009741	71.08	63.13	64.89	73.5	78.74	89.66	112.8	96.53	102.4	120.4	164.7	139.9	164.1	193.1	201.6	234.8	196.5	227.4	249.4	211.9	192.2	221.1	192.4	201.4	193.4	200.5	194.2	199.1	192.2	191.2	192.5	204.1	186.6
710	788.7	425	211.7	111.4	54.13	27.99	14.44	7.64	3.425	1.899	0.8825	0.0272	70.66	65	62.91	70.82	77.78	90.99	113.2	95.63	102.5	120.8	159.9	138	168.1	192.5	203.7	234.3	191.6	228.2	251.3	213.6	194.8	217.3	190.5	200.3	193.1	202.2	193.7	202.8	191.6	191.4	194.6	204.6	186
715	782.6	427.8	208.7	111.5	53.49	27.29	14.08	6.991	3.795	1.946	0.8531	0.02558	70.96	64.55	62.35	72.39	78.62	89.77	113.2	95.43	106	120.6	161	140.2	165.6	191.8	202.5	231.5	195.4	230.1	250.7	212.8	194.4	222.6	191.6	201.3	194.7	201.7	194.3	198.3	192	189.4	190.9	202.7	185.7
720	786.6	429	211.6	113	53.6	27.45	14.42	6.903	3.498	1.845	0.9537	0.04402	71.65	64.59	64.09	72.79	79.95	88.66	113.2	98	106.5	120.8	162	138.9	167.3	190	207.6	231.8	193.7	226.2	253.4	212.9	195.1	222.3	192.1	203.4	194	201	197.3	196.9	191.7	190	195.7	204.7	184.9

## Sheet: Extracted measurements
Reaction	ΔFEU	Max rate (FEU/min)	Rate lag (min)	Inflection (min)
K-glutamate 0 mM	122.425	0.7398	120	235
K-glutamate 0 mM	127.673	0.8064	100	170
K-glutamate 0 mM	128.098	0.6266	110	250
K-glutamate 25 mM	166.601	0.8764	65	165
K-glutamate 25 mM	155.917	0.795	95	170
K-glutamate 25 mM	155.261	0.8646	135	195
K-glutamate 50 mM	191.597	1.0156	60	140
K-glutamate 50 mM	146.489	0.7394	175	240
K-glutamate 50 mM	155.391	0.779	95	225
K-glutamate 75 mM	173.276	0.7876	160	185
K-glutamate 75 mM	170.867	0.812	60	170
K-glutamate 75 mM	169.872	0.8594	130	205
K-glutamate 100 mM	167.548	0.8422	170	200
K-glutamate 100 mM	164.954	0.9828	125	210
K-glutamate 100 mM	144.282	0.6776	130	240
K-glutamate 125 mM	172.079	0.9792	65	140
K-glutamate 125 mM	171.765	1.0014	75	150
K-glutamate 125 mM	161.975	0.871	95	185
K-glutamate 150 mM	162.505	0.8598	160	210
K-glutamate 150 mM	156.077	1.01	145	205
K-glutamate 150 mM	167.987	1.0856	115	165
K-glutamate 175 mM	166.421	1.2258	60	110
K-glutamate 175 mM	166.075	1.2056	65	120
K-glutamate 175 mM	156.249	1.1206	40	105
K-glutamate 200 mM	168.17	1.6816	65	100
K-glutamate 200 mM	164.02	1.2122	75	115
K-glutamate 200 mM	159.734	1.4942	90	130
K-glutamate 225 mM	164.294	1.20992	30	100
K-glutamate 225 mM	157.469	1.3786	120	150
K-glutamate 225 mM	149.292	1.102	80	110
K-glutamate 250 mM	145.578	1.0602	65	145
K-glutamate 250 mM	232.025	3.25592	25	65
K-glutamate 250 mM	182.75	2.28772	25	90
DTT 0 mM	201.55	1.5732	175	260
DTT 0 mM	188.082	1.2956	190	250
DTT 0 mM	208.958	1.4072	200	255
DTT 0.5 mM	222.356	1.4466	215	290
DTT 0.5 mM	200.362	1.8108	200	255
DTT 0.5 mM	231.189	1.5446	170	295
DTT 1 mM	210	1.3816	230	305
DTT 1 mM	205.958	1.4036	260	335
DTT 1 mM	200.034	1.4374	225	310
DTT 1.5 mM	182.084	1.257	245	325
DTT 1.5 mM	213.198	1.2058	180	270
DTT 1.5 mM	172.436	1.392	220	260
DTT 2 mM	182.332	1.2382	240	340
DTT 2 mM	177.973	1.2906	230	300
DTT 2 mM	182.073	1.2552	240	325
DTT 2.5 mM	174.824	1.0644	290	370
DTT 2.5 mM	181.557	1.361	240	325
DTT 2.5 mM	181.731	1.0964	250	350
DTT 3 mM	181.184	1.1382	255	310
DTT 3 mM	167.873	1.0444	250	335
DTT 3 mM	178.319	1.2342	255	345
DTT 3.5 mM	189.338	1.3174	220	300
DTT 3.5 mM	209.808	1.4236	205	285
DTT 3.5 mM	166.257	1.5858	185	250
DTT 4 mM	176.933	1.5494	185	255
DTT 4 mM	180.469	1.3364	225	300
DTT 4 mM	169.05	1.2134	215	295
DTT 4.5 mM	162.075	1.1916	230	300
DTT 4.5 mM	155.805	1.158	225	305
DTT 4.5 mM	144.836	1.0618	230	315
DTT 5 mM	144.66	1.185	230	300
DTT 5 mM	141.557	1.0098	245	335
DTT 5 mM	87.7565	0.9582	200	245
ATP 0 mM	95.599	0.4296	335	365
ATP 0 mM	102.99	0.3846	265	345
ATP 0 mM	92.8531	0.3278	260	325
ATP 0.3 mM	89.5346	0.3138	265	410
ATP 0.3 mM	73.4366	0.2688	325	480
ATP 0.3 mM	111.543	0.4569	50	105
ATP 0.6 mM	93.2251	0.3112	270	415
ATP 0.6 mM	75.1169	0.274	340	530
ATP 0.6 mM	77.1519	0.2684	375	470
ATP 0.9 mM	79.241	0.271	360	515
ATP 0.9 mM	76.6111	0.253	330	440
ATP 0.9 mM	78.4141	0.2964	360	430
ATP 1.2 mM	85.3186	0.3828	365	465
ATP 1.2 mM	90.078	0.3504	335	435
ATP 1.2 mM	71.4289	0.286	350	520
ATP 1.5 mM	74.4169	0.3062	320	505
ATP 1.5 mM	80.3582	0.4048	395	475
ATP 1.5 mM	96.5909	0.3722	290	385
ATP 1.8 mM	87.856	0.4038	305	445
ATP 1.8 mM	87.1603	0.3984	345	450
ATP 1.8 mM	89.1529	0.4184	310	420
ATP 2.1 mM	93.6915	0.4734	290	355
ATP 2.1 mM	107.258	0.547	270	320
ATP 2.1 mM	113.902	0.8406	200	265
ATP 2.4 mM	143.556	0.6896	205	260
ATP 2.4 mM	102.352	0.5232	320	460
ATP 2.4 mM	95.0171	0.4124	305	470
ATP 2.7 mM	78.193	0.327	405	515
ATP 2.7 mM	72.755	0.2918	425	615
ATP 2.7 mM	72.5567	0.289	420	695
ATP 3 mM	68.5658	0.249	410	630
ATP 3 mM	44.6383	0.1902	540	695
ATP 3 mM	37.7127	0.1658	480	620
GTP 0 mM	43.451	0.151	650	575
GTP 0 mM	60.3257	0.189	380	580
GTP 0 mM	61.2451	0.1944	510	530
GTP 0.3 mM	69.9618	0.2146	310	545
GTP 0.3 mM	72.5483	0.2492	415	500
GTP 0.3 mM	71.5835	0.2424	435	530
GTP 0.6 mM	88.8626	0.3396	390	495
GTP 0.6 mM	87.4333	0.2952	295	480
GTP 0.6 mM	82.0754	0.3104	420	490
GTP 0.9 mM	111.96	0.501	295	430
GTP 0.9 mM	94.7982	0.3856	270	450
GTP 0.9 mM	116.485	0.4878	300	360
GTP 1.2 mM	108.905	0.5106	285	420
GTP 1.2 mM	117.248	0.5304	235	290
GTP 1.2 mM	122.811	0.8334	180	215
GTP 1.5 mM	117.182	0.4632	215	350
GTP 1.5 mM	97.8721	0.4084	370	425
GTP 1.5 mM	91.652	0.3792	370	425
GTP 1.8 mM	99.3339	0.403	330	435
GTP 1.8 mM	82.4841	0.3502	420	515
GTP 1.8 mM	81.4036	0.296	395	505
GTP 2.1 mM	85.9357	0.325	330	520
GTP 2.1 mM	79.3772	0.3182	405	520
GTP 2.1 mM	74.8548	0.3078	415	535
GTP 2.4 mM	75.9771	0.2772	385	560
GTP 2.4 mM	68.8887	0.307	395	625
GTP 2.4 mM	71.9266	0.2804	355	520
GTP 2.7 mM	72.0078	0.32	335	490
GTP 2.7 mM	67.072	0.3074	335	520
GTP 2.7 mM	65.7284	0.3126	345	500
GTP 3 mM	49.0243	0.3132	345	470
GTP 3 mM	42.5122	0.2402	365	480
GTP 3 mM	27.0451	0.231	300	390
CTP 0 mM	138.081	0.6188	250	365
CTP 0 mM	118.876	0.4712	340	400
CTP 0 mM	90.6535	0.3276	415	585
CTP 0.3 mM	113.366	0.3796	430	460
CTP 0.3 mM	102.285	0.3768	410	500
CTP 0.3 mM	101.148	0.3642	320	510
CTP 0.6 mM	103.984	0.3704	360	520
CTP 0.6 mM	97.4955	0.339	390	390
CTP 0.6 mM	87.3396	0.2998	560	580
CTP 0.9 mM	87.3955	0.2956	475	615
CTP 0.9 mM	89.4482	0.3094	445	545
CTP 0.9 mM	85.3394	0.307	545	555
CTP 1.2 mM	97.9996	0.3314	410	545
CTP 1.2 mM	86.5292	0.3204	410	580
CTP 1.2 mM	90.6624	0.3122	340	585
CTP 1.5 mM	95.1	0.3702	385	535
CTP 1.5 mM	91.3838	0.392	390	510
CTP 1.5 mM	107.509	0.4738	320	450
CTP 1.8 mM	101.599	0.4928	340	465
CTP 1.8 mM	100.821	0.5346	380	385
CTP 1.8 mM	108.097	0.5848	310	400
CTP 2.1 mM	109.898	0.6446	290	405
CTP 2.1 mM	120.059	0.6998	225	340
CTP 2.1 mM	128.636	0.8444	245	305
CTP 2.4 mM	128.013	0.79	240	335
CTP 2.4 mM	99.9701	0.4984	340	415
CTP 2.4 mM	94.7128	0.4544	370	490
CTP 2.7 mM	88.2394	0.4118	440	525
CTP 2.7 mM	76.4128	0.3508	385	580
CTP 2.7 mM	80.368	0.3532	410	575
CTP 3 mM	75.6049	0.3112	405	580
CTP 3 mM	67.145	0.2736	445	615
CTP 3 mM	62.4199	0.2702	445	615
UTP 0 mM	92.4742	0.2872	500	675
UTP 0 mM	103.491	0.3524	450	585
UTP 0 mM	114.247	0.3806	465	540
UTP 0.3 mM	108.357	0.3808	500	570
UTP 0.3 mM	108.001	0.393	425	545
UTP 0.3 mM	124.385	0.4716	415	495
UTP 0.6 mM	109.114	0.4262	420	525
UTP 0.6 mM	110.077	0.3754	420	525
UTP 0.6 mM	117.876	0.4756	390	475
UTP 0.9 mM	125.911	0.5202	350	480
UTP 0.9 mM	121.011	0.5322	305	430
UTP 0.9 mM	129.412	0.596	370	435
UTP 1.2 mM	135.801	0.7384	300	360
UTP 1.2 mM	133.759	0.7162	295	390
UTP 1.2 mM	152.039	1.002	235	305
UTP 1.5 mM	145.397	1.0028	240	315
UTP 1.5 mM	122.59	0.6234	320	410
UTP 1.5 mM	124.6	0.5672	335	455
UTP 1.8 mM	105.027	0.4636	375	480
UTP 1.8 mM	102.678	0.4418	365	525
UTP 1.8 mM	90.2043	0.4026	405	520
UTP 2.1 mM	94.4882	0.3978	455	500
UTP 2.1 mM	86.6814	0.3436	400	540
UTP 2.1 mM	78.9559	0.3128	445	555
UTP 2.4 mM	80.3432	0.3454	465	585
UTP 2.4 mM	79.6501	0.383	415	480
UTP 2.4 mM	79.4447	0.3498	395	550
UTP 2.7 mM	80.1692	0.3736	375	495
UTP 2.7 mM	73.4775	0.3972	380	495
UTP 2.7 mM	78.9106	0.4472	330	465
UTP 3 mM	84.8459	0.4242	335	445
UTP 3 mM	78.0751	0.4806	315	445
UTP 3 mM	56.6844	0.4456	265	385
tRNA 0 mg/mL	162.964	0.97	290	320
tRNA 0 mg/mL	152.292	0.7058	325	375
tRNA 0 mg/mL	133.743	0.5938	330	430
tRNA 0.03 mg/mL	139.378	0.6474	390	480
tRNA 0.03 mg/mL	130.589	0.5232	315	475
tRNA 0.03 mg/mL	137.325	0.875	395	465
tRNA 0.06 mg/mL	144.973	0.7212	385	435
tRNA 0.06 mg/mL	132.731	0.5446	390	450
tRNA 0.06 mg/mL	132.592	0.6262	405	460
tRNA 0.09 mg/mL	128.126	0.5208	255	410
tRNA 0.09 mg/mL	164.493	0.8482	205	350
tRNA 0.09 mg/mL	140.37	0.8228	320	400
tRNA 0.12 mg/mL	137.575	0.665	360	390
tRNA 0.12 mg/mL	145.289	0.7002	345	415
tRNA 0.12 mg/mL	132.915	0.6436	310	395
tRNA 0.15 mg/mL	135.473	0.6824	300	390
tRNA 0.15 mg/mL	130.177	0.7224	360	440
tRNA 0.15 mg/mL	135.823	0.6836	340	445
tRNA 0.18 mg/mL	142.805	0.6324	265	405
tRNA 0.18 mg/mL	147.793	1.0856	310	375
tRNA 0.18 mg/mL	141.699	0.8486	295	355
tRNA 0.21 mg/mL	146.388	0.7062	300	375
tRNA 0.21 mg/mL	159.327	0.948	645	315
tRNA 0.21 mg/mL	142.073	0.8618	260	305
tRNA 0.24mg/mL	172.666	1.188	290	335
tRNA 0.24mg/mL	144.785	0.7212	330	430
tRNA 0.24mg/mL	126.442	0.5518	340	450
tRNA 0.27 mg/mL	119.613	0.5756	385	475
tRNA 0.27 mg/mL	122.131	0.6084	455	550
tRNA 0.27 mg/mL	114.12	0.4264	470	575
tRNA 0.3 mg/mL	113.885	0.4344	425	525
tRNA 0.3 mg/mL	108.553	0.4196	425	565
tRNA 0.3 mg/mL	92.4867	0.3752	440	495
Folinic acid 0 mM	193.954	1.742	600	250
Folinic acid 0 mM	208.187	1.394	600	255
Folinic acid 0 mM	208.572	1.7056	220	275
Folinic acid 0.01 mM	214.532	1.404	220	265
Folinic acid 0.01 mM	187.913	1.241	205	275
Folinic acid 0.01 mM	188.829	1.0604	235	285
Folinic acid 0.02mM	186.542	1.898	215	285
Folinic acid 0.02mM	175.014	0.9428	230	295
Folinic acid 0.02mM	159.449	1.062	660	345
Folinic acid 0.03 mM	198.908	1.1348	230	305
Folinic acid 0.03 mM	149.596	0.9246	245	320
Folinic acid 0.03 mM	177.493	1.032	675	330
Folinic acid 0.04 mM	175.861	0.951	230	285
Folinic acid 0.04 mM	156.731	0.9096	260	305
Folinic acid 0.04 mM	158.532	0.9796	230	315
Folinic acid 0.05 mM	157.525	0.8808	240	295
Folinic acid 0.05 mM	152.676	1.086	650	325
Folinic acid 0.05 mM	151.976	1.5314	240	275
Folinic acid 0.06 mM	164.054	0.866	705	295
Folinic acid 0.06 mM	149.119	1.0876	235	310
Folinic acid 0.06 mM	153.441	1.0346	240	290
Folinic acid 0.07 mM	156.339	1.0148	215	280
Folinic acid 0.07 mM	146.853	1.0586	180	230
Folinic acid 0.07 mM	159.903	1.1614	210	275
Folinic acid 0.08mM	203.777	1.1788	180	240
Folinic acid 0.08mM	184.027	1.139	270	325
Folinic acid 0.08mM	169.888	0.892	310	345
Folinic acid 0.09 mM	158.702	0.7512	320	365
Folinic acid 0.09 mM	150.385	0.7646	290	385
Folinic acid 0.09 mM	155.898	0.7278	265	400
Folinic acid 1 mM	150.11	0.6934	285	400
Folinic acid 1 mM	144.161	0.6224	265	400
Folinic acid 1 mM	118.556	0.7534	350	415
CoA 0 mM	127.301	0.7258	200	255
CoA 0 mM	131.843	0.7572	205	275
CoA 0 mM	122.127	0.7206	225	315
CoA 0.05 mM	146.195	0.777	160	145
CoA 0.05 mM	146.277	0.9582	195	300
CoA 0.05 mM	145.11	0.7938	215	280
CoA 0.1 mM	88.7084	0.5718	215	305
CoA 0.1 mM	81.1204	0.5174	185	280
CoA 0.1 mM	127.282	0.7758	200	265
CoA 0.15 mM	77.8388	0.518	190	280
CoA 0.15 mM	87.001	0.4834	220	285
CoA 0.15 mM	131.326	0.9264	240	340
CoA 0.2 mM	80.3141	0.4878	270	390
CoA 0.2 mM	86.2194	0.5528	220	295
CoA 0.2 mM	136.286	0.7326	200	275
CoA 0.25 mM	96.0152	0.5448	280	380
CoA 0.25 mM	93.2071	0.7118	245	315
CoA 0.25 mM	98.575	0.6722	265	360
CoA 0.3 mM	92.6399	0.635	255	300
CoA 0.3 mM	95.6478	0.5816	285	385
CoA 0.3 mM	102.461	0.5788	280	400
CoA 0.35 mM	104.156	0.6176	260	345
CoA 0.35 mM	98.3578	0.62	280	365
CoA 0.35 mM	100.869	0.7204	240	310
CoA 0.4 mM	122.561	0.828	275	370
CoA 0.4 mM	122.724	0.715	240	325
CoA 0.4 mM	121.081	0.5996	230	340
CoA 0.45 mM	116.234	0.5868	240	350
CoA 0.45 mM	105.679	0.5044	270	375
CoA 0.45 mM	95.0526	0.4792	280	350
CoA 0.5 mM	87.0266	0.394	265	320
CoA 0.5 mM	77.7581	0.3602	305	385
CoA 0.5 mM	73.3652	0.39	250	385
NAD 0 mM	94.1739	0.65	280	335
NAD 0 mM	86.0937	0.4218	340	405
NAD 0 mM	65.4396	0.2818	425	580
NAD 0.1 mM	83.1747	0.284	345	515
NAD 0.1 mM	96.6719	0.37	290	450
NAD 0.1 mM	80.0428	0.3074	360	490
NAD 0.2 mM	88.4624	0.3274	395	495
NAD 0.2 mM	77.057	0.3108	385	480
NAD 0.2 mM	73.9114	0.3284	380	465
NAD 0.3 mM	76.8058	0.3668	335	420
NAD 0.3 mM	88.8954	0.3926	265	410
NAD 0.3 mM	92.4695	0.3822	325	405
NAD 0.4 mM	94.6348	0.3862	310	435
NAD 0.4 mM	111.556	0.5036	260	340
NAD 0.4 mM	108.904	0.445	280	350
NAD 0.5 mM	102.618	0.4022	210	380
NAD 0.5 mM	95.3535	0.463	310	435
NAD 0.5 mM	101.431	0.4548	305	415
NAD 0.6 mM	113.55	0.5014	290	395
NAD 0.6 mM	106.461	0.5304	295	400
NAD 0.6 mM	110.108	0.4804	285	410
NAD 0.7 mM	112.274	0.5614	325	440
NAD 0.7 mM	120.756	0.5994	285	370
NAD 0.7 mM	125.177	0.7924	220	280
NAD 0.8 mM	127.048	0.602	305	370
NAD 0.8 mM	124.47	0.47	300	395
NAD 0.8 mM	123.728	0.4864	295	360
NAD 0.9 mM	119.254	0.4672	285	430
NAD 0.9 mM	110.308	0.4108	355	420
NAD 0.9 mM	103.732	0.342	375	465
NAD 1 mM	101.355	0.364	370	435
NAD 1 mM	73.2323	0.2912	335	590
NAD 1 mM	85.6099	0.3302	375	505
Spermidine 0 mM	70.6468	0.3682	395	500
Spermidine 0 mM	64.0834	0.346	380	475
Spermidine 0 mM	63.2447	0.363	350	470
Spermidine 0.2 mM	72.1024	0.4334	340	470
Spermidine 0.2 mM	78.7308	0.4544	370	495
Spermidine 0.2 mM	89.5437	0.4406	335	455
Spermidine 0.4 mM	112.621	0.6072	310	405
Spermidine 0.4 mM	97.3002	0.533	300	400
Spermidine 0.4 mM	105.197	0.6966	305	370
Spermidine 0.6 mM	120.14	0.6608	285	365
Spermidine 0.6 mM	164.82	1.1536	285	365
Spermidine 0.6 mM	139.838	0.8674	265	300
Spermidine 0.8 mM	166.971	0.957	220	255
Spermidine 0.8 mM	191.926	1.4202	215	240
Spermidine 0.8 mM	205.387	1.2152	180	120
Spermidine 1 mM	236.275	1.3912	55	305
Spermidine 1 mM	195.545	0.7524	235	285
Spermidine 1 mM	228.061	0.866	230	195
Spermidine 1.2 mM	251.848	0.945	80	330
Spermidine 1.2 mM	212.344	0.758	290	350
Spermidine 1.2 mM	194.176	0.82	320	365
Spermidine 1.4 mM	220.877	0.698	305	360
Spermidine 1.4 mM	191.96	0.714	315	320
Spermidine 1.4 mM	201.743	0.6178	145	370
Spermidine 1.6 mM	193.324	0.658	355	340
Spermidine 1.6 mM	200.809	0.6748	185	455
Spermidine 1.6 mM	195.344	0.726	345	390
Spermidine 1.8 mM	199.999	0.6886	90	305
Spermidine 1.8 mM	191.128	0.6772	195	350
Spermidine 1.8 mM	190.127	0.816	305	340
Spermidine 2 mM	193.445	0.6446	180	340
Spermidine 2 mM	204.146	0.788	140	295
Spermidine 2 mM	185.171	1.1818	250	305
