# Supplementary material for: Key reaction components affect the kinetics and performance robustness of cell-free protein synthesis reactions
Source: Comput Struct Biotechnol J. 2021 Dec 13;20:218–29. doi: 10.1016/j.csbj.2021.12.013 (PMC8718664; doi:10.1016/j.csbj.2021.12.013)
Supplement: Supplementary data 2 [file mmc2.zip › Source Data/Figure 5A and 5B Source Data.xlsx]

## Sheet: Experimental set-up
Cell-free extract batch	Reaction	Mg-glutamate (mM)	K-glutamate (mM)	DTT (mM)	Amino acids (mM)	HEPES (pH)	ATP (mM)	GTP (mM)	CTP (mM)	UTP (mM)	tRNA (mg/mL)	CoA (mM)	NAD (mM)	cAMP (mM)	Folinic acid (mM)	Spermidine (mM)	3-PGA (mM)	DNA (µg/mL)	PEG-8000 (mg/mL)	Protease inhibitor (mM)	Cell-free protein (mg/mL)
1	Reference	5	120	0	30	8	1.5	1.5	0.9	0.9	0.2	0.26	0.33	0.75	0.068	1	30	60	20	0	8.9
1	Buffer 9	6	140	0.5	20	8	1.5	1.5	0.9	0.9	0.1	0.2	0.2	0.25	0.7	1	0	60	10	0	10
1	Buffer 19	13	140	0.5	20	8	1.5	1.5	0.9	0.9	0.1	0.2	0.8	0.25	0.7	0.5	40	60	50	0	10
1	Buffer 25	6	140	0.5	60	8	1.5	1.5	0.9	0.9	0.1	0.2	0.2	1.25	0.7	0.5	20	60	50	0	15
1	Buffer 33	6	140	0.5	40	8	1.5	1.5	0.9	0.9	0.1	0.2	0.8	1.25	0	1	40	60	50	0	15
1	Buffer 51	13	140	0.5	20	8	1.5	1.5	0.9	0.9	0.1	0.2	0.2	0.25	0	1.5	40	60	50	0	15
2	Reference	5	120	0	30	8	1.5	1.5	0.9	0.9	0.2	0.26	0.33	0.75	0.068	1	30	60	20	0	8.9
2	Buffer 9	6	140	0.5	20	8	1.5	1.5	0.9	0.9	0.1	0.2	0.2	0.25	0.7	1	0	60	10	0	10
2	Buffer 19	13	140	0.5	20	8	1.5	1.5	0.9	0.9	0.1	0.2	0.8	0.25	0.7	0.5	40	60	50	0	10
2	Buffer 25	6	140	0.5	60	8	1.5	1.5	0.9	0.9	0.1	0.2	0.2	1.25	0.7	0.5	20	60	50	0	15
2	Buffer 33	6	140	0.5	40	8	1.5	1.5	0.9	0.9	0.1	0.2	0.8	1.25	0	1	40	60	50	0	15
2	Buffer 51	13	140	0.5	20	8	1.5	1.5	0.9	0.9	0.1	0.2	0.2	0.25	0	1.5	40	60	50	0	15
3	Reference	5	120	0	30	8	1.5	1.5	0.9	0.9	0.2	0.26	0.33	0.75	0.068	1	30	60	20	0	8.9
3	Buffer 9	6	140	0.5	20	8	1.5	1.5	0.9	0.9	0.1	0.2	0.2	0.25	0.7	1	0	60	10	0	10
3	Buffer 19	13	140	0.5	20	8	1.5	1.5	0.9	0.9	0.1	0.2	0.8	0.25	0.7	0.5	40	60	50	0	10
3	Buffer 25	6	140	0.5	60	8	1.5	1.5	0.9	0.9	0.1	0.2	0.2	1.25	0.7	0.5	20	60	50	0	15
3	Buffer 33	6	140	0.5	40	8	1.5	1.5	0.9	0.9	0.1	0.2	0.8	1.25	0	1	40	60	50	0	15
3	Buffer 51	13	140	0.5	20	8	1.5	1.5	0.9	0.9	0.1	0.2	0.2	0.25	0	1.5	40	60	50	0	15

## Sheet: mCherry batch-to-batch
Time (min)	Buffer 9 Batch 1	Buffer 9 Batch 1	Buffer 9 Batch 1	Buffer 19 Batch 1	Buffer 19 Batch 1	Buffer 19 Batch 1	Buffer 25 Batch 1	Buffer 25 Batch 1	Buffer 25 Batch 1	Buffer 33 Batch 1	Buffer 33 Batch 1	Buffer 33 Batch 1	Buffer 51 Batch 1	Buffer 51 Batch 1	Buffer 51 Batch 1	Reference buffer Batch 1	Reference buffer Batch 1	Reference buffer Batch 1	Buffer 9 Batch 2	Buffer 9 Batch 2	Buffer 9 Batch 2	Buffer 19 Batch 2	Buffer 19 Batch 2	Buffer 19 Batch 2	Buffer 25 Batch 2	Buffer 25 Batch 2	Buffer 25 Batch 2	Buffer 33 Batch 2	Buffer 33 Batch 2	Buffer 33 Batch 2	Buffer 51 Batch 2	Buffer 51 Batch 2	Buffer 51 Batch 2	Reference buffer Batch 2	Reference buffer Batch 2	Reference buffer Batch 2	Buffer 9 Batch 3	Buffer 9 Batch 3	Buffer 9 Batch 3	Buffer 19 Batch 3	Buffer 19 Batch 3	Buffer 19 Batch 3	Buffer 25 Batch 3	Buffer 25 Batch 3	Buffer 25 Batch 3	Buffer 33 Batch 3	Buffer 33 Batch 3	Buffer 33 Batch 3	Buffer 51 Batch 3
0	-0.413484	-0.398194	-0.422594	-0.447504	-0.410164	-0.650594	-0.432014	-0.395494	-0.475014	-0.294494	-0.356694	-0.397394	-0.309994	-0.349494	-0.497907	-0.479204	-0.510534	-0.504604	-0.321394	-0.450914	-0.484954	-0.337794	-0.477074	-0.337994	-0.286194	-0.433114	-0.334294	-0.371194	-0.415834	0.324206	-0.228694	-0.228794	-0.417264	-0.424324	-0.333094	-0.546134	-0.320994	-0.511872	-0.522864	-0.320994	-0.479914	-0.485734	-0.364694	-0.331794	-0.543794	-0.373294	-0.509517	-0.435334	-0.309494
5	-0.603694	-0.422404	-0.444544	-0.399594	-0.413264	-0.493162	-0.346594	-0.381894	-0.515854	-0.271694	-0.492954	-0.300894	-0.436064	-0.344994	-0.469844	-0.460474	-0.334194	0.028606	-0.487604	-0.571544	-0.453034	-0.399494	-0.249994	-0.454094	-0.285194	-0.515724	-0.363994	-0.412264	-0.485474	-0.357694	-0.428604	-0.050694	-0.388294	-0.414204	-0.550644	-0.363994	-0.383094	-0.539494	-0.395394	-0.493314	-0.415394	-0.444304	-0.277894	-0.560454	-0.579814	-0.509506	-0.397894	-0.434704	-0.408554
10	-0.463754	-0.449334	-0.523254	-0.283894	-0.254294	-0.438404	-0.442444	-0.426934	-0.558554	-0.484674	-0.604694	-0.416774	-0.520544	-0.346594	-0.461604	-0.475104	-0.402894	-0.604694	-0.460274	-0.415054	-0.420864	-0.458244	-0.390094	-0.400394	-0.409044	-0.158294	-0.496847	-0.219694	-0.392194	-0.140394	-0.377294	-0.409414	-0.313094	-0.305094	-0.370794	-0.466484	-0.441114	-0.502918	-0.468954	-0.407374	-0.319294	-0.529214	-0.404214	-0.446724	-0.364194	-0.412584	-0.543164	-0.213594	-0.301494
15	-0.454124	-0.311994	-0.332394	-0.421254	-0.598134	-0.327694	-0.502091	-0.353494	-0.406674	-0.355794	-0.443154	-0.468394	-0.412934	-0.470764	-0.477504	-0.566644	-0.515924	-0.404024	-0.523194	-0.267594	-0.462654	-0.493218	-0.365094	-0.566064	-0.274594	-0.267994	-0.420634	-0.357194	-0.455444	-0.306894	-0.468094	-0.343994	-0.436234	-0.552444	-0.399694	-0.244894	-0.378294	-0.586714	-0.296594	0.091606	-0.502378	-0.506712	-0.360494	-0.379294	-0.498637	-0.287094	-0.747894	-0.228794	-0.265394
20	-0.324494	-0.382194	-0.327294	-0.501191	-0.547434	-0.447874	-0.395794	-0.524814	-0.418514	-0.450124	-0.392794	-0.516224	-0.484914	-0.470464	-0.479024	-0.337494	-0.50866	-0.509959	-0.435534	-0.528534	-0.435924	-0.460524	-0.597604	-0.455984	-0.405554	-0.218694	-0.429444	-0.247394	-0.313294	-0.130594	-0.200994	-0.354794	-0.453434	-0.341494	-0.410234	-0.155494	-0.468914	-0.467854	-0.457794	-0.422054	-0.681494	-0.638194	-0.379994	-0.502011	-0.460964	-0.262894	-0.264894	-0.208094	-0.395994
25	-0.509663	-0.410114	-0.483194	-0.476514	-0.444754	-0.188194	-0.440484	-0.491474	-0.209594	-0.413944	-0.384294	-0.413774	-0.334494	-0.296794	-0.559444	-0.488224	-0.429084	-0.381294	-0.280294	-0.349194	-0.526894	-0.310794	-0.491364	-0.520384	-0.324094	-0.298494	-0.428574	-0.106894	-0.292694	-0.375094	-0.429784	-0.387294	-0.452264	-0.238694	-0.436164	-0.183194	-0.432564	-0.457184	-0.568524	-0.580224	-0.133194	-0.278294	-0.197294	-0.396994	-0.396494	-0.456394	-0.416514	-0.386894	-0.337794
30	-0.224894	-0.321894	-0.410304	-0.481354	-0.366794	-0.379194	-0.361794	-0.525744	-0.221594	-0.495574	-0.494018	-0.490214	-0.466584	-0.479894	-0.376094	-0.427574	-0.455844	-0.470254	-0.378894	-0.310394	-0.359194	-0.238894	-0.493863	-0.238094	-0.233894	-0.122394	-0.417774	-0.418084	-0.430054	-0.086394	-0.309394	-0.284194	-0.536544	-0.383094	-0.476464	-0.517044	-0.358194	-0.400994	-0.363694	-0.171394	-0.412174	-0.120594	-0.462854	-0.223194	-0.447294	0.083506	-0.411864	-0.051494	-0.345894
35	-0.414934	-0.426944	-0.345594	-0.320894	-0.398994	-0.373894	-0.442804	-0.166594	-0.264494	-0.399094	-0.250194	-0.364794	-0.181594	-0.270694	-0.156494	-0.337094	-0.475754	-0.582404	-0.272394	-0.303794	-0.422164	-0.384294	-0.547304	-0.377994	-0.219194	-0.349494	-0.520754	-0.270194	-0.362094	-0.431934	-0.134694	-0.321394	-0.316394	-0.506169	-0.327694	-0.405804	-0.395494	-0.336694	-0.564494	-0.025494	-0.185394	-0.236594	-0.308094	-0.378894	-0.485624	-0.293494	-0.378294	-0.242094	-0.377294
40	-0.305594	-0.499689	-0.468864	-0.288194	-0.479024	-0.435144	-0.498874	-0.325594	-0.252294	-0.483354	-0.280994	-0.50718	-0.468934	-0.253794	-0.374094	-0.409004	-0.357694	-0.311494	-0.328294	-0.441224	-0.259794	-0.333694	-0.447964	-0.537004	-0.077894	-0.149094	-0.404884	-0.441924	-0.392694	-0.167094	-0.060694	-0.021294	-0.346194	-0.451604	-0.466284	-0.185794	-0.216594	-0.425874	-0.023094	-0.580294	-0.305694	0.318006	-0.216394	-0.499083	-0.401094	-0.081594	-0.416234	-0.298594	-0.426434
45	-0.319294	-0.507991	-0.494586	-0.406614	-0.525384	-0.515684	-0.512727	-0.457414	-0.429784	-0.326894	-0.511246	-0.443024	-0.157094	-0.476434	-0.429794	-0.520634	-0.159894	-0.523584	-0.320494	-0.583504	-0.457744	-0.356694	-0.414804	-0.176394	-0.387994	-0.279994	-0.351394	-0.195194	0.033306	-0.266594	-0.511066	-0.323194	-0.364694	-0.590954	-0.482164	-0.400594	-0.429594	-0.070994	-0.273394	-0.297494	0.352506	0.400906	-0.418414	-0.241494	-0.391594	-0.394894	-0.202494	-0.182994	-0.467364
50	-0.452674	-0.426694	-0.411914	-0.397694	-0.467554	-0.559514	-0.296194	-0.377994	-0.334394	-0.264494	-0.521184	-0.565674	-0.197494	-0.154894	-0.155894	-0.254294	-0.456244	-0.449464	-0.155594	-0.273094	-0.372294	-0.465274	-0.527564	-0.366494	-0.229494	-0.071494	-0.289394	-0.456904	-0.449014	0.062106	-0.325194	-0.283994	-0.092594	-0.448624	-0.421284	-0.524914	-0.136094	-0.606594	-0.312094	-0.299594	0.095006	-0.108694	-0.188494	-0.483684	-0.169994	0.324206	-0.031294	0.282506	-0.398694
55	-0.371694	-0.332894	-0.419434	-0.078294	-0.055294	-0.473514	-0.084794	-0.266194	0.052206	-0.565464	-0.575534	-0.192894	0.301406	-0.220694	-0.256694	-0.369494	-0.502452	-0.062894	-0.373994	-0.371994	-0.550154	-0.519014	-0.095394	-0.398694	0.045606	-0.095694	-0.001494	-0.497285	-0.164394	0.143906	-0.254994	-0.201094	-0.287294	-0.506618	-0.418754	-0.318994	-0.361294	-0.381894	-0.227294	0.078806	0.819006	0.162506	-0.092694	0.011706	-0.169294	-0.287294	0.058406	0.518006	-0.485074
60	-0.359894	-0.459904	-0.439894	-0.298994	-0.292294	-0.228494	-0.156794	-0.514534	-0.262194	0.063106	-0.563544	-0.391294	0.075606	-0.237094	-0.013094	-0.398894	-0.319494	-0.398094	-0.378994	-0.035894	-0.184294	-0.550144	-0.156094	-0.310594	-0.145294	-0.057594	0.209706	-0.317594	-0.202294	-0.282094	-0.239294	0.029906	-0.219094	-0.446014	-0.556054	-0.415114	-0.457974	-0.361194	-0.240294	-0.217694	0.624006	0.886006	-0.108994	-0.295294	-0.678594	-0.052494	0.419406	0.241606	-0.405954
65	-0.614094	-0.452474	-0.581204	-0.450974	-0.406194	-0.257394	0.260406	-0.227494	0.053006	-0.261994	-0.181194	-0.373894	0.508006	-0.213994	-0.099594	-0.200594	-0.392494	-0.291994	-0.450954	-0.172494	-0.327494	-0.096894	-0.258894	-0.112994	0.305806	0.018406	0.028406	0.077206	-0.182194	0.021106	-0.081294	-0.324994	-0.220994	-0.208094	-0.454804	-0.448764	-0.187894	-0.461154	-0.234094	0.050906	0.623006	0.832006	0.035306	-0.479114	-0.170994	0.344906	0.347806	1.06201	-0.442904
70	-0.567164	-0.412134	-0.406204	-0.266394	-0.186294	-0.268794	0.310806	0.134206	0.190906	0.771006	-0.277794	-0.139694	0.281106	-0.029394	0.402806	-0.379894	-0.532084	-0.469384	-0.245494	-0.051594	-0.187094	-0.128294	-0.423284	-0.317394	0.574006	0.420506	0.487306	-0.238294	0.218206	-0.001594	0.433206	-0.123394	0.098306	-0.407604	-0.543064	-0.609894	0.089706	-0.503408	-0.354794	-0.093194	1.07901	1.71201	-0.325594	-0.281794	-0.213094	0.355906	0.825006	1.81501	-0.374994
75	-0.442184	-0.519094	-0.308894	-0.266894	-0.387994	0.018206	0.402906	-0.322394	0.249706	0.418106	-0.137594	-0.479244	0.428206	0.150606	-0.118294	-0.247894	-0.161394	-0.407534	-0.408844	0.015406	-0.029594	-0.060494	0.057906	0.050306	0.816006	0.740006	0.442706	-0.147394	0.093506	0.016706	0.051506	0.557006	0.175106	-0.427714	-0.224694	-0.569454	0.375706	-0.196994	-0.061794	0.215306	0.919006	1.08301	0.240906	-0.059094	-0.311094	0.763006	0.724006	1.36301	-0.193894
80	-0.423474	-0.353294	0.069106	-0.007594	0.178206	-0.132094	0.555006	0.241506	1.06301	0.211206	-0.384794	0.296906	0.708006	0.740006	0.643006	-0.426164	-0.226794	-0.559884	-0.338794	0.267306	-0.029894	-0.054194	0.182906	0.242706	0.491906	0.629006	0.361906	-0.087094	0.224906	-0.198294	0.263506	0.00580599	0.901006	-0.408404	-0.518494	-0.362594	0.115106	-0.208494	0.024506	0.834006	1.22401	1.66701	0.151406	-0.355994	-0.193794	1.56501	1.47001	3.51801	-0.319294
85	-0.479224	-0.544274	-0.230994	-0.193894	0.117806	-0.201294	0.699006	-0.135894	0.842006	0.805006	-0.410924	-0.129994	1.68901	0.531006	0.904006	-0.405594	-0.259894	-0.493717	-0.283694	-0.134594	-0.179594	-0.238894	-0.311194	0.201306	1.30401	1.04301	0.622006	-0.152594	0.336506	0.209006	0.907006	0.439906	0.537006	-0.425514	-0.470934	-0.473974	0.579006	-0.070494	0.049206	0.822006	2.11601	2.70201	-0.033294	-0.078494	-0.164694	1.85701	1.10201	3.79401	-0.426274
90	-0.165794	-0.448774	-0.223294	0.104806	0.286106	0.00110599	0.745006	0.592006	1.57001	1.33901	-0.037394	-0.222094	2.11801	1.10301	0.465906	-0.236494	-0.315394	-0.242594	-0.263794	0.468306	-0.089094	0.181506	0.141206	0.743006	1.90401	1.58701	1.34101	-0.267394	-0.232994	0.317406	1.33201	1.25701	0.727006	-0.537514	-0.574834	-0.489574	0.963006	-0.046494	0.301206	1.00901	3.46701	3.90301	0.331906	-0.452094	0.190306	1.80101	1.24401	5.25901	-0.164294
95	-0.451694	-0.444574	-0.461284	-0.000994	0.420406	0.295506	1.46501	0.155106	1.43401	0.640006	0.360806	0.759006	2.66301	0.919006	2.07501	-0.373694	-0.347694	-0.412624	0.118406	-0.166794	-0.171694	0.251906	0.465706	0.747006	2.23601	2.16701	1.89701	0.131406	0.389706	-0.228194	1.49601	0.598006	1.20101	-0.359494	-0.549644	-0.335094	0.448806	0.211906	1.16301	1.03701	2.17201	4.91501	0.323806	0.142006	0.020106	3.78901	1.59801	6.03801	-0.391794
100	-0.256794	-0.525504	0.161706	0.524006	0.151706	0.277406	1.86101	0.327706	1.60501	1.20301	0.481106	0.788006	3.99901	1.74901	1.55501	-0.182894	-0.377994	-0.082994	-0.161794	0.511006	-0.124394	0.597006	0.652006	0.644006	2.65401	3.32801	3.28901	0.324306	0.591006	0.461406	0.901006	0.793006	1.60001	-0.523284	-0.272194	-0.352394	1.15701	0.433606	0.841006	1.87401	4.03301	4.70601	0.693006	-0.223794	0.052506	2.64301	2.18501	7.64001	-0.076894
105	-0.482054	-0.238894	-0.003194	0.647006	0.640006	1.02301	2.33401	1.24601	1.63701	2.09801	0.635006	0.661006	4.53701	2.02401	2.68701	-0.405064	-0.307094	-0.384994	-0.075094	0.663006	0.130706	0.451006	0.293106	0.498006	3.61701	2.62201	2.16501	-0.202494	0.991006	0.614006	1.65701	1.05501	2.74201	-0.564094	-0.320894	-0.338994	0.751006	0.246706	0.834006	2.37801	3.75501	6.04201	-0.150094	-0.460794	0.137506	3.34201	2.67501	6.42701	0.150306
110	-0.429834	-0.382794	0.203906	1.09001	0.585006	1.33401	2.50201	1.67001	2.10401	3.01701	1.05001	0.808006	5.53901	3.10301	3.19201	-0.353694	-0.184894	-0.314894	-0.036094	0.724006	1.03601	1.45101	1.23401	0.732006	3.89501	3.01301	2.05801	0.391906	0.903006	-0.223094	2.85601	1.36901	2.34201	-0.534094	-0.406254	-0.458644	1.34201	0.351906	1.51101	1.59301	4.75101	6.64801	0.464706	0.030406	0.00440599	5.79001	3.43901	7.80501	-0.039494
115	0.060206	-0.470184	0.076306	0.812006	0.698006	1.20701	3.22201	1.10601	3.36401	2.77401	0.834006	0.871006	5.34501	2.22001	3.28201	-0.068794	-0.246094	-0.431514	-0.163294	0.692006	0.024006	1.44801	1.87501	1.44801	4.84101	3.75301	2.61801	0.246506	1.26901	0.249506	3.14001	2.40001	3.95801	-0.467034	-0.374194	-0.398094	2.35901	0.912006	1.12201	3.04201	6.22801	7.74001	0.641006	-0.455454	0.740006	6.56701	3.45901	12.087	-0.189994
120	-0.080294	-0.450984	0.430406	1.17701	0.692006	2.21001	3.87501	1.26601	2.57901	3.11501	0.976006	1.31101	7.50501	3.70101	3.73101	-0.030594	-0.288394	-0.046794	0.270706	1.11701	0.135506	2.29001	1.52701	2.21601	6.44901	4.10701	4.02401	0.242106	1.78001	1.55501	2.32201	2.10901	4.70701	-0.608194	-0.348994	-0.532404	1.12601	0.906006	2.08301	3.17901	5.87001	9.59701	0.488706	0.292106	1.37101	5.84001	4.30501	13.237	0.093606
125	-0.001494	-0.460754	0.347306	2.08201	1.43801	2.33401	4.11601	2.33701	3.71801	4.03801	1.83101	2.32001	7.05301	2.32101	5.73101	-0.260894	0.286406	-0.046394	0.316206	1.15501	0.703006	2.13201	1.89001	1.42501	6.51801	4.94901	4.42001	0.375306	1.09001	1.23701	3.15001	3.23501	5.23301	-0.485974	-0.379494	-0.487864	2.24901	0.261306	2.11801	4.19001	9.49701	11.677	0.571006	-0.002894	1.29501	8.72601	5.05701	15.037	0.454106
130	-0.252894	-0.265494	0.258206	1.51501	1.92601	2.19901	4.41101	2.28801	3.88901	5.37001	1.82001	2.30201	9.31601	3.63201	5.89601	0.044306	-0.293894	-0.160694	0.728006	1.35201	1.26001	2.73001	2.47901	1.76001	5.60401	6.38901	4.51701	0.561006	0.646006	2.68701	3.44201	3.39201	6.50901	-0.297794	-0.501961	-0.276694	2.67201	0.978006	1.98501	3.20201	8.21801	10.477	0.796006	0.585006	0.745006	9.58701	5.92601	17.497	0.251506
135	-0.469814	-0.090294	0.609006	2.28901	1.07101	2.17001	5.78601	3.30801	5.83301	5.82201	1.77001	2.37501	8.88601	4.91001	8.32001	0.321906	-0.267994	0.480206	0.906006	1.57401	0.955006	3.01101	2.72301	2.33001	7.20901	7.10901	5.19901	1.09901	1.48901	2.13801	3.53601	3.85801	6.75201	-0.539644	-0.455694	-0.335194	3.25501	1.32301	1.73001	5.04701	8.90001	12.497	1.78901	-0.036994	1.29401	9.87701	5.92901	16.617	0.271406
140	-0.326694	-0.241094	0.231806	2.27901	2.22401	3.49201	6.08901	3.11001	5.42101	6.19601	2.54401	3.83201	11.847	5.05601	8.33101	0.062006	0.615006	0.153806	0.788006	2.89701	0.883006	3.61401	2.53701	3.19301	8.83401	7.70901	5.38601	0.596006	1.70601	3.55601	4.76001	4.27901	6.79401	-0.418234	-0.275394	-0.502731	2.09901	1.64501	2.31001	3.98201	12.167	14.557	0.826006	0.124506	1.33201	11.897	7.94301	17.477	0.808006
145	-0.277494	-0.417474	0.582006	2.75201	2.89501	3.88901	6.85401	3.23401	7.79101	7.28401	3.31801	4.16301	13.627	7.49401	8.13601	0.112606	0.667006	-0.079994	0.762006	1.81201	1.29801	2.35801	3.63701	4.15401	7.26001	7.33601	6.22601	0.998006	2.33101	5.15301	6.14701	4.11001	8.11601	-0.545404	-0.426524	-0.259694	2.95401	1.60701	2.08601	5.27501	12.197	15.757	0.861006	0.113106	1.53201	13.167	7.15601	24.147	0.579006
150	-0.307794	-0.114294	0.405006	3.38101	1.68301	3.54001	7.27601	4.60801	8.14101	7.66701	3.19701	3.32901	13.397	8.42401	10.907	0.165706	0.797006	0.114006	0.603006	2.28501	1.75601	3.61601	4.14801	4.61601	8.66101	8.21801	7.18501	1.30401	2.16001	5.06801	5.37501	4.73901	9.65701	-0.333894	-0.266194	-0.301494	4.18101	2.33101	3.28701	6.59001	13.377	17.787	0.759006	0.494506	1.87701	14.057	8.48301	25.677	1.19001
155	-0.002994	-0.340094	1.10101	4.49101	2.95101	5.02501	8.27201	5.13401	8.33001	10.057	4.54801	4.04801	16.757	7.29401	11.917	0.337006	0.585006	0.320906	0.711006	2.18801	1.17801	4.81901	4.28801	4.77801	10.767	11.197	7.37001	1.09501	1.98201	4.90101	6.04701	5.58201	9.88701	-0.471504	-0.463614	-0.502391	2.45401	2.04901	4.65601	7.56901	14.597	22.117	0.909006	-0.087794	1.92801	15.927	12.817	28.237	0.950006
160	0.207706	0.050806	1.22701	5.44801	3.39201	6.00101	8.35401	4.95501	9.87701	11.057	5.63001	3.29801	20.087	9.50701	13.967	0.643006	0.270606	0.993006	0.398606	1.73701	2.97401	4.58901	5.35601	5.36301	10.737	10.007	7.28301	1.00901	2.65501	4.98501	8.06201	6.92501	10.627	-0.392294	-0.511009	-0.207894	5.12701	2.09401	3.99401	5.99701	17.097	22.187	1.60801	0.189606	1.38101	19.667	10.237	28.657	0.851006
165	-0.179394	-0.156494	1.74401	5.97901	4.31801	5.42601	11.737	6.75601	10.777	11.237	5.66901	4.93501	17.547	10.047	14.297	1.42401	0.841006	0.644006	1.26601	2.96201	1.85601	4.90001	6.75701	6.65101	12.907	11.157	5.87001	2.04801	3.21401	5.72501	8.98001	6.49901	9.32101	-0.404034	-0.214194	-0.276094	3.85701	2.60001	4.73101	9.98701	16.957	21.397	1.40301	0.895006	2.58001	19.957	12.767	30.827	2.21201
170	0.183606	0.047806	1.66801	5.80401	4.62701	7.26801	11.527	5.33701	10.377	12.097	6.11801	5.67501	20.867	11.487	13.867	0.319906	0.582006	0.353406	1.49501	3.29201	2.83201	6.06501	7.95501	7.80901	14.657	12.587	8.02801	2.64301	2.98901	6.03201	8.11501	7.04601	15.917	-0.406994	-0.459504	-0.359494	4.95301	2.99501	5.05701	10.127	17.857	28.747	1.76201	0.446106	2.92401	21.807	14.747	36.957	1.81101
175	0.216806	0.071806	2.15701	5.62401	5.90201	6.97601	13.047	6.44601	12.377	14.577	7.40401	6.47201	24.107	10.507	17.417	0.924006	1.16001	0.798006	1.44601	4.34801	3.71001	7.22001	6.93001	9.13701	11.697	13.227	9.32701	1.36101	3.22301	6.04901	7.04001	9.08501	14.757	-0.457614	-0.440174	-0.466524	5.30601	3.32801	5.35701	10.187	19.587	27.877	2.00301	0.806006	2.23501	24.907	15.607	36.987	1.83701
180	0.573006	0.253306	1.35901	6.39801	6.03401	8.82201	14.967	6.84401	12.867	14.617	7.80601	7.05401	23.877	15.987	21.747	1.23401	1.64801	0.829006	0.911006	4.78001	2.55101	8.59101	7.37501	8.65001	15.097	13.137	9.38701	2.57001	4.11901	7.29001	9.46101	11.207	16.347	-0.451954	-0.604294	-0.341094	6.85601	4.44501	6.35301	11.557	21.887	30.797	0.857006	0.509006	2.30901	23.447	19.247	38.497	2.14001
185	5.988e-06	0.041606	2.11601	8.08001	5.85301	11.437	15.357	9.98701	14.727	18.087	8.70201	10.447	28.097	17.987	20.427	1.76301	0.984006	1.38401	1.58601	3.01301	3.30501	7.28001	9.26601	9.77701	15.617	12.097	9.82701	2.83201	4.79901	6.31601	9.91701	11.277	16.487	-0.270194	-0.490914	-0.367594	5.56601	3.30901	5.58001	12.057	24.057	34.047	1.38701	0.419806	3.57601	29.987	19.347	46.747	2.27001
190	0.335806	-0.084994	2.79001	6.98601	6.85701	10.327	16.587	8.42301	16.177	16.947	7.41901	10.357	26.997	15.557	23.467	2.11601	1.29301	1.01601	2.71101	5.88601	4.11901	8.17201	10.497	10.557	13.887	12.447	12.187	2.74701	4.31301	7.41801	11.177	11.087	19.347	-0.307694	-0.383294	-0.353894	6.27801	3.74801	6.74201	13.157	26.427	33.847	2.05601	1.15601	3.64101	31.087	19.957	43.407	3.46101
195	0.102806	-0.109894	1.87901	7.09601	7.82101	11.157	17.187	8.98401	16.657	19.477	9.01301	11.297	30.757	18.657	22.977	1.68101	1.62801	1.84901	1.61301	4.75201	3.85401	9.90701	9.22801	10.677	17.357	16.747	11.567	3.19001	5.41101	7.44401	13.087	12.147	22.227	-0.463104	-0.467284	-0.400194	6.35501	5.37501	7.51701	17.977	27.687	37.117	2.59901	0.892006	3.66001	32.707	21.497	44.097	2.52801
200	0.021206	-0.497615	3.02101	9.75701	9.94701	12.297	17.727	11.657	18.957	22.087	9.32501	12.077	35.667	20.897	26.767	1.42301	1.69201	1.59401	1.72801	6.88101	3.43601	10.457	12.357	9.80701	16.457	16.407	12.717	1.81301	7.81401	8.90001	13.187	15.827	21.457	-0.278394	-0.49455	-0.480174	8.22201	4.96901	7.82901	15.917	34.117	37.527	2.26101	0.132606	3.60301	36.067	21.867	51.277	4.10701
205	0.361606	0.151106	2.30701	10.097	9.17101	12.807	18.777	10.967	20.187	24.197	11.387	14.947	35.027	22.657	28.117	2.26201	1.09701	1.45101	2.50301	6.92501	4.75701	12.817	13.287	12.747	20.347	18.277	13.417	2.55201	6.20101	9.87701	12.437	12.097	21.007	-0.466514	-0.421764	-0.494387	8.36601	4.85001	7.85801	17.087	35.637	41.517	1.73101	1.45401	4.36601	36.747	23.867	55.547	3.31801
210	0.927006	0.226806	3.65101	11.157	10.047	14.087	20.977	10.807	19.047	24.687	11.137	13.477	36.387	20.887	31.107	2.68201	1.88401	1.77801	2.58401	6.25301	4.03701	10.487	13.917	13.687	23.117	18.547	14.947	3.33701	4.68101	10.587	12.897	16.407	21.227	-0.431594	-0.643794	-0.138794	7.17501	5.59401	9.11201	20.577	34.247	45.847	2.76601	1.31201	4.26201	38.187	28.217	56.367	3.80901
215	0.645006	0.439706	2.48801	11.767	11.667	15.177	23.337	12.967	24.807	22.377	13.377	16.597	38.987	26.677	33.677	2.35401	1.29401	2.50301	3.87101	7.64101	4.58501	12.127	16.247	15.937	24.947	18.837	14.917	4.03301	7.20401	9.69701	16.847	17.777	25.127	-0.305294	-0.478684	-0.526374	8.93501	4.73401	8.10301	19.897	38.227	45.587	2.62301	1.23801	4.45101	40.557	30.247	56.107	3.44801
220	-0.051694	0.672006	2.82101	12.237	12.467	15.637	23.087	14.767	24.457	28.277	14.037	14.687	42.257	27.067	34.757	2.65201	1.76501	1.62201	2.53001	6.71401	5.44401	14.367	17.017	17.447	21.447	21.727	16.867	3.29901	6.65801	11.237	16.107	20.437	28.407	-0.475964	-0.378494	-0.278394	8.59901	5.91801	9.02701	20.567	40.837	48.477	2.45701	1.52101	5.26901	46.627	30.927	62.247	4.48101
225	1.63601	0.465606	2.67501	13.757	11.807	17.697	24.907	17.747	22.197	27.097	14.637	16.937	42.667	27.367	39.247	2.88601	2.28601	1.87001	3.59901	9.10101	5.12901	17.247	17.967	18.987	27.537	22.247	17.797	4.20701	7.19201	11.177	17.807	17.507	25.287	-0.481164	-0.334694	-0.492834	8.11201	5.93101	9.68701	23.877	42.647	53.137	2.16001	2.36901	4.33401	45.317	31.297	64.517	4.43801
230	1.56601	0.793006	3.84101	13.567	11.857	19.297	26.637	16.557	24.437	28.337	15.867	18.347	48.827	28.857	38.667	2.81601	3.15601	3.13401	4.70901	8.10401	4.83101	15.597	17.487	17.607	25.547	23.287	16.807	4.06401	7.73401	12.157	16.247	17.047	30.077	-0.307394	-0.516234	-0.264794	10.017	6.46401	11.397	26.817	39.427	54.357	3.81801	1.70901	5.38801	48.567	32.317	65.697	5.02201
235	0.582006	0.670006	4.77301	14.077	13.727	20.417	28.107	17.837	27.367	31.857	17.067	19.257	47.257	34.787	41.097	3.92301	3.05901	1.97501	4.69801	8.10101	5.54801	17.237	18.277	20.877	26.537	22.327	21.257	5.25901	8.35101	11.847	20.157	20.387	35.117	-0.729694	-0.530544	-0.006194	8.08001	6.65601	9.94701	28.407	50.087	55.917	2.83601	2.22601	6.20701	50.547	34.377	70.467	4.54301
240	1.44901	0.988006	3.31301	17.007	17.367	22.617	29.467	15.937	26.467	30.787	19.017	21.447	53.177	34.627	44.587	3.68301	2.13001	2.13101	4.01501	8.20301	6.92301	18.407	21.897	22.557	26.687	25.127	18.617	4.50501	7.20901	14.317	21.057	19.267	31.937	-0.193294	-0.415344	-0.593884	9.93701	6.96201	10.257	27.147	48.387	61.577	3.42001	1.63901	5.79701	54.747	37.227	76.197	4.95901
245	1.05101	0.880006	4.70201	17.667	17.137	22.947	34.047	18.057	28.297	34.637	19.427	22.677	55.197	36.157	44.087	3.76901	3.14601	3.29301	4.56801	9.64701	8.32501	20.397	23.757	23.437	28.657	26.837	17.567	4.39801	8.14501	13.357	20.497	19.287	33.527	-0.197494	-0.352794	-0.262094	10.237	8.93801	12.707	30.197	52.607	65.727	3.93001	1.54801	5.66001	54.427	41.307	73.737	5.26301
250	0.327006	1.20701	5.27401	16.797	17.887	23.337	30.667	21.187	32.087	38.267	20.927	25.257	54.757	37.727	49.377	3.91901	3.02701	3.61501	5.29501	9.80701	6.84301	19.377	22.847	25.547	30.827	25.737	19.097	5.11801	8.43001	13.597	23.287	22.997	32.857	-0.377494	-0.476514	-0.482004	12.297	7.65601	12.877	34.017	53.227	64.027	3.23901	1.70301	7.13801	62.697	45.507	83.437	5.44001
255	1.44301	0.742006	3.68801	21.717	19.117	23.847	32.097	22.977	30.607	36.547	21.647	23.147	60.237	36.817	51.407	5.49701	3.17501	4.18801	5.58101	10.827	6.35101	21.427	26.457	26.897	29.607	29.937	23.287	5.49001	9.55701	13.877	25.587	22.577	39.107	-0.366894	-0.447424	-0.325894	11.517	7.39901	13.777	36.987	59.797	70.357	3.91301	1.71701	5.23301	65.757	47.347	85.887	7.72201
260	1.24701	1.21201	5.26601	21.367	19.517	24.927	32.297	21.787	33.697	39.787	22.157	23.397	58.267	42.527	57.287	3.53301	3.47001	3.93501	5.09901	10.847	8.08701	21.437	25.947	28.477	32.627	28.337	22.867	6.50701	11.197	14.057	24.717	26.627	36.537	-0.485234	-0.281994	-0.396294	13.707	7.65301	13.247	40.517	64.107	69.837	3.64101	2.60301	6.63501	62.097	45.327	87.707	5.73801
265	1.22401	1.61501	5.98901	20.857	21.127	28.177	30.617	24.697	30.757	44.287	23.927	24.867	68.267	43.047	57.247	5.80601	4.63801	5.04001	6.11001	11.467	7.02801	24.437	29.007	29.337	33.127	29.627	24.927	6.62501	9.85701	16.947	27.157	28.947	38.287	-0.263194	-0.451904	-0.404964	9.75701	8.44901	14.487	37.927	61.267	75.257	5.11401	2.50301	6.91601	69.907	46.877	89.747	7.72401
270	2.17801	1.10901	4.25801	22.147	22.997	30.617	35.397	19.777	34.507	41.457	27.177	30.087	67.697	44.497	57.347	4.47801	5.36901	5.39501	6.39401	11.117	8.76001	28.537	30.447	30.647	40.437	31.687	23.587	6.65701	10.567	15.907	27.277	28.677	40.657	-0.538074	-0.522944	-0.538324	14.987	10.177	14.247	39.087	65.877	75.707	4.60601	2.41301	7.55901	73.457	51.437	90.647	7.44101
275	2.26601	0.638006	4.55001	22.347	25.507	33.047	35.487	23.317	32.927	42.157	25.157	30.127	66.497	47.987	61.587	6.23101	5.59501	5.17301	7.47701	11.707	8.63201	24.917	28.957	33.117	38.677	35.187	26.767	5.91201	12.177	17.967	24.297	28.477	41.917	-0.443214	-0.235994	-0.476254	14.547	11.617	16.737	44.817	73.067	80.107	4.37601	3.06601	7.83601	77.437	55.387	98.847	7.30001
280	1.69101	0.919006	5.54001	25.137	23.787	31.017	34.867	24.167	37.657	49.607	28.677	33.127	69.517	48.117	61.187	5.80201	6.29101	5.54901	7.33201	12.317	9.79701	28.497	31.587	31.697	43.487	33.977	27.907	6.97201	11.757	17.217	28.317	30.067	43.177	-0.444154	-0.473834	-0.486494	11.817	9.71701	16.457	45.437	70.927	83.417	4.75601	3.45501	8.86401	77.797	60.097	97.057	8.45101
285	1.69301	1.61901	6.89201	28.697	26.437	37.127	39.907	26.707	37.787	47.097	31.677	33.877	72.057	54.657	67.827	6.66501	5.51301	5.31401	7.80301	13.437	8.88901	32.827	36.137	32.657	42.817	34.797	25.147	8.09301	12.507	17.437	31.277	32.937	41.497	-0.640894	-0.527824	-0.469974	16.497	11.497	15.377	47.977	76.887	85.227	6.19701	1.93501	7.75501	81.217	60.497	93.757	8.46101
290	1.89801	1.89701	5.85501	28.797	26.467	34.087	42.767	26.937	40.117	47.137	31.477	35.827	77.367	51.587	70.047	5.54401	6.32901	6.01201	8.62201	12.837	10.137	31.177	36.657	38.117	39.047	34.977	27.847	8.55501	12.637	16.957	29.727	34.527	51.657	-0.456154	-0.219894	-0.435644	14.287	9.78701	13.587	50.667	81.027	88.247	3.93901	3.07701	7.15501	78.527	61.237	102.297	9.49501
295	2.82801	1.58201	4.57401	31.517	31.157	33.727	40.727	30.017	35.597	52.257	32.607	34.417	76.937	57.667	68.537	7.10401	6.67601	5.19201	9.13401	14.157	11.377	30.107	38.357	38.467	42.147	35.637	28.697	8.32701	12.077	18.447	33.437	35.517	50.127	-0.456404	-0.445504	-0.432434	13.527	11.327	16.567	57.917	81.897	93.297	5.30801	2.79601	8.11401	87.467	63.597	109.197	10.927
300	1.09101	1.95201	5.39601	33.907	35.397	38.547	41.317	31.097	42.487	55.397	32.257	35.047	87.617	63.847	73.927	7.50601	7.21901	5.88001	8.63301	15.237	11.487	32.677	39.617	40.427	44.487	40.097	27.887	8.00101	14.197	19.567	35.777	37.267	52.297	-0.383494	-0.376694	-0.296894	12.947	10.587	16.897	50.167	85.337	95.747	5.86901	5.37001	9.99701	87.837	66.307	108.697	10.457
305	2.69801	2.08001	6.28401	30.447	34.497	40.757	45.557	28.057	41.887	58.147	34.947	39.497	83.457	59.287	75.937	7.49901	5.36801	7.48801	8.54901	15.917	12.367	35.137	41.397	38.707	44.347	40.427	29.217	10.017	14.057	20.837	34.777	39.397	53.147	-0.263694	-0.427564	-0.50043	12.597	12.577	19.917	51.007	88.327	100.897	5.27201	3.87001	9.00201	93.887	73.407	109.097	7.54401
310	2.31501	2.63301	6.22401	33.887	34.417	41.347	44.697	34.897	44.027	53.637	35.137	39.787	83.977	61.227	77.707	7.78301	7.13901	6.79701	9.13601	15.597	11.657	37.157	39.087	45.877	44.587	39.667	31.327	9.34301	14.897	20.197	38.837	38.597	55.527	-0.367894	-0.342394	-0.529824	15.917	11.797	19.767	61.437	90.787	99.497	5.43601	3.71201	9.06101	94.757	75.177	107.397	10.187
315	2.92401	1.89001	6.39101	36.417	36.977	43.927	48.187	33.677	40.957	60.517	37.697	43.377	89.597	65.377	83.657	9.00301	9.11701	7.36501	9.76701	17.317	12.397	40.317	43.527	45.357	46.547	39.917	31.297	10.527	15.707	20.037	37.107	41.627	55.557	-0.471914	-0.423674	-0.251094	18.427	12.297	20.347	57.507	97.207	106.197	7.21301	2.95801	11.747	102.797	79.837	118.997	11.467
320	1.88701	2.19601	7.26601	36.487	38.147	41.867	46.267	34.427	47.887	62.067	41.557	44.707	90.297	65.437	85.727	10.217	9.08301	7.01601	10.707	17.097	13.817	38.707	41.707	47.067	43.717	40.287	32.127	11.427	16.977	21.297	39.117	44.787	53.267	-0.357794	-0.412384	-0.253494	16.437	12.817	18.107	63.507	97.787	106.697	5.94401	4.28301	10.027	101.897	80.237	121.297	9.76701
325	2.67201	1.55301	7.40001	41.317	39.097	48.337	50.697	34.407	45.987	59.877	43.927	47.927	89.617	71.807	82.537	8.35701	8.56801	7.70901	9.10301	18.587	14.127	37.577	47.087	48.947	45.197	44.027	30.707	10.577	17.497	24.167	42.837	39.117	60.627	-0.384694	-0.208294	-0.372394	15.657	13.497	19.197	68.437	104.697	115.897	5.42201	3.78101	10.027	102.197	83.827	113.797	11.387
330	1.99801	1.65601	7.31901	41.167	39.567	48.737	50.007	37.167	47.287	63.047	40.267	48.647	94.267	72.477	88.597	9.82701	9.04301	8.39801	9.70701	19.817	14.797	44.627	50.947	51.797	56.557	41.347	34.897	10.487	17.537	21.617	41.677	44.107	59.617	-0.482114	-0.404014	-0.411224	18.047	13.097	20.487	69.567	101.797	112.197	5.93201	4.27001	11.517	104.397	80.967	124.197	11.047
335	2.87401	2.51701	8.37201	39.637	39.157	49.367	52.407	35.297	49.667	63.257	44.997	47.337	93.757	77.277	86.847	10.897	8.93601	8.55501	11.107	20.417	15.727	41.487	47.757	52.457	48.467	43.927	37.197	12.307	19.547	22.917	43.777	45.537	61.917	-0.484704	-0.471554	-0.376894	18.437	13.697	22.547	69.147	100.697	113.797	5.07801	4.36101	10.397	108.697	89.917	123.697	11.857
340	2.92001	2.43301	10.087	43.747	42.057	49.457	50.037	38.557	51.987	69.347	44.217	48.267	96.067	80.257	93.707	10.307	10.547	8.51901	10.277	20.297	13.587	47.377	52.647	53.217	46.577	47.077	34.137	12.517	19.337	24.587	42.717	48.827	60.937	-0.538864	-0.463104	-0.347894	18.567	13.957	21.127	72.647	109.897	117.497	6.38701	5.16701	11.617	114.897	92.357	128.297	13.897
345	3.00101	2.31001	8.91601	47.047	40.157	52.177	51.677	38.737	54.557	71.987	54.997	54.497	101.897	80.907	97.407	10.967	10.507	10.377	12.917	19.877	17.127	46.577	54.097	53.757	47.217	47.587	35.057	11.737	19.977	25.877	50.387	48.617	64.687	-0.352194	-0.259194	-0.154794	17.667	16.327	19.107	74.427	110.297	124.597	6.83501	4.37401	11.747	109.997	89.147	132.697	13.517
350	4.10601	1.95001	7.48401	45.297	44.967	61.417	53.067	40.057	54.497	76.567	50.577	52.817	104.497	80.487	101.597	10.297	10.007	8.66901	12.017	19.107	15.997	49.217	56.997	54.987	51.607	49.787	35.587	11.557	20.567	24.437	50.147	47.927	66.077	-0.417414	-0.432174	-0.420914	18.277	14.437	22.677	78.697	117.197	121.697	7.32701	4.15501	13.587	118.097	94.417	131.897	12.647
355	3.69901	3.14801	8.79801	48.707	50.777	57.357	56.787	37.847	55.167	70.747	53.427	55.877	108.397	88.457	102.397	12.327	10.487	8.96001	11.757	19.917	19.297	51.097	56.087	60.677	51.687	52.517	38.617	12.547	21.147	25.387	52.677	53.057	66.047	-0.411354	-0.390094	-0.318394	20.907	18.557	23.037	78.777	113.097	120.697	6.97501	5.42101	10.727	120.097	97.887	134.397	14.317
360	2.83301	2.95501	10.247	45.807	49.657	61.017	56.287	40.617	57.647	75.307	53.097	56.227	106.297	83.947	104.797	11.927	10.597	11.117	13.507	19.317	19.247	52.697	56.787	58.337	52.597	52.937	38.567	11.797	20.777	23.697	54.487	53.547	76.877	-0.409524	-0.432844	-0.499302	20.347	15.137	22.757	79.527	122.097	126.197	6.29901	5.76101	13.927	125.797	104.397	139.397	15.157
365	3.39601	3.60701	10.107	54.077	51.917	59.137	58.387	43.627	54.347	78.567	56.037	59.507	114.497	89.757	122.397	10.917	11.427	9.61701	13.567	22.047	15.857	55.337	58.467	66.657	49.597	49.607	37.967	14.777	21.727	28.477	53.987	52.657	67.447	-0.360794	-0.449784	-0.495707	20.487	17.097	23.447	85.067	132.697	131.297	6.75801	5.53701	10.327	120.497	105.297	135.097	15.567
370	2.57201	3.26701	8.28601	48.767	52.057	64.187	58.837	47.167	63.237	80.057	58.807	61.267	116.497	93.407	125.097	13.127	10.797	12.127	15.117	21.677	18.407	58.027	59.407	68.367	52.237	51.207	39.277	14.437	22.987	24.097	56.907	51.657	73.577	-0.437594	-0.401594	-0.571414	20.677	18.357	24.297	86.147	116.797	129.197	7.22001	5.38201	13.197	128.497	105.097	140.397	14.337
375	4.01101	3.08001	11.257	53.077	52.517	61.327	58.367	45.497	58.877	80.417	60.687	61.987	117.297	88.707	130.197	11.787	13.097	13.047	12.767	22.797	19.347	61.257	63.777	64.777	58.647	56.877	42.267	14.697	21.537	27.627	51.657	55.397	74.157	-0.386294	-0.476044	-0.502971	25.997	18.177	24.407	91.047	128.397	132.897	9.41901	5.80001	15.297	129.897	108.597	142.397	15.497
380	4.67701	4.02301	8.11001	57.207	56.727	65.237	63.317	47.087	59.837	88.567	63.817	62.757	125.797	94.597	127.197	14.657	12.697	10.957	13.907	22.197	21.257	59.067	67.737	69.897	54.387	58.517	42.957	17.617	21.817	28.447	54.417	60.137	77.047	-0.4955	-0.392794	-0.497601	23.007	17.607	25.357	95.627	130.697	136.297	8.41201	5.14401	14.987	129.097	117.397	145.997	15.557
385	3.19801	3.03801	9.33201	57.267	60.587	68.257	63.677	49.407	60.667	78.067	62.817	68.587	121.397	100.497	126.397	15.107	12.977	10.537	14.717	26.267	19.207	64.727	66.737	67.707	58.487	58.267	43.177	16.517	21.677	30.207	57.287	63.177	78.317	-0.469244	-0.224794	-0.425894	21.127	18.917	24.777	99.057	129.697	146.597	8.30101	6.51501	14.487	131.797	115.397	145.497	15.227
390	4.46001	3.57701	10.837	58.817	57.827	72.087	64.847	54.657	64.057	86.427	65.537	69.797	127.997	102.397	131.497	12.327	13.727	12.517	13.617	24.417	19.847	62.447	67.397	71.637	55.837	58.847	45.017	16.287	24.837	27.077	57.677	58.527	79.147	-0.026394	-0.293494	-0.255894	22.887	18.427	28.027	94.307	133.997	139.897	7.70201	6.03701	14.157	140.397	118.797	149.697	15.237
395	3.93401	4.71401	11.137	61.227	63.867	72.007	67.077	54.357	65.197	88.787	63.887	71.587	134.597	108.097	132.897	14.757	14.897	13.107	16.697	26.967	20.977	63.057	67.237	76.317	57.507	59.837	48.047	14.307	23.357	30.827	64.847	61.767	82.167	-0.174694	-0.098194	-0.480434	23.257	19.987	27.687	100.797	141.497	143.397	6.77001	7.02001	13.277	145.697	116.997	156.297	17.607
400	4.55801	4.90801	11.667	62.367	63.347	70.377	65.877	57.077	66.827	91.647	68.657	69.987	134.497	109.297	130.197	15.197	14.497	13.597	14.497	25.357	24.247	68.997	73.617	70.737	57.637	57.317	46.957	15.487	26.547	34.087	59.127	58.167	85.307	-0.458364	-0.372594	-0.295094	24.437	18.347	24.357	102.297	144.097	146.397	6.18901	5.33301	12.237	141.697	122.297	147.697	14.297
405	4.57401	4.90201	12.257	64.007	65.887	70.487	64.897	54.607	67.747	93.447	72.557	73.987	135.897	111.597	129.997	17.207	16.327	14.647	16.747	26.267	20.837	71.667	75.727	79.607	58.637	63.357	49.707	17.227	26.817	28.387	63.287	67.677	83.947	-0.347794	-0.482124	-0.286894	21.987	20.297	28.187	107.397	139.697	151.897	9.25601	7.74801	16.527	146.197	122.797	152.297	15.517
410	5.10601	3.68601	12.307	69.777	66.717	74.567	68.187	53.367	71.667	93.667	72.457	81.427	137.497	113.297	127.697	15.657	13.597	12.947	17.067	25.757	23.987	74.207	79.997	78.087	60.767	61.607	48.257	16.617	26.667	28.547	64.507	69.887	81.857	-0.402194	-0.309094	-0.316694	24.317	21.137	30.267	109.697	148.597	148.397	9.24501	6.13001	14.307	150.897	129.697	161.397	18.057
415	4.24201	3.94301	11.977	64.047	64.447	80.137	73.477	57.737	69.917	99.017	77.297	81.437	136.197	120.597	139.297	15.317	16.257	14.287	16.717	27.897	21.507	72.847	73.377	85.097	60.517	59.887	47.847	17.557	25.017	30.177	69.087	71.277	90.757	-0.326794	-0.240194	-0.367094	24.307	22.837	27.247	113.497	148.697	150.097	9.90701	6.15301	13.357	149.397	125.397	163.997	18.327
420	4.08801	4.16901	13.117	69.327	69.157	79.437	68.437	60.027	69.087	102.097	76.627	83.297	141.497	118.997	141.497	19.847	16.787	16.047	15.537	28.827	27.257	75.057	77.167	80.487	62.407	67.907	50.007	19.067	26.087	30.697	74.227	69.507	87.407	-0.384394	-0.355894	-0.349794	25.107	23.167	30.997	115.997	152.597	154.497	9.04701	6.86501	12.207	152.097	137.297	150.197	17.657
425	4.76601	5.04501	12.767	72.657	70.137	83.797	73.777	62.547	70.117	98.277	77.597	87.157	141.297	119.897	145.997	19.137	15.967	15.017	15.237	29.777	21.777	70.957	83.017	83.687	63.857	68.247	50.407	17.727	24.567	32.967	74.117	75.757	90.527	-0.305894	-0.450924	-0.363294	22.657	22.487	31.047	114.497	152.197	153.497	9.96701	8.55801	15.547	155.397	132.697	159.697	17.897
430	5.24401	5.04901	10.007	71.397	71.907	86.697	69.927	58.517	69.127	98.427	80.057	85.297	146.997	119.497	147.697	17.477	15.977	15.477	18.187	27.977	25.597	78.267	83.277	85.757	62.177	64.467	54.447	17.447	26.417	30.197	71.657	71.767	93.137	-0.522174	-0.468774	-0.515994	27.187	22.877	29.047	114.897	151.997	160.897	9.92701	8.25501	15.027	156.897	136.597	157.997	18.677
435	7.41501	4.73101	11.897	76.327	74.247	87.007	75.127	60.647	70.397	106.197	88.327	89.097	153.697	127.497	144.097	18.827	17.547	17.777	16.847	30.417	23.437	79.077	83.277	84.137	68.617	70.217	56.107	20.077	25.847	33.537	74.667	77.267	93.647	-0.571764	-0.458644	-0.344494	26.237	21.807	30.797	119.797	162.497	153.297	8.78301	7.40401	13.537	157.097	143.797	166.997	19.117
440	5.69601	5.70801	12.997	76.187	80.817	89.547	76.697	63.717	72.687	101.397	85.007	88.957	151.397	129.497	153.697	18.737	17.517	15.577	18.977	29.487	25.267	74.717	86.637	89.377	66.797	67.667	58.997	19.927	26.227	32.687	74.117	78.387	98.047	-0.364994	-0.540154	-0.446334	29.017	23.777	29.097	125.097	157.697	160.997	8.93801	8.02301	16.187	157.697	140.697	162.797	21.157
445	5.77501	5.64401	12.007	73.627	81.527	92.267	75.077	63.207	72.237	103.897	85.637	92.807	161.097	128.597	160.197	20.107	18.717	18.007	18.797	27.567	22.927	80.777	85.677	92.117	66.737	71.727	55.307	18.387	25.827	32.857	73.207	81.267	92.817	-0.490254	-0.479934	-0.462224	27.917	22.757	32.787	123.797	155.997	167.697	9.83701	8.41801	18.117	163.297	143.597	169.197	19.447
450	6.44001	5.70601	13.167	85.957	83.697	90.917	76.817	65.947	75.567	111.897	89.757	92.407	157.397	136.397	158.497	23.067	18.217	18.067	21.227	31.757	29.227	79.957	91.607	95.027	62.757	68.317	55.367	20.057	26.127	35.057	70.907	78.007	99.017	-0.347494	-0.358494	-0.453804	26.627	26.337	32.427	131.297	170.797	162.997	10.197	8.28201	16.637	164.497	150.697	169.997	19.387
455	5.76401	6.57801	15.047	80.837	87.497	93.767	78.867	64.267	69.347	107.497	90.717	96.257	160.497	134.897	160.297	22.107	16.797	19.577	22.147	31.947	27.977	89.407	92.767	96.757	68.897	70.757	57.787	21.717	27.997	35.447	79.477	79.717	104.697	-0.482524	-0.434844	-0.401994	26.947	24.757	31.227	126.197	167.997	172.197	9.52701	8.81701	16.117	159.797	151.797	174.097	18.467
460	5.94101	5.94001	13.137	91.077	87.207	98.967	80.797	68.027	80.997	111.097	90.147	98.987	167.397	138.597	156.897	23.187	19.147	19.327	18.577	33.677	27.297	84.867	92.577	101.297	69.637	74.477	56.407	21.687	28.057	37.027	76.177	79.227	104.697	-0.046194	-0.344994	-0.458974	25.127	27.787	34.307	132.097	179.097	168.997	11.907	10.057	17.807	166.097	152.997	166.597	20.767
465	6.14401	5.62501	14.747	84.177	88.117	97.917	81.867	72.097	82.337	111.497	96.207	100.097	168.297	143.297	164.297	22.707	21.037	18.877	20.837	33.957	30.867	90.927	90.527	98.837	72.497	68.167	62.427	20.697	29.137	35.597	87.207	84.917	103.097	-0.368894	-0.309094	-0.428824	26.967	25.047	33.787	137.297	176.097	179.397	8.98801	10.157	16.457	164.997	156.197	174.697	19.437
470	6.84001	7.15801	15.357	90.567	92.107	102.097	82.217	71.717	81.637	109.997	98.117	100.297	167.897	142.397	166.297	21.437	21.137	20.087	23.247	33.727	29.357	90.757	97.267	103.797	69.057	72.827	58.347	23.157	33.927	36.027	88.787	85.047	108.297	-0.305294	-0.193794	-0.527464	30.057	25.987	34.617	134.897	170.797	180.697	8.56501	8.60301	16.107	168.597	155.697	165.697	21.317
475	6.79401	6.30601	13.267	95.957	98.117	102.397	86.497	73.757	77.027	117.397	92.217	104.797	177.897	149.597	172.797	23.457	22.777	22.247	24.837	35.147	29.467	92.477	99.697	103.497	68.597	71.037	57.947	23.077	33.227	38.857	88.267	87.797	103.997	-0.366694	-0.504764	-0.472304	30.427	26.297	37.127	135.697	176.897	180.797	11.627	7.97301	15.157	175.897	159.597	172.597	23.157
480	6.54401	7.25101	14.557	94.937	91.257	101.397	87.767	71.927	82.357	112.097	96.297	108.697	174.597	147.397	164.597	24.007	20.227	20.527	23.117	33.997	30.597	96.947	98.407	109.997	74.637	74.767	58.977	20.537	34.777	41.607	87.517	88.897	107.897	-0.431024	-0.192494	-0.480994	28.787	26.137	32.397	143.997	180.097	180.197	10.427	9.17701	14.517	173.997	160.597	177.797	22.867
485	7.28701	5.63501	15.917	94.887	93.527	106.697	85.777	71.147	86.287	117.497	98.817	107.497	174.297	153.697	172.897	24.717	22.647	22.457	24.677	36.197	30.857	95.407	100.297	105.697	70.007	73.267	59.947	22.817	31.147	36.757	89.017	87.767	105.897	-0.435444	-0.411374	-0.353194	30.797	27.387	34.077	139.297	179.797	184.097	11.757	8.96601	16.497	179.797	177.197	176.997	21.867
490	6.72701	6.35101	16.107	97.617	98.677	107.597	85.717	78.947	81.797	118.497	101.997	107.097	179.897	154.397	176.297	22.387	23.087	21.067	22.427	37.677	31.277	102.197	106.697	111.297	70.337	77.987	64.527	22.797	34.107	36.537	89.747	87.937	112.497	-0.481774	-0.474284	-0.406034	30.107	28.597	34.397	140.397	189.797	183.497	10.017	10.697	16.537	177.797	163.397	185.497	21.357
495	6.85201	7.71001	16.667	99.497	96.237	104.897	89.317	77.427	87.387	120.397	109.097	106.197	189.597	156.797	173.597	27.827	24.557	22.957	24.077	37.897	33.807	105.997	110.097	110.597	70.247	75.447	65.247	24.657	37.497	37.987	91.217	93.817	109.997	-0.337094	-0.505027	-0.346494	30.837	26.927	41.077	147.697	191.097	193.397	10.917	7.85001	15.467	188.797	169.697	179.297	24.577
500	7.28501	6.59301	18.097	98.297	96.677	113.397	88.787	79.127	83.667	122.497	100.897	110.297	185.097	163.097	181.097	25.287	23.557	23.127	23.847	37.347	29.777	103.797	105.797	115.097	72.557	73.617	64.697	25.427	31.867	38.147	90.817	92.657	110.497	-0.393594	-0.229594	-0.240194	31.047	25.667	33.627	147.497	180.397	188.597	10.247	8.74401	17.347	190.697	167.597	180.597	21.877
505	7.55401	8.63001	14.547	108.197	105.297	112.397	92.657	81.177	88.947	118.497	112.997	110.397	183.297	166.597	182.497	26.407	23.247	23.547	25.527	35.567	31.267	97.827	117.297	111.297	73.087	72.567	67.467	24.807	32.047	38.627	93.357	94.317	115.797	-0.292194	-0.144894	-0.239194	30.827	28.157	36.827	148.097	197.097	191.697	12.317	9.08001	13.717	177.497	176.297	186.797	22.227
510	7.50901	7.13301	14.537	107.197	105.097	114.497	90.497	79.537	85.147	125.097	111.497	116.297	184.297	162.797	187.397	25.607	25.487	21.247	23.287	36.477	34.307	105.797	112.497	113.497	82.827	78.807	67.907	24.397	34.037	42.447	93.367	91.757	113.097	-0.188294	-0.285894	-0.321794	32.097	28.237	38.407	151.497	191.297	191.697	10.417	9.70701	15.787	185.797	170.197	183.397	21.957
515	6.99401	6.44301	16.237	104.197	102.297	115.297	90.587	84.087	86.937	126.197	112.997	123.197	195.197	168.897	183.797	28.327	25.047	24.607	27.217	37.777	33.287	103.997	115.197	116.197	72.867	73.597	67.027	25.487	35.797	34.417	99.177	96.487	119.097	-0.380094	-0.323694	-0.485504	31.587	26.747	41.867	152.997	194.597	189.197	9.66701	10.207	15.407	192.097	179.197	184.497	26.037
520	8.22001	6.35601	16.047	107.497	111.297	114.597	91.657	82.797	89.737	130.397	115.097	118.897	196.297	168.997	177.297	26.537	25.547	26.177	26.497	40.177	37.067	108.097	121.397	122.897	74.057	79.007	72.527	26.817	36.667	41.397	100.097	96.807	121.697	-0.174694	-0.106894	-0.436304	33.357	29.207	38.347	156.397	193.397	192.397	9.34101	8.55501	15.787	186.197	176.697	191.397	20.897
525	8.29301	7.97201	19.427	104.597	107.997	117.697	94.757	82.227	85.727	133.297	119.297	118.997	198.997	174.597	191.197	27.687	24.257	24.067	27.437	39.087	36.847	111.097	122.497	121.197	75.857	78.537	67.847	26.507	34.517	40.057	103.097	101.397	120.097	-0.325794	-0.450804	-0.524604	32.237	32.847	40.807	158.497	197.497	198.097	12.057	9.49201	14.927	189.997	176.697	179.997	22.687
530	8.88901	6.88301	18.007	105.997	108.297	120.997	95.537	82.487	94.397	127.497	114.397	119.497	189.297	168.897	192.697	27.697	26.927	26.767	30.577	36.057	33.517	112.797	117.397	122.397	77.157	78.687	65.687	27.887	38.217	41.877	110.097	104.197	122.897	-0.422414	-0.265594	-0.474864	32.547	31.797	38.617	157.997	194.697	194.697	11.777	10.037	18.697	196.397	182.097	191.697	23.657
535	7.52401	9.66701	16.337	108.797	110.197	121.297	92.937	83.967	90.537	131.597	117.197	120.197	209.597	175.697	188.797	28.697	26.087	24.897	29.127	41.607	33.677	110.397	119.497	129.397	80.057	78.697	65.667	32.357	35.737	39.727	105.897	109.397	120.397	-0.296794	-0.424034	-0.157794	33.927	34.147	38.567	167.397	205.897	195.197	11.477	9.84701	16.597	197.197	174.397	191.697	24.547
540	9.84701	8.13801	16.917	112.497	116.997	120.597	92.177	84.117	94.647	139.597	124.897	126.297	204.497	184.397	199.897	26.627	24.987	27.027	28.917	39.787	33.837	114.097	119.397	120.097	75.437	82.307	68.427	28.017	38.347	43.417	107.097	102.797	120.597	-0.462514	-0.392794	-0.495229	33.427	29.577	42.757	162.497	204.297	197.997	12.887	11.607	17.847	199.097	177.897	192.097	25.857
545	8.44701	8.38401	18.057	118.797	115.597	123.297	94.377	86.107	99.497	142.097	122.797	121.697	212.997	179.497	192.197	28.617	26.867	27.637	27.717	37.007	36.207	108.597	121.197	128.397	79.767	74.937	71.077	31.147	34.177	44.807	107.797	104.797	125.697	-0.369594	-0.334094	-0.031294	36.467	29.967	39.627	165.797	197.597	200.997	10.767	10.107	17.257	203.797	190.897	188.697	24.747
550	8.63201	8.40701	18.347	121.497	119.397	124.797	104.297	84.357	93.827	146.497	124.897	135.297	204.897	186.397	194.997	29.487	28.007	25.447	27.647	41.367	36.237	118.397	122.497	131.797	78.157	79.847	70.717	30.117	34.907	43.817	107.097	112.097	123.397	-0.358594	0.046406	-0.664994	35.737	31.907	37.757	167.597	206.797	206.097	10.837	10.797	15.867	192.997	187.697	191.997	26.287
555	10.347	9.13501	18.417	125.997	121.497	135.797	99.797	96.147	94.507	144.097	133.797	134.897	210.797	188.697	205.697	30.427	30.747	28.047	30.307	44.777	39.237	126.497	130.297	129.597	78.157	79.717	72.167	31.187	38.717	41.197	109.397	113.597	122.297	-0.516924	-0.139694	-0.472604	33.747	33.317	40.247	179.297	209.797	204.597	12.187	10.687	16.397	197.697	188.097	185.897	27.187
560	8.01101	8.78501	17.317	124.097	118.497	137.397	104.097	95.847	93.427	148.197	135.597	130.897	211.997	189.897	192.697	31.337	27.867	25.717	27.187	45.177	39.287	123.497	135.997	129.097	83.207	75.637	76.627	29.657	37.917	40.887	109.297	116.697	127.897	-0.442684	-0.444674	-0.323394	35.907	29.627	41.287	174.297	199.897	198.897	13.147	11.277	16.287	197.697	191.697	185.197	23.747
565	8.91001	8.38401	19.017	119.997	126.697	126.397	103.597	85.257	94.937	141.597	137.297	133.397	215.097	199.497	210.797	32.527	32.297	28.217	31.437	41.297	37.467	123.697	130.597	128.097	80.717	84.477	72.457	28.417	37.257	42.597	109.697	113.397	129.997	-0.358494	-0.357794	-0.188994	33.857	30.417	40.437	169.197	206.397	199.197	12.037	13.047	15.227	196.497	196.297	191.397	24.657
570	8.44801	9.00501	16.667	126.797	122.397	135.697	103.397	91.277	99.697	142.997	141.597	137.897	219.697	182.497	211.497	31.487	30.157	28.997	32.077	41.697	43.247	120.197	133.297	135.797	82.517	79.727	76.147	29.247	39.637	43.287	118.097	116.397	132.397	-0.358894	-0.416004	-0.436284	36.197	33.267	39.087	173.797	212.497	208.797	11.737	9.63701	18.087	200.497	193.697	187.397	24.637
575	10.037	9.58701	15.667	134.097	128.497	134.497	101.797	92.617	99.157	142.997	137.997	142.997	226.197	194.297	206.997	32.237	31.217	30.897	31.087	42.567	38.737	122.297	138.397	136.297	85.297	81.677	68.687	33.177	40.777	48.797	115.097	109.197	131.397	-0.059494	-0.365994	-0.334094	37.627	33.587	39.867	181.397	209.297	211.797	12.867	11.637	17.167	205.197	195.497	196.697	23.527
580	10.087	9.15701	17.757	134.297	133.297	139.897	104.497	94.137	98.237	151.297	135.697	139.497	223.297	195.897	213.897	30.767	30.167	29.797	29.407	45.817	40.237	123.697	136.897	135.397	81.457	81.327	77.857	33.107	41.527	44.407	112.497	119.297	134.897	-0.265894	-0.347594	-0.447484	37.007	35.267	42.797	184.397	217.497	209.497	11.657	10.357	14.837	201.697	193.897	198.197	24.417
585	9.61701	10.227	18.337	137.597	133.297	135.997	107.197	94.087	100.097	147.197	137.897	133.897	233.397	194.097	209.697	38.117	31.727	33.957	30.957	48.327	39.897	130.797	136.997	140.997	84.147	88.087	73.977	29.597	40.517	43.287	120.197	119.597	130.797	-0.553344	-0.354494	-0.504838	38.177	35.047	42.227	187.097	216.997	209.097	12.197	12.317	17.627	210.797	196.797	200.797	25.167
590	9.71701	9.99701	22.497	135.797	135.597	143.697	111.497	95.317	95.337	150.497	137.397	144.497	217.497	204.297	214.797	33.707	33.227	35.347	32.107	44.277	45.207	132.097	140.297	138.997	86.607	82.567	78.407	32.027	38.477	43.997	113.197	123.197	132.397	-0.407964	-0.486784	-0.480444	38.727	31.897	42.557	176.297	212.397	207.197	13.137	12.057	17.997	207.997	199.897	194.497	25.487
595	9.37701	9.57701	17.517	137.897	131.897	150.997	104.097	93.917	100.897	160.997	137.297	146.197	227.597	206.297	223.597	34.557	29.927	28.677	28.167	45.617	42.307	133.297	136.097	140.097	85.977	88.117	76.977	34.037	39.467	47.957	117.597	122.197	141.497	-0.289294	-0.397794	-0.318894	36.317	35.227	42.157	177.597	217.097	206.697	13.717	10.947	14.057	209.197	203.297	204.897	24.327
600	11.007	10.487	19.177	143.197	132.897	143.297	107.797	95.717	99.597	157.097	145.297	147.597	226.097	212.097	210.897	32.997	32.067	30.327	32.587	49.607	43.047	137.797	147.797	146.297	81.477	83.667	74.997	30.077	40.617	51.577	122.397	125.897	137.597	-0.363894	-0.405844	-0.279894	37.737	36.527	45.357	190.997	214.097	207.497	13.457	10.897	14.887	204.897	208.097	203.397	26.477
605	11.927	8.92201	18.387	131.997	136.297	147.897	109.597	97.177	99.697	155.197	148.997	148.897	236.297	203.197	220.597	33.787	32.157	34.997	32.697	44.897	39.467	140.297	150.297	146.997	79.497	79.307	81.557	35.547	43.657	43.527	122.597	122.697	143.597	-0.357694	-0.436894	-0.407504	39.147	34.397	42.637	189.797	231.397	212.997	12.947	10.427	15.057	218.897	209.697	200.397	25.307
610	10.777	9.79701	19.097	145.797	144.597	146.197	106.897	93.897	103.697	161.497	144.597	142.597	225.897	208.397	227.497	34.047	33.447	30.787	32.687	47.847	42.337	136.397	143.097	145.097	86.767	85.857	76.567	32.957	42.747	45.217	127.197	127.297	137.797	-0.239494	-0.320494	-0.246994	38.577	36.147	43.347	188.997	221.297	210.497	11.977	10.757	18.057	204.497	212.097	201.397	27.557
615	10.627	10.277	21.607	137.797	142.397	148.397	106.097	98.977	104.897	164.097	152.397	147.797	232.197	216.197	225.997	36.107	36.187	34.657	34.617	49.097	40.727	139.397	146.397	145.897	86.767	85.017	85.207	32.877	42.607	44.547	122.997	124.397	140.297	-0.348794	-0.412354	-0.408404	38.977	33.797	46.187	187.897	222.097	206.497	13.037	12.677	18.527	209.297	206.497	204.597	28.147
620	10.147	9.42601	21.687	142.497	144.997	150.297	108.697	102.097	103.797	159.997	138.297	149.797	237.797	216.497	223.097	35.137	32.857	34.627	36.377	49.837	45.977	146.097	145.897	143.397	83.107	82.507	82.987	34.857	46.117	47.537	124.997	125.897	146.997	-0.322294	-0.200994	-0.341294	39.237	34.507	45.147	195.597	225.897	211.097	13.727	12.517	15.807	213.497	212.497	200.397	28.967
625	11.277	12.557	19.147	145.897	147.497	154.197	115.397	99.897	98.647	160.197	144.997	149.797	247.397	214.097	220.097	35.827	32.137	32.647	36.157	48.407	42.347	138.597	147.697	151.397	90.717	80.977	79.577	33.927	42.987	48.737	120.297	125.997	143.097	-0.095494	-0.246894	-0.433804	35.057	38.697	46.437	201.897	231.597	211.797	13.337	11.007	15.437	215.097	208.497	197.097	26.947
630	12.607	10.927	21.657	147.897	144.197	156.597	106.897	105.097	107.897	162.897	152.497	150.297	245.397	217.997	239.197	37.827	37.517	36.297	36.307	50.067	47.027	143.997	153.097	154.297	88.077	81.817	78.977	32.757	44.047	50.287	132.497	130.997	144.897	-0.453294	-0.492124	-0.505683	39.577	38.647	48.357	190.497	228.197	214.997	12.587	12.567	18.187	219.197	207.397	198.097	24.087
635	11.397	11.157	21.067	147.897	149.397	156.497	118.497	104.397	104.797	167.397	149.997	160.497	238.797	221.597	230.697	39.747	32.937	35.167	37.987	50.317	42.347	137.597	157.497	157.997	85.297	94.097	80.217	32.447	39.737	48.897	130.197	131.297	139.797	-0.147494	-0.301394	-0.412424	41.797	36.247	44.607	190.897	234.297	222.997	12.567	12.357	16.137	214.897	215.097	199.497	26.367
640	12.467	11.467	20.917	151.997	152.097	153.597	119.597	106.297	108.397	166.297	150.297	152.897	238.397	226.797	235.097	38.377	37.367	33.297	36.697	48.277	48.367	143.397	154.797	157.297	88.817	92.647	84.907	36.617	43.307	46.497	136.797	130.797	138.897	-0.291594	-0.383894	-0.389194	39.747	40.867	43.767	205.297	225.197	219.697	13.437	12.717	17.587	217.297	216.197	202.397	25.257
645	11.997	10.957	19.947	158.297	150.997	156.597	121.697	107.397	104.997	176.497	155.997	154.697	238.697	224.697	227.797	36.917	35.957	32.587	37.297	55.377	43.177	145.397	158.697	151.097	84.547	85.677	81.127	36.607	44.077	51.787	132.297	136.297	149.097	-0.225194	-0.377894	-0.445364	40.327	38.347	45.277	202.597	233.097	222.697	14.077	13.057	17.217	215.097	210.997	199.497	25.357
650	12.807	11.797	21.897	155.397	154.097	151.997	114.597	103.797	110.097	174.797	162.797	160.397	245.797	223.297	239.797	40.687	36.227	37.797	37.947	49.637	48.907	151.797	159.997	158.597	88.637	91.657	88.867	37.517	46.707	48.217	132.597	139.397	149.097	-0.447574	-0.49721	-0.189194	40.627	36.077	44.667	207.297	235.097	219.997	12.757	12.127	16.147	220.197	212.997	205.097	25.207
655	13.957	12.147	21.927	154.997	152.397	161.597	115.497	102.697	110.597	170.597	165.497	162.797	249.097	226.997	235.397	37.717	37.147	35.557	39.787	55.107	46.737	151.197	165.197	167.597	88.027	86.497	86.587	35.827	45.107	52.147	131.897	138.297	145.897	-0.286394	-0.469884	-0.396094	36.647	39.227	46.027	201.497	233.597	224.497	14.537	10.717	18.187	214.797	211.597	212.697	28.917
660	12.307	11.377	21.017	156.697	152.697	167.297	120.197	105.497	110.897	169.397	160.597	166.397	259.197	235.697	237.597	37.277	35.827	36.727	37.157	50.137	49.057	150.797	167.397	166.097	90.657	89.407	83.397	35.527	46.517	51.547	127.797	133.697	156.097	-0.242194	-0.471664	-0.509854	41.377	41.047	47.607	203.697	234.397	226.097	12.807	12.237	16.887	218.797	220.297	204.297	27.907
665	13.217	10.857	21.117	159.297	150.797	161.897	121.397	112.397	112.097	169.797	160.597	165.197	252.297	226.997	240.597	39.487	39.247	35.917	39.107	51.557	46.227	158.597	153.297	162.397	88.707	87.967	84.007	37.327	48.377	48.667	133.897	137.797	154.997	-0.514524	-0.192494	-0.407234	43.287	40.337	47.737	211.797	240.797	221.197	14.317	13.317	18.037	215.397	218.397	207.797	28.557
670	13.767	12.257	25.647	159.797	161.197	164.797	117.097	103.897	109.097	177.497	156.997	167.097	254.897	226.297	238.597	34.897	38.677	39.767	37.607	56.487	48.507	158.497	158.597	160.097	92.897	87.817	88.337	35.927	43.967	47.837	139.097	144.897	151.197	0.166406	-0.401594	-0.270194	41.867	38.287	45.657	203.597	243.597	226.797	12.787	11.787	17.147	218.497	225.897	197.797	27.477
675	12.837	12.947	21.197	152.797	166.697	166.397	115.897	112.397	110.697	177.597	159.397	167.197	254.597	235.697	247.297	37.937	41.027	38.657	38.137	51.737	43.607	160.297	167.197	157.997	90.157	88.567	89.187	38.777	47.107	53.177	145.897	141.697	158.797	-0.415174	-0.308494	-0.323394	42.367	38.917	48.287	201.497	236.597	226.597	15.727	12.887	17.477	217.597	216.397	204.597	26.707
680	11.807	13.657	21.237	157.297	156.097	164.297	124.497	111.197	111.497	178.097	170.097	169.197	254.997	238.797	246.197	40.777	39.257	36.937	41.997	52.817	47.327	146.397	162.797	168.897	93.357	88.967	81.347	38.247	47.017	49.477	138.597	138.397	157.597	-0.280294	-0.393094	-0.373694	41.267	37.857	44.967	211.397	239.597	228.297	15.357	11.957	14.627	225.997	225.497	202.297	27.407
685	13.907	13.187	23.797	163.797	161.297	168.197	124.997	109.097	113.297	176.297	170.197	171.797	254.597	234.297	244.697	42.137	41.957	38.657	40.877	52.807	48.077	158.797	161.097	165.297	91.677	90.167	85.817	38.347	48.067	48.377	148.897	139.797	159.997	-0.448294	-0.222594	-0.229494	42.267	36.557	47.227	211.897	242.197	225.297	17.327	12.317	18.047	229.597	232.197	207.597	29.997
690	14.257	12.157	25.187	165.097	158.297	166.697	120.797	106.397	104.097	178.897	163.897	170.797	259.697	239.897	247.397	40.897	40.637	39.207	37.707	55.317	51.167	161.197	167.597	170.997	86.397	87.117	90.267	37.947	50.097	55.227	137.997	148.997	160.197	-0.313394	-0.267694	-0.508379	43.067	42.487	49.317	215.297	244.297	228.797	13.487	11.997	18.607	223.597	221.197	206.797	29.687
695	12.207	13.167	24.607	163.897	160.997	172.397	115.997	108.897	105.597	177.197	180.197	174.097	256.697	237.897	248.097	45.127	41.217	40.807	41.777	55.527	50.567	163.397	171.397	167.797	91.297	90.227	86.757	38.747	47.797	53.747	143.097	148.197	163.997	-0.445824	-0.286094	-0.464984	42.047	40.247	49.327	217.597	245.097	228.997	14.897	12.087	15.797	225.897	224.097	206.197	25.737
700	14.477	12.077	27.637	168.997	170.897	172.997	120.897	112.497	108.297	185.997	170.097	174.297	255.897	237.697	257.597	43.917	41.727	43.327	41.717	58.147	47.377	157.097	172.097	177.897	90.477	92.407	84.827	39.007	50.277	53.447	143.297	148.897	159.997	-0.323194	-0.268694	-0.430094	44.067	43.207	48.837	215.497	241.197	229.197	12.967	13.747	18.437	229.197	226.597	211.997	25.277
705	14.607	13.347	20.197	165.697	166.197	177.697	125.997	108.197	112.597	187.297	170.497	171.897	259.697	242.597	253.797	45.457	40.977	40.967	39.287	57.497	48.597	164.997	175.497	176.397	90.007	88.227	88.037	42.997	50.127	54.287	145.897	150.097	161.597	-0.177894	-0.390894	-0.346394	42.247	42.827	47.777	211.197	245.797	235.597	13.617	12.677	17.797	224.197	228.497	209.397	28.837
710	13.147	13.947	24.487	172.697	168.797	174.197	121.797	106.497	107.497	183.397	178.797	177.997	265.997	248.597	257.497	42.807	42.127	39.117	41.177	53.767	53.237	165.497	173.397	173.597	92.717	95.187	89.117	41.697	46.997	53.707	154.197	153.397	160.097	-0.357794	-0.374994	-0.516144	41.767	41.707	48.757	224.097	239.497	236.397	15.827	12.227	18.977	219.697	230.497	199.697	27.737
715	13.247	13.357	22.007	171.797	167.397	180.497	124.597	110.897	116.797	190.597	177.497	178.897	268.497	244.897	259.197	43.737	38.407	42.187	42.927	55.507	52.297	163.397	175.697	170.197	94.307	91.497	85.137	41.777	50.497	53.477	148.197	148.797	161.497	-0.583824	-0.487344	-0.202894	42.817	41.347	48.437	224.697	238.097	228.797	12.837	13.127	16.777	231.397	228.697	199.897	27.087
720	14.467	14.827	26.907	176.997	166.797	176.197	120.297	117.197	109.197	185.597	181.097	171.197	258.997	250.797	254.297	42.307	43.987	41.657	41.137	57.777	52.627	169.597	184.297	176.997	93.147	90.047	89.447	41.147	49.897	58.357	159.497	155.697	162.097	-0.441844	-0.481214	-0.358494	42.777	44.517	43.977	221.197	245.197	231.297	13.177	15.177	19.497	240.497	225.897	208.397	26.827
[truncated: 5 more columns]

## Sheet: Extracted measurements
Reaction	ΔRFU	Max rate (RFU/min)	Rate lag (min)	Inflection (min)
Buffer 9 Batch 1	14.4049	0.13918	430	725
Buffer 9 Batch 1	14.6937	0.16544	620	725
Buffer 9 Batch 1	25.6045	0.343079	715	705
Buffer 19 Batch 1	175.307	0.906	540	725
Buffer 19 Batch 1	168.396	0.784	605	705
Buffer 19 Batch 1	178.406	0.838	550	720
Buffer 25 Batch 1	123.584	0.808	630	650
Buffer 25 Batch 1	114.264	0.6892	550	670
Buffer 25 Batch 1	113.073	0.7894	455	550
Buffer 33 Batch 1	187.834	0.876	535	720
Buffer 33 Batch 1	180.171	0.86	550	725
Buffer 33 Batch 1	176.581	0.93	545	720
Buffer 51 Batch 1	265.229	1.256	530	665
Buffer 51 Batch 1	249.145	0.972	585	725
Buffer 51 Batch 1	257.615	1.73	360	705
Reference buffer Batch 1	44.8873	0.3848	580	710
Reference buffer Batch 1	42.5718	0.2758	550	725
Reference buffer Batch 1	41.8846	0.2848	645	720
Buffer 9 Batch 2	42.1246	0.2742	560	720
Buffer 9 Batch 2	57.2523	0.3712	640	705
Buffer 9 Batch 2	53.0865	0.3834	445	715
Buffer 19 Batch 2	167.613	0.902	545	725
Buffer 19 Batch 2	180.683	0.832	550	725
Buffer 19 Batch 2	175.037	0.762	650	725
Buffer 25 Batch 2	93.7205	0.691	265	515
Buffer 25 Batch 2	92.6825	0.788	630	495
Buffer 25 Batch 2	88.5344	0.5066	425	655
Buffer 33 Batch 2	42.1161	0.3156	635	720
Buffer 33 Batch 2	50.0865	0.4306	465	710
Buffer 33 Batch 2	56.2354	0.3648	685	725
Buffer 51 Batch 2	155.818	0.9746	460	725
Buffer 51 Batch 2	153.601	0.7978	400	725
Buffer 51 Batch 2	162.191	0.753	285	700
Reference buffer Batch 2	0.232774	0.025727	235	15
Reference buffer Batch 2	0.240695	0.020115	495	30
Reference buffer Batch 2	0.236547	0.021371	530	5
Buffer 9 Batch 3	43.3249	0.3006	305	640
Buffer 9 Batch 3	43.7283	0.3708	685	725
Buffer 9 Batch 3	49.3407	0.3468	490	635
Buffer 19 Batch 3	222.994	0.926	635	720
Buffer 19 Batch 3	244.375	1.13	445	610
Buffer 19 Batch 3	233.967	0.942	460	555
Buffer 25 Batch 3	16.1075	0.2288	670	690
Buffer 25 Batch 3	14.5834	0.16746	715	570
Buffer 25 Batch 3	19.174	0.2278	605	465
Buffer 33 Batch 3	235.343	0.98127	715	550
Buffer 33 Batch 3	229.369	1.02	480	625
Buffer 33 Batch 3	208.97	0.9266	245	460
Buffer 51 Batch 3	28.9987	0.2654	650	560
Buffer 51 Batch 3	35.2474	0.3164	645	590
Buffer 51 Batch 3	28.0834	0.2922	345	475
Reference buffer Batch 3	31.1887	0.2738	360	575
Reference buffer Batch 3	36.7044	0.2652	635	525
Reference buffer Batch 3	28.88	0.2676	620	630
