# Supplementary material for: Key reaction components affect the kinetics and performance robustness of cell-free protein synthesis reactions
Source: Comput Struct Biotechnol J. 2021 Dec 13;20:218–29. doi: 10.1016/j.csbj.2021.12.013 (PMC8718664; doi:10.1016/j.csbj.2021.12.013)
Supplement: Supplementary data 2 [file mmc2.zip › Source Data/Figure 2F Source Data .xlsx]

## Sheet: Experimental set-up
Reaction	Mg-glutamate (mM)	K-glutamate (mM)	DTT (mM)	Amino acids (mM)	HEPES (pH)	ATP (mM)	GTP (mM)	CTP (mM)	UTP (mM)	tRNA (mg/mL)	CoA (mM)	NAD (mM)	cAMP (mM)	Folinic acid (mM)	Spermidine (mM)	3-PGA (mM)	DNA (µg/mL)	PEG-8000 (mg/mL)	Protease inhibitor (mM)	Cell-free protein (mg/mL)
ATP + GTP	5	120	0	30	8	1.5	1.5	0	0	0.2	0.26	0.33	0.75	0.068	1	30	60	20	0	8.9
ATP + CTP	5	120	0	30	8	1.5	0	0.9	0	0.2	0.26	0.33	0.75	0.068	1	30	60	20	0	8.9
ATP + UTP	5	120	0	30	8	1.5	0	0	0.9	0.2	0.26	0.33	0.75	0.068	1	30	60	20	0	8.9
GTP + CTP	5	120	0	30	8	0	1.5	0.9	0	0.2	0.26	0.33	0.75	0.068	1	30	60	20	0	8.9
GTP + UTP	5	120	0	30	8	0	1.5	0	0.9	0.2	0.26	0.33	0.75	0.068	1	30	60	20	0	8.9
CTP + UTP	5	120	0	30	8	0	0	0.9	0.9	0.2	0.26	0.33	0.75	0.068	1	30	60	20	0	8.9
ATP	5	120	0	30	8	1.5	0	0	0	0.2	0.26	0.33	0.75	0.068	1	30	60	20	0	8.9
GTP	5	120	0	30	8	0	1.5	0	0	0.2	0.26	0.33	0.75	0.068	1	30	60	20	0	8.9
CTP	5	120	0	30	8	0	0	0.9	0	0.2	0.26	0.33	0.75	0.068	1	30	60	20	0	8.9
UTP	5	120	0	30	8	0	0	0	0.9	0.2	0.26	0.33	0.75	0.068	1	30	60	20	0	8.9
Reference	5	120	0	30	8	1.5	1.5	0.9	0.9	0.2	0.26	0.33	0.75	0.068	1	30	60	20	0	8.9

## Sheet: Paired NTPs
Time (min)	400 nM Fluorescein	200 nM Fluorescein	100 nM Fluorescein	50 nM Fluorescein	25 nM Fluorescein	12.5 nM Fluorescein	6.25 nM Fluorescein	3.125 nM Fluorescein	1.5625 nM Fluorescein	0.78125 nM Fluorescein	0.390625 nM Fluorescein	0 nM Fluorescein	ATP + GTP	ATP + GTP	ATP + GTP	ATP + GTP	ATP + GTP	ATP + GTP	ATP + CTP	ATP + CTP	ATP + CTP	ATP + CTP	ATP + CTP	ATP + CTP	ATP + UTP	ATP + UTP	ATP + UTP	ATP + UTP	ATP + UTP	ATP + UTP	GTP + CTP	GTP + CTP	GTP + CTP	GTP + CTP	GTP + CTP	GTP + CTP	GTP + UTP	GTP + UTP	GTP + UTP	GTP + UTP	GTP + UTP	GTP + UTP	CTP + UTP	CTP + UTP	CTP + UTP	CTP + UTP	CTP + UTP	CTP + UTP	Reference
0	876.8	451.7	223.4	109.1	57.73	28.95	13.96	7.264	3.317	1.683	0.8031	0.0248	0.3131	0.3862	0.5146	0.4792	0.2734	0.1871	0.1921	0.4537	0.3327	0.4717	0.3536	0.3723	0.5206	0.3192	0.4546	0.2458	0.5631	0.5738	0.4278	0.3927	0.4178	0.5167	0.4038	0.346	0.5006	0.5524	0.4787	0.5874	0.5037	0.5906	0.5366	0.621	0.2291	0.5675	0.4539	0.3876	0.5568
5	833	430.1	210.5	105.3	53.97	27.84	13.3	6.918	3.595	1.872	0.9738	0.02052	0.2565	0.3751	0.3499	0.2839	0.149	0.1534	0.1536	0.4187	0.357	0.4139	0.2796	0.3694	0.4993	0.2913	0.3627	0.2048	0.4284	0.4777	0.3664	0.4306	0.4565	0.5093	0.4478	0.3595	0.6334	0.5852	0.4863	0.5445	0.5029	0.5045	0.5089	0.43	0.2084	0.5017	0.4482	0.3045	0.4603
10	810.8	417.9	202.9	102.1	53.17	26.22	13.01	6.67	3.063	1.809	0.8406	0.02038	0.2168	0.4141	0.4157	0.3597	0.2152	0.2073	0.3896	0.4052	0.3137	0.3884	0.3915	0.4295	0.5525	0.3374	0.4767	0.1586	0.3523	0.4691	0.5292	0.4516	0.4897	0.4634	0.396	0.5912	0.8211	0.8903	0.6876	0.7602	0.6196	0.8335	0.5608	0.5255	0.257	0.413	0.5722	0.4409	0.5214
15	806.1	422.4	207.3	101.9	52.05	26.69	12.95	6.722	3.05	1.828	0.7707	0.04154	0.3529	0.4064	0.5233	0.3501	0.2195	0.2569	0.3681	0.4499	0.3533	0.3742	0.3231	0.5157	0.559	0.4987	0.5691	0.2116	0.5916	0.6541	0.6033	0.6694	0.5975	0.725	0.5562	0.6776	1.699	1.267	1.134	1.257	1.034	1.677	0.8144	0.9555	0.4017	0.7617	0.7868	0.7294	0.9527
20	798.9	416.5	204.6	101.5	51.81	26.4	12.83	6.498	3.387	1.536	0.9038	0.004607	0.6991	0.7296	0.889	0.5517	0.3997	0.3911	0.4638	0.5108	0.4488	0.436	0.5834	0.5485	1.069	1.342	0.9334	0.6982	0.9933	1.381	1.201	1.978	1.248	1.92	0.955	1.509	3.696	3.571	2.047	1.938	2.28	3.554	1.202	1.483	0.7217	1.393	1.239	1.301	1.331
25	795.9	418.2	202.8	99.21	53.01	27.48	12.93	6.423	3.367	1.733	0.9058	0.01221	1.544	1.265	1.698	1.879	0.8063	0.4402	0.7574	0.6124	0.7059	0.8018	0.6925	0.7097	2.179	3.019	2.159	1.585	2.601	3.306	2.8	3.95	2.766	3.923	2.067	3.155	7.191	7.423	4.993	4.396	4.836	7.788	2.142	2.102	1.659	2.697	2.077	2.706	4.058
30	808.7	418.7	203.7	99.04	52.7	26.24	12.77	6.423	3.34	1.631	0.9641	0.03444	3.805	2.729	3.563	3.429	1.515	0.8177	1.345	0.9239	1.054	1.282	1.172	1.039	4.362	6.648	4.571	2.729	5.525	6.023	4.926	8.292	4.622	7.479	4.34	6.82	12.28	11.82	9.187	8.26	9.07	13.15	3.763	3.481	3.191	5.142	3.336	4.906	7.369
35	805.9	412	210.4	103.1	52.55	26.5	13.66	6.351	3.403	1.534	0.6858	0.01428	7.144	5.226	7.406	8.089	3.507	1.566	2.281	1.336	1.577	2.201	1.896	2.042	6.9	11.07	8.059	5.996	10.27	10.92	8.52	10.99	8.573	11.33	7.398	11.16	18.31	19.2	14.69	12.89	14.41	21.57	6.564	5.475	5.144	7.547	5.44	7.838	11.95
40	804.5	416.5	204	102.3	52.17	25.58	13.1	6.723	3.301	1.792	0.8217	0.01013	10.42	8.503	12.08	10.15	3.752	2.633	3.379	2.072	2.743	2.722	2.587	3.136	10.83	16.8	13.49	10.36	16.46	16.76	12.74	16.32	12.01	16.7	11.51	16.64	25.66	25.94	20.68	17.53	20.92	30.37	9.128	8.007	7.88	10.5	7.514	11.19	18.51
45	807.6	414	205.9	104.8	51.34	25.61	13.34	6.872	3.4	1.616	0.8258	0.05109	14.79	12.45	17.6	16.13	7.651	3.68	4.779	2.609	3.483	3.919	3.833	4.621	14.42	21.52	17.27	16.48	22.65	24.54	17.39	22.56	15.82	22.61	16.74	22.03	32.14	34.8	26.59	22.69	28.18	39.73	12.92	9.684	16.14	13.9	10.12	14.33	24.59
50	808.4	417.2	205.4	102.7	52.34	27.1	13.36	6.284	3.381	1.723	0.9086	0.02831	18.77	19.06	22.43	23.19	12.02	5.814	6.804	3.312	4.588	5.293	5.345	6.136	19.45	28	23.76	23.29	28.35	31.84	22.32	29.21	21.08	27.12	22.51	28.85	38.19	42.17	34.52	28.72	35	47.65	16.43	12.32	22.1	17.8	12.46	18.22	31.27
55	815.6	413.2	207.2	102.3	53.14	26.59	13.44	6.735	3.412	1.423	0.861	0.01779	22.61	23.46	29.46	29.72	16.35	10.19	8.346	4.552	6.473	7.75	7.168	7.917	23.73	33.76	31.82	29.95	35.6	39.07	26.91	35.07	25.67	34.14	28.06	34.85	46.74	48.25	42.9	33.31	42.34	55.75	20.6	14.88	26.95	21.38	15.73	21.9	37.79
60	808.7	411.8	205.8	101.1	52.23	26.61	13.54	6.782	3.317	1.521	0.7622	0.04034	25.1	29.85	34.52	36.6	21	14.09	10.1	6.186	7.425	8.954	8.902	10.57	29.24	38.79	38.73	34.17	43.56	46.11	33.28	42.42	31.81	38.81	32.6	39.9	49.1	55.37	48.4	39.03	49.14	60.87	23.86	17.64	31.39	24.61	18.14	25.72	44.49
65	810	418	208.4	104.3	52.86	25.73	13.29	6.668	3.393	1.702	0.9735	0.01506	29.44	38.89	39.55	40.7	26.95	17.61	10.66	7.279	9.142	10.41	10.4	12.73	35.33	42.59	42.78	38.95	48.94	52.71	35.98	49.71	36.08	44.92	38.68	46.27	51.15	62.14	54.13	43.84	54.17	67.63	27.62	20.51	35.84	28.16	21.05	28.53	51.47
70	812.9	417.6	207.1	104.2	52.76	25.89	12.67	6.661	3.028	1.804	0.7738	0.02054	33.21	42.66	45.33	41.19	31.1	20.39	12.41	8.33	10.52	11.69	12.86	14.43	40.16	46.91	49.2	46.84	54.39	59.18	41.37	55.72	40.03	50.3	42.44	52.07	56.62	63.19	58.41	49.78	60.51	73.6	29.64	22.98	40.24	31.3	24.52	32.44	58.94
75	806.4	416.3	207.2	104	53.04	26.58	13.21	6.926	3.343	1.713	0.8917	0.01863	34.82	48.63	50.79	45.87	36.96	23.29	13.36	8.703	12.38	13.47	14.5	16.32	45.11	51.25	54.84	51.92	61.45	66.29	44.85	59.34	43.59	54.34	48.28	56.34	60.14	68.41	62.47	52.89	64.82	78.35	32.8	25.34	41.5	34.12	27.3	35.97	65.58
80	819	412.3	208.5	104	52.16	25.36	13.04	7.072	2.995	1.62	0.8171	0.02176	36.84	53.75	55.68	50.61	41.82	26.65	14.85	10.58	12.88	14.57	16.21	18.32	49.3	53.04	57.22	57.59	65.05	71.91	49.99	64.68	49.37	58.78	51.99	61.55	64.66	72.72	65.71	57.29	70.04	83.38	35.45	26.47	44.64	37.92	29.18	38.4	70.81
85	806.8	417.5	208.5	104	53.84	26.12	13.01	6.413	3.357	1.615	0.8983	0.01403	39.41	55.19	58.15	55.01	45.39	30.41	15.66	11.51	13.96	15.87	17.66	20.17	53.31	54	62.65	62.1	68.08	76.24	54.94	70.41	51.76	64.34	56.05	64.25	69.02	76.97	68.78	62.78	73.11	87.08	37.46	28.65	48.7	39.61	32.09	40.5	76.14
90	812.6	416.4	207.2	103.5	51.47	26.26	12.59	6.508	3.121	1.884	0.8054	0.04969	41.99	58.63	61.44	59.36	48.08	34.07	16.97	12.49	14.8	17.42	19.3	21.84	57.31	54.9	65.85	66.21	72.94	80.65	58.65	73.98	55.85	67.16	60.12	67.43	70.8	81.06	72.1	64.95	76.76	89.66	40.82	30.03	48.78	41.46	35.2	41.98	83.67
95	814.7	416	208.8	104.1	51.79	26.17	13.66	6.967	3.304	1.474	0.902	0.01288	42.96	61.15	65.41	61.15	51.76	37.52	17.71	12.88	15.27	18.4	20.16	23.21	60.99	55.07	69.52	69.34	76.55	83.96	62.25	77.34	59.8	70.88	64.93	71.04	71.87	83.42	74.06	68.35	82.04	94.05	41.5	33.3	50.75	44.28	35.94	45.53	86.11
100	809.5	416.3	206	101.9	52.43	26.45	12.45	6.729	3.325	1.738	0.7135	0.05115	44.82	66.8	68.44	64.84	53.56	41.61	18.75	13.42	17.06	19.49	21.18	24.81	63.93	57.01	72.88	72.67	79.44	86.33	64.93	79.18	62.43	74.26	65.94	74.37	78.01	86.71	76.14	72.12	84.72	96.54	43.27	33.17	54.74	45.72	38.39	46.97	92.05
105	814.5	414.7	208.6	103.3	51.44	27.06	13.12	6.633	3.378	1.76	0.9061	0.003802	44.65	69.04	72.19	67.4	57.86	44.4	18.44	14.79	17.03	21.03	22.58	26.13	66.37	56.14	74.28	74.38	83.8	89.91	67.7	82.52	65.42	77.59	71.13	76.82	80.19	89.64	78.33	75.67	85.71	98.49	44.5	36.02	54.63	47.38	41.57	49.22	96.93
110	809.3	416.3	209.2	103.3	51.8	26.73	13.56	6.413	3.658	1.849	0.9414	0.01804	46.04	70.1	73.87	67.92	58.12	45.48	18.88	15.15	17.93	22.35	23.69	26.58	69.07	53.93	77.55	76.58	86.19	94.81	70.62	85.68	69.1	81.28	74.9	79.9	81.71	92.17	81.43	78.7	87.31	98.72	45.69	37.87	57.62	49.25	41.58	50.77	101.3
115	811.5	417	207.9	104	52.01	26.49	13.26	6.819	3.56	1.842	0.9782	0.02555	47.96	71.29	74.49	72.71	57.46	50.39	18.68	15.58	19.21	22.37	24.81	28.07	70.81	51.51	80.16	78.61	87.84	96.74	72.6	88.41	71.84	82.72	75.96	81.82	84.03	94.02	82.59	81.78	90.2	100.2	46.86	39.02	56.32	50.62	43.56	51.43	106
120	812.8	413.5	208.2	104	52.93	26.74	13.66	6.353	2.998	1.613	0.9533	0.0183	47.62	74.47	77.46	74.49	58.53	55.61	19.48	16.35	19.31	24.44	26.07	28.95	74.42	50.2	82.87	80.86	91.4	98.38	74.13	91.23	74.5	83.5	77.52	83.22	86.29	93.63	82.18	83.74	92.17	102.7	47.61	40	59.56	51.57	44.56	53.81	109.8
125	816.5	419.5	210.7	104.8	52.46	26.6	13.02	6.555	3.229	1.489	0.798	0.04351	48.33	76.89	79.25	77.73	62.35	57.79	20.34	17.11	20.52	24.9	26.8	30.08	75.12	49.12	83.94	83.11	95.52	100.3	76.84	92.72	75.96	85.06	80.8	86.57	87.63	96.39	84.72	87.25	94.76	105.6	48.98	41.77	58.72	53.51	45.85	55.17	115.1
130	817.2	416.1	205.1	104	53.02	25.98	13.52	6.68	3.552	1.728	0.8666	0.0379	49.32	78.89	80.14	77.92	64.34	59.24	19.63	18.54	20.84	25.48	27.32	29.93	77.99	49.51	86.74	83	96.61	102.6	78.86	93.39	79.81	89.52	81.56	86.33	90.73	95.89	85.86	89.63	93.36	106.3	51.48	42.83	59.63	54.7	47.66	55.53	118.1
135	820.1	419.2	209.6	105.6	53.13	26.58	13.25	6.674	3.164	1.81	0.767	0.02908	48.17	79.01	80.65	79.38	66.87	60.29	20.42	18.06	20.92	25.61	27.76	31.16	79.87	48.52	88.35	87.08	98.52	104.9	79.08	95.49	81	89.25	84.44	89.78	91.04	99.9	88.07	90.63	96.51	106.8	51.79	42.81	61.35	55.14	49.11	58.66	121.9
140	816.8	416.9	207.1	105	52.06	26.57	13.22	6.491	3.42	1.788	0.8713	0.02324	50.11	80.78	82.83	81.94	68.62	59.86	19.47	18.65	21.83	27.96	27.92	31.34	82.66	47.98	90.82	89.7	100.4	105.9	82.87	99.21	82.13	91.56	86.28	92.56	93.16	101	86.5	93.29	96.03	110.3	52.79	45.21	62.38	56.29	50.38	58.93	125.1
145	823.1	422.6	209.3	103.3	52.74	26.45	13.8	6.503	3.041	1.924	0.9342	0.01478	50.96	78.4	83.36	82.82	69.75	61.31	19.5	19.17	22.01	28.61	28.98	32.85	82.54	48.08	91.45	89.22	100.7	105.7	83.72	99.91	84.07	92.76	88.77	91.72	92.2	101.5	88.7	94.12	96.28	110	53.05	44.24	63.39	57.82	51.44	59.64	126.1
150	818.9	419.8	211.9	103.5	52.33	26	13.09	6.839	3.221	1.621	0.8629	0.02272	50.41	82.17	83.71	83.98	71.98	63.23	20.6	19.32	22.26	28.1	28.86	32.35	84.73	48.25	93.09	90.58	102	109.2	85.35	101.2	85.81	94.4	87.78	91.15	94.88	103.1	91.57	95.92	97.27	111.2	52.85	45.42	63.47	56.78	52.09	61.09	129.4
155	826.7	418.8	210	106.5	52.69	26.48	13.76	6.521	3.501	1.542	0.8289	0.003249	51.26	81.99	84.81	85.46	77.78	63.44	20.09	19.6	23.05	28.91	29.26	32.72	86.02	47.71	93.36	91.36	103	109.3	89.05	100.3	88.3	96.02	89.38	93.79	97.62	102.5	92.59	95.11	98.91	113.2	54.16	46.58	64.27	59.59	53.37	60.49	132.8
160	827.5	418.5	212.5	104.1	53.73	26.78	13.64	7.007	3.535	1.678	0.8241	0.01958	51.9	83.15	86.24	86.78	76.03	65.82	19.84	20.48	24.2	28.61	30.65	32.91	87.54	46.96	94.04	92.49	104.2	110.9	89.02	99.97	88.56	96.84	89.72	93.01	97.36	103	90.87	98.63	97.95	113	55.59	47.69	65.09	59.52	52.96	61.66	134.9
165	827.6	421.2	213.1	104.6	51.82	26.7	13.46	6.578	3.668	1.837	0.9224	0.02946	51.83	83.43	86.95	86.53	78.83	64.55	20.13	20.89	23.29	29.81	31.33	33.72	88.1	47.82	93.73	94.4	107.4	113.3	88.46	101.3	90.06	98.43	91.59	94.62	98.83	104.6	91.76	99.67	99.29	114.8	56.36	47.74	65.77	59.49	55.53	63.67	135.4
170	826.5	420	211	105.7	53.77	26.45	13.05	6.792	3.154	1.61	0.7705	0.001264	52.29	83.97	87.86	89.26	81.43	64.66	19.99	20.23	24.55	29.9	31.83	34.35	87.84	48.36	97.49	93.95	108.3	114	91.88	105.1	91.53	98.43	94.46	95.74	100.7	105.5	93.46	100.7	98.98	115.2	55.83	47.91	65.11	59.89	56.23	62.54	138.6
175	825.5	422.2	210.6	104.7	52.98	27.35	13.87	6.366	3.132	1.697	0.9295	0.01926	52.96	85.4	87.14	91.31	81.4	66.28	20.18	21.57	25	30.78	31.67	33.91	90.24	47.46	95.56	95.52	108	116.2	93.15	103.6	89.75	101.4	95.59	96.54	101	107.5	94.42	101.8	99.01	117.3	56.53	50.38	65.78	60.77	56.53	63.74	140.2
180	831	426.3	212.5	104.8	52.9	27.14	13.7	6.633	3.48	1.56	0.8964	0.03908	51.88	85.82	87.13	90.84	82.25	67.65	19.32	21.64	24.71	30.51	32.76	33.51	92.08	48.28	97.63	94.68	109.5	116.2	94.42	103.3	92.11	104	96.38	97.56	99.79	108	95.03	101.6	99.78	117.7	57.45	51.01	66.55	60.87	57.15	65.03	140.5
185	834.2	418.8	212.7	104.2	53.91	26.77	13.31	6.82	3.327	1.728	0.7821	0.0218	52.39	86.43	88.63	92.56	79.78	68.87	20.73	21.84	25.07	31.03	32.3	33.92	91.6	48.18	98.89	97.24	110.5	117.3	94.58	104.2	95.1	104.3	94.29	98.36	101.2	108.4	95.86	103.6	101.8	117.3	59.07	51.14	66.12	61.72	57.66	65.24	143.2
190	830.6	421.5	211.5	104	54.33	26.99	13.62	6.487	3.424	1.786	0.8588	0.02931	53.09	86	90.34	93.76	80.03	69.15	20.4	23.25	25.04	30.19	32.4	34.07	93.15	50.26	97.51	97.65	111.3	117.2	96.65	105.8	94.27	105.4	97.14	97.3	101.5	107.9	94.38	103.2	102.3	119.1	58.75	51.47	67.93	61.56	58.97	65.06	144.8
195	829.4	419.6	212.7	106.4	52.51	27.44	13.44	6.399	3.268	1.727	0.8477	0.005212	53.9	86.73	91.38	95.58	80.79	69.48	20.86	23.15	25.22	32.35	32.72	34.71	94.18	50.22	99.11	96.56	111.9	118.9	96.13	105.3	95.32	104.8	95.57	97.72	103.2	109.3	97.32	104.9	101.1	119.4	58.19	53.01	71.12	62.26	59.56	65.67	145.8
200	836.5	426.3	212.6	106.6	52.44	27.14	13.47	6.782	3.585	1.566	0.9735	0.04383	53.94	88.57	91.75	94.38	81.9	69.97	20.44	22.16	26.02	31.76	33.26	34.96	95.16	51.72	99.8	98.92	113.8	118.4	97.29	105.7	96.02	105.9	96.95	97.38	102.4	109.9	98.58	105.4	99.77	121.4	58.94	53.3	72.57	63.25	59.39	66.46	147.6
205	829.9	424.1	212.6	104.7	52.72	26.74	13.55	6.851	2.966	1.59	0.9081	0.003526	52.95	86.9	91.99	95.97	82.44	70.49	19.38	22.84	25.8	32.32	34.29	34.35	95.93	53.12	101.4	98.38	114.6	120.5	97.61	106.7	97.24	107.7	99.25	99.95	104	110.6	99.14	104.6	101	121.9	60.19	52.9	70.29	63.86	59.95	67.2	149.2
210	839.7	422	213.8	104.9	52.83	26.23	13.46	6.814	3.507	1.792	0.8911	0.02547	54.16	88.92	91.41	98.97	82.23	72.49	19.88	22.56	26.28	32.85	34.74	34.41	96.29	54.98	101.2	98.93	114.8	121.9	98.51	106.5	96.88	106.6	99.81	99.6	103.6	109.6	99.14	106.9	99.94	121.8	58.83	54.79	71.59	64.08	60.96	68.3	151.8
215	835	424.6	213	104.8	53.11	28	12.92	6.91	3.474	1.76	0.8741	0.008722	54.06	87.66	91.8	95.9	84.26	71.18	20.1	23.1	26.02	33.17	33.86	35.03	96.33	54.95	101.7	99.48	115.8	122.9	97.93	104.7	97.32	108.7	99.81	99.87	105	111	99.39	108.7	102.6	123.6	60.01	54.36	71.47	63.75	60.93	67.41	152.3
220	832.9	423.6	214.5	105.3	54.13	27.52	13.44	7.076	3.455	1.765	0.8635	0.002725	54.29	87.55	92.76	96.44	83.68	70.5	19.67	23.01	26.15	33.16	34	35.14	98.36	57.47	100.8	102.7	117	120.5	98.84	106	99.86	108.5	100.4	101.1	103	111.8	100.5	108.1	100.6	123.6	60.85	54.87	73.37	65.65	62.07	69.02	152.7
225	833.5	423.9	213.7	107.1	54.35	27.67	13.79	6.534	3.205	1.832	0.8399	0.04088	54.49	89.3	92.26	97.59	84.89	70.43	19.75	23.27	26.58	33.78	34.78	34.48	98.76	60.65	104.6	100.6	116.4	121.9	99.31	106.8	99.21	110.2	102	100.9	104.4	112.3	99.64	109.5	101.8	123.7	61.17	55.14	72.31	64.58	60.37	69.54	152.8
230	838.1	423.6	209.8	106.9	53.9	27.2	13.47	6.782	3.217	1.651	0.8036	0.009607	54.25	88.4	93.21	96.87	83.97	70.99	14.98	23.23	26.25	33.58	34.63	35.08	98.13	63.85	102.8	102.4	117.1	122.5	101.1	107.9	100.2	111.5	100.9	100.8	105.2	112.4	100.4	108.7	100.4	124.2	60.67	55.75	72.43	67.05	62.77	69.67	151.9
235	841	429.8	213.8	105	54.04	27.62	13.32	6.923	3.559	1.756	1.011	0.01361	54.73	88.88	92.85	97.3	83.55	72.01	14.85	23.73	26.65	33.97	34.48	35.48	98.06	55.34	102.6	101.8	118.8	124.1	101.4	109.5	100.3	109.7	100.6	100.6	105.6	112.6	100.3	107.6	101.3	124.9	61.1	55.3	72.41	65.69	63.25	67.97	154.3
240	838.6	427.5	215.9	107.5	53.08	27.13	13.72	6.869	3.34	1.867	0.8508	0.02856	54.96	88.72	94.23	97.76	85.02	72.6	14.22	23.9	26.87	33.47	34.14	34.26	99.57	54.94	103.5	104.3	120.1	123.8	100.4	106.9	101.3	110.7	101.8	101.2	105	112.3	101.2	111.3	104.3	126.2	62.36	55.53	73.41	67.77	62.44	70.34	155.6
245	844.2	423.2	213.1	104.4	53.89	27.66	13.83	6.856	3.643	1.766	0.8709	0.02649	54.52	89.38	94.71	97.58	85.39	72.03	14.66	23.22	26.57	34.19	33.38	34.47	100.7	55.45	106.2	101.5	121.1	125.3	101.1	107.9	102.6	111.9	103.8	102.9	106.1	111.8	100.2	110.8	102.9	127.8	62.16	56.18	74.65	65.81	65.19	70.22	154.4
250	837.7	425.2	213.7	108	53.53	26.65	13.87	6.859	3.328	1.648	0.9504	0.008463	56.28	89.27	92.96	97.86	85.63	72.67	14.18	24.3	26.68	33.64	34.82	34.41	98.04	55.99	105.1	105.3	119.9	127.8	101.2	108.9	100.7	112.7	102.7	104	106.1	111.6	101.6	112.3	102	128.1	62.24	55.14	73.38	66.05	63.14	70.71	157.2
255	840	426	214.3	108	54.11	26.88	13.51	7.007	3.212	1.755	0.7319	0.02341	55.58	90.85	94.46	97.06	85.72	71.74	14.9	24.23	27.77	34.64	35.06	35.66	102.1	56.69	105.8	104.5	120.2	124.9	101.2	108.6	103.9	112.5	103.5	102.3	105.3	113.8	102.7	110.2	102	129.1	63.43	56.57	73.37	66.35	64.31	70.68	158.2
260	842.2	427.2	212.7	105.6	55.08	27.05	13.63	7.02	3.391	1.766	0.8345	0.01348	54.02	88.08	93.48	99.51	85.8	72.38	14.74	24.26	27.56	33.48	34.97	35.6	101.2	57.3	105.7	105.8	120.8	130.3	102	109.9	100.5	114.4	104.6	103.8	107.1	112.9	102.6	112.2	101.7	129.2	61.98	57.46	74.25	66.55	64.27	71.7	157.3
265	846.1	427.7	215.7	106.8	53.71	26.91	13.8	6.962	3.408	1.822	1.046	0.009215	54.98	90.33	95.24	98.61	85.02	71.8	14.36	24.84	27.79	34.38	34.43	35.9	102.2	57.96	107.7	105.5	123.4	128.1	102.7	110	103.2	115.8	105.7	102.6	104.4	113.5	101.8	112.3	102.3	129.3	61.95	56.51	73.84	67.27	64.3	70.89	159.6
270	844.2	428.9	213.8	108.3	54.13	27.74	13.82	6.708	3.314	1.737	0.7499	0.007203	55.39	90.54	96.49	98.75	86.53	73.05	14.71	24.48	27.44	34.49	34.79	35.95	100.5	57.56	107.7	105.1	122.8	127.7	103.6	109.4	102.6	116.8	104.2	104.2	107.1	115.5	103.9	111.5	103.8	130.6	64.06	58.18	73.47	67.22	64.71	72.07	161.8
275	839	425.2	215.3	106.5	53.8	27.2	13.91	7.027	3.27	1.737	0.8301	0.01447	53.67	90.72	94.62	101.2	86.56	73.35	14.06	25.39	27.57	33.97	35.01	35.59	102	60.31	107.6	103.4	124.1	128.7	103	111.9	104.3	116.2	105.5	104.1	108	112.3	103.7	112.8	102.8	131.4	64.21	57.86	76.11	68.94	65.03	72.98	160.9
280	845.9	427.9	215.6	105.2	53.74	27.29	13.73	6.825	3.316	1.685	0.7885	0.02183	54.66	89.84	96.23	99.8	87.36	71.86	14.1	25.16	28.52	34.17	34.68	35.71	101.7	62.21	106.6	106.8	124.5	128.5	104.6	111.8	105.2	117.9	105.2	108.2	108.5	114	104	111.4	103.7	130.9	64.6	57.75	75.74	67.4	65.75	73.44	160.5
285	844.2	426.4	213.7	109	55.68	26.63	13.81	6.688	3.45	1.656	0.9389	0.03253	53.5	90.8	94.68	98.68	85.4	72.62	14.52	24.96	28.44	34.83	35.51	36.4	101.7	65.85	109.9	107	125.5	130.4	105.7	111.6	104.2	116.7	105.1	104.9	107.6	116.8	103.4	114.5	104.8	136.3	63.32	58.88	75.54	67.54	64.6	74.05	163.7
290	842	427.5	218.3	107.1	54.51	27.4	13.88	6.493	3.581	1.378	0.9415	0.02407	55.21	92.54	95.55	99.82	86.49	72.97	13.92	24.85	28.38	34.31	35.61	36.48	102.3	68.55	109.3	106.3	123.8	131.9	105.6	110.8	106.3	116.5	106.3	106.6	108.1	115.1	104.7	111.8	104.1	134.9	63.74	58.4	76.75	68.62	66.59	72.8	161.5
295	847.5	429	214.9	107	54.27	27.14	13.88	6.821	3.387	1.779	0.9016	0.03958	53.57	90.74	95.07	99.02	86.52	74.2	14.29	24.96	28.03	34.15	35.99	35.78	103.4	72.06	109.8	106.3	125.8	129.4	105.8	111.9	107.4	119.7	106.8	106.3	107.6	115.3	105.1	111.9	105.1	136	63.41	58.64	76.01	69.33	66.92	74.11	161.5
300	844.3	429.5	214.8	106.7	53.81	27.31	13.64	6.969	3.49	1.814	0.9338	-0.002718	53.09	90.77	96.4	98.38	87.16	74.73	15.07	25.51	27.84	35.26	36.48	36.5	103.3	76.09	108.6	106.9	125.2	130.5	106	110.4	105.9	119.2	107.3	105.8	108.3	116.3	106.1	113.8	105.4	134	64.77	58.96	78.36	67.82	66.07	74.75	166.9
305	841.1	427.8	215	105.8	54.33	27.13	13.77	6.699	3.285	1.794	0.8397	0.04118	52.88	92.9	95.53	97.81	86.67	72.8	14.48	25.69	27.56	35.02	34	35.9	104.4	80.33	110.6	107.7	125.6	130.4	105.9	114.1	108	119.6	106.7	107.6	109.2	117.1	104	115.2	103.2	135.7	65.87	58.96	79.24	68.5	66.54	72.44	164.2
310	840.9	427.6	217	106.1	54.35	27.95	13.29	6.798	3.488	1.811	0.9769	0.03956	53.74	91.12	93.52	98.93	87.39	72.31	14.83	25.87	28.95	34.8	35.83	36.29	105.2	85.93	110.4	108.2	124.5	133.6	107.1	113.1	105.9	120.8	107.8	107.1	107.4	115.9	106.3	114	105.4	135.4	65.67	58.95	80.81	68.78	65.83	75.49	166
315	845.3	428.5	215.3	107	54.18	28.73	14.07	6.811	3.635	1.746	1.063	0.02647	52.2	90.45	95.5	97.56	87.88	75.72	14.54	26.18	28.12	34.93	35.1	36.94	106.1	88.73	110.3	107.6	127.1	133.5	107	114.8	105.1	119.7	108.3	107.5	107.4	116.8	105.3	114.1	105.1	135.1	66.94	60.4	80.07	68.28	65.8	76.12	166.2
320	846.9	430.4	215.6	107.3	52.8	27.61	13.97	6.798	3.298	1.724	0.8402	0.01553	52.29	92.33	96.16	98.3	87.94	73.51	15.07	25.73	28.9	35.79	35.28	36.37	106.5	94.45	110.6	107.8	127.7	131.8	105.4	112.6	107.4	119.8	109.9	106.2	109	117.8	105.1	115.7	105.2	136.7	67.02	59.04	79.76	69.51	67.92	74.55	168.5
325	842.6	426.1	217.2	107.2	55.45	27.88	13.77	6.96	3.403	1.794	1.029	0.02277	51.43	92.9	97.34	98.99	87.16	74.3	14.73	25.06	29.08	35.6	34.42	37.4	105.9	101.4	112	108.1	127.1	132.3	106.9	113.7	106.9	120.9	108.8	107.9	108.8	118.6	107	115	106.6	136.2	66.56	59.29	80.98	70.31	65.65	76	165.8
330	845.3	430.1	215.7	107.1	54.79	27.2	13.67	6.972	3.148	1.773	0.9408	0.02324	52.44	93.48	95.55	98.08	88.35	74.33	14.84	25.2	28.48	34.52	35.74	37.34	105.4	106.1	112.2	107.9	127.1	132.1	107.1	114.9	106.7	121.5	108.1	109.6	110.1	118.2	106.7	116.1	106.8	135.6	66.99	59.46	82.6	69.92	66.94	75.71	167.2
335	841.9	430.2	219.2	108.9	54.41	27.17	13.68	6.754	3.231	1.909	0.974	0.05531	51.55	92.65	96.37	98.31	88.57	74.08	15.19	26.23	28.18	34.69	35.04	37.26	106.3	111.2	110.6	108.9	127.1	133.9	108.3	115.8	106.7	124.1	109.8	107.8	109.8	116.4	106.5	114.9	105.9	137.1	65.52	59.58	81.47	70.92	68.36	75.02	167.4
340	844.7	429	217.4	108.1	54.78	27.98	14.38	7.179	3.415	1.656	0.9492	0.04667	51.12	92.74	95.25	99.03	86.9	75.41	15.73	25.52	29.05	35.41	35.5	37.73	106.5	117.7	111.8	108.4	128.1	135.3	109.2	114.4	108	121.3	108.8	107.7	109.6	119.5	107	116.7	106.9	138.5	65.85	61.07	80.87	69.39	69	74.95	169.6
345	852	430.3	217.6	107.1	54.72	28.53	13.81	7.023	3.289	1.78	0.8759	0.02255	49.93	93.36	95.3	98.4	88.81	76.64	16.35	25.22	29.22	35.7	36.06	38.45	104.7	122.5	114	109.2	126.9	134.3	108.6	114.3	107.4	123.6	110.1	109.5	108.7	119.8	107.8	116.1	107.1	138.1	69.22	59.63	82.69	70.71	68.25	77.39	169.8
350	849.1	426	219.4	108.3	56.4	27.23	13.74	6.89	3.435	1.798	0.8005	0.01652	51.77	91.91	95.94	97.07	88.11	74.33	16.01	25.89	28.69	35.13	35.53	37.67	106.9	131.4	112.2	109.7	128.7	135	108.7	113.5	107.2	122.7	111	109.4	110	119.1	106.6	117.1	107.3	139.4	66.55	60.21	82.33	69.16	68.5	75.69	171.2
355	850.6	430.2	217.3	108.2	55.4	27.81	13.51	6.801	3.396	1.656	0.8093	0.03	50.6	93.45	95.78	97.11	89.2	74.97	17.22	26.53	29.7	35.93	36.16	38.85	104.5	135.6	113.3	111.3	130.3	134	107.4	115.5	109.9	124.3	109.7	109.5	111.8	119.3	108.1	116.9	107.6	135.2	68.87	59.84	82.22	71.84	67.77	78.7	170.3
360	842	431.3	217.2	107.3	54.54	27.61	14.27	6.784	3.137	1.775	0.8828	0.02805	49.95	92.49	97.61	96.89	87.88	76.5	17.2	26.1	28.46	35.22	36.91	39.44	105.8	139.6	111.9	111.9	128.6	136.1	109.2	115.7	110.7	126.1	111.1	111	111.2	119.8	109.4	117	108	138.6	68.55	61.07	82.04	70.01	68.75	77.88	170.4
365	841	430.6	216.2	107.5	55.75	28.22	14.22	6.621	3.382	1.643	0.7732	0.01669	50.35	93.38	96.04	97.27	87.75	74.8	18.71	26.67	28.63	36.23	35.87	38.29	106.5	147.6	114.5	112.2	130.8	134.8	111.1	118	108.6	126.6	110.4	108.2	113.1	119	108.1	117.8	108.1	138.8	68.37	61.3	82.55	70.69	68.47	77.12	172.1
370	848.9	427	219.2	106.9	54.37	27.09	14.56	7.161	3.301	1.743	1.018	0.008729	50.37	96.38	97.64	98.42	89.37	74.09	18.31	25.84	29.59	35.34	36.76	38.49	107	153.2	115.2	112.1	131.1	138	108	115.3	109.8	126.4	112.7	109.5	111.3	119.4	108.7	116.3	108.6	139.9	68	61.35	84.29	69.63	68.37	77.62	172
375	849.2	431.7	219.7	108.2	54.3	27.89	13.72	7.165	3.533	1.773	0.8221	0.04011	49.32	95.27	97.2	97.73	89.14	76.11	18.8	26.33	29.55	34.92	36.58	39.24	109.5	159.4	114.1	112.6	131.2	136.3	109.2	116.7	111	127.1	111.5	110	111.4	119.6	108.6	116.9	108.7	139.2	68.73	61.23	82.12	70.03	69.12	78.02	172.4
380	847.8	430.9	217.2	106.7	54.56	27.81	13.92	6.887	3.29	1.672	0.9264	0.01994	47.69	93.58	95.87	96.03	91.25	75.14	20.53	26.6	29.99	35.24	35.12	39	109.3	165.6	114	111.4	130.1	138.1	110.6	116.1	111.3	127.4	112.2	111.3	111.1	120.4	110	118	108	140.2	69.21	61.81	83.68	71.68	70.84	78.17	171.9
385	842.1	430.6	217.9	108.3	54.08	27.77	14.12	6.822	3.556	1.791	0.9393	0.02128	48.91	93.36	97.3	97.41	90.67	76.46	21.56	26.92	29.49	36.17	35.55	39	108.4	169.9	115.8	113.3	130.7	137.8	109.9	117.8	110.3	128.3	111.3	111.7	112	122.7	108.1	118.2	108.5	140.6	69.31	62.7	83.52	71.95	69.29	78.25	172.1
390	850.9	431.2	215.4	106.4	53.68	27.45	13.99	6.908	3.285	1.63	0.8427	0.01694	48.03	96.29	94.56	97.56	89.61	75.97	22.75	26.11	30.24	36.54	36.33	38.91	109	173.9	113.5	112.7	131.5	138	111.5	119.6	108.8	127.4	113	111.8	110.9	121.2	109	119.2	112.2	139.8	68.58	63.14	81.8	72.61	69.66	77.98	174.9
395	847.3	432.5	217.5	107.9	54.62	28.03	14.03	6.808	3.239	1.652	0.9156	0.02256	47.08	93.71	97.18	95.89	90.64	76.24	23.81	26.2	29.08	35.54	36.19	38.78	108.4	179.4	115.3	112.6	130.3	139.4	110.3	116.9	110.7	127.7	110.7	110.6	111.9	120.5	110.8	120.2	110.4	140.6	68.74	62.68	83.51	71.96	69.58	80.54	174.7
400	849.1	430.9	218.3	107.7	54.84	28.26	13.54	6.719	3.463	1.636	0.9831	0.04194	46.83	93.04	96.27	95.93	90.11	76.05	24.37	26.63	28.97	35.51	35.82	38.87	109.1	184.6	116.3	112.9	130.9	138.8	110.1	118.1	111.3	129.9	112.2	110.2	108.6	120.4	112.1	118.9	110	138.7	69.64	61.85	83.88	72.18	69.09	79.45	172.5
405	846.5	430	218	108	53.68	28.21	13.87	6.734	3.146	1.715	0.8417	0.06473	46.9	95.78	96.36	96.55	90.37	75.49	25.35	27.01	29.67	35.63	36.44	39.87	109.4	188	115.1	112.2	132.7	140.1	112.1	120.2	112	129.3	112.4	111.5	112.4	120.5	117.8	117.9	109.5	139.5	68.48	62.89	83.69	73.19	70.75	80.13	173.5
410	847.6	429	217.4	107.1	55.05	27.63	13.71	7.026	3.193	1.621	0.9077	0.02516	47.45	95	95.86	96.25	90.06	75.41	25.74	26.71	29.25	36.09	36.52	38.26	110.3	193.5	116.3	113.7	132.3	140.1	111	119.4	112	129.7	113.3	113	112.5	122.1	120.9	119.5	111.1	142.2	69.79	61.76	84.54	72.32	69.68	79.28	173.3
415	844.5	432.4	218	108.1	54.9	28.26	13.96	7.272	3.311	1.802	0.9327	0.01031	46.68	94.93	95.99	97.47	90.83	78.17	27.57	26.8	29.73	36.15	36.08	38.56	107.2	197.1	116.1	114.7	131	138	110.8	119.9	110.2	132.9	112.6	112.9	112	121.7	117.1	119.3	109.6	140.8	71.26	63.36	84.26	71.8	69.6	78.88	173.7
420	838.9	427.3	216.8	106.7	54.8	27.94	14.17	7.057	3.521	1.712	1.002	0.006425	46.74	94.67	95.71	95.17	89.96	77.5	28.11	26.45	30.4	37.38	35.37	39.6	109.6	199.9	117	114.2	133.9	140.7	112.2	119.8	111.6	131.8	114.3	112.2	112.8	120	118.7	119.5	110	141	69.53	64.02	83.89	72.33	69.74	79.36	175.1
425	843.7	429.7	216.3	109.1	54.79	27.82	13.09	7.279	3.217	1.796	0.8601	0.03705	45.81	95.06	98.04	96.89	90.3	77.75	30.17	26.6	29.64	36.28	35.51	39.27	107.9	202	117	113.7	133	140.9	112.8	118.3	111.8	132.8	113.7	112.8	112.7	120.3	118	120	111	142.8	70.6	63.58	83.47	72.88	71.22	80.05	176.4
430	843.2	428.8	218.4	107.5	53.79	27.97	13.98	6.683	3.224	1.795	0.8726	0.0344	46.59	94.92	97.54	98.6	90.66	77.15	31.6	26.31	30.21	35.78	36.41	38.84	109.6	206	115	114.1	131.7	140.8	111.6	120.3	113.1	132	116.1	112.9	112.5	121.6	118.9	122.4	111.8	140.7	72.52	63.23	84.52	73.22	71.48	81.88	175.8
435	847.6	429.1	219.5	107.5	53.95	27.3	14.24	6.894	3.323	1.796	0.9538	0.01912	47.85	96.43	96.77	97.2	91.32	77.02	32.8	27.59	30.48	36.83	36.72	38.23	110.2	206.5	116.2	114.7	131.8	141.4	111.3	119.7	112.8	133.3	114.2	113.7	114	121.5	118.7	120.4	111.4	141.4	72.48	63.63	85.26	73.76	69.42	78.56	175.4
440	849.1	430.2	219.4	107.4	55.22	27.84	14.29	7.093	3.322	1.999	0.8693	0.015	47.14	94.93	97.38	96.86	89.85	77.58	32.68	27.21	29.9	36.9	36.7	39.1	108.7	210.9	116.5	115.2	132.3	139.9	113.8	120.1	110.8	134.1	113	113.8	112.3	123.3	118.2	121.2	113.7	143.8	72.2	64.19	84.73	73.21	71.2	80.06	176.1
445	842.3	428.9	217.2	111.1	54.56	27.82	14.17	7.03	3.445	1.741	0.9211	0.03758	46.71	95.34	97.86	98.14	89.75	78.11	35.03	27.02	30.02	36.57	36.47	40.09	109	213.9	116.5	115.5	132.1	141.3	110.5	120.8	114	132.5	113.2	112.9	113.8	122.8	119	119.6	113.5	141.1	71.04	63.36	84.05	72.94	71.07	79.8	176.1
450	848.9	432.3	217.9	108.2	55.22	28.27	13.76	6.692	3.384	1.871	0.9301	0.03956	46.77	97.67	95.99	97.83	91.8	77.31	34.23	27.27	30.35	36.87	35.79	39.09	107.5	213.7	116.3	115	132.3	141.7	112.6	120.9	110.7	134.5	116.6	114.4	112.9	122.4	118.5	122.2	114.9	142.2	71.64	62.2	85.08	73.85	71.5	80.77	176
455	847.4	429.5	218.4	108.3	55.46	29.01	13.53	6.837	3.426	1.665	0.809	0.0126	48.59	96.78	95.68	99.37	91.57	77.19	36.15	26.85	29.44	35.68	36.74	39.01	107.4	213.7	119.4	116	133	141	111.5	122.1	114.3	136.4	114.5	114.5	113.3	122.9	119.3	120.3	112.7	142.9	70.59	64.43	86.13	73.44	71.16	80.35	177.3
460	844.8	430.2	216.8	106.8	55.25	28.02	13.95	6.484	3.785	1.673	0.7699	0.03684	47.7	96.61	96.86	96.65	91.38	78.47	36.81	26.4	30.8	36.59	37	39.85	109.3	216.5	116.7	116	134.7	140.4	112.5	121.2	113.9	135.6	115.9	113.9	112.8	122.3	119.2	119.6	113.8	142.2	71.41	63.16	85.33	74	71.62	80.48	177
465	841.5	427.9	220.8	107.4	55.3	28.37	13.56	6.7	3.575	1.779	1.011	0.01731	49.24	95.23	97.34	98.8	92.98	77.96	37.84	27.06	31.21	35.56	35.59	38.95	109.4	214.2	117.4	115.1	133.6	142	112.7	122.3	113.5	135.3	115.9	115.5	111.5	123.9	121	120.6	113.3	143.1	72.65	63.26	85.4	73.41	71.38	79.44	178.3
470	842.5	429.6	219.6	107.8	54.56	27.12	14.54	7.278	3.412	1.738	0.81	0.02084	49.77	96.11	96.89	98.6	92.53	79.59	38.78	27.21	29.83	36.22	36.8	39.42	108.9	216.7	119	114.4	132.2	140.8	113.7	122.5	113.3	136.1	114.8	114.7	115.3	123.6	121.1	120.3	114.4	140.9	71.55	62.8	85.37	72.75	71.7	79.77	178.3
475	843.2	426.7	220	107.7	54.61	28.32	14	6.947	3.288	1.577	0.9404	0.02914	50.71	94.98	96.8	96.69	92.77	79.58	40.68	27.25	30	36.54	36.62	39.45	109.7	212.2	116.9	116.2	132.5	140.8	113.1	121.7	114.1	137.3	115.4	116.1	114.9	123.3	119.3	119.9	114.2	141.9	70.86	63.43	84.58	75.35	70.94	81.53	179.3
480	837	429.5	220.3	107	55.13	27.41	13.99	7.074	3.102	1.731	0.8021	0.02604	52.71	95.65	97.75	97.85	92.37	79.12	40.98	27.89	30.03	37.01	36.16	39.33	108.5	213.3	118.1	116.9	134.4	140.6	114.5	124.4	112.1	136.1	116.6	114.4	113.1	125.6	119.8	120.9	115.1	143	73.28	64.51	85.93	74.72	73.14	81.27	180
485	844	427.6	219.1	108.8	56.43	28.05	14.45	6.94	3.326	1.704	0.9551	0.0337	52.14	98.05	97.64	96.97	92.48	78.46	42.86	27.85	30.4	37.35	36.03	39.16	109.8	215.9	120.3	116.1	133.9	143	115.3	121.5	113.1	138	116.6	116.1	116.1	124.4	120.7	121.2	113.5	144.2	72.11	64.12	85.13	74.32	70.37	79.79	178.1
490	845	429	218.7	107.8	55.84	27.9	13.84	6.727	3.599	1.861	0.9399	0.01712	52.5	96.83	98.23	98.14	91.29	78.24	43.99	27.39	30.78	36.46	36.59	39.83	109.1	214.9	118.8	117.3	132.9	142.2	114.9	123.1	113.8	139.2	114.7	116.8	114.3	123.5	119.6	120.4	115.8	142.5	72.68	65.22	85.38	73.17	72.05	81.71	179.2
495	841.9	427	219.1	108.6	55.67	27.64	14.07	6.943	3.331	1.824	0.8853	0.02276	54.83	95.92	97.44	98.58	92.68	77.68	42.59	27.41	30.25	36.58	36.61	39.86	109.2	216.3	119	118	133.6	143.3	114.1	123.4	114	138.6	115.8	117.5	113.6	125.4	120.1	122.1	116	142.3	71.26	64.42	87.02	73.98	72.46	81.26	178.8
500	843.5	429.8	216.1	107.6	55.16	28.07	14.44	7.012	3.617	1.916	0.9595	0.02164	55.3	96.12	96.94	97.56	91.87	78.22	44.42	27.56	29.86	37.65	36.15	38.94	109.9	212.7	120.2	116.4	135.5	141.6	115.7	124.7	114.8	138.3	116.1	116.4	114.6	122.7	119.3	121.9	116.2	141.9	73.06	63.33	85.56	75.29	71.44	81.08	180.4
505	843.2	428.3	220.6	107.1	56.07	28.01	14.25	6.47	3.269	1.668	0.9346	0.01197	56.46	95.87	97.84	98.4	92.34	79.49	45.42	27.53	30.6	36.99	36.21	39.6	108.5	212.7	118.3	116.5	132.7	139	114.7	123.2	116.1	140.2	117.3	117.4	115.7	124.8	121.1	120.4	115.4	142.9	72.33	64.92	85.33	73.36	72.2	81.46	181.4
510	835.1	426.9	216.3	107.5	54.66	28.32	14.78	7.141	3.301	1.863	0.9494	0.004149	58.26	97.05	97.01	100.2	92.68	78.67	45.18	27.21	31.56	36.84	36.93	39.15	109.6	212.7	119.1	115.5	133.4	140.1	116.1	124.5	113.3	136.1	117.6	116.1	115.3	123	118.6	122.9	115.1	141.8	72.08	62.58	86.49	73.46	70.69	79.5	183.8
515	843.3	423.6	220.3	106.1	55.55	27.88	14.26	6.944	3.422	1.654	0.8412	0.03074	59.39	95.78	98.6	98.47	90.87	79.13	46.04	27.1	30.69	36.95	36.04	38.16	110.6	212.1	120	117.3	132.5	141.6	114.5	124.6	117.7	138.7	117.6	117	114.6	125.2	119.1	119.8	117.6	141.7	71.82	65.05	85.91	74.52	72.06	80.29	181.4
520	838.4	425.6	220.9	105.7	56.07	28.17	13.94	7.058	3.591	1.577	0.8838	0.01611	62.06	97.45	98.74	98.62	91.05	77.34	45.82	26.66	30.88	36.57	36.57	39.02	108.7	212.2	119.9	117.6	131.7	142.7	115.3	124.6	115.6	137.1	117.6	118	116.4	124.5	120.1	122.2	116.1	144.1	70.95	64.82	85.28	73.97	72.98	80.24	183.7
525	840.8	428.1	220.5	107.2	55.73	28.03	13.84	6.789	3.387	1.595	0.9698	0.01812	61.6	97.47	98.46	96.33	92.32	79.39	47.46	26.96	30.53	38.09	37.57	39.41	109.9	209.9	118.7	116.7	134.7	140.5	116.9	123.6	114.9	141.4	118.3	117.3	114.2	125.5	119.3	122.5	116.7	140.5	72	64.47	86.11	75.69	72.52	80.41	182.4
530	838.3	424.6	221	107.4	55.98	27.77	14.08	6.849	3.187	1.823	0.769	0.05689	64.2	96.01	96.89	98.47	91.93	79.52	47.07	27.51	30.72	37.83	36.64	39.84	110.2	207.4	121.1	117.6	132.6	142.1	114.2	125.8	115.4	138.7	117.3	117	114.8	124.6	120.8	119.6	117.1	141.4	72.73	64.2	86.57	75.19	72.21	81.13	183.4
535	839.3	429.4	219.7	107.6	55.72	28.34	13.84	6.855	3.443	1.859	0.7992	0.01975	66.35	96.81	96.76	98.54	91.74	78.49	47.49	28.71	30.83	36.12	37.55	39.96	110.9	208.6	119	117.7	133.7	143.2	115.2	126	115.7	141	118.2	118.2	114.9	124	118.1	121.5	116.9	140.5	73.68	65.38	87.54	73.54	72.89	81.24	181.4
540	841.4	428.4	218	107	55.68	27.95	14.43	7.393	3.293	1.663	0.8859	0.033	68.7	97.81	97.84	96.96	93.42	79.48	48.39	26.99	31.32	35.73	37.06	39.93	109.9	209.6	119.2	117.6	131.5	142	114.4	125.6	117.4	139.9	118	118.7	112.5	126.6	120.1	122.7	117.4	144.2	72.82	64.97	86.32	74.44	70.43	81.68	184.7
545	842.8	429.3	219.2	107.3	56.25	28.25	14.49	7.258	3.303	1.747	0.8671	0.01688	70.09	98.19	99.33	98.62	92.81	79.95	47.91	27.71	30.56	36.77	37.26	40.01	110.5	206.4	118.5	118.8	133.1	141.9	116.7	126	116.4	140.1	119	119.6	116.3	123.9	120.8	124.2	117.6	141.2	72.92	64.66	85.75	74.99	72.7	80.18	181.2
550	832.3	424.1	221.8	108	54.82	27.67	14.34	6.941	3.46	1.682	0.9367	0.02179	71.75	95.63	98.07	97.47	92.17	79.14	47.53	27.12	31.49	37.22	37.63	39.15	108.5	207.4	119.9	117.6	134.4	141.6	117.4	125.4	115.4	139	118.8	117.8	117.2	125.2	119.2	122.3	117.7	140.3	71.98	64.48	86.36	73.8	71.82	81.37	183.6
555	840.3	425.6	218.8	106.7	55.13	27.66	13.73	6.744	3.288	1.97	0.8099	0.02816	73.19	98.07	98.4	97.22	91.45	79.95	48.68	27.64	30.7	36.42	37.67	38.23	108.7	205	120.5	117.8	132.7	142	115.1	127.1	114.9	141.1	119.5	119.3	113.9	125.9	120.7	120.9	118.4	141.8	72.83	65	87.75	74.82	70.55	79.18	182.7
560	840.4	424.8	220.3	106.8	55.31	28.3	14.01	6.538	3.52	1.926	0.9318	0.02873	75.76	96.99	99.08	98.05	92.01	78.71	49.86	27.78	29.97	36.64	36.29	39.86	110.8	207.2	119.4	117	131.7	142.5	117	126	116	141.4	119.7	119.5	117.9	125.2	119.8	121.8	120.3	141.9	72.46	63.88	86.23	74.3	70.64	80.34	183.9
565	837.8	424.6	220.7	106.7	55.28	27.16	14.34	6.754	3.336	1.63	0.9356	0.02684	77.64	96.75	100	97.26	93.09	79.59	49.71	27.71	30.4	37.16	37.46	39.37	109.1	204.1	119.5	118.6	132	143.6	114.4	128.4	117.1	140.1	118.7	119.9	116.9	125.7	120.5	121.3	118.7	142.4	72.13	64.63	85.66	75.1	72.06	81.06	184.2
570	833.8	421.4	218.7	107.8	54.93	27.54	14.06	6.663	3.234	1.88	0.9429	0.05706	78.54	96.85	99.14	97.26	92.42	78.68	48.66	27.98	30.77	36.81	36.99	38.97	110.7	204.7	120.5	119	133.2	141.4	115	126.3	117	141.3	119.7	120.1	116.6	127.1	119.5	120.8	117.8	142.2	72.28	63.8	86.3	73.39	71.73	81.02	184.1
575	831.7	427.4	221.2	106.4	55.04	27.87	14.09	6.798	3.585	1.861	0.9915	0.02599	80.88	98.18	98.18	99.11	91.39	79.55	48.63	27.43	30.55	37.03	37.6	39.8	108.3	203.9	119	118.4	133.4	142.3	117	127.1	116.9	139.8	119.1	118.5	116.1	125.1	120.2	123.2	119	140.5	73.42	64.9	86.2	73.91	69.98	80.54	185.6
580	830	424.9	219.9	106.9	54.59	27.84	13.76	6.838	3.299	1.588	0.9611	0.02386	83.17	97.28	97.53	98.34	91.7	79.52	49.38	28.24	30.92	36.32	37.14	39.39	109.8	202.7	122.2	117.2	134.6	140.9	117.1	128.7	117.3	140.8	119.5	118.5	117.5	126.5	119.7	121.7	118.5	142	71.5	64	87.02	73.58	70.34	81.74	183.7
585	832.4	426.5	222.9	105.7	53.75	28.43	14.33	7.192	3.334	1.617	0.9293	0.01976	86.88	96.62	98.58	98.17	91.66	79.96	47.84	27.16	31.1	37.14	37.86	38.97	110.5	203.2	121.8	117	131.4	141.2	117.9	128.8	116.7	142.1	120.5	119.6	116.4	125.5	118.9	124.3	121.3	143.2	74.23	64.5	86.59	74.05	71.11	79.21	185.1
590	835	425.7	220.5	106	55.14	28.21	14.46	6.807	3.161	1.879	0.9252	0.01078	86.74	97.4	99.09	97.49	91.77	78.56	48.28	27.34	30.98	37.16	36.76	39.18	111.8	204.7	119.2	118.8	132.7	143	117.3	128	118.3	142.8	120.8	120	118	125.3	119.2	123.1	119.4	143.8	73.54	63.89	85.5	75.71	72.46	79.55	185.1
595	829.9	425.1	223.4	105.8	54.57	27.12	13.92	6.766	3.543	1.615	0.8651	0.02777	91.09	97.45	98.53	96.82	92.3	80.31	48.41	27.93	30.81	36.35	37.15	40.01	110.7	202.4	119.2	119.4	133.7	141.3	116.7	127.9	117.3	141.5	122	122.3	116.9	125.6	119.9	122.7	119.6	141.9	73.03	63.87	86.72	74.55	72.8	80.38	186.6
600	831.7	425.6	222.7	108	54.55	28.02	14.34	7.213	3.313	1.984	0.9427	0.01588	92.28	97.13	99.31	97.41	91.37	79.36	48.81	28.29	31.01	37.05	38.25	38.8	108	202.5	121.5	119.5	132.7	141.4	116	128.4	116.4	142.8	119.2	120.2	116.8	126.8	119	121.5	120.3	143.4	72.6	64.79	85.78	74.67	71.87	79.17	186.8
605	834.8	422.1	220.1	107.2	54.3	27.85	14.22	6.824	3.385	1.832	0.8565	-0.01081	94.94	97.2	98.06	98.07	92.86	78.91	47.81	27.64	30.53	37.23	37.77	39.09	111	203.6	119.6	118.5	132.8	141	116.6	128	117.8	140.1	119.7	122.3	116.4	125.3	119.5	123.4	120	141.8	72.91	64.27	86.58	75.21	70.72	79.95	185.6
610	831.3	425.3	220.4	107.3	54.6	28.13	14.39	6.96	3.385	1.833	0.8001	0.01371	97.88	97.82	99.06	97.22	92.94	79.61	48.23	27.01	31.01	36.9	37.74	40.26	110.6	201.5	123.4	119	135.3	139.7	116.3	128.2	118	142.6	119.2	121	117.7	125	120.8	121.9	120.5	140.7	74.36	65.13	86.03	75.45	71.56	81.89	186.6
615	832.2	423.2	220.6	106.1	54.56	27.96	14.17	6.879	3.327	1.735	0.903	0.02656	97.35	97.68	99.99	99.31	93.82	77.87	48.23	27.91	29.46	36.46	37.33	39.12	109.1	202.3	121.3	118.5	134.3	142.8	116.7	130.3	117.5	139.4	120.5	119.9	116.2	124.8	120	121	121	143.2	74.08	64.9	86.32	74.6	71.55	79.59	185.6
620	827.8	419.5	220.2	104.5	54.83	28.02	14.41	6.927	3.224	1.736	0.9464	0.03655	100.2	97.76	98.67	97.04	91.4	78.29	48.93	28.17	31.08	37.15	38	39.86	110.6	200	121.7	120.3	133.9	143.7	117	128.1	115.6	142.4	121	121.6	117.1	125.5	120.6	122.5	120.2	143.7	73.24	64.87	85.13	73.27	72.09	81.46	186.2
625	821.6	421	218.3	105	53.48	28.28	14.18	7.032	3.574	1.698	0.9026	0.008989	102.3	97.43	98.75	99.87	92.58	79.06	48.34	28.01	31.42	37.22	37.51	39.23	108.2	197.8	119.3	116.6	132.8	142	117.4	129.6	119.3	142.4	120.7	120.7	115.8	125.2	121.9	122.8	120.5	141.2	72.92	64.7	85.48	72.79	70.39	79.56	186.3
630	829.5	425.7	220.7	106.1	54.65	28.13	14.04	6.795	3.289	1.955	1.08	0.009715	103.5	95.62	98.38	98.74	94.59	79.18	47.91	26.59	31.12	37.22	37.47	39.57	109.8	199.3	122.2	119.1	132.3	141.5	117	128.4	118.1	142.2	119.8	121.5	117.1	125.6	120.3	123.5	121	140.3	73.67	63.36	86	74.58	71.61	79.53	187.7
635	825.1	419.5	221.6	106.1	55.37	28.08	13.57	6.646	3.271	1.655	0.9006	0.01876	106.1	97.8	99.49	97.77	93.3	78.81	48.6	27.25	31.11	37.16	37.5	38.63	110.3	200.8	120.9	118.4	134.3	141.1	117.1	129.7	116.8	142.7	120.8	121.2	118.2	126	119	123.7	121.2	140.6	74.54	63.08	85.41	74.25	71.24	80.47	185.7
640	823	421.8	219.9	105.8	55.37	27.38	14.44	6.992	3.477	1.708	0.9318	0.01152	107.4	98.04	98.63	100.3	93.52	79.84	47.62	28.25	31.42	37.82	37.81	39.13	108.3	201.7	121.7	118.1	132.8	140.4	117.9	129	117.5	142.8	120.7	120.8	116.5	125.2	120	122.7	119.9	142.9	74.32	63.67	85.74	74.52	70.74	79.44	186.7
645	825.8	422.6	221.8	106.9	54.12	27.77	14.34	7.097	3.371	1.799	0.9688	0.003151	110.6	96.7	99.64	97.75	93.92	78.04	47.99	27.47	31.39	37.36	38.12	39.26	109.5	198.5	121.7	119.1	132.1	142	118	129.6	118.5	142.1	121.9	121.7	115	125.2	119.7	122.9	122.9	141	72.71	65.43	86.93	76.33	71.38	79.19	186.7
650	820.4	423.1	221.2	105	54.89	28.89	13.87	7.147	3.415	1.835	0.9141	0.04126	111.8	97.95	98.59	97.93	93.01	80.87	48.05	27.6	30.44	37.17	37.09	39.18	109.2	197	121.3	119.6	131.8	141	116.3	130.3	118.6	141	119.2	121.2	117	125.8	119.6	123	121	139.9	73.38	64.23	86.49	74.41	72.25	81	188
655	823	419.8	219.3	105.2	54.82	28.03	14.26	6.922	3.446	1.806	0.8038	0.02745	113.5	97.95	101.2	98.54	93.28	78.96	47.58	27.37	30.21	36.36	38.61	39.93	110.4	198.3	121.3	120.1	134.2	141.1	117.9	129.5	120.6	140.5	119	121.8	117.4	126.5	120.4	122.6	122.2	141.6	72.7	63.85	87.31	75.18	71.08	80.81	189.8
660	824.3	421.7	220.5	106.2	54.25	28.1	14.03	6.622	3.356	1.898	1.036	0.01135	113.6	98.93	99.68	99.04	91.47	80.99	47.08	28.38	30.36	36.89	37.27	40.13	110.1	198.8	120.9	120.3	134.9	141.7	118.4	131.8	118.8	143.3	122.3	122.3	115.9	128.5	120.2	121.6	120.9	141.5	73.32	64.54	86.23	75.7	69.78	80.51	188.2
665	817.9	419.4	220	105.9	55.99	27.33	13.99	6.595	3.437	1.68	0.9598	0.02585	115.8	98.01	99.37	101.2	95.03	79.66	47.64	27.67	31.47	37.66	36.63	39.17	110.6	198.9	122	118	133.5	141.3	117.2	129.4	119.5	141.9	120.2	121.8	116.3	125.5	121.5	123.4	122	142	72.6	64.73	85.56	74.81	70.47	79.9	188.4
670	816.9	417.5	221	106.4	54.44	28.73	14.12	6.76	3.473	1.918	0.9061	0.03541	116.7	98.01	100	98.48	93.45	78.45	47.03	27.27	30.37	37.33	37.95	39.33	110.3	198.8	120.1	117.7	134.2	140.3	118	130.8	118.1	142.2	121	125.4	117.3	124.4	120.1	122.9	120.6	142.7	73.86	65.46	86.58	75.14	70.28	80.91	186.6
675	816.1	416.8	221	106.6	54.18	27.53	14.35	6.593	3.366	1.692	0.9899	0.01972	118.3	97.78	99.71	99.38	92.72	80.35	48.2	27.51	30.87	37.21	38.17	39.95	111.7	197.5	120.5	116.7	132.6	141.3	119.1	131.7	116.8	143.7	120.2	120.4	117.6	125.8	119.6	122.5	121.2	142.5	75.49	65.04	86.64	74.88	71.81	79.98	191.5
680	815.8	418.7	219.7	104.7	53.63	27.72	13.88	6.845	3.228	1.671	0.7474	0.02208	120.5	97.2	100.9	98.33	93.4	80.74	46.47	27.59	30.99	36.47	36.98	39.32	111.1	198.6	123.4	119.7	131.9	140.5	119.1	132.4	118	141.1	120.9	122.7	114.3	126.6	122.2	123.5	121.6	141.9	73.41	64.08	86.53	75.18	70.85	79.94	188.5
685	819.2	420.2	220.1	106.3	55.66	28.17	13.6	6.964	3.494	1.928	1.005	0.01085	121.4	97.84	99.9	99.98	92.56	79.71	47.5	27.63	30.93	37.53	38.96	39.34	110.4	199.8	121.3	119.2	133	141.3	117.6	133.1	118.7	142.8	121.2	123	117.8	125.8	118.5	122.5	122.9	142	73.68	63.45	87.41	75.05	69.65	79.56	190.4
690	818.7	415.9	222.4	106.2	53.96	28.15	13.76	7.094	3.711	1.796	0.8016	0.01317	121.2	97.23	98.39	97.56	93.76	79.04	47.92	27.19	31.31	36.76	37.53	39.78	109.9	199	122.1	119.1	133	141.7	116.4	133.3	118.2	142.7	122.4	122.3	116.2	126.9	119.3	121.5	122.6	141.5	73.36	64.55	85.93	74.23	71.03	79.32	188.4
695	820.1	419.1	218.6	106.3	54.7	27.58	13.94	6.834	3.019	2.005	0.8662	0.0399	120.6	98.38	100.8	99.07	93.69	79.16	45.96	28.21	31.2	38.11	37.39	38.9	110.8	198.7	123.1	119.4	131.7	140.8	117	129.9	118.1	141.6	121.1	124.4	117.6	125.3	119.7	122.6	121.9	140.4	74.4	64.6	86.23	75.88	71.83	80.09	189.4
700	817.3	419.3	219.2	106.1	54.74	27.11	14.32	6.794	3.287	1.681	0.7539	0.03365	123.7	99.77	100.1	99.76	92.47	80.17	47.01	27.72	31.05	37.86	36.68	38.35	110.4	200.4	121.8	118.9	136.2	142.4	117.7	132.9	118.5	141.4	122.4	123	118.1	125.8	120.2	123.7	123.1	139.7	73.59	66.27	84.78	75.15	70.65	80.55	190.6
705	810.7	413.3	218.2	105.2	54.8	27.42	14.25	6.899	3.239	1.785	0.9359	0.006053	124.3	96.92	100.7	100	94.05	79.87	47.28	28.51	30.67	37.44	38.07	39.49	109.6	197.3	120.7	119.3	132.5	141.4	116.7	132.7	120.5	143.5	121.8	123.2	117	126.9	120.2	123	122.8	141.4	74.32	64.31	85.62	76.32	71.02	81.3	189.6
710	818.9	415.4	218.8	106.3	54.34	28.1	14.06	6.599	3.159	1.706	0.7984	0.02409	125.1	98.21	101.7	100.4	94.49	81.12	45.17	28.08	31.57	37.36	37.62	38.77	109.5	200.8	122.2	119.5	133.2	142.1	118.7	134.3	118.2	141.4	120.9	125.3	117.5	127.4	119.9	121.9	123.5	141.8	74.23	63.6	85.9	74.89	71.17	79.28	188.1
715	820.3	413.3	217.5	105.3	53.71	27.44	13.59	6.886	3.589	1.671	1.016	0.04312	123.7	98.29	101.3	99.12	93.82	79.84	46.17	27.77	30.35	37.18	37.29	39.22	109.4	200	121.7	119.6	133.4	141.1	119.6	134.3	119	139.7	121.9	121.8	116.7	127.1	120	123	123.4	142.9	73.68	65.57	85.63	74.47	72.14	81.02	188.9
720	818.7	414.8	220.6	103.5	54.3	27.85	14.42	6.976	3.264	1.912	0.9833	0.004651	125.9	98.16	100.8	98.68	93.68	78.86	46.8	27.5	31.12	36.44	37.33	38.68	109.3	197.8	123.4	121.2	132.2	140.4	117.4	131.6	119.4	143.4	120.3	123.6	116.6	125.2	121.1	123.1	122.7	140.1	73.66	64.79	86.11	74.51	71.56	79.45	191.1
[truncated: 5 more columns]

## Sheet: Single NTPs
Time (min)	400 nM Fluorescein	200 nM Fluorescein	100 nM Fluorescein	50 nM Fluorescein	25 nM Fluorescein	12.5 nM Fluorescein	6.25 nM Fluorescein	3.125 nM Fluorescein	1.5625 nM Fluorescein	0.78125 nM Fluorescein	0.390625 nM Fluorescein	0 nM Fluorescein	ATP	ATP	ATP	ATP	ATP	ATP	GTP	GTP	GTP	GTP	GTP	GTP	CTP	CTP	CTP	CTP	CTP	CTP	UTP	UTP	UTP	UTP	UTP	UTP	Reference	Reference	Reference	Reference	Reference	Reference
0	940.4	463.3	244.6	120.9	61.85	30.18	15.24	8.02	4.049	2.046	1.018	0.01589	0.5717	0.6963	0.7934	0.8117	0.6397	0.8568	0.8702	0.8712	0.6433	0.9067	0.7715	0.8152	0.6447	0.7851	0.6233	0.6857	0.6611	0.9262	0.8966	0.8125	0.9368	0.7413	0.7226	0.6562	1.149	0.7595	1.166	1.145	1.113	1.081
5	876	459.6	232.8	114	57.39	28.18	14.27	7.541	3.945	1.793	0.9164	0.03946	0.4351	0.5351	0.4156	0.3396	0.4949	0.3836	0.5711	0.4023	0.3869	0.4152	0.4604	0.4571	0.3818	0.5802	0.4001	0.4432	0.4454	0.4939	0.5802	0.542	0.4658	0.5821	0.3496	0.3506	0.5482	0.53	0.6588	0.5624	0.7243	0.6519
10	829.9	431.9	220.6	109.4	54.59	27.29	13.69	7.052	3.711	1.749	1.029	0.01294	0.3546	0.3693	0.4485	0.4463	0.3823	0.4195	0.4454	0.3745	0.3127	0.362	0.3027	0.3992	0.3924	0.4382	0.2774	0.4586	0.359	0.4198	0.464	0.5371	0.4431	0.4572	0.4511	0.4737	0.8408	0.6872	0.6311	0.6507	0.8219	0.7549
15	816.6	423.4	221.2	110.6	52.4	29.18	13.62	6.991	3.266	1.881	0.8857	0.01142	0.3263	0.4017	0.4363	0.4042	0.4587	0.3942	0.5223	0.3321	0.3759	0.338	0.3975	0.3751	0.4117	0.4905	0.4962	0.3988	0.4267	0.5276	0.4635	0.5385	0.4338	0.5272	0.4878	0.3874	2.306	0.8721	2.149	1.533	1.593	1.428
20	832.7	415.3	220	104.5	52.46	26.52	13.67	6.691	3.553	1.645	0.9594	0.02042	0.4298	0.4041	0.5247	0.4725	0.3357	0.2992	0.7067	0.542	0.5037	0.4418	0.3742	0.503	0.4462	0.502	0.2875	0.4569	0.3809	0.3755	0.6693	0.6285	0.5012	0.5937	0.5451	0.5282	4.747	2.47	4.272	3.178	4.148	3.287
25	826.8	409	217.8	106.3	53.75	27.52	13.4	6.53	3.367	1.789	0.9427	0.03174	0.555	0.4581	0.528	0.3653	0.4987	0.543	0.9338	0.9426	0.7211	0.6555	0.5216	0.8264	0.4068	0.4883	0.4398	0.4689	0.3811	0.4879	0.8845	0.8993	0.7115	0.8036	0.7814	0.7141	10.34	6.254	7.575	5.767	7.844	7.13
30	829	426.8	215	103.2	53.44	27.55	13.09	7.023	3.266	1.688	0.9369	0.01126	0.8881	0.6484	0.7678	0.6154	0.536	0.5029	1.328	1.467	1.207	1.131	0.8514	1.168	0.4946	0.4857	0.5117	0.4999	0.4293	0.4639	1.253	1.077	1.075	1.137	1.261	1.171	18.05	9.943	12.58	10.95	14.45	11.97
35	816.5	416.5	215.8	105.2	54.85	27.14	13.39	6.694	3.375	1.639	0.901	0.02732	1.104	0.8147	0.9159	0.8557	0.6796	0.7131	1.644	2.133	1.965	1.16	1.139	1.522	0.5392	0.5958	0.6709	0.6744	0.4806	0.567	1.589	1.943	1.621	1.668	1.86	2.069	28.76	17.68	19.04	16.25	21.3	19.53
40	843.4	415.5	211.9	104.7	53.3	25.72	13.47	6.916	3.322	1.777	0.7586	0.02819	1.629	1.174	1.173	1.046	1.053	0.8845	2.308	2.58	2.549	1.827	1.724	1.94	0.5085	0.6683	0.7572	0.704	0.508	0.5088	2.132	2.587	2.001	1.853	2.679	2.817	40.89	24.63	26.02	24.05	28.57	27.51
45	814.8	423.9	210.4	103.2	53.4	27.27	13.28	6.686	3.518	1.866	0.8847	0.0144	2.011	1.461	1.439	1.19	1.408	1.142	3.04	3.651	3.402	2.879	2.651	2.8	0.8764	0.7709	0.8715	0.6986	0.6293	0.8716	3.021	3.908	2.709	2.854	3.825	4.03	53.42	31.6	33.6	32.49	38.13	36.3
50	810.1	412.2	210.9	106.9	52.92	26.27	12.12	6.818	3.525	1.614	0.7954	0.03976	2.518	1.954	2.003	1.704	1.522	1.712	3.967	4.545	4.951	3.287	3.829	3.592	0.8341	0.9153	0.9136	0.8036	0.7373	0.7365	3.794	4.414	3.687	3.664	4.729	5.613	65.25	37.57	44.58	42.63	49.47	47.74
55	832.7	409.1	210.1	106.6	54.46	26.76	12.99	7.168	3.57	1.526	0.9019	0.01722	3.086	2.348	2.613	2.138	2.261	2.003	4.63	5.982	5.587	4.307	4.29	4.851	0.8917	0.9833	1.274	1.118	0.8741	0.9571	4.981	5.535	4.286	4.691	6.06	6.4	74.69	44.1	52.28	53.08	60.89	56.97
60	812.3	411.3	218.1	106.2	54.79	26.51	13.76	7.299	3.592	1.711	0.9935	-0.002446	3.635	3.076	3.005	2.234	2.593	2.486	5.715	7.105	6.869	5.279	5.527	5.31	0.9966	1.089	1.382	1.172	1.044	1.057	6.425	5.533	5.464	5.407	7.127	7.665	87.4	51.19	60.14	63.22	71.23	67.55
65	800.4	410.8	212.3	105.8	54.64	25.84	12.97	7.082	3.409	1.552	0.9088	0.03566	3.633	3.332	3.03	2.897	2.793	3.008	5.906	7.761	7.728	5.943	6.279	6.391	1.199	1.117	1.502	1.126	1.057	1.16	7.549	6.88	6.357	6.553	8.648	8.763	100.4	57.99	68.64	72.52	83.09	76.71
70	811.9	414.7	211.2	104.7	53.07	26.85	12.27	6.646	3.089	1.707	0.9247	0.02872	4.04	3.817	3.432	3.241	3.092	3.586	7.202	8.838	8.2	7.067	6.53	6.825	1.306	1.52	1.752	1.343	1.267	1.346	8.286	7.866	7.369	6.984	9.385	9.887	108.8	63.53	81.54	80.34	92.75	85.36
75	824	413	216.3	103.1	53.27	26.63	13.21	6.737	3.192	1.935	0.8319	0.01147	4.485	3.997	3.763	3.572	3.548	3.615	7.881	9.515	9.91	7.374	7.257	7.841	1.462	1.61	1.819	1.627	1.426	1.583	8.17	8.849	8.044	7.457	10.31	10.99	119.7	68.03	90.93	88.91	104.4	95.39
80	816	418	212	104.6	54.3	26.11	13.06	6.856	3.397	1.713	0.98	0.04808	5.011	4.334	4.21	4.35	4.197	3.954	7.937	10.94	10.53	8.312	7.509	8.643	1.412	1.693	1.745	1.566	1.464	1.679	9.778	9.774	9.178	8.305	11.56	11.73	130.2	71.71	99.29	96.93	112.6	102.1
85	820.7	412	209.1	107.4	53.37	27.18	12.98	6.842	3.527	1.779	0.8747	0.04185	5.066	4.676	4.335	4.357	4.709	4.413	8.956	11.48	11.86	10.05	8.634	9.62	1.579	1.775	1.878	1.76	1.779	1.473	10.65	11.05	9.211	8.771	12.59	13.99	135.5	75.03	107.4	103.7	119.1	110.8
90	827.3	403	216.2	107.1	51.86	26.61	12.91	6.682	3.13	1.972	1.006	0.02925	5.681	5.087	4.4	5.028	4.899	4.588	9.312	12.23	11.88	10.98	9.524	10.63	1.901	2.108	2.049	1.883	1.496	1.538	11.48	11.64	9.979	10.03	13.16	14.34	146.3	77.33	114.3	111.2	128.9	118.2
95	810	427.7	210.5	101	53.21	27.26	13.03	7.07	3.381	1.626	1.124	0.002869	5.821	5.443	4.862	5.514	5.175	5.665	9.761	12.59	13.09	10.5	9.947	11.32	2.015	2.05	2.257	1.978	1.909	1.649	12.43	13	10.63	10.87	14.02	14.99	153.8	79.12	118.8	115.2	133.5	122.9
100	827.1	413.2	213.2	102.2	53.48	26.27	12.69	6.91	3.613	1.701	0.8749	0.03857	6.431	5.759	5.349	5.446	5.989	5.759	10.56	13.42	13.16	11.83	10.73	11.72	1.877	2.179	2.249	2.074	2.028	1.84	13.99	14.05	11.15	12.02	14.85	15.33	160.5	80.52	124.3	122.8	139.3	129.4
105	818.2	420	220.1	108.7	53.02	27.51	13.21	6.75	3.454	1.749	0.8709	0.0164	6.993	6.726	5.704	6.224	6.003	6.049	11.15	14.38	13.77	12.28	11.29	12.63	1.828	2.354	2.595	1.884	1.939	2.137	14.96	14.43	12.11	12.59	15.67	16.82	166.2	83.42	129.5	126.8	146.6	137.6
110	832	408.9	212.6	107.6	53.64	26.53	13.05	6.968	3.286	1.802	0.9236	0.0252	7.093	6.321	6.406	6.513	6.285	6.167	11.78	15.02	14.2	13.18	11.97	13.24	2.258	2.626	2.812	2.427	1.946	2.093	15.62	14.9	12.94	13.79	15.74	15.85	172.7	86.59	138.1	132.4	151.7	142.9
115	818.8	423.7	213.4	105.3	53.65	27.07	13.52	7.496	3.395	1.807	1.021	0.01181	7.459	6.914	6.082	6.638	6.337	6.882	12.6	15.17	14.85	14.09	12.33	13.13	2.409	2.665	2.946	2.35	2.32	2.45	15.9	15.65	14.03	14.07	16.77	17.07	177.8	89.1	141.1	139.1	153	147.4
120	818.5	411.1	218.9	105.2	52.67	26.17	13.13	7.212	3.53	1.725	0.7809	0.01962	7.633	7.243	6.996	6.783	6.874	6.663	12.25	15.16	15.72	13.98	12.66	14.28	2.314	2.565	2.9	2.285	2.5	2.215	16.06	16.53	14.81	14.78	17.23	17.54	183.4	89.47	145.3	141.8	159.3	151.7
125	831.4	420	209.3	109.7	54.89	26.89	13.4	7.111	3.275	1.753	0.8939	0.01647	8.059	7.188	7.271	6.996	7.222	7.065	13.81	15.84	15.46	14.52	13.41	14.12	2.578	2.712	2.99	2.501	2.587	2.427	17.08	16.53	15.04	15.58	17.67	18.36	185.8	92.96	151.6	143.7	163.6	156.3
130	820.2	422.8	218.5	105.6	52.67	27.82	13.59	7.149	3.39	1.492	0.9093	0.01498	8.252	7.642	7.183	7.474	7.366	7.157	14.3	16.71	16.13	15.08	13.67	15.23	2.868	3.083	3.094	2.68	2.473	2.534	17.57	17.44	15.94	16.01	17.78	18.37	190.3	94.79	153.5	146.9	166.7	162.2
135	834.6	415.3	218.3	106.4	52.96	26.98	12.86	6.774	3.189	1.761	0.831	0.04511	8.463	7.982	8.148	7.661	7.357	7.162	14.63	16.34	16.57	15.45	14.39	15.63	3.045	2.938	3.163	2.903	2.758	2.815	17.79	18.33	16.65	15.99	17.8	19.04	192.6	97.85	155.7	151.2	171.5	163.3
140	828.7	405.6	219.7	106	52.25	26.26	13.22	6.832	3.405	2.06	0.8342	0.02227	8.806	8.454	7.74	7.934	7.651	7.578	14.76	17.22	16.57	15.92	14.22	15.74	2.955	3.301	3.19	2.601	2.576	2.584	18.41	18.79	16.35	16.39	18.88	19.45	196.8	101	158.6	155.8	173.5	164.8
145	824.8	421.7	215.3	106.3	54.36	27.46	13.05	7.292	3.876	1.691	0.9866	0.02387	8.653	8.329	7.83	8.376	8.103	7.552	16.04	17.35	16.85	15.88	14.82	16.73	3.012	3.392	3.52	2.81	3.113	2.806	18.46	19.45	17.13	16.65	18.72	19.23	201.1	100.6	161.5	157.8	176.3	169.7
150	834.6	421.7	218.7	106.8	53.66	26.83	13.06	6.944	3.434	1.889	0.897	0.029	9.143	8.743	8.832	8.556	8.207	8.472	15.86	18.56	18	16.45	15.3	16.93	2.981	3.499	3.239	2.928	3.012	2.519	18.94	19.58	17.23	17.96	19.61	20.52	202.9	104.5	167.4	160.7	178.3	170.8
155	823.2	422.9	215.5	108.5	56.15	26.83	13.17	7.182	3.324	1.689	1.093	0.01735	9.583	8.685	8.569	8.264	8.64	8.693	16.37	18.2	18.56	17.51	15.6	17.25	3.147	3.652	3.494	3.276	3.212	3.104	19.7	20.48	17.64	17.87	19.78	20.77	208	107.9	167.6	164.2	180.1	175
160	821.5	418.6	217.1	106.8	53.07	27.43	13.76	6.518	3.527	1.589	0.9518	0.01257	9.423	8.919	8.402	8.854	8.989	8.86	16.62	18.18	18.66	17.04	15.58	17.09	3.351	3.578	3.689	3.325	3.387	3.052	19.87	20.86	18.31	17.85	19.4	20.74	206.8	110.6	169.9	165.8	183.4	178
165	839.2	424.3	211.9	109	55.04	27.74	13.5	7.107	3.34	1.519	0.9684	0.03068	10.52	9.266	8.96	9.268	8.815	8.853	17.35	18.76	18.21	17.37	16.43	17.04	3.485	3.705	3.806	3.051	3.683	3.14	20.44	21.32	17.99	19.12	20.56	20.86	210.9	112.4	171	169.7	185.3	181.5
170	835.5	418.4	219.6	108.2	54.4	28.41	12.96	6.711	3.476	1.579	0.9602	0.01771	9.492	9.554	9.109	9.534	9.161	9.269	17.72	19.59	18.8	17.58	16.97	17.38	3.389	3.518	3.884	3.393	3.62	3.378	20.67	20.55	18.58	18.96	21	21.36	213.9	116.8	175.7	171.7	188	179.3
175	834.3	418.6	213.9	106.7	55.97	27.57	13.57	7.132	3.653	1.601	1.003	0.02831	10.04	9.534	9.389	9.132	8.595	9.396	17.34	20.12	19.31	18.81	17.04	17.65	3.525	3.992	3.824	3.611	3.333	3.392	21.3	21.29	18.9	19.29	21.36	21.46	215.3	120.9	178.5	172.9	190.8	184.1
180	819.9	424	219	107.9	53.25	27.25	13.28	6.905	3.768	1.773	1.089	0.02643	10.51	10.29	9.503	9.577	9.679	9.414	18.23	20.67	19.3	18.2	16.9	17.95	3.732	4.281	3.837	3.808	3.707	3.394	21.4	21.15	18.76	19.22	20.59	22.01	216.7	126.1	178.2	175.5	191.7	185
185	843.7	422.3	219.8	106.7	54.16	27.01	13.19	7.028	3.192	1.595	0.8828	0.01957	10.43	9.583	9.84	9.411	9.525	9.268	17.68	19.86	19.93	18.85	17.58	18.24	3.754	4.142	4.223	3.564	3.463	3.326	21.7	21.72	19.49	20.09	20.86	21.94	217.3	129.9	182.5	179.9	194.6	188.4
190	828.8	426.2	217	108	54.63	27.87	13.47	7.109	3.454	1.746	1.023	0.01953	10.04	9.878	10.36	9.719	10.07	9.383	18.14	19.68	19.63	18.49	17.84	18.5	3.695	3.954	4.313	3.879	3.721	3.794	22.22	21.43	19.34	19.87	21.3	21.68	221.6	136.5	183.5	180	195.7	189.6
195	842.4	420.8	217.8	106.6	54.72	27.42	13.57	7.085	3.345	1.668	0.9159	0.02499	10.09	10.37	10.02	9.959	9.407	9.567	18.91	20.85	20.2	19.31	18.12	18.24	3.905	4.238	3.92	3.534	3.545	3.336	22.26	22.74	20.24	19.7	21.12	22.5	223.1	142.6	185.1	185	198.6	190.4
200	839.2	423.8	215.9	108.4	55.98	27.07	13.07	6.993	3.67	1.696	0.9786	0.01934	10.45	10.65	10.32	9.652	10.1	9.924	19.28	20.84	20.34	19.47	17.35	18.4	4.079	4.385	4.015	3.41	3.799	3.441	22.12	23.09	20.23	19.74	22.04	22.58	227.2	151.8	182.6	180.9	197.4	193.9
205	837.4	422.5	220.2	109.8	54.48	27.4	13.18	7.009	3.443	1.704	0.8653	0.01547	11.3	10.69	10.34	9.755	10.14	10.18	19.26	21.33	20.29	19.51	18.05	19.88	3.877	4.18	3.815	3.812	3.762	3.552	22.96	22.87	20.22	20.29	22.24	22.82	227.2	156	189	184.2	198.6	196.9
210	823.7	424.2	219.4	107.2	55.57	27.95	13.88	7.199	3.328	1.789	0.8515	0.04619	10.93	10.81	10.42	10.63	9.957	10.25	19.35	21.69	20.67	19.85	18.71	19.44	4.066	4.387	4.23	3.761	3.871	3.559	22.21	23.71	20.45	20.47	22.05	22.51	229.9	168	188.5	184.4	202.8	194.9
215	837.2	423.6	219.7	107.5	55.38	28.67	13.62	7.18	3.485	1.77	0.826	0.01793	10.81	10.66	10.71	10.4	10.49	10.03	18.73	20.9	20.68	19.85	18.71	19.6	4.042	4.382	4.547	4.06	4.072	3.769	22.59	23.86	21.14	21.03	22.92	23.26	230.8	176	191.2	188.3	202.4	196.4
220	846.2	428	220.1	108.1	55.1	27.05	13.9	7.147	3.592	1.781	0.9107	0.0198	10.92	11.13	10.39	10.79	10.23	10.57	19.63	20.99	20.88	19.1	19.17	19.7	4.298	4.514	4.499	3.841	3.891	3.882	22.94	23.4	20.95	21.62	22.95	23.18	235.1	186.1	191.4	191.3	205.9	200.2
225	841.8	421.4	217.9	108.9	55.47	27.56	13.37	7.473	3.587	1.83	0.7161	0.01209	10.53	11.21	10.42	10.72	10.58	10.3	19.65	21.66	21.62	19.56	19.32	20.1	4.24	4.398	4.196	4.27	3.982	4.038	23.74	23.81	21.5	21.2	23.15	23.63	233.1	196.9	193.4	191.5	205	200.4
230	821.4	424.1	220	108.2	55.56	27.91	13.78	7.209	3.445	1.694	0.9774	0.02915	11.29	10.63	10.65	10.9	10.51	10.61	19.22	21.75	21.18	20.05	18.75	19.77	4.496	4.434	4.316	3.971	4.375	3.835	23.8	24.18	21.12	21.98	22.67	23.3	234.6	210	195.9	192.6	208	204.5
235	842.5	423.4	220	107.3	54.72	27.21	13.39	7.113	3.513	1.795	0.9509	0.02532	11.37	11.56	10.47	11.06	10.63	9.947	20.32	22.35	21.46	20.31	18.82	20.74	4.237	4.306	4.199	4.034	4.113	3.881	23.53	23.87	21.6	21.56	22.59	23.15	236.8	218.2	198.4	193.9	206.5	205.9
240	827.5	422.3	219.6	108.1	55.36	27.68	13.85	6.744	3.25	1.784	1.043	0.03588	11.01	11.09	11.01	11.15	10.29	10.38	20.2	22.34	22.03	20.33	19.9	20.39	4.187	4.48	4.376	3.857	4.585	3.723	24.48	23.94	21.09	21.16	24.61	24.22	236.7	230.8	195.8	195	209.1	205.7
245	842.8	429.4	221.1	108.2	55.63	27.52	13.7	7.18	3.556	1.771	0.7691	0.02359	11.69	11.33	11.15	10.75	10.7	10.88	20.05	22.21	21.66	20.66	18.98	20.86	4.168	4.59	4.645	4.133	4.377	3.752	23.79	24.55	21.32	21.82	23.1	23.23	238.8	241.2	198.5	197.6	210.3	204.8
250	837.8	422.7	218.5	107.5	55.14	27.86	13.38	6.539	3.533	1.843	1.035	0.03331	11.61	11.46	11.53	11.05	10.71	11.07	20.38	22.64	21.87	20.63	19.78	21.12	4.568	4.933	4.611	4.07	4.083	3.983	24.74	24.73	21.61	21.73	23.97	23.92	241.5	250.9	201.4	197.9	210.8	208.4
255	849.8	422.2	220.3	108.4	55.3	28.91	14.14	7.053	3.35	1.883	0.8241	0.01047	11.24	11.39	11.28	11.32	10.91	11.18	19.73	22.14	22.17	20.35	19.96	20.41	4.634	4.648	4.491	4.076	4.457	3.823	23.62	24.36	22.44	22.64	22.72	23.72	242.3	262.5	201.4	198.6	212.4	208.1
260	838.3	427.2	223	109.1	55.62	27.45	13.37	7.162	3.296	1.99	1.013	0.0051	11.92	11.91	10.68	11.43	10.57	10.9	20.82	22.58	22	20.84	19.51	20.9	4.245	4.604	4.493	4.211	4.28	3.699	24.88	24.4	21.6	21.39	24.25	24.92	243.9	271.9	200.3	198.6	212.4	210.4
265	830.8	421.7	216.4	110.4	56.2	27.17	13.83	7.008	3.477	1.649	0.8875	0.01825	11.52	11.57	11.57	11.18	10.95	10.97	21.74	22.66	22.24	20.88	19.98	20.55	4.635	4.972	4.23	4.472	4.306	4.089	25.4	25.33	21.67	22.94	23.99	24.77	244.9	284.8	204.8	202.3	215.4	212.7
270	850.5	429.8	215.5	107.8	55.03	26.95	13.06	7.414	3.38	1.885	0.7863	0.0136	11.71	11.81	11.74	11.62	11.65	11.1	20.43	22.59	21.85	21.04	20.15	20.63	4.366	4.791	4.58	4.416	4.357	4.098	24.83	24.7	22.36	21.68	23.93	24.71	246.3	293.4	204.6	202.8	215.3	210.2
275	833.8	428.9	220.9	110.7	56.05	28.41	14.11	7.338	3.313	1.748	0.7494	0.01723	12.1	11.88	11.72	10.97	10.99	10.86	21.06	22.39	21.92	21.55	20.08	21.36	4.502	4.937	4.754	4.439	4.252	4.08	25.07	24.78	22.48	22.47	23.92	23.93	246.2	304.9	205.6	203.6	215.1	212.7
280	842.3	427.8	217.6	107.9	55.27	26.8	13.69	7.092	3.471	1.829	1.023	0.006862	12.05	12.18	11.87	11.24	10.9	10.87	20.67	23.35	21.98	20.02	19.82	21.07	4.642	4.687	4.7	4.195	4.198	4.123	24.3	24.85	21.47	22.58	24.62	25.03	247.3	313.4	206.2	203.8	215.9	216
285	847.4	424.5	219.9	108.3	55.8	28.17	13.34	7.377	3.46	1.726	0.9089	0.01069	11.62	12.04	11.96	11.56	11.39	11.16	21.04	23.23	22.61	21.78	19.52	21.43	4.629	5.102	4.759	4.498	4.527	3.623	25.25	25.9	22.77	22.75	24.42	23.91	248.2	320.9	206.3	205.8	214.4	214.2
290	838.3	426.1	221.5	107.7	54.79	27.68	13.59	7.114	3.611	1.854	0.7801	0.02539	11.78	12.34	11.79	11.42	11.3	11.79	21.52	22.79	22.05	21.22	20.41	21.94	4.496	4.886	4.605	4.443	4.518	3.986	24.78	25.52	22.83	22.33	24.98	25.18	246.4	330.9	209.8	206.6	219.1	214.8
295	848.6	422.8	219.3	108	55.43	28.27	13.18	7.275	3.271	1.861	0.941	0.001853	11.94	11.56	11.95	12.22	11.5	11.49	21.94	23.25	23.11	21.13	19.83	22.2	4.728	4.677	4.585	4.539	4.165	4.012	24.86	24.89	22.2	23.21	25.09	25.86	246.3	339.4	208	209	217.1	216.1
300	838.2	427.3	220.3	108.1	55.76	28.08	12.94	7.204	3.223	1.909	0.8715	0.0144	12.15	12.08	11.91	11.22	11.69	11.56	21.43	23.45	22.49	21.59	20.71	22.3	4.684	4.806	4.787	4.43	4.449	4.077	25.5	25.64	22.8	22.38	24.53	24.6	250.8	347.5	209.7	207.3	221.2	216.5
305	849	423.5	217.9	110.3	55.33	28.58	12.7	7.051	3.65	1.571	1.166	0.02643	12.29	12.19	11.64	11.69	11.28	11.5	22.46	23.28	22.39	22.45	20.37	22.83	4.612	4.959	4.834	4.596	4.679	3.964	25.05	26.41	22.28	22.83	24.83	24.46	249.3	354.3	207.9	207.7	220	218
310	835.2	428	222	108.6	55.58	28.24	13.93	7.291	3.704	1.78	0.9489	0.01449	12	12.25	11.52	11.83	11.71	11.51	21.79	22.64	23.28	21.86	20.86	22.39	4.476	4.871	5.202	4.851	4.515	4.072	25.72	25.35	22.6	23.07	24.61	24.99	249.8	361.2	211.5	208.5	221	218.9
315	851.4	424.4	219.1	109.5	55.49	27.75	13.7	6.87	3.684	1.685	0.8781	0.03968	12.41	12.02	12.01	11.96	11.67	11.23	22.61	23.65	23.65	22.03	20	23.47	4.802	4.872	4.756	4.3	4.478	4.128	25.07	26.36	23.24	23.03	25.32	25.29	254.4	367	211.6	211.6	221.1	220.5
320	839.1	426.1	221.1	109.2	55.02	28.89	13.31	7.182	3.485	1.964	0.7988	0.01537	11.88	12.81	12.17	11.86	11.81	11.88	22.99	23.21	23.26	22.18	20.77	22.99	5.066	4.953	5.148	4.603	4.312	4.017	25.62	25.36	23.1	23.2	26.03	25.25	252.4	373.6	213	211	224.4	219.9
325	856.4	431	222.9	111.4	56.03	27.21	13.06	6.944	3.278	1.956	0.9776	0.003232	12.77	12.57	11.77	11.66	11.7	11.54	21.82	23.67	23.18	21.84	21.04	23.36	4.679	4.94	4.776	4.317	4.577	4.178	26.01	26.25	23.25	23.25	27.03	25.67	253.7	377.8	211.7	214.7	224.3	221.5
330	846.7	428.8	220	109.2	57.12	27.61	13.74	7.243	3.456	1.572	0.8043	0.01967	12.66	12.54	12	11.72	12.3	12.86	22.54	24.13	24.05	22.19	21.43	23.66	4.639	5.238	4.77	4.685	4.88	4.022	25.98	25.97	23.56	23.56	25.75	25.39	253.7	385.5	212.4	213.2	223.8	219.9
335	845.1	429.2	224.8	109	56.43	28.46	13.53	6.905	3.654	1.903	0.9097	0.02674	12.52	11.96	12.05	11.76	12.33	11.55	22.74	23.82	23.85	21.92	20.63	23.5	5.008	4.959	4.759	4.623	4.427	4.42	26.52	26.11	23.02	23.77	25.79	24.83	256.1	386.4	214.4	210.9	224.2	223.8
340	856.7	429.4	219.7	108.8	54.62	28.05	14.33	7.29	3.498	1.948	1.054	0.01001	12.98	12.65	12.41	11.78	12.49	11.68	22.87	24.12	23.4	22.73	20.85	23.41	4.872	5.361	4.591	4.551	4.587	4.156	26.01	25.82	23.62	23.71	26.62	25.05	254.3	391.6	214.7	212.9	224.8	225.1
345	847	429.7	222.7	108.7	55.82	28.63	14.18	7.753	3.352	1.897	0.9038	0.01534	12.97	12.83	12.6	12.43	12.15	11.19	22.18	23.94	24.96	22.69	20.73	22.89	4.788	5.06	4.833	4.73	4.612	4.112	26.49	26.2	23.33	22.62	27.38	25.65	256.4	397.7	215.5	214.6	227.2	224
350	839.3	431	223	110.8	55.78	28.55	13.4	6.976	3.683	1.621	0.9281	0.0198	12.69	12.7	12.33	12.19	12.12	12.42	21.93	25.57	24.22	22.69	21.06	23.12	4.833	5.317	5.309	4.231	4.552	4.25	26.65	26.68	23.43	23.99	27.16	24.7	259.8	402.5	214.4	216.1	226.6	225.9
355	844.4	424.2	218.5	112.1	55.12	28.34	13.61	7.051	3.652	1.598	0.9354	0.01455	13.24	12.46	12.46	12.09	12.15	12.37	22.59	24.23	23.49	22.68	21.73	23.35	4.755	4.975	5.131	4.475	4.863	4.387	26.33	26.47	23.92	23.95	26.7	25.22	257.8	400.8	216.2	215.9	226.8	224.2
360	851	428.4	224.8	111.7	55.79	27.86	13.41	7.162	3.379	1.747	0.9298	0.02131	13.13	12.54	11.85	12.45	12.35	12.02	21.99	24.32	24.78	22.99	21.06	23.89	5.102	5.281	5.34	4.582	4.906	4.253	26.77	26.62	24.75	23.13	27.23	26.17	259.4	403.8	216.1	214.9	227	224.2
365	857	425.3	223.4	109.7	54.6	28.76	14.28	7.363	3.493	1.923	0.919	0.04393	13.19	12.61	11.7	12.18	12.41	12.04	22.14	24.3	23.78	22.23	21.3	24.03	4.756	5.268	4.838	4.553	4.66	4.255	26.21	26.78	23.58	24.11	27.18	25.23	259.8	405.2	216.3	217.4	227.1	227.5
370	846.9	431.3	222.4	110.3	56.4	28.43	13.54	7.18	3.481	1.948	0.9755	0.007482	12.73	12.67	12.12	12.47	12.11	12.34	22.47	24.41	23.84	21.85	21.14	23.48	4.61	4.993	4.939	4.348	4.917	4.434	26.33	26.74	24.57	24.37	27.13	25.79	259.3	406.6	218.3	217.6	230.3	226.2
375	847.5	424.4	219.1	110.9	56.27	28.78	13.67	7.165	3.479	1.616	0.9053	0.03496	13.13	12.58	12.49	12.6	12.4	12.27	22.67	24.33	25.09	22.66	21.9	23.53	4.947	5.286	5.294	4.96	4.751	4.2	26.88	26.7	24.34	24.16	26.87	25.79	258.8	412.6	219.4	219.2	230.2	229.8
380	854.1	427.3	223.2	110.1	55.68	28.04	13.86	7.13	3.651	1.676	0.8219	0.00502	12.77	12.67	12.89	12.65	12.59	12.01	22.67	24.62	25.16	22.77	21.26	23.43	4.842	5.237	5.287	4.562	4.903	4.442	26.64	27.06	24.14	23.81	26.85	24.86	262.4	408.6	218.6	219.3	232.1	230
385	851.2	425.5	220.1	109	55.54	28.21	13.79	7.129	3.375	1.752	0.8138	0.01732	13.27	12.68	12.81	12.8	12.3	12.38	21.77	24.21	25.13	22.61	21.31	24.25	5.174	5.401	5.354	4.637	4.478	4.341	26.7	26.84	23.72	24.07	27.08	25.65	262.1	413	217.1	220.7	230.6	227.5
390	858.9	432	223.1	110.3	56.43	27.9	14.03	7.422	3.49	1.86	0.9935	0.04844	13.28	12.42	12.29	12.64	12.3	12.18	22.64	23.76	24.9	23.01	22.38	24.35	4.785	5.287	5.076	4.453	4.856	4.674	27.01	26.33	24.15	23.41	27.72	25.09	263.5	412.7	220.6	221.4	232.9	226.8
395	851.4	426.7	221.4	110.7	56.41	28.04	13.8	7.039	3.402	1.991	0.8229	0.02145	13.41	12.88	12	12.52	12.46	12.06	22.97	24.98	25.12	22.67	22.06	23.14	5.074	5.273	5.101	4.886	4.811	4.577	26.63	26.51	24.18	24.44	26.61	26	263.9	416.3	221.8	220.5	231.4	230.7
400	845	428.2	224.2	108.8	56.82	27.49	14.42	7.039	3.393	1.782	0.8919	0.01799	13.34	13.02	12.56	11.68	12.95	12.49	22.62	24.8	24.33	22.62	21.51	23.81	5.109	5.335	4.778	4.799	5.293	4.778	26.81	26.68	23.21	24.52	26.65	26.75	260.9	413.2	222	223.4	234.3	232.4
405	857.8	426.4	220.8	110.5	55.73	27.69	13.94	7.212	3.377	1.771	0.935	0.03717	13.6	12.89	12.71	12.42	11.69	12.71	22.66	24.9	24.92	22.8	22.56	24.42	5.099	5.331	5.053	4.509	4.938	4.325	26.39	27.13	24.4	24.24	27.32	26.54	264.1	410.8	223.3	221.4	233.3	230.3
410	854.5	431.7	224.1	111.6	56.66	28.33	13.66	7.262	3.158	1.815	0.8549	0.01497	13.36	13	12.49	12.67	12.36	12.17	23.23	24.19	24.77	22.77	21.69	23.8	5.178	5.441	5.269	4.817	4.9	4.476	26.86	26.78	24.01	24.29	26.93	26.02	266.6	413.9	222.9	223.8	235.5	233.6
415	847.5	428.1	222.2	109.5	55.89	28.51	13.32	7.065	3.502	1.736	0.914	0.02088	13	13.54	13.12	12.22	12.71	12.4	23.45	24.72	24.68	23.01	21.74	23.13	5.211	5.473	5.276	4.442	4.894	4.43	26.28	26.92	24.33	24.47	27.95	26.03	267.8	413.5	223.6	224.3	233.6	233.4
420	853.9	428.2	224.1	110.7	56.19	28.59	14.13	7.215	3.464	1.782	0.8194	0.046	13.39	13.35	12.94	12.67	13.01	11.95	23.37	24.74	25.72	23.55	21.87	23.19	4.858	5.638	5.333	5.222	4.785	4.637	26.29	26.36	24.76	24.04	26.84	25.72	266.5	412.4	224.5	223.9	232.4	234.8
425	850.5	424.9	223.2	108.8	57.11	28.32	14.23	7.429	3.494	1.7	0.909	0.0347	13.01	13.13	12.33	12.41	12.16	12.35	23.02	25.53	24.44	24.06	21.92	24.4	5.166	5.56	5.375	4.886	4.81	4.39	26.87	26.63	24.38	24.3	27.61	25.66	264.9	414.3	224.5	223.5	233.3	234.6
430	854.3	431	222.8	110.1	55.92	27.65	13.69	7.126	3.187	1.687	1.11	0.03398	12.74	12.95	12.36	12.74	12.74	12.06	22.18	25.24	25.34	22.81	22.04	23.85	4.946	5.454	5.016	5.216	5.133	4.452	26.8	27.21	24.33	24.46	27.19	25.11	266.8	415.3	225.8	226.2	233.5	235.4
435	861.5	430.6	225.7	110.4	56.53	28.05	13.96	7.647	3.371	1.873	0.972	0.01945	13.01	13.47	12.97	12.83	12.94	12.54	22.64	25.91	25.43	23.36	22.45	23.26	5.239	5.287	5.221	5.339	4.854	4.324	26.41	27.08	23.49	25.09	27.51	26.19	266.2	414.1	225.7	226.3	234.3	236.5
440	855.5	432.7	223.7	109.3	56.04	28.7	13.47	7.075	3.415	1.823	0.9234	0.00933	12.96	13.13	13.09	12.16	12.78	12.5	23.03	24.65	25.23	23.41	22.47	23.02	4.961	5.296	5.598	4.839	4.497	4.33	27.15	27.74	24.39	23.72	27.1	25.58	267	417.4	225.4	223.6	235.7	235.8
445	858.5	426.5	223.4	109.7	56.69	28.42	14.18	7.085	3.63	1.812	1.216	0.03108	13.79	12.72	13.11	12.74	12.71	12.43	23.35	25.69	25.09	23.1	22.28	23.29	5.392	5.464	5.242	4.583	5.027	4.445	26.42	26.69	24.65	24.86	27.72	25	269.7	411.7	226.7	227.4	234.2	235.5
450	854.9	427.2	224.7	108.4	56.13	28.79	14.08	7.02	3.763	1.775	0.9432	-0.0001556	12.93	13.12	12.95	12.58	12.5	13.56	23.52	25.52	25.2	23.21	22.36	24.02	5.2	5.627	5.003	4.794	4.615	4.453	27.4	27.36	24.67	25.33	27.77	26.12	271.5	416	227	228	235.1	238.9
455	850.4	428.7	225.9	109.5	57.05	28.61	13.54	7.324	3.73	1.889	0.9915	0.0117	13.12	13.01	12.8	13.03	12.7	12.06	23.21	24.77	25.24	22.71	22.26	24.1	5.427	5.605	5.33	4.65	5.006	4.326	26.03	27.54	24.27	24.73	27.65	24.98	268.6	415.9	229	228.1	235.6	237.7
460	863.9	431	223.8	109.7	56.48	28.72	13.46	7.022	3.533	1.768	1.129	0.02384	13.26	13.14	12.56	13.09	12.59	12.99	23.46	25.37	25.78	23.62	22.76	24.51	5.084	5.141	5.372	4.609	4.891	4.254	26.75	27.84	23.51	24.43	28.24	25.42	270.3	411.9	229.5	228.3	234.9	237.2
465	855.5	427	223.1	109.6	55.19	28.09	13.97	7.12	3.4	1.907	0.8827	0.01093	13.74	13.07	12.82	12.44	12.7	12.45	24.41	25.44	24.68	22.98	22.74	24.24	5.047	5.217	5.319	4.85	5.265	4.566	27.27	27.57	25.11	24.65	27.42	25.8	271.3	412.3	229.7	228.5	235.5	238.9
470	863	431.5	225.6	111.1	56.35	28.89	14.09	6.921	3.692	1.784	1.005	0.03511	13.22	12.65	12.67	12.66	12.32	12.52	22.97	25.62	25.6	24.09	22.05	24	5.328	5.488	5.484	5.033	5.041	4.518	27.6	27.73	24.95	23.92	27.55	25.35	268	414.9	225.4	230.4	235.4	239.8
475	852	425.9	225.3	111.7	55.96	29.49	14.03	7.243	3.4	1.675	0.9318	0.03403	13.39	12.96	12.96	13.33	12.79	12.41	23.79	26.9	25.2	24.33	22.57	24.72	5.283	5.213	5.679	4.895	4.943	4.485	27.08	27.09	24.3	25.32	27.1	25.77	269.9	414.6	229.3	231	234.7	241
480	863.5	433.1	223.2	111.4	57.23	28.48	13.27	6.519	3.583	1.698	0.9751	0.003797	12.77	13.3	12.64	12.77	12.42	12.82	23.87	24.95	25.4	24.11	23.53	24.14	5.178	5.5	5.389	4.873	4.922	4.441	27.36	26.68	24.64	24.88	27.48	25.93	271.2	415.6	229.6	230.6	235.7	238.2
485	855.4	433	220.5	109.5	56.15	27.81	13.47	7.069	3.447	1.718	0.804	0.03969	13.42	12.77	12.72	12.54	12.84	12.47	23.32	25.6	25.67	23.03	22.74	24.62	5.454	5.458	5.693	4.879	4.835	4.719	27.6	27.5	24.95	24.39	27.12	26.57	271.5	415.9	229.1	230.5	237.4	241.9
490	854.7	429.7	222.5	109.9	57.95	28.22	13.15	7.426	3.479	1.587	0.8693	0.009557	13.24	13.53	12.91	13.21	12.05	12.55	23.37	25.98	24.95	23.3	22.43	23.28	4.741	5.538	5.353	4.994	4.956	4.47	27.29	27.71	24.45	25.24	27.93	26.37	273.7	413.7	231.1	234.1	237.9	242.6
495	861.6	431.4	224.6	109.4	56.2	28.73	14.44	7.396	3.325	1.593	0.9572	0.0252	13.47	13.78	12.84	12.82	12.89	12.6	24.07	26.24	26.04	24.02	21.96	23.86	5.009	5.648	5.612	4.785	4.992	4.932	27.36	27.83	24.95	24.92	28.35	26.19	271.6	411	231.1	233.2	238.4	240.8
500	853.9	432.2	225.2	110.1	55.69	28.58	13.54	7.333	3.538	1.852	0.9009	0.0113	13.31	13.27	12.35	13.12	12.41	12.55	23.74	25.84	25.65	23.27	22.89	24.61	5.198	5.748	5.252	4.617	5.049	4.465	27.38	26.69	24.32	25.03	27.53	25.17	270.6	413.6	229.8	230.8	236.6	241
505	856.7	429.1	223.2	109.9	56.26	28.55	13.43	7.378	3.554	1.715	0.8073	0.04334	12.97	13.42	12.96	12.85	12.83	12.32	23.85	25.84	26.55	23.42	22.62	23.94	5.195	5.29	5.507	4.803	4.85	4.487	27.19	27.48	25.19	24.94	27.55	25.91	273.2	413.7	231.8	232.5	238.6	241.2
510	859.7	428.5	224.2	109.4	56.64	29.06	13.9	7.471	3.544	1.599	0.9033	0.01542	13.82	12.92	12.83	13.02	12.87	11.89	23.75	25.19	25.66	23.47	22.5	24.51	4.973	5.145	5.536	5.195	4.886	4.502	26.78	27.47	24.64	24.74	27.9	25.99	273.6	413.3	232.5	231.6	236.6	244.2
515	852.7	426.1	223.8	111.9	56.43	28.26	13.45	7.262	3.503	1.877	0.6868	0.01117	13.58	12.92	14	12.99	12.27	12.3	24.36	25.82	24.84	24.06	22.64	24.1	5.072	5.827	5.452	4.878	5.181	4.827	27	26.74	24.74	24.84	26.86	25.58	271.3	413.8	230.7	233.3	238.4	244.3
520	857.2	431.1	225.1	110	56.6	28.48	13.46	7.014	3.646	1.72	0.967	0.02934	13.06	13.15	12.64	12.43	13.19	12.68	23.46	25.12	25.2	23.71	22.62	24.67	5.228	5.739	5.248	4.772	5.327	4.496	27.32	28.02	24.17	24.99	27.55	25.65	275.2	414.4	231.3	234.8	240.5	244.3
525	858.9	427.3	224.3	109.8	56.77	28.12	13.23	7.235	3.593	1.887	0.8673	0.02365	13.44	13.39	12.77	12.76	13.06	12.9	23.61	25.53	25.23	24.21	22.87	24.75	5.369	5.649	5.489	4.863	5.132	4.816	26.8	27.56	24.66	24.9	27.71	25.2	275.1	415.7	232.5	232.9	236.6	244.1
530	855.8	430.7	223.4	108.6	58.61	28.65	13.68	7.506	3.678	1.808	0.9796	0.02031	13.25	13.3	13.01	12.89	12.87	13.19	23.93	26.11	26.43	23.62	23.12	24.21	5.163	5.754	5.586	4.98	5.29	4.465	27.09	27.91	24.49	25.31	27.58	26.1	275.4	415	232.4	235.4	237.7	244.5
535	859.1	434	222	109.4	56.98	28.86	14.14	7.381	3.55	2.012	0.9569	0.02657	13.54	12.96	13.28	13.35	12.4	12.48	24.01	25.83	25.79	24.31	22.52	24.37	5.319	5.714	5.311	5.211	5.345	4.335	27.12	27.55	24.48	25.16	27.42	25.93	274.3	416.3	233.7	233.6	236.5	242.8
540	849	425.3	222.6	110.6	57.19	28.97	13.55	7.141	3.693	1.927	0.991	0.02919	13.29	13.29	13.06	13.1	12.41	12.57	24.46	25.63	25.59	24.13	22.86	25.03	5.307	5.273	5.59	5.05	5.321	4.398	26.45	27.04	23.82	25.43	27.23	26.16	274.9	415.2	234.7	234.9	237	244.7
545	858.6	430.1	224.7	108.9	56.81	28.7	13.64	7.315	3.475	1.773	0.8526	0.01071	13.8	13.56	13.03	12.72	13.08	12.67	23.9	25.62	25.42	24.18	23.04	24.82	5.529	5.339	5.351	4.78	5.079	4.792	27.4	27.41	24.46	24.78	27.32	25.42	276.7	412.4	234.5	236.2	236.9	244.4
550	856.7	428.9	223.7	109.3	56.23	28.33	13.28	7.486	3.6	1.431	0.9261	0.01502	13.66	13.25	13.05	13.16	12.7	12.88	24.15	25.52	25.63	24.1	22.87	24.63	5.222	5.487	5.357	4.922	4.885	4.64	27.86	27.24	23.65	24.81	27.69	25.6	270.4	414.3	233.4	235.2	238.4	245.7
555	861.9	431	226.8	109.5	56.96	28.17	13.67	7.174	3.492	1.761	0.8263	0.01203	13.4	13.21	13.06	12.82	12.42	12.71	23.67	25.24	26.08	23.8	22.46	23.66	5.257	5.524	5.873	4.765	5.348	4.911	27.07	26.58	24.16	25.24	27.87	25.58	273.1	414.9	234.4	233.4	237.9	245.5
560	855.8	427	223.7	109.4	56.52	28.19	13.31	7.508	3.653	1.699	1.052	0.01017	13.58	13.29	13.08	13.26	12.75	12.87	23.46	26.15	25.53	23.27	22.74	24.01	5.056	5.851	5.472	4.919	4.811	4.57	27.42	27.62	24.61	25.22	27.09	26.42	273.8	414.3	234.6	234.1	238.7	245.1
565	865.8	430.7	224.6	109.7	57.03	29.03	14.1	7.326	3.606	1.754	0.9384	0.04872	13.78	13.29	12.71	12.91	13.11	13.02	23.73	25.25	26.68	24.43	23.46	24.67	5.012	5.558	5.646	4.873	5.103	4.678	27.02	26.83	24.34	25.27	27.41	26.28	276.5	411.6	234.3	235.5	238.1	247
570	856.4	427.7	225.4	109.5	56.55	27.73	14.12	7.283	3.615	1.583	0.9893	0.01464	13.94	13.47	13.06	12.91	12.63	13.33	24.07	25.23	25.8	24.13	22.62	24.69	5.202	5.503	5.558	4.615	4.925	4.788	27	27.81	24.91	25.82	27.73	25.45	274.4	414.7	236.1	237.6	239.8	246.6
575	861.7	426	225.1	110.2	56.19	29.14	14.06	7.504	3.421	1.909	0.846	0.01807	13.5	13.03	13.41	12.91	12.84	12.79	24.08	26.19	26.69	24.21	22.54	24.31	5.054	5.377	5.547	4.876	5.42	4.662	26.46	27.64	24.72	24.96	27.28	25.6	275.7	415.2	234.4	236.8	239.5	245.8
580	860	426.4	225.2	110.9	56.66	28.38	13.54	7.476	3.873	1.839	0.9532	0.001938	13.68	13.35	12.99	13.48	12.94	12.92	23	25.9	25.58	23.38	23.37	25.54	5.101	5.746	5.871	5.266	4.701	4.556	26.99	27.17	24.72	24.3	27.66	25.72	276.8	414.3	236.4	237.4	238	245.6
585	851.1	425.8	223.3	108.5	56.82	28.52	13.77	7.474	3.61	1.867	0.9892	0.03133	13.62	13.17	13.37	12.96	13.12	13.15	23.14	25.21	25.93	24.27	22.49	24.69	5.354	5.596	5.879	5.139	4.933	4.658	27.38	27.56	24.57	24.96	27.9	26.16	276	412.8	235.8	235.3	242	248.2
590	863.4	427.5	225.9	109.9	56.61	28.57	13.71	7.351	3.581	1.945	0.8603	0.01255	13.83	12.94	13.25	13.26	12.75	13.09	23.65	25.35	26.07	23.04	22.61	24.98	5.14	5.525	5.929	5.119	5.297	4.45	27.31	27.4	26.01	24.55	28.39	26.02	277.2	414.6	235.9	239.5	240.4	247.8
595	855.8	427.7	224.5	111.7	56.14	28.76	13.97	7.295	3.669	1.698	0.9347	0.02074	13.48	13.8	12.9	13.49	13.16	12.66	24.17	25.7	25.2	23.69	23.16	24.47	5.187	5.497	5.626	4.992	5.235	4.647	26.33	27.29	24.38	24.64	27.46	25.8	275.9	413.5	238.4	237.9	242.4	247.4
600	854.6	428.6	225.6	109.4	56.12	28.45	14.04	7.157	3.645	1.784	0.798	0.009694	13.24	12.97	12.94	13.17	12.7	13.25	23.62	26.13	26.46	23.74	22.41	24.65	5.34	5.476	5.399	4.917	5.715	4.461	27.57	27.5	24.45	25.09	27.64	25.41	275.2	418	234.9	237.1	240.1	247.5
605	859	428.9	227.1	109.9	57.48	28.83	13.34	7.222	3.657	1.607	0.9014	0.06353	13.24	13.49	13.71	12.99	12.9	12.47	24.33	25.5	25.39	23.74	22.33	24.83	5.496	5.566	5.435	5.275	5.19	4.424	27.51	27.54	24.62	25.29	28.12	25.5	275.5	415.1	235	238.6	239.1	249
610	857.9	425.7	225.1	109.6	55.78	27.91	13.46	7.27	3.563	1.698	0.9331	0.02161	13.59	13.63	13.64	12.88	13.28	13.4	24.11	25.81	26.33	23.59	22.47	24.67	5.528	5.601	5.696	5.162	5.475	4.673	27.35	28.27	25.35	24.75	26.93	25.63	276.7	414.3	237.5	240.1	241.6	247.4
615	858.9	423.6	227.9	109.7	57.51	28.28	14.07	7.335	3.523	1.712	0.8886	0.02519	13.59	13.34	12.88	13.12	12.98	13.55	23.2	25.72	25.76	24.2	23.4	25.12	5.419	5.755	5.953	4.753	5.194	4.191	27.05	27.42	24.72	25.32	26.93	24.66	277.4	412.9	237.3	239.8	240.8	247.2
620	857.4	426.2	223.1	109.1	56.63	28.04	13.93	7.141	3.528	1.698	0.956	0.01119	13.32	13.74	12.92	12.77	13.07	13.21	23.6	25.99	26.13	23.68	22.92	25.12	5.406	5.583	5.772	4.943	4.892	4.365	26.46	27.37	24.54	24.18	27.76	24.65	277.4	413.4	237.2	239.4	237.9	247.5
625	850.1	428.6	225.1	110	56.76	29.03	13.33	7.099	3.741	1.729	0.8409	0.0349	13.81	13.46	12.94	13.12	12.87	12.74	23.98	25.56	25.96	23.71	22.63	24.52	5.76	5.887	5.813	4.905	4.984	4.439	27.35	27.98	24.81	24.69	27.3	24.66	274.9	417.1	238.6	238.6	237.1	248.4
630	856.5	425.3	224.3	108.8	56.42	28.2	13.75	7.257	3.619	1.682	0.9068	0.007244	13.84	14.01	12.77	12.91	12.65	12.91	24.32	25.83	25.92	23.22	22.94	23.79	5.165	5.57	5.339	5.122	4.957	4.84	27.2	27.86	24.24	24.51	27.75	26.12	276.4	414.6	237.6	240.7	241.1	249.6
635	856.2	429.5	226.1	109.3	56.46	28.23	13.65	7.119	3.341	1.636	0.9467	0.02081	13.6	13.3	13.65	12.6	13.58	12.82	24.86	26.54	25.53	23.37	22.63	24.9	5.446	5.583	5.5	5.413	5.356	4.9	27.51	28.02	24.57	24.72	27.09	24.13	274.7	415.9	237.9	237.7	242.1	248.2
640	861.3	425.1	224.7	109.1	56.64	27.87	14.32	7.161	3.465	1.622	0.8008	0.02938	13.98	13.25	13.22	13.34	13.53	13.29	23.69	25.93	26.33	23.91	22.68	24.66	5.617	5.851	5.452	5.27	5.439	4.655	27.96	27.66	23.92	24.94	27.38	25.31	277.6	416.2	238.4	238.4	240.2	248.1
645	849.2	426.3	225	111.5	57.42	28.37	13.51	7.387	3.561	1.777	0.9588	0.0301	13.83	13.72	13.29	12.85	12.63	13.26	23.53	25.86	26.04	23.03	22.73	23.93	5.42	6.026	5.773	5.145	5.119	4.729	26.74	27.84	24.62	24.45	27.47	24.79	272.8	413.8	237.6	239.3	239.2	249.2
650	857.1	425.6	224.3	110	57.28	28.14	13.87	7.362	3.462	1.869	0.8431	0.0103	13.32	13.68	13.4	13.75	13.33	12.84	23.63	25.88	26.24	23.35	23.16	24.61	5.129	5.465	5.617	5.705	4.915	4.797	27.88	28.36	24.76	24.95	27.24	25.12	272.7	413.5	240.9	239.9	240.6	248.2
655	852.3	427.5	223.1	110.9	57.02	27.99	13.57	7.33	3.401	1.897	0.7912	0.03532	13.68	13.84	13.69	13.49	13.33	12.95	23.54	25.25	25.98	23.25	22.76	24.54	5.516	5.331	5.785	5.255	4.959	4.434	27.27	28.39	24.03	24.52	26.87	25.01	274.8	416.9	241.7	240.3	242.1	250.8
660	860.4	425.3	223.5	107.6	56.76	28.37	13.7	7.479	3.456	1.685	0.922	0.008186	13.44	13.31	13.68	13.6	12.46	12.98	23.82	25.89	26.32	23.12	22.73	24.93	5.333	5.519	5.454	5.193	4.837	4.779	27.54	27.98	25.04	24.92	27	24.65	276.8	410.8	241.3	241	242.3	253.2
665	853.4	424	225.4	108	55.88	29	13.3	6.982	3.649	1.816	0.8802	0.01341	13.3	13.39	13.29	13.91	13.07	13.05	24.02	25.4	25.88	24.03	23.01	25.05	5.314	5.404	5.393	4.961	5.264	4.514	26.78	27.37	24.91	25.41	27.48	24.29	275.4	409.8	237.9	240.2	241.3	251.3
670	864.4	424.3	227.3	110.5	55.19	28.41	13.48	7.206	3.305	1.738	0.8347	0.008484	13.22	13.43	13.27	13.32	13.08	13.16	23.89	25.95	26.45	23.64	22.62	25.52	5.256	5.805	5.743	4.828	4.936	4.258	28.16	27.22	25.73	24.94	27.68	24.47	276.2	411.9	239	239.5	239.7	250.1
675	854.8	425.9	225.7	107.9	56.3	28.51	13.45	7.104	3.47	1.746	1.038	0.008018	13.48	13.65	13.45	13.64	13.34	13.64	24.19	26.11	26.92	23.52	22.73	24.48	5.257	5.297	5.834	4.969	5.28	4.816	26.97	28.38	25.23	24.61	28.58	25.03	274.3	412.6	240.4	241.2	243	250.5
680	853.1	422.7	221.7	109	55.7	28.96	13.35	7.162	3.351	1.633	0.9156	0.01471	13.56	14.04	13.43	13.52	13.81	13.38	24.33	26.09	25.94	24.15	22.84	24.5	5.26	5.416	5.845	5.4	5.394	4.774	26.03	27.54	24.89	24.14	27.57	24.5	270.8	415.7	239.7	238.7	238.8	252.8
685	852.3	427.3	224.9	108.1	57.07	28.49	13.49	7.247	3.458	1.807	0.9723	0.003426	13.46	13.4	13.05	13.93	12.9	13.42	23.55	25.76	26.52	23.68	22.88	24.32	5.893	5.632	5.832	4.873	4.967	4.611	26.98	27.96	24.42	24.72	28.16	25.71	275.2	410.2	241.7	240.2	240.6	249.7
690	850	425.9	223.1	109	56.73	28.23	13.28	7.57	3.58	1.821	0.841	0.02946	13.85	12.64	13.72	13.45	13.01	12.93	23.68	25.99	26.42	23.44	23.57	25.42	5.521	5.484	5.74	5.227	5.387	4.684	27.42	27.2	24.57	24.53	26.97	24.07	274.9	412.6	241.2	240.4	242.3	248.4
695	860.4	422.6	222.7	108.2	56.7	27.9	13.31	7.113	3.744	1.479	0.8728	0.009313	13.73	13.27	13.24	13.35	13.38	12.87	24.69	26.17	25.5	24.03	22.98	24.06	5.498	5.433	5.567	4.997	4.813	4.587	27.09	27.28	24.46	24.16	28.04	25.28	271.5	410	239.4	241.7	240.4	250.8
700	854.9	422.3	225.8	109.5	57.29	28.44	13.46	7.437	3.611	1.727	0.9123	0.02576	13.65	13.53	12.6	13.99	13.68	13.05	24.23	26.88	26.4	23.76	23.56	24.28	5.328	5.324	5.755	4.806	4.91	4.643	27.04	27.99	24.29	24.7	28.5	24.66	275.7	413.2	240.3	242	240.1	251.9
705	851.3	427.5	227.1	110.4	56.22	28.25	13.67	7.521	3.394	1.76	1.043	0.01625	13.21	13.83	13.24	12.92	13.17	13.39	24.4	26.11	26.77	23.54	22.7	24.95	5.267	5.669	5.915	5.336	4.98	4.511	27.83	28.31	24.91	23.95	28.48	24.16	270.6	409.9	241.3	239.6	242.6	251.1
710	857.9	426.6	222.4	107.2	56.49	28.93	13.3	7.498	3.482	1.6	0.8094	0.01451	13.5	14	13.53	13.32	13.8	13.37	24.59	26.21	26.47	24.39	22.76	24.79	5.55	5.956	5.592	5.034	5.193	4.655	26.51	27.78	23.75	24.37	27.38	24.44	274.8	410.1	240.1	241.4	240.8	251.4
715	858.4	422.6	225.8	108.2	56.77	28.01	13.41	7.127	3.483	1.699	0.9215	0.03102	13.27	14.2	13.35	13.34	13.18	14.02	24.07	24.95	25.98	24.33	23.11	24.81	5.356	5.432	5.697	5.207	5.041	4.627	26.27	27.55	24.77	24.59	27.86	23.58	272	408.9	238.9	243.4	241	250.2
720	850.2	419.9	222.5	109	56.23	28.11	13.2	7.209	3.395	1.631	0.9187	0.03667	13.39	13.89	13.43	13.56	13.61	13.16	24.03	26.26	26.66	25.4	22.96	24.74	5.422	5.787	5.624	5.259	4.965	4.429	27.71	27.35	24.46	24.1	27.45	24.73	268.1	417.6	239.2	241.4	241.4	252.1
