# Supplementary material for: Key reaction components affect the kinetics and performance robustness of cell-free protein synthesis reactions
Source: Comput Struct Biotechnol J. 2021 Dec 13;20:218–29. doi: 10.1016/j.csbj.2021.12.013 (PMC8718664; doi:10.1016/j.csbj.2021.12.013)
Supplement: Supplementary data 2 [file mmc2.zip › Source Data/Figure 2A and 2B Source Data.xlsx]

## Sheet: Experimental set-up
Experiment	Reaction	Mg-glutamate (mM)	K-glutamate (mM)	DTT (mM)	Amino acids (mM)	HEPES (pH)	ATP (mM)	GTP (mM)	CTP (mM)	UTP (mM)	tRNA (mg/mL)	CoA (mM)	NAD (mM)	cAMP (mM)	Folinic acid (mM)	Spermidine (mM)	3-PGA (mM)	DNA (µg/mL)	PEG-8000 (mg/mL)	Protease inhibitor (mM)	Cell-free protein (mg/mL)
DSD1	1	8	60	3	10	8.5	2	1	0.5	1.3	0.3	0.13	0.17	1.13	0.03	1.5	15	60	0	0	8.9
DSD1	2	2	120	0	10	7.5	1	2	0.5	1.3	0.1	0.13	0.5	1.13	0.03	0.5	45	60	0	2	4.45
DSD1	3	8	180	3	10	8.5	1	2	1.3	0.5	0.1	0.39	0.5	0.38	0.03	1.5	15	60	0	0	4.45
DSD1	4	8	180	3	10	7.5	2	1	1.3	0.5	0.1	0.13	0.17	0.755	0.1	1.5	45	60	0	2	4.45
DSD1	5	2	180	3	50	8.5	1.5	1	0.5	0.5	0.1	0.39	0.17	1.13	0.03	0.5	45	60	0	0	13.35
DSD1	6	8	60	3	50	7.5	1	2	1.3	0.5	0.1	0.39	0.17	1.13	0.03	0.5	15	60	20	2	13.35
DSD1	7	8	60	1.5	50	8.5	2	2	0.5	1.3	0.1	0.39	0.5	0.38	0.03	1.5	45	60	0	2	4.45
DSD1	8	2	60	3	50	8.5	2	1.5	0.5	0.5	0.1	0.13	0.5	0.38	0.1	0.5	15	60	40	0	4.45
DSD1	9	8	180	0	50	7.5	2	2	0.5	0.5	0.3	0.39	0.17	0.38	0.1	0.5	45	60	0	0	4.45
DSD1	10	2	180	0	50	7.5	1	2	1.3	0.5	0.1	0.39	0.5	0.38	0.1	0.5	45	60	40	2	8.9
DSD1	11	2	180	0	50	8.5	2	2	0.9	0.5	0.1	0.13	0.17	1.13	0.03	1.5	15	60	40	2	4.45
DSD1	12	2	180	3	50	8	1	1	0.5	0.5	0.3	0.13	0.5	0.38	0.03	1.5	45	60	0	2	13.35
DSD1	13	8	180	3	10	7.5	2	2	0.5	0.5	0.3	0.13	0.5	0.38	0.03	0.5	15	60	40	2	13.35
DSD1	14	8	60	0	30	8.5	2	2	1.3	0.5	0.3	0.13	0.5	1.13	0.03	0.5	45	60	0	0	13.35
DSD1	15	8	180	0	10	8.5	2	1	0.5	1.3	0.1	0.39	0.17	0.38	0.03	0.5	30	60	40	2	13.35
DSD1	16	2	60	0	50	8.5	1	2	0.5	1.3	0.3	0.39	0.5	0.755	0.03	0.5	15	60	40	0	13.35
DSD1	17	2	180	3	30	7.5	1	1	0.5	1.3	0.1	0.39	0.17	0.38	0.1	1.5	15	60	40	2	4.45
DSD1	18	8	180	0	10	8.5	1	2	0.5	0.5	0.1	0.13	0.335	1.13	0.1	1.5	45	60	40	0	13.35
DSD1	19	5	60	0	10	7.5	1	1	0.5	0.5	0.1	0.13	0.17	0.38	0.03	0.5	15	60	0	0	4.45
DSD1	20	2	60	3	50	7.5	1	2	1.3	0.5	0.3	0.13	0.5	1.13	0.1	1.5	30	60	0	0	4.45
DSD1	21	2	60	0	10	7.5	2	1	1.3	0.5	0.1	0.39	0.5	0.38	0.03	1.5	45	60	40	0	13.35
DSD1	22	8	180	0	50	8.5	1	1	1.3	1.3	0.1	0.13	0.5	0.38	0.1	0.5	15	60	0	1	13.35
DSD1	23	8	180	3	50	8.5	1	2	0.5	1.3	0.3	0.13	0.17	1.13	0.1	0.5	15	60	0	2	4.45
DSD1	24	5	120	1.5	30	8	1.5	1.5	0.9	0.9	0.2	0.26	0.335	0.755	0.065	1	30	60	20	1	8.9
DSD1	25	8	180	0	10	7.5	1	1.5	1.3	1.3	0.3	0.39	0.17	1.13	0.03	1.5	45	60	0	2	13.35
DSD1	26	2	180	3	10	7.5	2	2	0.5	1.3	0.1	0.39	0.5	1.13	0.1	1	15	60	0	0	13.35
DSD1	27	8	60	3	10	7.5	1	1	0.9	1.3	0.3	0.39	0.5	0.38	0.1	0.5	45	60	0	0	13.35
DSD1	28	8	60	0	50	8.5	1	1	1.3	0.5	0.3	0.13	0.17	0.38	0.03	1	45	60	40	2	4.45
DSD1	29	2	60	3	10	7.5	2	2	0.5	0.5	0.3	0.39	0.17	1.13	0.03	1.5	45	60	40	1	4.45
DSD1	30	8	120	3	50	8.5	2	1	1.3	0.5	0.3	0.39	0.17	0.38	0.1	1.5	15	60	40	0	13.35
DSD1	31	2	60	0	10	8.5	1	2	0.5	0.5	0.3	0.39	0.17	0.38	0.1	1.5	15	60	0	2	13.35
DSD1	32	8	60	3	10	8.5	1	1	0.5	0.5	0.2	0.39	0.5	1.13	0.1	0.5	45	60	40	2	4.45
DSD1	33	2	180	0	50	7.5	2	2	1.3	1.3	0.2	0.13	0.17	0.38	0.03	1.5	15	60	0	0	13.35
DSD1	34	8	180	0	50	7.5	1	1	0.5	0.9	0.3	0.39	0.5	1.13	0.03	1.5	15	60	40	0	4.45
DSD1	35	8	60	0	10	7.5	1.5	2	1.3	1.3	0.3	0.13	0.5	0.38	0.1	1.5	15	60	40	2	4.45
DSD1	36	2	60	3	10	8.5	2	2	1.3	0.9	0.1	0.13	0.17	0.38	0.1	0.5	45	60	0	2	13.35
DSD1	37	2	60	0	50	8.5	1	1	1.3	1.3	0.1	0.39	0.17	1.13	0.1	1.5	45	60	0	0	4.45
DSD1	38	2	60	0	50	7.5	2	1	0.5	1.3	0.3	0.13	0.17	1.13	0.1	0.5	45	60	40	2	13.35
DSD1	39	5	180	3	50	8.5	2	2	1.3	1.3	0.3	0.39	0.5	1.13	0.1	1.5	45	60	40	2	13.35
DSD1	40	2	180	3	10	8.5	1	2	1.3	1.3	0.3	0.26	0.17	0.38	0.03	0.5	45	60	40	0	4.45
DSD1	41	8	60	3	50	7.5	1	2	0.5	1.3	0.1	0.13	0.17	0.38	0.065	1.5	45	60	40	0	13.35
DSD1	42	2	60	3	50	7.5	2	1	1.3	1.3	0.3	0.39	0.335	0.38	0.03	0.5	15	60	0	2	4.45
DSD1	43	8	180	3	50	7.5	2	1	1.3	1.3	0.1	0.13	0.5	1.13	0.03	0.5	45	60	40	0	4.45
DSD1	44	2	180	0	10	8.5	2	1	0.5	1.3	0.3	0.13	0.5	0.38	0.1	1.5	45	60	20	0	4.45
DSD1	45	8	60	0	50	7.5	2	1	0.5	0.5	0.1	0.26	0.5	1.13	0.1	1.5	15	60	0	2	13.35
DSD1	46	2	180	1.5	10	7.5	1	1	1.3	0.5	0.3	0.13	0.17	1.13	0.1	0.5	15	60	40	0	13.35
DSD1	47	2	60	3	10	8.5	1	1	1.3	1.3	0.1	0.13	0.5	1.13	0.03	1.5	15	60	40	2	13.35
DSD1	48	2	180	0	10	8.5	2	1	1.3	0.5	0.3	0.39	0.5	1.13	0.065	0.5	15	60	0	2	4.45
DSD1	49	8	60	0	10	8	2	2	1.3	1.3	0.1	0.39	0.17	1.13	0.1	0.5	15	60	40	0	4.45
DSD2	1	5	120	1.5	70	9	1.5	1.5	0.9	1.7	0.15	0.195	0.665	1.13	0.01	0.1	30	60	60	0	6.675
DSD2	2	11	240	4.5	30	8	2.5	0.5	1.7	0.9	0.05	0.065	0.335	1.13	0.05	1.1	60	60	20	0	2.225
DSD2	3	11	240	1.5	70	9	1.5	0.5	1.7	1.7	0.05	0.065	0.665	0.755	0.05	0.1	30	60	20	0	6.675
DSD2	4	5	240	4.5	70	8.5	1.5	0.5	0.9	0.9	0.15	0.065	0.665	0.755	0.01	1.1	60	60	20	0	6.675
DSD2	5	5	120	4.5	30	9	2.5	1.5	1.7	1.3	0.05	0.065	0.335	0.755	0.05	0.1	60	60	20	0	6.675
DSD2	6	5	240	4.5	50	8	1.5	0.5	0.9	1.7	0.05	0.195	0.335	0.755	0.05	1.1	30	60	60	0	2.225
DSD2	7	11	120	4.5	30	9	1.5	0.5	0.9	0.9	0.1	0.195	0.665	1.505	0.05	0.1	60	60	60	0	2.225
DSD2	8	11	120	1.5	70	9	1.5	0.5	1.7	0.9	0.15	0.065	0.335	0.755	0.01	0.6	60	60	60	0	2.225
DSD2	9	11	120	4.5	70	8	1.5	1.5	0.9	1.7	0.05	0.065	0.335	0.755	0.03	1.1	60	60	60	0	6.675
DSD2	10	11	180	4.5	70	9	2.5	0.5	1.7	0.9	0.15	0.195	0.335	0.755	0.05	1.1	30	60	60	0	6.675
DSD2	11	11	120	4.5	30	9	2.5	0.5	0.9	1.7	0.15	0.065	0.335	1.505	0.01	1.1	30	60	20	0	4.45
DSD2	12	11	120	1.5	30	8	2	1.5	1.7	1.7	0.15	0.065	0.665	0.755	0.05	1.1	30	60	60	0	2.225
DSD2	13	11	120	1.5	30	8.5	2.5	1.5	1.7	1.7	0.05	0.195	0.335	1.505	0.05	0.1	30	60	60	0	2.225
DSD2	14	5	240	3	30	8	1.5	0.5	1.7	0.9	0.15	0.065	0.335	1.505	0.05	0.1	30	60	60	0	6.675
DSD2	15	11	120	4.5	30	8	1.5	0.5	1.3	1.7	0.15	0.195	0.665	0.755	0.05	0.1	60	60	20	0	6.675
DSD2	16	11	240	1.5	30	9	2.5	0.5	0.9	1.7	0.05	0.195	0.335	0.755	0.01	0.1	45	60	60	0	6.675
DSD2	17	5	120	1.5	30	9	1.5	1.5	0.9	0.9	0.15	0.195	0.335	0.755	0.05	1.1	30	60	20	0	6.675
DSD2	18	5	240	1.5	30	9	2.5	0.5	1.7	0.9	0.15	0.195	0.665	1.505	0.03	0.1	30	60	20	0	2.225
DSD2	19	8	240	4.5	70	9	2.5	1.5	1.7	1.7	0.15	0.195	0.665	1.505	0.05	1.1	60	60	60	0	6.675
DSD2	20	5	240	4.5	70	9	2	0.5	0.9	0.9	0.05	0.195	0.335	1.505	0.01	0.1	60	60	20	0	6.675
DSD2	21	5	240	1.5	70	8	1.5	1.5	1.7	0.9	0.05	0.195	0.665	0.755	0.05	0.1	60	60	60	0	4.45
DSD2	22	5	120	4.5	70	8	1.5	1.5	1.7	0.9	0.15	0.065	0.665	1.505	0.05	1.1	45	60	20	0	2.225
DSD2	23	5	180	1.5	30	8	1.5	1.5	0.9	1.7	0.05	0.065	0.665	1.505	0.01	0.1	60	60	20	0	2.225
DSD2	24	5	240	1.5	70	9	2.5	1.5	1.3	0.9	0.05	0.065	0.335	1.505	0.01	1.1	30	60	60	0	2.225
DSD2	25	11	240	4.5	30	8	2.5	1.5	0.9	0.9	0.15	0.065	0.665	0.755	0.01	0.1	30	60	60	0	6.675
DSD2	26	11	240	4.5	70	9	1.5	1.5	0.9	1.7	0.15	0.065	0.335	1.505	0.05	0.1	30	60	20	0	2.225
DSD2	27	11	120	4.5	70	8	1.5	1.5	1.7	0.9	0.05	0.195	0.335	1.505	0.01	0.1	30	60	40	0	6.675
DSD2	28	8	120	1.5	30	8	1.5	0.5	0.9	0.9	0.05	0.065	0.335	0.755	0.01	0.1	30	60	20	0	2.225
DSD2	29	5	120	4.5	30	9	1.5	0.5	1.7	1.7	0.05	0.065	0.665	1.505	0.01	1.1	30	60	60	0	6.675
DSD2	30	11	240	1.5	30	9	1.5	1.5	0.9	0.9	0.05	0.065	0.5	1.505	0.05	1.1	60	60	60	0	6.675
DSD2	31	5	240	4.5	30	9	1.5	1.5	1.7	1.7	0.15	0.13	0.335	0.755	0.01	0.1	60	60	60	0	2.225
DSD2	32	11	120	3	70	9	2.5	1.5	0.9	1.7	0.05	0.195	0.665	0.755	0.01	1.1	60	60	20	0	2.225
DSD2	33	5	120	4.5	30	8	2.5	1.5	0.9	0.9	0.15	0.195	0.335	1.505	0.01	1.1	60	60	60	0	2.225
DSD2	34	11	240	1.5	30	8	1.5	1	1.7	1.7	0.15	0.195	0.335	1.505	0.01	1.1	60	60	20	0	6.675
DSD2	35	11	120	1.5	70	8	2.5	0.5	0.9	0.9	0.05	0.13	0.665	1.505	0.05	1.1	30	60	20	0	6.675
DSD2	36	11	120	1.5	50	9	2.5	1.5	1.7	0.9	0.15	0.065	0.665	1.505	0.01	0.1	60	60	20	0	6.675
DSD2	37	11	240	1.5	70	8	1.5	0.5	0.9	1.3	0.15	0.195	0.665	1.505	0.01	1.1	30	60	60	0	2.225
DSD2	38	5	120	1.5	30	8	2.5	0.5	1.7	0.9	0.05	0.195	0.665	0.755	0.01	1.1	60	60	60	0	6.675
DSD2	39	11	240	4.5	70	8	2.5	0.5	1.7	1.7	0.05	0.065	0.665	1.505	0.01	0.1	60	60	60	0	2.225
DSD2	40	5	120	1.5	70	8	2.5	0.5	0.9	1.7	0.15	0.065	0.335	1.505	0.05	0.1	60	60	60	0	6.675
DSD2	41	11	240	1.5	70	8	2.5	1.5	0.9	0.9	0.15	0.195	0.335	0.755	0.05	0.1	60	60	20	0	2.225
DSD2	42	5	240	4.5	30	8	2.5	1.5	0.9	1.7	0.05	0.195	0.665	1.505	0.05	0.6	30	60	20	0	6.675
DSD2	43	5	120	4.5	70	8	2.5	0.5	1.7	1.7	0.15	0.195	0.5	0.755	0.01	0.1	30	60	20	0	2.225
DSD2	44	5	120	4.5	70	9	2.5	1	0.9	0.9	0.05	0.065	0.665	0.755	0.05	0.1	30	60	60	0	2.225
DSD2	45	5	240	1.5	30	9	2.5	0.5	0.9	1.7	0.15	0.065	0.665	0.755	0.05	1.1	60	60	40	0	2.225
DSD2	46	8	180	3	50	8.5	2	1	1.3	1.3	0.1	0.13	0.5	1.13	0.03	0.6	45	60	40	0	4.45
DSD2	47	5	240	1.5	70	8	2.5	1.5	1.7	1.7	0.1	0.065	0.335	0.755	0.01	1.1	30	60	20	0	6.675
DSD2	48	11	240	4.5	30	9	1.5	1.5	1.7	0.9	0.05	0.195	0.665	0.755	0.01	1.1	30	60	20	0	2.225
DSD2	49	5	120	1.5	70	9	1.5	0.5	1.7	1.7	0.05	0.195	0.335	1.505	0.05	1.1	60	60	20	0	2.225

## Sheet: DSD1 raw data
Time (hh:mm:ss)	200 nM Fluorescein	100 nM Fluorescein	50 nM Fluorescein	25 nM Fluorescein	12.5 nM Fluorescein	6.25 nM Fluorescein	3.125 nM Fluorescein	1.5625 nM Fluorescein	0.78125 nM Fluorescein	0.390625 nM Fluorescein	0 nM Fluorescein	DSD1 Run 1	DSD1 Run 2	DSD1 Run 3	DSD1 Run 4	DSD1 Run 5	DSD1 Run 6	DSD1 Run 7	DSD1 Run 8	DSD1 Run 9	DSD1 Run 10	DSD1 Run 11	DSD1 Run 12	DSD1 Run 13	DSD1 Run 14	DSD1 Run 15	DSD1 Run 16	DSD1 Run 17	DSD1 Run 18	DSD1 Run 19	DSD1 Run 20	DSD1 Run 21	DSD1 Run 22	DSD1 Run 23	DSD1 Run 24	DSD1 Run 25	DSD1 Run 26	DSD1 Run 27	DSD1 Run 28	DSD1 Run 29	DSD1 Run 30	DSD1 Run 31	DSD1 Run 32	DSD1 Run 33	DSD1 Run 34	DSD1 Run 35	DSD1 Run 36	DSD1 Run 37	DSD1 Run 38
0:00:00	9588	4800	2451	1228	621	323	183	104	75	42	30	59	57	57	61	64	43	60	33	38	57	46	44	67	37	61	39	35	33	48	50	43	60	61	52	94	68	67	42	52	37	81	48	59	38	44	85	51	37
0:04:00	9321	4664	2353	1207	632	325	188	100	68	43	32	53	60	43	64	53	35	44	30	38	58	53	36	59	31	54	39	31	41	47	49	41	52	48	45	80	64	57	38	45	26	63	43	48	33	43	84	45	26
0:08:00	9349	4622	2337	1162	642	340	180	109	61	54	26	45	48	45	52	46	37	46	37	30	57	38	39	61	31	62	40	38	32	49	48	28	51	57	42	66	55	51	32	55	32	61	38	45	33	39	85	51	29
0:13:00	8930	4754	2388	1220	615	325	181	103	71	246	29	38	56	40	51	49	40	47	33	37	43	34	33	49	31	52	41	33	36	37	44	36	54	49	40	57	51	40	40	46	27	65	46	50	30	35	59	45	28
0:17:00	8698	4643	2356	1230	583	324	176	104	87	398	23	42	56	45	53	49	43	49	37	34	45	35	34	47	34	51	40	35	32	34	42	33	48	47	42	57	47	39	34	51	33	52	35	47	31	36	69	47	30
0:21:00	8821	4633	2378	1210	633	331	174	112	86	355	36	40	53	41	56	57	46	49	37	29	42	32	33	45	34	61	43	34	29	37	36	24	58	47	48	46	48	44	33	40	37	53	37	50	37	35	59	51	33
0:26:00	8819	4675	2364	1170	612	313	163	116	93	353	31	36	59	43	54	54	53	44	39	25	45	35	33	50	31	57	44	37	30	43	43	26	55	44	46	43	45	39	31	47	32	55	34	42	32	37	67	44	36
0:30:00	8759	4485	2434	1227	610	322	160	125	101	359	23	40	53	44	47	57	62	47	44	33	48	41	38	50	43	52	46	31	29	38	41	38	60	49	40	41	43	34	34	43	33	49	35	48	26	31	59	45	29
0:35:00	8700	4334	2503	1190	599	329	151	122	89	330	30	35	57	40	49	57	67	43	57	31	47	36	30	50	43	51	40	35	35	28	35	27	65	41	44	41	41	41	31	38	36	48	34	50	37	34	57	49	31
0:39:00	8655	4131	2557	1206	639	313	139	130	99	330	35	42	48	45	60	54	67	47	54	28	42	30	30	53	50	58	38	34	37	38	40	29	56	41	49	39	47	36	31	42	34	50	31	47	30	30	53	38	30
0:43:00	8739	4185	2555	1259	613	333	156	138	94	329	84	43	48	42	52	60	72	50	53	35	38	41	31	49	52	58	50	37	30	35	38	30	63	43	42	42	43	40	38	41	33	55	36	49	35	34	54	46	31
0:48:00	8699	4322	2470	1357	604	325	152	129	95	325	76	44	52	35	50	61	74	39	62	37	36	38	35	58	51	57	46	41	35	38	35	35	70	43	51	45	40	33	31	44	34	51	38	50	27	32	57	47	26
0:52:00	8730	4162	2353	1413	589	313	153	122	87	351	75	38	50	49	44	54	79	44	68	33	35	27	27	56	52	50	55	34	36	36	37	30	63	40	45	35	39	37	38	44	37	48	40	51	31	31	67	44	29
0:57:00	8778	4242	2358	1493	618	322	165	134	83	343	95	43	55	36	46	55	83	48	80	33	37	37	35	49	62	51	55	46	29	35	39	31	74	42	45	40	41	39	33	36	41	42	32	48	31	32	68	37	36
1:01:00	8860	4267	2359	1577	617	311	156	126	82	334	91	43	46	39	43	55	82	46	77	34	42	37	31	47	62	54	53	48	32	33	35	31	77	41	44	38	45	38	31	33	33	48	34	45	34	30	59	34	38
1:05:00	8741	4004	2344	1535	614	304	163	134	90	332	208	44	47	49	44	56	79	44	94	29	39	32	36	53	63	59	51	53	33	30	38	29	72	44	46	42	37	42	31	34	35	51	32	47	34	31	60	37	27
1:10:00	8921	4033	2390	1416	612	289	181	128	82	339	264	40	47	44	49	58	89	45	95	33	42	33	35	58	66	55	58	53	33	31	36	33	77	39	48	41	36	36	34	36	36	39	36	48	35	38	61	35	29
1:14:00	8851	4094	2365	1424	627	301	164	126	86	321	269	47	47	41	40	56	88	48	94	37	40	38	31	48	72	68	50	54	30	31	38	28	86	44	42	39	38	33	35	39	35	47	36	55	36	39	58	32	28
1:18:00	8813	4024	2406	1334	609	299	173	123	88	310	254	49	37	41	47	59	92	38	90	32	41	37	35	51	74	45	54	62	27	32	38	32	74	51	45	34	40	36	40	35	34	46	38	50	24	29	60	36	37
1:23:00	8713	4061	2399	1341	591	291	167	134	78	334	263	44	41	37	43	52	97	44	99	40	44	35	39	47	78	54	55	70	33	35	39	31	79	38	50	33	39	40	34	39	34	43	38	52	25	32	59	40	31
1:27:00	8749	3973	2370	1323	616	329	180	120	86	325	271	45	55	40	41	51	96	48	109	33	39	34	33	46	71	48	49	65	36	40	41	32	77	48	47	38	47	37	33	36	37	40	38	51	30	31	57	51	35
1:32:00	8695	4028	2414	1290	598	318	174	134	76	326	273	46	41	36	39	54	100	47	109	39	43	32	30	55	72	57	57	65	28	36	38	28	84	48	44	38	43	35	31	41	33	47	33	48	28	30	49	44	32
1:36:00	8666	4021	2433	1205	682	350	166	128	88	321	268	51	39	44	45	51	92	42	108	32	37	34	35	53	81	59	55	67	29	34	40	32	88	51	48	45	48	39	31	35	41	48	33	47	32	29	49	41	29
1:40:00	8819	4055	2387	1177	657	331	184	125	96	345	283	50	45	44	37	51	96	45	117	34	46	34	34	52	85	47	63	74	31	34	41	34	85	42	48	40	44	38	31	40	35	47	31	47	32	32	50	43	31
1:45:00	8788	4054	2407	1165	692	371	180	118	96	355	275	49	38	36	49	63	96	41	121	32	38	37	33	52	79	48	53	57	35	36	33	35	95	47	51	34	39	43	33	37	40	40	39	49	32	37	54	42	28
1:49:00	8786	4027	2397	1138	658	400	184	124	91	349	283	65	40	41	44	58	96	48	133	35	41	34	35	48	84	47	60	74	35	34	36	26	85	49	46	38	34	37	36	34	38	47	33	51	29	29	48	39	37
1:54:00	8695	4068	2458	1124	683	402	205	141	91	338	296	56	37	48	40	57	101	46	142	35	37	38	33	53	83	50	58	59	30	37	34	36	81	46	40	40	40	36	28	41	39	42	33	52	33	35	49	38	29
1:58:00	8808	4042	2410	1097	699	416	177	111	86	330	277	59	35	32	39	55	93	49	144	42	38	37	31	48	87	52	52	69	33	39	43	32	97	53	42	33	44	36	37	34	37	46	41	52	40	31	47	38	34
2:02:00	8657	3956	2386	1092	687	455	192	133	90	327	272	60	41	36	35	67	90	44	145	36	37	35	33	54	77	53	62	65	29	31	34	27	99	48	43	35	44	41	33	34	38	42	33	41	32	31	48	42	33
2:07:00	8653	4039	2401	1069	636	447	197	114	80	350	294	71	39	40	46	62	96	45	154	37	41	32	30	47	73	49	65	69	36	37	39	33	103	45	39	33	44	36	29	37	40	34	36	38	38	24	41	36	27
2:11:00	8755	4097	2404	1061	641	493	195	129	93	332	313	68	40	41	37	64	96	45	156	44	29	33	38	49	80	46	54	66	31	29	41	28	95	55	47	38	44	37	31	35	37	43	30	46	32	34	51	40	29
2:16:00	8728	4020	2407	1065	625	525	193	137	88	334	302	72	37	48	40	65	87	50	176	37	42	37	34	45	90	54	54	74	32	34	41	33	112	51	45	42	42	38	33	37	38	36	32	50	33	29	41	45	28
2:20:00	8790	4030	2367	1066	642	517	204	117	85	339	310	75	38	47	39	64	95	50	177	43	39	36	39	50	81	51	58	71	32	29	36	39	101	54	44	34	38	37	42	32	38	41	36	43	31	27	42	38	31
2:24:00	8844	4099	2430	1055	631	517	180	111	92	340	288	76	39	46	35	54	89	48	183	45	45	37	38	49	88	46	52	78	28	38	38	33	95	59	43	27	44	44	30	38	37	37	34	43	36	27	48	42	30
2:29:00	8822	4030	2363	1099	626	513	195	130	86	320	298	77	45	45	40	55	102	45	180	40	40	34	39	50	89	41	66	83	29	38	38	34	107	57	47	30	34	35	31	29	36	31	38	41	34	26	54	32	34
2:33:00	8798	4019	2424	1065	600	528	194	135	94	334	297	72	44	46	41	52	83	54	198	44	41	33	29	55	86	52	61	73	34	35	47	33	102	60	41	35	49	37	40	27	28	40	35	49	32	34	36	40	38
2:38:00	8786	4171	2387	1072	605	533	196	118	101	351	310	88	37	54	38	62	92	52	177	48	36	30	33	49	84	47	56	83	39	34	45	32	98	51	47	30	46	37	38	36	38	34	42	58	38	32	47	41	30
2:42:00	8789	4127	2448	1076	620	507	197	132	79	342	313	78	38	42	44	71	92	45	187	37	48	35	33	53	80	53	64	75	30	35	34	32	99	50	36	34	36	31	31	32	39	39	33	52	32	31	34	42	27
2:46:00	8818	4057	2417	1085	615	540	171	126	93	326	307	88	37	41	48	66	91	52	201	39	47	34	38	53	81	48	61	82	30	39	48	37	101	59	38	37	43	36	35	31	34	37	33	56	28	36	46	30	34
2:51:00	8841	4048	2412	1070	619	563	191	144	98	325	317	103	34	54	34	66	97	45	218	45	39	32	44	49	81	44	56	83	34	30	34	33	99	58	39	39	47	37	30	32	40	33	35	54	31	27	55	39	26
2:55:00	8788	4034	2448	1126	608	570	187	121	90	332	307	86	39	49	31	48	96	43	210	37	41	21	51	49	85	46	53	74	28	39	33	35	111	55	64	31	51	32	44	39	34	34	41	56	41	22	41	45	32
2:59:00	8701	4067	2416	1094	583	538	182	127	98	325	311	93	32	55	34	53	88	49	222	43	31	24	44	57	83	53	57	72	21	26	43	38	109	58	47	43	46	31	32	33	37	31	33	43	43	35	45	51	33
3:04:00	8808	3990	2429	1071	598	560	196	146	84	342	323	95	46	62	41	60	95	47	218	37	48	34	35	54	84	53	62	70	35	31	43	33	88	55	39	30	39	36	35	29	34	49	44	40	38	35	45	49	34
3:08:00	8746	4002	2449	1095	585	561	198	122	98	346	301	87	44	40	34	60	91	42	243	44	44	36	39	51	74	40	57	75	37	36	30	20	94	52	47	31	43	33	33	31	34	44	35	46	43	33	38	32	41
3:13:00	8826	4003	2412	1088	595	550	199	128	96	333	313	103	41	36	29	67	98	56	236	43	30	40	38	56	81	43	63	87	39	26	39	29	98	53	39	37	35	35	24	43	31	33	30	52	41	31	38	31	25
3:17:00	8832	4035	2417	1081	600	561	191	127	88	325	308	97	31	56	41	53	96	44	234	45	34	39	31	48	77	45	45	76	22	29	46	33	89	72	47	25	38	37	35	21	27	37	37	56	45	32	37	46	28
3:21:00	8753	4049	2456	1073	589	531	202	126	97	338	300	110	38	34	51	55	90	48	243	58	46	31	32	41	75	49	55	86	30	33	39	31	102	55	43	23	38	29	24	40	31	44	42	54	39	25	51	31	29
3:26:00	8749	4083	2463	1069	580	564	194	119	82	323	306	107	33	38	40	55	82	49	254	35	32	33	35	50	89	41	61	89	29	43	56	30	98	58	53	35	40	36	36	36	37	29	41	44	39	38	42	40	35
3:30:00	8762	4034	2399	1074	578	560	190	123	93	349	314	123	36	48	39	60	80	31	255	38	41	40	41	46	80	42	65	75	33	30	44	37	100	47	39	29	32	42	34	30	34	41	31	50	42	28	36	40	24
3:35:00	8752	4023	2416	1120	599	547	194	133	82	341	307	117	36	51	30	48	86	53	243	40	39	42	40	54	92	41	54	77	34	31	40	22	98	57	45	35	46	37	34	29	39	30	35	50	31	31	43	44	31
3:39:00	8777	4083	2436	1093	597	548	197	131	84	324	313	125	30	35	41	56	88	47	243	46	43	38	34	49	78	40	61	73	40	29	39	25	100	61	54	37	36	34	32	56	39	34	44	46	28	37	39	36	31
3:43:00	8825	4056	2385	1095	569	556	210	127	94	339	302	135	38	54	49	61	86	44	252	53	43	33	40	40	80	38	57	90	42	40	39	30	93	67	53	43	43	36	30	40	36	36	28	37	46	35	28	34	33
3:48:00	8724	4105	2449	1083	587	540	190	128	98	324	303	137	28	54	41	59	93	66	257	39	49	27	27	44	79	37	69	80	29	34	37	29	116	66	53	33	41	34	33	28	39	36	30	50	35	35	37	33	35
3:52:00	8795	4051	2440	1072	589	539	189	117	96	341	319	133	26	38	33	62	82	53	271	33	50	40	35	51	85	32	52	82	39	35	35	28	103	67	43	33	42	40	33	30	34	35	37	52	44	37	41	42	30
3:57:00	8834	4118	2432	1104	570	528	195	121	85	331	290	131	40	48	39	52	84	59	272	48	42	27	39	47	77	41	53	78	23	29	29	26	98	72	42	37	47	42	36	30	33	33	45	59	36	26	36	42	21
4:01:00	8794	4010	2443	1105	592	530	199	128	107	318	306	141	28	47	36	55	95	60	266	44	46	37	35	43	78	39	59	85	31	28	34	28	100	62	43	30	47	33	29	38	37	36	33	48	38	30	29	40	39
4:05:00	8722	4082	2437	1065	568	517	203	120	85	341	295	148	42	48	37	57	84	54	249	58	34	29	29	50	67	42	61	86	22	35	42	26	103	63	52	37	49	35	40	27	40	38	38	46	33	34	41	48	32
4:10:00	8763	4015	2410	1051	605	519	198	130	87	333	300	137	37	35	44	58	84	57	277	54	49	37	28	61	71	35	58	67	32	25	30	32	93	63	49	38	35	43	36	28	40	37	35	43	33	33	42	43	37
4:14:00	8721	4050	2471	1082	586	550	201	136	85	338	286	131	32	45	43	46	80	55	272	41	42	34	37	48	80	33	59	82	36	40	49	29	108	62	38	31	44	47	31	31	42	38	34	43	42	37	35	40	36
4:18:00	8684	4017	2439	1079	586	541	192	128	93	333	289	156	37	41	41	48	86	55	282	47	46	34	44	46	89	40	58	75	35	34	38	33	102	71	40	34	36	29	33	36	37	46	41	45	38	37	40	35	31
4:23:00	8786	4053	2410	1105	546	551	191	125	80	332	290	141	35	45	30	45	79	50	282	62	49	27	37	42	81	40	51	88	29	42	34	32	92	63	43	31	43	32	37	43	40	46	42	58	49	32	39	36	27
4:27:00	8761	4068	2383	1087	559	553	201	128	95	337	279	149	38	43	47	60	89	53	274	54	36	34	30	51	75	39	59	73	37	26	39	26	88	61	44	38	27	29	38	27	28	34	35	49	34	25	33	37	29
4:32:00	8694	3964	2380	1092	584	539	181	122	84	321	284	156	26	52	48	63	94	59	288	47	41	31	35	41	94	37	49	87	36	34	43	30	96	65	44	36	36	32	30	40	31	45	33	47	37	32	38	42	31
4:36:00	8707	3956	2389	1128	580	523	203	128	93	329	262	158	35	39	41	56	90	57	278	42	44	34	33	47	91	38	58	94	32	34	44	28	92	61	48	38	45	27	37	37	40	41	35	43	46	31	42	45	40
4:40:00	8665	4074	2387	1120	555	526	214	120	83	347	274	159	38	40	38	54	79	58	284	46	40	32	25	56	78	39	54	81	36	28	43	24	104	53	37	38	44	42	29	30	37	36	38	54	43	36	29	37	43
4:45:00	8762	3981	2370	1143	563	533	202	119	91	339	281	158	35	41	34	57	85	55	289	55	42	34	40	41	80	40	56	78	32	35	35	33	107	69	46	38	35	29	38	34	45	44	45	48	43	35	34	39	38
4:49:00	8661	4017	2448	1180	573	538	199	136	92	341	262	163	32	36	41	53	84	60	289	40	47	34	33	48	78	38	58	73	32	36	45	28	110	60	43	37	42	37	31	30	38	33	30	50	38	28	42	49	29
4:54:00	8752	4022	2398	1156	562	538	183	126	87	330	256	165	38	43	40	54	77	58	286	44	40	27	36	46	86	34	64	75	34	35	38	33	93	64	42	40	32	35	32	32	39	41	49	48	39	30	38	43	38
4:58:00	8759	3937	2379	1149	571	493	197	129	87	332	264	161	37	37	41	53	78	51	301	51	36	33	35	57	73	38	53	77	32	33	37	36	96	76	42	45	40	31	38	42	38	40	31	54	42	34	41	40	24
5:02:00	8724	3962	2405	1162	563	517	186	135	92	334	262	159	37	46	43	58	76	53	310	47	37	31	36	46	82	39	50	79	27	35	36	28	103	60	49	33	31	36	28	31	37	36	40	48	45	35	39	47	33
5:07:00	8669	4063	2405	1157	555	519	214	131	83	333	258	163	33	41	43	54	91	46	307	48	39	32	34	49	72	31	54	76	38	31	45	30	97	64	45	32	32	34	35	33	31	39	34	46	45	36	41	38	29
5:11:00	8707	3971	2441	1189	577	552	205	124	94	329	252	174	34	48	37	49	83	54	316	48	36	34	36	45	78	34	58	81	34	31	35	32	96	69	40	40	44	37	30	36	34	37	35	46	55	34	34	44	31
5:16:00	8727	3962	2439	1171	572	538	201	126	83	333	264	179	34	44	29	45	84	51	308	50	31	36	40	42	81	29	57	79	39	35	35	30	98	73	46	37	39	33	37	31	28	36	42	44	36	28	34	47	34
5:20:00	8613	4038	2403	1164	563	515	186	121	95	326	280	181	38	45	47	47	77	50	315	48	41	30	33	45	77	34	55	87	35	34	40	37	100	68	38	38	41	30	36	32	28	37	37	47	49	31	38	44	34
5:24:00	8722	4027	2418	1151	540	558	203	116	90	338	269	176	33	47	47	52	84	52	308	51	34	36	43	51	80	34	59	84	27	37	44	35	85	62	41	35	44	28	37	30	34	38	33	43	39	38	42	42	34
5:29:00	8643	4027	2402	1162	549	517	202	129	100	331	266	188	32	41	37	54	90	58	315	47	40	31	28	51	83	35	55	85	28	32	36	26	87	75	46	20	49	31	36	36	41	43	38	47	46	35	39	43	34
5:33:00	8753	4054	2446	1163	561	532	193	132	84	332	261	199	30	39	40	57	87	55	335	45	43	34	34	40	72	36	64	84	34	32	37	28	108	73	42	30	41	36	38	32	32	40	34	50	38	36	25	40	36
5:37:00	8692	4029	2380	1156	592	549	191	128	89	324	250	197	32	37	40	50	83	52	316	54	35	36	28	43	80	38	60	77	38	40	39	28	96	67	47	33	33	34	33	35	37	30	33	47	40	35	32	42	33
5:42:00	8702	3950	2416	1168	573	532	195	124	89	333	260	173	40	40	41	49	78	54	336	45	41	37	27	43	72	35	56	92	27	35	41	27	94	64	41	34	32	37	37	27	36	36	40	53	41	30	37	37	31
5:46:00	8696	4000	2406	1112	542	509	190	119	72	330	267	180	34	43	42	48	75	52	341	48	39	32	35	45	84	33	55	88	28	34	37	27	87	74	48	34	36	36	37	31	35	38	34	44	46	27	30	42	31
5:51:00	8804	4004	2425	1179	581	510	185	128	83	346	272	184	38	50	50	48	87	61	319	49	37	36	37	46	89	34	56	83	34	32	39	36	106	62	40	38	39	42	34	30	37	37	31	53	45	23	38	37	34
5:55:00	8736	4001	2409	1137	541	548	193	120	85	333	265	188	35	45	43	53	80	56	331	49	44	33	35	45	75	37	53	76	38	33	44	33	94	68	39	35	39	31	35	29	39	38	32	46	47	35	36	43	30
5:59:00	8731	3997	2438	1160	565	593	186	136	95	321	239	184	33	46	39	45	82	57	333	47	41	29	28	40	82	32	55	89	33	34	41	28	101	67	41	33	42	33	32	36	39	33	36	42	41	35	42	46	30
6:04:00	8677	4061	2452	1133	568	577	188	131	90	303	268	185	33	42	34	49	72	53	327	47	41	41	35	47	75	34	56	86	34	31	43	30	92	59	50	36	48	38	32	36	39	31	45	45	39	35	35	44	37
6:08:00	8733	4062	2401	1170	569	569	193	133	83	339	267	187	36	47	39	46	80	56	335	45	36	34	32	40	77	28	61	85	33	38	37	31	93	72	38	36	37	35	33	32	32	33	38	49	46	29	33	34	33
6:12:00	8660	3937	2441	1160	579	568	198	136	81	320	258	202	34	43	42	56	83	56	358	46	47	33	33	44	84	31	48	90	37	37	37	29	89	66	50	39	45	33	33	36	38	36	31	45	36	34	39	38	33
6:17:00	8793	4029	2404	1167	543	588	197	135	84	328	261	186	33	48	45	48	81	55	341	49	38	32	34	51	72	35	55	80	27	36	39	31	96	73	41	37	38	35	34	30	37	35	39	45	47	28	29	35	24
6:21:00	8743	4078	2426	1137	592	574	196	121	91	343	276	187	33	39	38	45	90	63	333	53	45	34	32	46	81	30	58	84	35	37	43	37	92	72	38	29	35	37	38	22	36	25	45	43	50	30	37	45	32
6:25:00	8712	4088	2358	1162	545	564	207	129	88	320	248	200	38	43	35	50	80	56	325	56	38	35	32	40	79	33	55	87	38	37	43	31	93	72	39	34	40	36	32	36	40	34	35	43	40	35	31	40	33
6:30:00	8691	4006	2386	1176	539	537	196	114	84	332	252	201	31	45	37	42	83	69	350	43	37	34	38	44	81	35	56	80	34	37	37	34	95	70	43	40	37	35	34	36	33	33	41	45	45	32	34	37	27
6:34:00	8743	3958	2403	1148	571	591	209	133	87	335	256	197	32	46	41	46	87	58	357	58	36	34	28	49	79	32	55	80	28	39	35	29	91	71	39	35	41	31	34	34	39	34	40	49	44	33	33	44	27
6:38:00	8647	4041	2418	1160	534	574	197	130	83	328	257	213	33	43	45	52	89	58	342	57	38	34	31	43	85	32	54	81	31	40	38	31	102	66	49	34	39	34	31	28	37	33	36	46	48	31	38	39	34
6:43:00	8645	4071	2351	1151	559	569	196	120	84	333	266	216	43	43	38	58	81	51	349	54	35	32	29	47	92	38	56	83	34	29	36	33	98	73	44	30	38	33	36	29	37	37	42	43	45	34	31	37	25
6:47:00	8705	3981	2379	1176	574	573	185	125	82	325	249	206	35	47	42	49	80	51	341	45	39	32	28	53	81	36	63	86	34	36	43	24	95	70	34	36	37	33	40	33	32	38	36	48	47	34	34	43	30
6:51:00	8701	3996	2460	1144	562	557	198	137	97	334	265	194	35	42	44	50	79	62	334	54	33	38	36	55	74	34	55	87	36	40	34	30	89	65	45	37	36	39	31	34	38	39	37	48	43	32	30	39	31
6:56:00	8802	4077	2416	1177	552	547	206	122	94	340	262	196	34	39	44	49	87	60	364	56	46	33	31	48	74	28	61	83	33	30	38	29	98	64	48	31	34	30	36	39	42	32	36	47	51	28	37	40	31
7:00:00	8752	4009	2387	1159	555	560	193	120	95	328	256	211	32	42	42	52	78	64	344	53	43	32	34	48	73	32	59	70	35	40	32	38	97	74	42	29	38	40	37	28	33	42	39	47	39	34	34	46	28
7:04:00	8704	3948	2425	1173	578	559	198	133	84	341	271	212	38	41	45	48	78	63	348	45	44	32	32	47	71	36	54	83	37	36	40	35	103	70	41	32	35	31	31	35	35	35	35	41	41	29	37	39	36
7:09:00	8575	4036	2392	1137	565	550	185	131	96	343	252	217	36	43	37	48	81	51	359	55	36	38	31	47	74	33	61	83	35	39	44	33	103	71	42	33	38	31	36	33	39	34	36	50	48	40	36	40	36
7:13:00	8771	4023	2393	1120	570	553	188	126	84	322	269	225	35	42	42	44	85	57	369	55	42	32	33	40	78	36	54	71	38	39	37	22	85	64	42	37	35	36	33	32	39	35	37	52	49	39	32	45	37
7:17:00	8734	4032	2366	1152	561	553	184	123	90	330	258	202	36	44	44	53	83	59	372	53	41	35	39	45	76	33	53	86	34	33	43	29	95	67	48	32	45	39	35	34	34	38	43	44	43	27	30	40	38
7:22:00	8750	4000	2343	1154	549	547	201	122	96	333	265	209	36	47	43	49	83	62	356	49	40	36	39	47	71	28	52	90	31	36	42	30	79	72	39	33	37	36	30	32	37	42	30	51	41	32	36	47	32
7:26:00	8693	3976	2417	1164	565	537	194	120	70	325	263	204	46	46	36	48	76	57	362	51	35	34	41	42	87	34	52	81	29	36	36	30	94	71	41	37	38	42	31	33	35	30	40	47	48	42	33	43	34
7:31:00	8722	3986	2418	1175	580	567	187	119	83	318	268	207	35	33	46	50	78	62	354	48	49	29	38	48	71	38	54	87	31	39	49	36	95	64	42	37	39	35	37	31	37	31	37	35	47	30	37	43	30
7:35:00	8656	4039	2413	1155	578	527	189	123	88	341	258	221	38	42	46	46	78	61	364	49	38	36	35	46	74	29	55	90	37	41	39	34	87	66	38	39	38	34	38	31	39	38	36	53	47	38	37	38	29
7:39:00	8668	4027	2391	1162	585	536	210	139	77	329	274	226	35	39	49	48	77	58	372	51	44	38	38	50	73	37	52	93	31	42	35	29	94	74	38	35	37	38	36	36	40	41	39	48	49	32	34	46	36
7:44:00	8732	4056	2413	1139	555	554	207	127	93	331	249	229	35	45	41	48	82	61	370	54	47	36	31	43	75	38	55	88	29	39	43	30	96	78	43	37	36	30	36	33	34	36	35	45	44	38	35	49	30
7:48:00	8624	3995	2421	1166	578	506	196	110	90	317	256	218	34	42	43	43	80	63	369	49	50	36	35	44	76	33	59	75	39	41	41	37	93	67	41	36	39	34	31	34	38	38	44	41	46	31	30	34	41
7:52:00	8694	4062	2357	1200	536	484	211	141	90	313	273	220	39	45	45	42	77	56	368	51	51	32	33	43	68	31	54	91	32	36	42	37	100	73	47	33	40	37	36	40	30	34	37	44	42	32	39	42	31
7:57:00	8630	4077	2387	1179	551	481	191	113	82	341	265	210	39	46	40	47	83	55	362	54	46	38	32	44	84	40	62	75	33	41	37	32	89	67	42	40	40	32	35	32	36	41	40	45	47	36	34	41	28
8:01:00	8735	4015	2391	1182	579	461	196	118	80	328	260	227	37	43	43	36	76	63	364	62	39	39	33	43	89	38	64	85	29	35	43	32	83	68	44	36	35	30	31	30	33	36	35	47	48	27	34	38	33
8:05:00	8638	3964	2369	1179	583	475	192	124	87	328	258	223	36	43	37	55	82	70	378	50	39	33	35	43	73	33	51	94	32	44	41	30	94	79	46	35	36	35	30	35	37	32	40	46	51	34	32	41	30
8:10:00	8653	4010	2391	1145	551	477	202	126	77	334	269	223	34	43	44	39	79	58	376	48	38	34	35	44	75	31	53	91	34	35	37	35	84	74	42	33	39	35	36	31	35	30	31	52	51	32	34	43	32
8:14:00	8742	4061	2402	1138	558	455	204	125	86	335	255	226	34	38	44	45	88	67	388	54	45	31	36	47	79	30	52	89	35	35	42	29	95	68	40	37	38	34	37	33	33	39	41	43	53	36	33	45	32
8:18:00	8804	4074	2476	1148	575	469	199	139	93	330	261	243	35	39	49	48	83	61	384	51	46	30	37	42	67	32	54	81	35	32	43	33	96	85	44	43	38	33	34	42	39	35	34	47	47	36	33	43	26
8:23:00	8734	4003	2457	1180	547	470	179	123	83	312	250	235	30	48	46	47	91	59	356	50	54	33	40	47	79	32	54	91	37	30	43	31	90	78	37	32	40	31	39	25	35	36	37	45	44	37	31	39	38
8:27:00	8666	4072	2387	1146	573	474	200	120	91	339	262	231	33	55	38	50	87	66	390	42	42	30	36	40	71	33	49	86	33	28	39	28	98	67	45	35	39	30	32	39	40	30	36	51	51	33	31	42	31
8:32:00	8741	4043	2435	1167	570	451	195	128	100	350	265	244	29	43	46	46	80	62	383	54	43	32	36	44	79	36	50	87	30	27	38	29	98	70	38	33	37	31	39	28	42	42	35	41	46	37	33	43	32
8:36:00	8660	4020	2465	1193	548	503	189	121	90	322	276	241	39	44	49	45	81	67	395	51	37	33	32	41	78	32	59	85	38	36	37	24	87	71	43	33	38	35	31	33	34	37	41	47	49	33	36	48	36
8:40:00	8652	4038	2404	1160	562	449	187	128	80	320	260	229	39	38	44	44	75	69	395	52	42	34	32	42	82	26	61	87	36	37	37	34	87	74	46	35	35	36	33	36	44	32	38	45	52	36	38	45	37
8:45:00	8712	3985	2422	1157	580	467	189	128	83	338	259	227	36	43	44	46	76	61	385	45	34	36	40	45	88	40	50	86	30	33	37	37	96	71	48	32	35	30	33	31	39	37	38	43	43	34	39	40	29
8:49:00	8695	4004	2397	1135	578	468	194	120	83	328	258	225	35	44	45	47	80	65	355	51	48	32	33	40	71	29	54	87	29	37	38	28	95	75	43	37	39	40	34	39	39	28	37	42	40	38	36	41	31
8:53:00	8711	4045	2448	1187	576	472	197	137	96	307	265	242	33	48	46	47	85	59	386	51	39	35	43	46	74	41	58	84	34	35	37	33	81	67	40	35	36	35	34	31	37	37	38	48	57	30	36	43	35
8:58:00	8785	3969	2413	1194	569	461	205	127	88	336	263	243	31	42	45	49	82	66	403	52	49	32	36	45	83	36	50	87	30	41	42	33	101	70	38	35	36	35	36	34	32	34	32	42	48	33	36	48	33
9:02:00	8742	4011	2429	1170	546	485	202	132	82	317	251	240	34	42	47	47	76	57	389	59	37	33	37	41	81	34	60	91	28	37	45	31	95	74	43	36	39	32	31	32	29	33	40	40	46	34	37	41	33
9:07:00	8652	3991	2389	1144	569	466	199	122	97	335	270	236	35	47	39	47	85	58	397	58	39	34	37	41	81	34	51	90	34	37	44	31	87	69	45	38	33	35	30	31	40	35	43	41	40	36	37	46	32
9:11:00	8646	4064	2423	1182	565	448	188	116	82	337	246	249	32	50	45	42	83	65	393	53	42	30	37	41	85	35	53	88	33	36	42	31	87	69	46	34	39	35	35	29	34	38	40	46	56	34	36	39	34
9:15:00	8768	4041	2404	1141	562	487	197	123	90	342	251	235	32	45	45	48	83	56	392	53	43	30	26	47	80	31	55	76	33	35	37	29	84	70	38	35	41	36	34	35	41	35	36	49	49	30	39	40	32
9:20:00	8644	4031	2403	1157	577	483	189	126	89	330	244	257	32	44	42	45	89	65	396	51	40	31	32	49	73	26	52	93	30	36	38	40	83	72	44	34	32	38	36	32	35	34	34	43	43	31	34	41	29
9:24:00	8819	4012	2402	1175	577	459	199	125	91	342	250	245	25	43	42	39	84	63	375	46	45	34	33	48	76	33	58	82	31	34	43	29	82	77	39	35	40	35	33	29	38	36	37	43	48	38	31	37	37
9:28:00	8688	4003	2427	1198	563	478	199	132	82	337	267	242	37	48	38	49	78	67	373	57	48	39	32	37	76	31	53	90	34	35	39	27	92	75	42	38	32	28	32	25	43	37	39	49	47	36	31	44	33
9:33:00	8693	4095	2454	1153	570	467	189	134	80	334	241	246	39	46	47	50	80	69	406	56	51	35	29	43	71	36	60	89	39	38	41	30	86	74	42	31	38	34	34	35	38	36	36	50	44	31	37	43	37
9:37:00	8665	4022	2436	1175	563	456	189	125	94	328	260	239	35	37	39	42	86	66	412	52	35	29	37	42	70	33	56	91	37	36	39	25	96	62	42	32	40	33	33	30	35	37	37	39	50	35	33	38	29
9:42:00	8697	4100	2405	1164	567	447	194	138	86	347	256	249	36	43	52	44	76	58	392	60	47	28	34	37	80	33	58	82	38	36	36	36	90	74	47	35	41	40	38	30	38	35	33	49	44	35	35	39	36
9:46:00	8703	4096	2420	1192	560	460	197	132	86	327	272	239	34	46	39	48	84	69	390	52	40	31	40	46	77	34	57	90	33	35	42	32	93	77	44	34	33	36	37	35	43	43	32	48	45	31	37	45	34
9:50:00	8722	4023	2450	1186	569	488	201	129	88	342	269	262	29	44	45	45	81	61	389	56	45	33	33	55	73	34	55	88	39	33	39	31	88	73	43	37	30	34	36	36	40	32	38	44	54	30	39	45	31
9:55:00	8702	4039	2424	1159	556	481	189	130	91	323	257	245	32	39	55	49	79	74	402	52	53	31	36	43	69	38	56	95	28	38	41	25	95	76	43	35	44	32	34	26	40	32	47	40	51	41	36	44	29
9:59:00	8682	4030	2418	1154	585	474	187	132	92	335	257	234	32	43	45	54	89	64	409	53	45	35	36	38	76	29	53	82	31	31	43	29	93	67	45	33	38	34	30	37	25	32	37	40	45	31	33	44	28
10:04:00	8720	4082	2396	1194	555	472	188	127	83	338	253	241	36	49	50	47	77	65	395	56	47	31	33	45	76	34	55	98	41	40	42	34	86	69	37	32	37	37	32	34	38	32	38	42	43	33	34	46	29
10:08:00	8598	4032	2416	1159	562	462	207	128	85	331	266	249	33	45	49	43	77	60	396	53	39	34	35	44	68	33	59	88	35	41	38	35	88	65	48	33	38	39	37	35	28	37	39	47	51	35	34	48	34
10:12:00	8715	4020	2450	1199	556	470	199	120	86	338	267	260	36	40	39	43	86	57	390	49	39	31	34	47	73	33	47	86	36	45	39	33	88	76	31	31	33	38	36	30	34	33	39	44	47	37	37	40	31
10:17:00	8727	4030	2429	1173	576	472	191	121	92	343	270	261	31	41	45	40	79	64	399	54	43	32	35	40	77	41	49	86	30	42	41	32	90	71	36	32	37	42	36	28	31	34	42	50	52	33	33	46	33
10:21:00	8745	3986	2438	1152	578	481	206	119	77	322	264	254	31	41	42	49	82	59	402	57	54	35	34	48	78	35	59	89	35	34	36	31	82	73	44	34	41	36	35	31	45	36	36	42	52	30	34	42	32
10:26:00	8603	4075	2440	1177	565	494	196	130	95	329	262	250	30	47	48	50	78	63	402	51	41	33	31	45	80	32	48	92	30	35	39	32	100	58	44	32	40	35	39	38	36	35	44	44	48	37	31	44	32
10:30:00	8635	3997	2436	1166	573	474	189	123	88	345	253	257	35	42	33	43	83	66	403	60	46	29	37	38	83	37	54	82	26	38	44	30	94	66	38	34	40	32	34	32	41	30	39	42	54	35	27	48	36
10:34:00	8680	4017	2407	1127	533	479	207	128	88	331	256	246	35	43	47	47	82	60	410	59	41	38	34	48	76	33	59	97	34	38	41	30	88	66	42	34	40	33	30	29	31	30	41	43	54	33	32	40	37
10:39:00	8690	4011	2447	1161	561	466	177	121	89	330	272	250	42	52	43	44	79	64	397	52	45	26	34	43	77	34	55	90	35	38	38	32	76	65	35	30	33	32	34	30	30	39	35	52	58	31	32	43	30
10:43:00	8588	4039	2373	1163	565	469	190	129	82	338	251	267	34	47	53	48	88	67	418	53	45	31	36	40	80	35	51	79	40	36	41	24	90	72	43	37	38	38	37	32	39	35	40	43	51	35	33	42	34
10:48:00	8646	3988	2470	1163	548	457	206	140	103	326	288	268	37	48	49	49	80	69	409	43	44	34	38	48	78	30	48	84	29	38	36	37	84	69	46	35	44	31	28	29	33	33	36	39	43	34	34	42	29
10:52:00	8699	4062	2407	1171	551	480	190	130	99	335	247	272	34	48	47	43	84	62	417	59	45	35	30	45	80	22	61	83	31	39	42	34	84	69	42	32	43	34	40	33	37	27	37	50	47	29	28	42	31
10:56:00	8696	4013	2341	1162	577	481	201	124	93	323	271	263	39	51	45	44	80	63	414	62	42	27	41	46	66	36	52	84	28	40	39	31	87	75	45	32	44	38	35	27	39	36	40	49	56	38	32	42	31
11:01:00	8710	4059	2393	1173	543	448	194	123	80	326	237	250	32	52	43	41	85	65	420	51	39	37	33	46	72	37	54	98	38	35	35	34	78	76	38	35	34	44	38	27	37	41	39	41	56	30	32	33	32
11:05:00	8666	4027	2420	1171	571	467	198	115	82	337	260	259	33	45	45	40	80	65	444	54	46	38	39	43	80	29	55	93	37	39	40	30	87	74	39	33	39	30	37	33	38	31	39	43	49	41	40	44	34
11:09:00	8652	4033	2395	1177	571	480	203	126	90	329	247	275	40	46	40	45	76	59	403	59	47	35	34	45	73	35	50	89	33	37	41	36	83	68	37	37	42	39	36	34	36	35	37	48	52	34	37	42	30
11:14:00	8678	4084	2500	1123	571	473	202	116	91	336	252	257	40	46	50	45	73	52	397	53	48	33	37	38	73	32	49	88	39	43	40	30	92	78	38	35	40	38	32	32	35	31	35	46	48	35	35	41	29
11:18:00	8616	4007	2375	1171	565	470	200	115	96	317	247	253	28	41	48	38	78	57	422	55	41	33	35	40	65	30	54	94	35	39	41	28	88	68	36	33	37	33	40	39	34	30	40	47	57	35	29	43	35
11:23:00	8682	4039	2406	1199	577	490	193	130	88	335	272	255	35	46	41	41	85	60	429	52	43	33	38	42	83	31	52	95	41	38	42	33	84	67	43	41	41	34	35	32	34	39	39	46	53	32	32	46	34
11:27:00	8578	3998	2397	1173	562	458	191	121	97	333	244	261	40	50	41	47	88	64	395	60	47	33	31	47	82	32	52	92	33	43	45	35	91	73	40	36	40	32	32	32	41	33	34	40	55	37	37	40	29
11:31:00	8606	4023	2377	1164	557	457	196	130	93	330	266	265	32	40	44	48	86	73	408	54	44	31	38	40	79	37	62	96	37	37	47	29	88	73	40	34	38	38	30	29	29	36	34	39	56	34	37	46	30
11:36:00	8660	4029	2409	1159	561	468	204	127	87	318	260	260	30	51	46	50	77	61	409	43	38	36	38	39	67	38	54	89	31	31	41	32	88	75	42	34	35	38	35	30	38	36	39	44	43	38	37	43	34
11:40:00	8649	4100	2451	1144	578	464	193	137	91	330	271	264	34	50	50	40	78	67	411	56	36	38	36	44	85	37	61	95	36	42	38	29	88	69	43	36	46	37	32	33	39	33	39	41	58	38	30	43	35
11:45:00	8638	4005	2336	1172	563	468	193	135	85	336	247	256	33	51	48	50	83	52	414	49	43	31	29	40	77	28	57	91	40	38	38	32	83	72	46	39	34	37	30	24	37	44	34	43	53	32	40	47	34
11:49:00	8731	4004	2387	1186	590	471	191	128	91	336	276	264	42	44	42	43	88	60	436	63	50	40	42	42	68	33	57	85	26	33	38	33	83	68	42	38	35	31	37	29	38	35	34	45	50	37	31	40	35
11:53:00	8638	3990	2408	1161	552	495	197	130	92	324	277	257	33	40	44	43	75	65	428	51	50	32	32	41	75	33	59	93	30	39	41	28	81	77	50	41	43	31	33	28	32	36	39	42	55	34	34	41	33
11:58:00	8657	3993	2423	1191	551	471	198	119	86	350	258	244	39	46	42	39	79	62	423	53	47	35	35	43	81	37	48	93	38	43	38	31	76	71	41	34	44	37	37	32	38	37	43	46	56	33	37	39	29
12:02:00	8627	4025	2428	1174	580	486	197	130	82	335	255	254	33	45	46	34	79	58	414	56	45	35	30	38	71	28	63	89	36	35	34	35	83	65	35	38	35	39	33	30	37	21	33	46	48	34	31	40	26
12:06:00	8659	4021	2468	1161	560	462	186	124	86	336	270	257	32	45	46	50	81	67	432	55	43	34	38	37	85	34	55	84	32	43	34	27	86	73	44	30	39	37	40	34	41	38	38	40	54	38	28	41	32
12:11:00	8629	4012	2434	1143	553	451	207	126	92	341	243	270	36	48	48	40	83	60	431	55	45	35	35	40	75	35	56	96	39	40	38	33	82	71	38	30	41	35	36	27	28	39	37	45	56	37	29	42	31
12:15:00	8626	4029	2430	1172	550	461	197	129	87	314	257	256	32	40	45	39	78	71	438	55	50	40	36	41	82	29	53	88	26	32	42	33	81	68	35	30	42	29	32	38	31	33	39	42	54	35	35	44	29
12:20:00	8581	3993	2425	1114	571	465	190	127	89	330	264	267	34	53	47	53	86	58	431	52	49	31	27	36	77	30	53	86	39	37	48	30	83	78	42	35	40	28	31	32	40	27	38	47	42	40	34	46	28
12:24:00	8669	4020	2405	1204	566	467	210	123	93	334	239	265	36	41	43	43	82	62	421	59	44	30	35	45	75	28	48	100	29	38	46	32	73	81	46	37	43	33	33	34	36	36	43	41	51	33	36	41	31
12:28:00	8636	4000	2368	1168	559	487	195	117	95	349	261	272	32	49	40	46	78	65	431	49	42	34	35	41	81	38	57	79	41	34	43	28	90	69	42	33	35	37	36	38	37	39	34	41	52	31	30	50	33
12:33:00	8633	4011	2427	1152	566	487	199	121	93	324	265	275	32	43	44	40	81	67	446	46	37	34	33	37	77	35	55	97	32	39	41	28	88	67	44	34	44	32	37	34	33	41	36	40	51	29	30	42	28
12:37:00	8645	3923	2401	1160	544	461	201	125	89	323	268	274	36	53	48	40	89	58	433	54	40	40	35	43	74	29	49	85	40	38	39	32	84	76	44	33	36	38	35	37	34	34	35	46	49	33	33	49	32
12:41:00	8681	4076	2438	1146	553	484	192	138	99	348	252	286	38	50	45	50	73	61	426	57	46	32	35	42	84	39	58	86	37	46	41	28	79	76	40	32	37	35	30	30	42	43	38	43	54	32	30	46	30
12:46:00	8634	4026	2410	1165	538	504	210	130	87	304	260	248	38	51	44	46	84	69	444	54	48	40	33	47	91	34	59	84	35	42	38	29	88	80	46	39	35	30	36	35	39	35	36	40	57	31	31	45	25
12:50:00	8637	4057	2441	1163	534	476	192	126	88	336	260	263	34	48	48	47	80	64	437	53	46	38	33	38	74	33	58	97	32	39	37	39	74	72	39	34	39	39	35	35	32	36	37	46	50	35	28	45	33
12:55:00	8680	3986	2444	1152	526	473	192	128	86	333	231	260	36	48	51	38	83	65	418	51	45	37	32	42	72	31	59	97	39	33	52	28	78	71	33	43	38	36	41	33	42	42	33	34	47	36	34	45	28
12:59:00	8676	4005	2417	1147	550	488	194	123	87	322	252	263	37	52	43	42	82	61	409	54	44	29	40	37	79	32	55	91	34	41	38	27	85	68	44	33	42	37	37	36	40	39	31	47	54	39	31	43	37
13:03:00	8541	4059	2354	1148	534	476	204	117	91	338	245	255	40	44	49	48	84	66	452	58	40	31	37	38	77	39	61	94	37	39	47	34	81	68	36	35	32	33	36	34	36	30	35	37	48	36	35	53	36
13:08:00	8603	4052	2380	1158	550	465	182	128	100	317	239	245	36	47	49	44	85	69	440	56	45	31	34	44	83	34	54	87	29	44	34	29	86	71	44	38	38	40	36	32	43	32	42	48	53	35	26	41	33
13:12:00	8545	4015	2377	1138	531	471	205	128	91	339	269	263	32	47	47	47	77	60	431	58	42	38	45	38	78	32	61	82	36	46	47	35	90	67	40	35	35	43	38	30	44	41	40	42	54	31	34	45	32
13:16:00	8585	4002	2406	1146	540	496	188	125	93	317	267	278	34	45	55	44	76	58	435	52	46	34	35	40	74	34	54	92	35	36	38	32	90	76	37	36	37	35	38	37	38	35	35	44	53	38	44	47	41
13:21:00	8627	3985	2413	1138	546	495	195	124	84	324	253	266	31	47	53	44	87	63	442	56	46	35	35	42	76	29	50	96	34	42	42	34	88	67	45	42	32	30	37	33	34	36	38	39	50	35	32	48	30
13:25:00	8551	4085	2428	1172	556	480	202	126	100	330	238	278	33	52	45	41	81	66	428	53	45	35	32	40	84	30	48	101	35	41	45	31	88	73	39	32	36	30	37	40	46	36	38	47	59	34	33	45	33
13:29:00	8658	3965	2433	1204	548	496	210	135	87	338	250	238	38	55	43	37	91	68	425	60	36	37	33	46	81	37	59	99	33	36	40	35	85	65	42	31	38	36	45	28	33	39	37	43	60	38	28	43	29
13:34:00	8707	4039	2406	1156	548	474	200	121	97	342	263	261	38	47	49	46	84	63	436	53	51	35	33	37	66	35	49	97	33	33	36	26	73	74	42	38	40	35	34	32	33	42	36	42	53	34	32	45	31
13:38:00	8646	4019	2390	1156	531	468	204	119	91	318	270	279	33	44	43	42	78	69	427	55	38	30	33	38	79	39	57	89	32	39	42	29	85	76	44	42	34	27	34	34	43	36	40	46	53	39	34	42	31
13:42:00	8644	4024	2421	1189	541	471	200	118	93	325	255	269	31	48	46	45	75	61	432	58	41	29	36	46	73	26	54	92	31	35	48	33	86	75	42	39	35	33	46	33	34	35	36	42	54	27	31	46	31
13:47:00	8635	4001	2414	1144	521	487	191	131	94	327	257	280	41	53	51	41	84	66	431	53	42	33	36	37	73	33	53	94	32	46	39	30	93	63	41	31	33	31	37	32	37	34	35	46	52	34	32	40	32
[truncated: 11 more columns]

## Sheet: DSD2 raw data
Time (hh:mm)	200 nM Fluorescein	100 nM Fluorescein	50 nM Fluorescein	25 nM Fluorescein	12.5 nM Fluorescein	6.25 nM Fluorescein	3.125 nM Fluorescein	1.5625 nM Fluorescein	0.78125 nM Fluorescein	0.390625 nM Fluorescein	0 nM Fluorescein	DSD2 Run 1	DSD2 Run 2	DSD2 Run 3	DSD2 Run 4	DSD2 Run 5	DSD2 Run 6	DSD2 Run 7	DSD2 Run 8	DSD2 Run 9	DSD2 Run 10	DSD2 Run 11	DSD2 Run 12	DSD2 Run 13	DSD2 Run 14	DSD2 Run 15	DSD2 Run 16	DSD2 Run 17	DSD2 Run 18	DSD2 Run 19	DSD2 Run 20	DSD2 Run 21	DSD2 Run 22	DSD2 Run 23	DSD2 Run 24	DSD2 Run 25	DSD2 Run 26	DSD2 Run 27	DSD2 Run 28	DSD2 Run 29	DSD2 Run 30	DSD2 Run 31	DSD2 Run 32	DSD2 Run 33	DSD2 Run 34	DSD2 Run 35	DSD2 Run 36	DSD2 Run 37	DSD2 Run 38
00:00:00	5721	2873	1444	752	394	197	127	77	43	33	32	27	43	38	39	64	31	36	37	34	41	52	38	37	30	43	32	50	49	32	42	39	38	48	37	38	46	31	45	43	35	33	47	42	57	33	48	39	37
00:04:00	5678	2907	1461	781	388	200	119	64	50	48	32	42	39	43	38	56	32	30	48	32	33	44	38	40	32	49	32	46	38	32	50	32	43	38	42	41	34	37	46	37	33	43	42	29	34	37	39	26	31
00:08:00	5496	2782	1465	764	372	206	127	68	46	35	32	28	33	22	46	57	30	28	30	39	28	41	36	52	40	43	26	40	33	40	35	30	54	44	25	31	48	34	52	37	49	33	49	39	44	33	46	31	41
00:13:00	5545	2851	1438	723	380	188	122	72	55	36	27	35	50	41	49	63	40	41	33	36	30	46	34	35	30	44	40	37	44	36	45	29	54	43	41	28	49	28	50	41	37	34	36	35	51	36	44	36	40
00:17:00	5433	2824	1448	750	367	210	121	73	55	38	29	25	37	45	43	43	36	30	30	30	26	46	37	40	25	44	31	38	39	32	38	28	35	46	42	34	36	36	40	32	39	31	47	21	44	40	43	33	27
00:21:00	5529	2827	1435	705	385	203	121	69	50	31	28	30	38	33	45	48	36	36	28	31	33	39	35	38	36	36	28	38	42	33	35	32	38	48	34	39	41	31	39	31	31	35	43	39	45	37	46	27	30
00:26:00	5510	2802	1412	738	376	212	127	73	48	39	34	26	46	35	35	51	36	32	34	32	35	39	33	38	30	47	36	37	41	34	45	26	38	44	35	31	42	27	43	36	37	40	38	31	47	35	47	35	29
00:30:00	5564	2848	1443	724	386	207	118	77	48	44	30	30	38	35	46	50	36	29	35	32	29	43	33	45	34	45	30	41	40	37	30	33	37	42	28	31	42	34	39	38	40	40	38	30	47	32	46	36	42
00:35:00	5498	2762	1393	744	374	189	131	82	56	38	30	24	36	39	43	46	32	29	30	28	32	43	34	39	37	42	33	40	32	37	39	29	39	43	29	31	35	30	40	35	31	35	40	27	55	33	49	29	27
00:39:00	5516	2788	1434	711	378	212	130	78	56	42	25	26	40	38	40	55	31	28	29	34	40	48	29	37	33	49	31	47	39	30	41	28	39	46	26	31	42	30	36	30	29	36	44	27	48	36	45	27	34
00:43:00	5457	2798	1434	733	367	210	121	78	54	44	26	28	37	37	41	48	37	32	28	28	30	44	32	35	30	50	28	51	40	26	37	33	41	40	37	36	36	31	41	27	36	38	39	30	54	40	43	28	29
00:48:00	5477	2729	1396	749	387	204	118	77	42	38	23	28	41	42	43	48	41	28	37	32	34	46	30	34	30	50	37	48	39	33	39	28	40	44	37	32	36	27	42	32	35	31	44	28	61	43	47	27	28
00:52:00	5444	2769	1408	723	385	204	124	73	58	36	30	32	45	40	50	49	34	31	35	29	30	53	31	33	28	52	36	51	39	34	37	34	35	41	32	39	40	31	38	33	37	35	37	32	69	38	49	28	35
00:56:00	5514	2793	1461	729	387	201	128	73	49	36	33	33	45	35	47	48	35	32	30	25	36	49	31	37	33	49	34	40	31	32	43	32	41	33	37	28	44	32	39	38	32	30	43	32	68	39	50	29	27
01:01:00	5400	2779	1416	726	386	209	116	75	53	40	22	27	39	40	50	43	32	32	34	24	30	55	34	35	34	40	34	52	38	35	35	35	43	43	35	33	44	28	46	21	38	29	41	30	73	46	49	31	30
01:05:00	5402	2788	1367	711	376	209	120	76	53	41	27	28	38	46	57	46	31	30	33	29	34	56	33	41	34	48	38	51	36	34	43	35	37	40	32	39	42	29	39	31	37	30	39	26	74	50	41	27	30
01:10:00	5405	2782	1383	746	357	187	119	75	54	42	33	34	40	41	61	47	42	33	35	24	34	70	31	36	30	60	41	42	41	33	39	37	32	39	40	40	37	32	40	28	41	38	40	24	79	48	58	29	27
01:14:00	5397	2776	1383	706	390	199	124	70	47	41	25	34	38	47	61	54	38	31	24	34	33	60	35	39	29	47	34	41	36	33	44	34	33	37	38	46	43	31	36	28	38	34	46	32	84	57	50	34	35
01:18:00	5467	2805	1421	731	371	198	133	72	46	40	29	37	35	48	56	45	29	36	32	29	32	67	40	31	30	47	42	46	35	34	43	26	39	39	32	35	48	38	37	27	40	33	44	36	88	58	52	30	34
01:23:00	5340	2754	1442	729	371	204	119	74	57	35	30	29	35	50	65	46	30	26	31	27	33	74	31	38	27	51	37	42	33	33	42	29	45	37	34	37	39	39	42	38	39	34	46	25	94	60	55	34	28
01:27:00	5450	2707	1418	699	374	196	119	72	54	40	30	29	36	39	60	52	38	21	36	24	31	66	25	37	33	60	29	43	40	33	41	27	47	44	37	40	41	34	38	34	29	34	43	28	104	63	58	28	27
01:32:00	5393	2788	1366	712	363	213	120	75	46	32	34	30	38	53	64	49	47	25	40	22	29	73	25	35	39	51	40	33	32	27	35	44	40	41	24	38	36	28	41	47	45	36	42	33	101	66	51	26	38
01:36:00	5377	2738	1422	716	359	209	133	68	44	51	25	37	31	58	70	52	24	48	25	19	34	83	31	32	36	59	39	50	44	34	40	27	38	45	30	47	39	31	39	38	42	35	46	23	99	68	45	33	37
01:40:00	5438	2751	1427	739	399	212	122	74	53	42	34	38	40	58	68	48	36	39	29	21	35	81	39	42	27	69	41	47	37	39	41	22	39	35	35	52	50	31	41	35	38	29	42	24	109	69	48	30	30
01:45:00	5490	2725	1404	729	377	202	121	62	50	37	27	31	40	51	67	39	37	29	39	31	34	79	26	39	29	66	38	52	36	30	53	27	35	43	31	54	40	35	39	32	42	34	39	32	116	73	52	38	29
01:49:00	5341	2787	1423	719	375	196	119	69	55	39	27	30	31	55	85	44	31	39	30	25	36	90	35	43	33	58	44	50	45	36	48	34	41	41	33	55	41	31	39	33	42	40	39	31	113	78	50	29	33
01:54:00	5472	2807	1393	718	360	200	123	64	55	42	34	31	33	57	77	36	32	32	31	30	35	79	34	46	30	64	33	47	41	33	42	32	45	39	35	46	47	41	29	27	35	34	38	34	139	88	48	35	33
01:58:00	5308	2765	1406	729	384	218	124	73	50	45	29	40	42	58	72	49	35	35	35	33	31	86	32	41	31	71	48	49	43	36	43	33	37	32	35	44	49	38	38	30	44	32	42	32	142	82	53	37	34
02:02:00	5446	2780	1378	725	372	215	130	73	53	46	24	35	42	62	85	37	39	40	29	31	31	100	31	40	30	64	47	44	39	37	52	28	37	36	39	51	49	33	32	26	48	37	39	30	146	91	47	25	35
02:07:00	5483	2743	1374	731	373	199	120	70	58	41	32	25	36	60	76	45	36	37	30	29	33	100	36	42	35	74	43	51	39	43	48	33	38	37	32	49	43	40	39	39	47	35	44	29	154	92	52	32	29
02:11:00	5423	2790	1419	740	367	208	117	90	48	48	29	35	38	66	82	43	34	38	38	28	37	103	32	41	29	81	40	47	40	41	44	30	40	42	37	61	48	35	33	31	49	31	46	30	160	88	45	30	30
02:16:00	5444	2799	1395	727	367	206	119	74	59	43	25	32	35	60	75	49	36	35	36	33	29	96	33	39	36	82	42	48	34	39	46	25	39	39	31	55	43	40	36	33	45	34	40	33	148	103	51	32	28
02:20:00	5437	2774	1415	741	380	196	117	75	49	36	30	30	36	60	84	44	37	36	31	35	36	110	34	42	41	85	45	57	42	40	44	29	42	45	33	56	42	36	38	38	43	29	46	25	164	110	50	31	27
02:24:00	5387	2720	1413	742	369	199	110	73	59	44	32	30	39	63	86	50	42	39	35	33	33	107	28	33	29	88	43	54	43	44	38	32	46	41	36	59	47	35	44	35	51	37	53	32	168	108	50	25	30
02:29:00	5420	2731	1432	714	378	210	118	74	51	43	35	32	30	65	85	45	35	32	35	33	30	115	29	44	31	91	45	45	41	39	45	29	42	36	34	65	41	38	32	32	39	31	49	30	180	101	53	26	33
02:33:00	5366	2693	1389	728	388	217	123	75	60	39	34	34	37	68	74	42	40	35	33	39	31	126	33	49	32	90	43	50	36	33	37	30	35	32	32	59	42	31	39	30	48	32	53	33	178	108	51	35	26
02:38:00	5465	2753	1443	697	361	196	112	73	48	44	36	28	40	59	88	55	39	37	41	34	33	120	42	50	37	88	41	50	33	35	45	32	37	45	41	58	40	37	41	35	48	31	45	29	191	108	58	32	37
02:42:00	5379	2708	1359	723	374	202	108	79	52	38	28	26	36	74	87	43	37	36	32	36	27	120	42	44	39	83	42	56	40	36	50	29	40	38	31	59	47	35	43	29	43	37	44	28	195	112	56	25	25
02:46:00	5456	2729	1382	746	396	194	122	79	52	42	26	34	44	61	92	43	34	38	40	26	37	113	43	43	30	92	39	56	40	47	49	32	41	37	32	59	48	40	37	31	44	32	45	29	189	128	55	31	30
02:51:00	5416	2732	1416	728	372	210	121	74	51	35	27	34	38	72	92	42	42	40	43	31	37	132	36	44	35	92	40	52	44	38	42	31	41	36	40	65	44	36	37	32	55	30	50	36	206	124	49	33	32
02:55:00	5374	2735	1406	718	373	202	106	75	52	38	32	31	44	74	86	44	36	42	33	23	36	134	34	50	32	103	43	53	37	35	41	26	41	42	38	71	43	33	36	29	51	39	45	29	213	125	58	27	37
03:00:00	5386	2736	1445	746	349	211	124	75	55	43	37	33	40	70	91	44	34	34	38	40	34	126	36	45	33	108	46	50	37	36	45	34	43	37	35	63	46	38	37	35	50	44	42	32	218	123	71	28	29
03:04:00	5414	2771	1410	733	370	198	123	74	55	40	28	30	35	76	99	44	32	43	36	38	30	127	36	48	36	104	41	49	41	39	49	30	45	39	32	72	51	41	43	30	50	36	46	34	229	132	56	28	34
03:08:00	5331	2772	1459	750	387	211	114	66	62	48	34	31	37	73	86	52	38	43	40	30	35	127	36	50	36	103	40	54	30	46	52	29	40	42	37	64	47	43	41	29	50	34	46	29	239	125	63	36	27
03:13:00	5337	2703	1379	707	371	208	123	81	58	43	27	39	47	80	97	55	37	40	31	34	32	138	35	54	32	110	44	53	29	32	45	28	40	36	37	67	50	31	39	33	56	34	48	28	230	120	69	37	29
03:17:00	5392	2797	1396	728	374	206	129	75	52	46	33	27	37	71	100	54	30	35	37	35	33	132	34	50	31	108	41	61	43	42	46	27	37	37	46	76	50	38	37	32	53	37	47	28	247	126	54	31	36
03:22:00	5440	2697	1409	724	375	195	118	75	44	40	20	31	40	71	88	47	36	48	30	30	34	135	34	48	43	102	41	53	37	34	46	31	38	40	38	70	52	38	33	34	52	35	44	31	245	130	55	30	34
03:26:00	5410	2714	1396	728	373	208	117	84	50	43	32	37	34	68	94	52	34	35	36	35	38	133	32	62	36	102	35	55	36	41	48	38	42	37	41	64	53	44	32	29	54	36	48	26	257	130	63	36	34
03:30:00	5389	2781	1418	705	372	213	121	77	50	44	32	31	34	72	99	52	33	35	32	37	31	136	41	49	39	112	42	63	32	48	41	25	42	34	30	73	57	29	36	31	50	34	51	32	263	132	59	34	35
03:35:00	5440	2783	1444	716	374	203	119	77	46	35	29	29	35	76	105	54	33	39	35	34	33	136	44	55	37	113	43	51	40	38	37	30	45	40	35	73	53	37	44	34	51	34	47	33	234	145	64	31	33
03:39:00	5402	2736	1393	685	377	202	119	77	46	44	31	28	38	72	104	50	41	32	39	34	32	139	37	57	33	107	39	46	38	41	41	28	39	48	39	74	49	36	34	30	47	33	54	32	271	127	61	39	32
03:44:00	5338	2744	1411	743	350	201	115	72	50	42	31	28	35	74	106	51	36	40	34	29	34	137	35	62	38	112	50	49	33	36	51	31	43	37	39	70	44	44	36	33	47	37	55	29	254	133	65	32	39
03:48:00	5406	2722	1421	688	370	214	124	75	60	48	27	37	37	80	101	49	33	36	37	36	32	144	37	56	32	113	42	54	44	42	45	32	37	36	30	77	56	37	44	41	52	31	53	29	261	126	61	34	37
03:52:00	5404	2793	1434	737	371	198	120	72	53	44	27	38	36	75	104	44	36	34	35	36	33	142	37	54	32	121	45	51	37	40	46	33	40	43	39	73	53	41	39	35	51	35	54	30	270	129	64	36	31
03:57:00	5385	2743	1388	733	377	202	110	66	51	40	26	30	40	76	103	49	39	36	32	31	37	148	42	58	29	115	43	51	35	36	51	34	37	37	37	80	52	35	38	26	54	33	43	31	284	145	61	41	37
04:01:00	5301	2758	1442	688	376	209	124	73	47	37	34	30	36	74	109	40	36	43	27	32	34	132	41	61	38	132	45	52	38	36	47	30	35	38	34	73	54	46	40	34	60	35	44	31	281	147	59	35	36
04:05:00	5384	2747	1372	701	368	213	118	79	47	42	31	29	41	83	102	47	36	37	35	31	32	146	42	64	34	118	43	54	37	38	49	31	40	35	33	76	55	49	34	33	57	31	50	29	287	137	60	32	33
04:10:00	5365	2740	1407	703	366	203	115	79	57	38	31	40	39	81	103	47	34	34	34	33	37	147	37	57	33	123	42	52	40	39	41	30	41	41	37	90	54	40	36	33	54	31	48	31	276	150	59	29	31
04:14:00	5389	2720	1376	729	364	216	109	73	50	38	25	31	38	73	105	47	35	38	37	37	35	146	38	67	30	109	40	52	36	31	45	36	39	41	30	82	52	39	37	33	61	30	51	28	299	142	68	28	35
04:19:00	5368	2683	1389	700	377	211	119	76	53	40	28	26	42	79	107	48	37	38	43	33	33	139	42	67	34	122	40	57	37	39	45	31	47	44	36	78	54	33	40	33	55	40	53	30	311	149	64	28	36
04:23:00	5387	2672	1400	712	387	209	126	78	50	41	30	31	42	89	100	44	41	41	39	31	34	138	35	63	39	108	45	52	36	37	45	29	37	42	39	82	51	36	36	28	58	33	51	28	296	135	62	31	32
04:27:00	5383	2738	1385	694	382	203	122	79	52	43	30	31	37	84	116	47	42	38	38	39	29	138	44	55	32	125	44	50	47	38	53	31	42	36	35	80	55	39	40	27	55	31	61	27	311	143	64	38	31
04:32:00	5356	2752	1415	710	373	208	134	75	50	38	25	39	30	86	111	44	48	42	33	33	31	145	40	63	35	130	44	57	40	36	47	36	40	42	41	83	49	40	35	33	50	36	52	30	308	153	62	34	29
04:36:00	5388	2711	1396	714	370	205	116	74	50	34	30	34	40	88	117	44	37	36	32	34	40	144	43	65	36	122	55	56	37	37	51	29	43	42	41	86	60	40	39	33	54	30	55	32	314	146	52	31	29
04:41:00	5363	2728	1397	699	390	210	130	75	52	44	29	29	45	83	94	45	29	45	31	30	32	148	41	68	33	121	39	52	39	45	47	24	34	42	34	84	48	44	40	35	54	29	53	37	319	141	58	35	32
04:45:00	5428	2736	1400	734	382	208	115	69	47	39	31	32	40	77	101	39	37	39	36	31	36	157	47	76	37	120	41	54	38	41	45	31	46	39	33	92	60	37	43	30	57	34	54	31	335	142	66	28	36
04:49:00	5419	2719	1424	727	377	194	121	78	47	41	29	31	46	75	109	53	36	47	39	36	37	150	36	72	37	126	47	48	38	41	47	28	39	35	36	86	49	41	33	33	59	33	51	26	331	132	58	31	33
04:54:00	5437	2732	1396	689	385	217	122	71	49	41	27	33	36	87	107	42	38	35	39	33	30	152	34	62	36	123	50	48	42	42	45	35	35	37	36	82	53	52	39	30	58	36	50	32	315	145	65	36	32
04:58:00	5398	2769	1452	719	357	197	122	77	58	43	32	33	38	84	112	43	37	41	36	34	29	146	38	69	35	122	47	53	38	37	43	32	37	41	39	92	48	41	42	34	60	36	54	32	330	148	58	30	31
05:03:00	5364	2765	1421	719	376	184	120	72	51	37	29	32	38	83	117	41	38	42	37	40	33	154	37	68	41	129	43	49	38	43	46	30	41	37	37	82	50	39	43	36	56	39	51	29	343	142	64	38	36
05:07:00	5356	2803	1356	707	367	206	123	81	50	43	29	36	36	85	107	40	35	47	33	37	31	143	40	60	33	123	38	49	42	35	48	26	43	39	34	79	58	37	40	31	52	40	58	33	346	140	54	38	27
05:11:00	5411	2728	1385	717	377	198	118	73	51	39	28	40	42	87	114	40	33	45	38	37	37	141	39	66	31	132	48	56	43	39	48	31	44	35	32	93	51	42	35	30	57	33	47	29	346	142	63	36	35
05:16:00	5358	2735	1425	720	362	195	128	70	50	43	33	43	37	91	106	35	41	40	35	37	34	144	34	72	38	131	43	47	34	39	47	32	42	33	36	90	52	42	44	30	49	35	54	33	351	150	68	34	30
05:20:00	5318	2693	1412	706	385	208	126	73	57	39	29	35	37	86	112	40	33	44	32	33	37	157	34	68	36	127	49	47	34	43	52	32	42	40	35	94	62	43	38	33	53	29	45	29	348	142	64	29	33
05:25:00	5377	2752	1371	724	371	203	115	79	48	38	22	36	41	90	109	41	36	36	38	34	37	144	39	65	35	138	51	46	42	37	42	29	45	38	38	89	55	44	48	29	55	37	51	35	365	151	61	32	32
05:29:00	5394	2756	1397	699	383	214	114	73	56	38	27	30	39	88	113	42	37	50	39	36	29	163	40	68	37	143	49	49	40	44	49	29	46	46	34	89	64	41	37	34	59	33	61	32	362	148	56	36	35
05:33:00	5344	2731	1366	697	376	201	134	78	53	44	29	36	44	83	101	39	30	38	37	35	33	138	43	80	37	140	45	44	37	39	51	31	41	42	35	90	52	44	38	35	57	37	49	34	345	150	59	34	35
05:38:00	5447	2741	1412	735	373	202	129	82	55	43	30	37	41	83	115	48	38	46	39	38	39	142	37	72	37	138	47	47	45	41	47	27	41	41	35	100	56	43	41	30	59	32	55	33	341	145	67	41	34
05:42:00	5254	2713	1394	726	362	201	129	65	58	43	33	31	35	92	103	41	36	48	39	36	35	140	38	75	38	129	47	54	43	40	48	28	41	38	30	94	56	42	44	32	54	35	54	28	380	151	53	31	41
05:46:00	5323	2716	1359	724	371	199	126	70	56	39	31	33	32	91	119	38	37	38	39	36	32	145	48	76	35	135	42	50	37	42	50	28	38	40	37	100	53	45	34	33	60	32	51	31	368	154	58	36	32
05:51:00	5339	2793	1367	700	374	210	116	78	56	43	30	38	33	81	115	39	33	48	35	33	34	138	39	71	35	144	51	52	40	40	46	29	49	40	35	99	53	42	40	31	60	35	50	35	375	151	64	29	33
05:55:00	5415	2668	1387	702	386	206	120	79	53	39	32	34	44	87	112	32	43	40	36	35	38	147	38	73	34	139	38	48	40	40	53	29	38	38	31	91	55	42	40	31	64	34	54	29	375	149	72	34	40
06:00:00	5324	2791	1383	698	363	192	119	81	51	42	34	30	39	88	117	39	38	43	33	36	35	141	39	69	39	136	43	49	41	39	49	28	44	39	39	105	63	48	42	32	58	33	51	29	380	143	61	28	29
06:04:00	5369	2703	1410	725	362	209	124	83	46	41	34	34	40	83	105	37	35	48	32	39	34	146	41	66	33	150	46	52	38	43	43	34	40	44	34	101	53	44	40	32	60	35	52	27	382	161	63	31	31
06:08:00	5383	2735	1427	690	365	192	117	78	51	45	32	32	40	91	107	37	34	36	32	37	31	144	38	77	37	138	47	52	40	37	43	32	42	42	34	89	60	41	38	30	64	29	61	34	389	152	56	35	30
06:13:00	5338	2740	1362	736	359	196	123	77	52	43	34	36	37	89	110	43	37	40	38	35	36	149	45	60	34	137	46	51	44	38	48	34	40	45	33	99	53	46	40	33	46	35	55	29	402	154	59	32	29
06:17:00	5354	2723	1362	717	377	211	116	77	54	48	29	34	46	84	106	40	42	57	35	41	29	146	41	77	37	140	43	49	42	41	43	35	43	40	35	96	56	46	45	33	63	41	52	34	391	141	64	36	34
06:21:00	5378	2756	1438	721	353	198	113	81	56	43	31	35	35	79	109	40	35	42	37	35	35	150	39	64	36	140	44	47	42	40	51	29	40	40	38	97	64	39	33	29	62	40	55	31	404	156	61	29	33
06:26:00	5395	2736	1378	735	372	211	126	77	53	38	32	36	43	93	109	41	35	44	33	39	30	148	43	73	36	136	48	39	44	39	50	32	43	39	40	103	55	42	35	36	52	36	57	31	405	147	64	36	26
06:30:00	5329	2661	1414	688	371	209	128	81	48	38	32	32	42	77	114	34	41	50	34	33	29	149	38	68	34	138	52	49	39	47	46	35	45	36	33	100	66	43	36	35	55	35	63	30	407	143	54	36	36
06:34:00	5342	2746	1394	706	369	201	112	76	49	43	29	31	44	81	114	41	35	40	40	38	37	144	36	65	37	144	47	49	37	36	45	33	37	34	37	102	58	46	38	32	52	34	63	34	394	154	69	38	37
06:39:00	5422	2761	1403	706	376	220	118	81	49	41	25	34	41	102	112	48	35	45	35	33	36	144	45	63	36	142	45	51	37	35	40	34	45	42	33	108	58	46	37	34	54	36	50	33	396	154	59	31	32
06:43:00	5371	2731	1367	706	371	190	129	80	57	39	26	39	38	90	129	38	42	41	31	37	34	145	41	65	42	150	52	37	34	39	51	26	43	40	36	113	59	42	40	28	51	36	59	26	401	146	54	27	37
06:47:00	5350	2742	1395	699	361	214	110	79	62	40	32	35	43	86	114	37	38	49	38	37	38	145	36	66	34	133	49	48	40	47	42	33	43	45	35	105	58	45	46	32	55	32	53	33	432	148	60	32	36
06:52:00	5366	2742	1397	740	374	217	107	69	59	40	27	38	35	99	115	38	38	42	42	40	37	145	44	65	36	151	46	48	42	42	40	28	39	47	40	108	54	49	43	35	61	41	52	26	424	147	58	37	27
06:56:00	5356	2767	1405	707	369	188	115	74	54	38	33	33	34	88	115	39	35	41	37	34	38	159	39	74	32	143	40	52	37	44	44	34	41	31	42	104	67	43	40	27	57	34	50	32	411	152	67	32	36
07:01:00	5358	2739	1366	718	360	195	115	78	45	45	34	39	41	79	110	37	38	44	34	32	27	149	37	70	39	150	45	44	34	39	44	33	38	42	33	104	57	44	38	32	62	30	55	30	423	156	62	33	32
07:05:00	5298	2806	1397	713	369	206	117	74	55	38	29	28	39	86	113	34	37	47	35	39	31	153	40	70	37	151	46	46	34	37	50	23	46	41	33	104	59	43	48	28	61	27	54	33	418	146	60	39	33
07:09:00	5314	2723	1402	712	381	199	120	68	47	37	31	32	36	81	108	34	33	40	36	29	40	148	40	73	35	151	47	50	36	45	38	33	43	38	30	105	61	49	43	36	63	30	57	35	428	152	61	34	32
07:14:00	5387	2694	1405	724	356	196	131	76	56	42	31	39	41	85	106	48	45	50	41	35	32	154	41	69	39	146	50	50	41	35	54	30	38	40	38	107	63	42	40	30	60	37	56	30	416	150	60	41	38
07:18:00	5305	2674	1344	706	356	195	126	79	49	41	30	38	42	89	110	36	40	46	41	36	33	148	41	72	29	149	56	42	42	40	46	31	45	42	38	107	61	44	36	32	60	33	54	29	426	151	68	35	36
07:22:00	5347	2734	1382	716	374	198	124	73	54	42	32	36	39	88	116	44	37	50	43	35	31	152	44	66	38	154	58	45	41	39	44	32	45	35	39	104	55	43	42	36	64	39	54	35	441	148	53	36	31
07:27:00	5356	2697	1406	714	369	205	118	75	47	36	29	37	44	99	117	38	31	45	35	36	30	140	42	72	34	157	46	47	39	44	45	31	40	40	39	105	64	49	39	32	61	35	59	30	435	151	48	28	35
07:31:00	5352	2720	1390	733	355	184	121	71	55	40	33	36	41	102	114	38	37	45	39	31	36	155	39	74	31	142	52	46	41	44	45	32	45	41	37	120	67	45	39	36	59	36	49	31	443	143	58	36	35
07:35:00	5293	2740	1410	726	363	204	127	73	49	38	35	33	43	90	117	43	46	57	37	35	31	140	43	68	40	150	56	51	35	42	43	33	41	42	33	108	64	47	41	28	59	31	56	33	447	162	66	33	31
07:40:00	5389	2739	1363	705	372	202	123	81	52	45	28	36	39	87	111	40	42	43	34	37	37	144	38	69	37	147	50	47	43	34	45	31	44	40	36	107	51	49	37	37	58	33	50	31	453	145	66	33	31
07:44:00	5325	2748	1387	721	364	199	121	83	49	45	28	35	38	83	114	36	39	40	38	36	33	143	36	70	36	157	51	50	40	44	44	32	40	41	43	104	53	54	36	34	49	34	58	31	429	147	60	33	36
07:48:00	5388	2730	1404	710	378	204	107	81	56	42	32	33	38	87	117	37	41	45	36	38	28	147	39	67	41	137	55	43	40	39	41	27	46	40	38	111	62	49	39	34	56	36	62	30	450	150	66	33	34
07:53:00	5416	2726	1403	687	354	197	117	76	52	46	31	38	31	87	111	43	40	49	35	32	33	154	47	66	35	148	49	47	35	41	49	25	42	37	36	119	61	48	39	35	51	38	61	28	453	149	59	30	34
07:57:00	5416	2724	1359	700	365	192	117	83	49	43	30	33	38	86	108	39	35	51	33	37	37	144	34	81	38	163	51	53	37	41	44	34	39	36	42	116	53	45	41	35	59	36	56	36	448	149	58	36	38
08:01:00	5393	2673	1432	692	369	199	118	71	60	44	31	31	36	87	119	34	41	43	40	35	33	151	48	68	26	146	56	48	38	44	40	29	38	41	36	116	63	51	38	30	61	37	55	31	459	144	57	32	30
08:06:00	5331	2726	1426	718	379	204	124	76	58	42	25	36	35	82	107	39	38	41	37	38	29	142	43	64	38	153	48	54	33	41	44	35	45	41	38	102	60	48	42	37	52	37	51	34	448	152	66	30	25
08:10:00	5360	2768	1409	724	385	202	115	85	51	47	34	32	37	93	108	35	43	47	32	35	39	145	42	70	32	164	53	51	38	46	50	32	42	36	34	111	64	44	40	29	59	32	64	27	436	149	57	35	34
08:15:00	5320	2774	1382	725	391	200	125	77	53	40	34	31	40	84	114	35	42	47	39	35	38	142	42	71	34	155	49	47	39	39	45	34	41	42	39	115	58	54	39	30	57	37	56	39	446	142	58	42	33
08:19:00	5373	2722	1375	740	393	204	129	70	45	42	29	36	31	90	119	40	38	41	29	39	35	150	38	68	38	158	54	52	41	39	51	30	47	39	38	112	63	48	46	33	59	32	59	33	452	148	57	33	33
08:23:00	5310	2695	1382	713	374	212	119	76	50	39	23	33	35	90	112	43	39	42	33	47	31	149	39	61	33	164	55	43	36	42	49	32	43	38	34	111	58	51	41	32	58	41	64	35	446	149	62	36	32
08:28:00	5396	2773	1400	712	362	203	114	77	47	36	32	40	43	98	108	39	38	52	37	33	38	148	41	69	37	151	52	50	42	48	50	37	37	37	36	119	65	47	40	39	61	30	57	33	460	138	59	36	30
08:32:00	5319	2769	1418	701	370	202	121	79	53	38	27	36	38	94	119	35	36	45	33	33	32	146	45	77	39	158	51	49	38	37	53	25	42	38	32	114	51	46	38	31	58	31	60	30	471	158	62	31	39
08:36:00	5378	2724	1373	712	380	199	113	72	52	37	32	36	44	86	120	34	41	46	40	40	38	141	36	67	36	159	54	51	41	33	41	31	38	48	33	113	59	53	40	31	53	34	59	31	462	146	64	36	30
08:41:00	5398	2759	1386	696	371	197	129	70	60	43	38	33	44	89	120	37	37	43	33	36	36	145	45	61	33	159	57	48	44	41	44	38	39	41	33	117	57	52	51	38	55	32	52	30	460	145	63	37	38
08:45:00	5252	2682	1364	715	386	200	116	70	50	39	31	33	39	92	115	36	41	45	35	37	32	148	35	71	37	157	56	43	39	44	41	28	44	42	36	118	65	55	39	31	46	40	59	26	444	143	55	28	36
08:50:00	5350	2644	1394	686	385	199	109	78	53	44	35	36	33	82	124	36	43	47	33	37	35	151	36	69	39	155	55	47	41	42	47	26	40	42	32	115	58	57	35	32	52	35	52	32	452	145	59	28	36
08:54:00	5324	2730	1385	717	373	201	125	74	55	42	33	32	39	90	111	33	36	48	33	42	35	138	40	69	38	147	52	48	44	44	45	30	40	43	40	107	57	52	44	32	59	36	57	30	470	147	62	35	33
08:58:00	5318	2720	1392	730	366	193	113	76	50	40	32	36	43	82	118	37	33	47	31	37	32	147	40	73	38	163	56	43	41	44	44	29	40	39	35	118	67	48	39	29	61	28	55	37	446	152	60	36	36
09:03:00	5351	2762	1412	727	370	215	112	73	49	43	30	34	39	89	117	35	40	46	32	33	39	143	39	71	34	167	53	43	40	42	43	29	43	40	34	124	53	59	40	32	59	33	60	37	445	149	65	38	34
09:07:00	5390	2712	1440	698	376	201	107	76	53	45	30	33	41	94	115	34	41	43	36	34	37	140	45	74	34	164	48	46	42	44	47	35	46	35	30	110	58	53	43	31	59	31	60	33	467	151	63	34	33
09:11:00	5341	2745	1374	714	365	203	127	71	52	42	33	40	36	90	112	36	34	47	37	38	32	154	40	67	35	165	54	54	38	37	49	36	37	46	35	116	61	53	34	32	62	32	64	32	456	151	60	31	37
09:16:00	5435	2704	1380	711	365	195	124	81	54	39	30	33	39	80	108	38	37	49	35	36	34	146	43	70	36	160	55	46	41	37	49	29	46	34	33	113	62	57	43	35	54	32	68	30	474	154	67	40	32
09:20:00	5310	2726	1416	731	369	198	126	67	49	41	32	31	44	91	101	39	37	48	36	34	37	149	46	68	32	157	66	49	34	37	50	29	42	42	36	126	52	58	41	29	57	42	60	32	462	155	65	39	33
09:24:00	5237	2743	1405	726	372	192	114	82	53	37	24	32	42	92	118	39	36	44	35	43	34	161	42	74	42	166	52	49	41	38	43	26	46	39	36	124	64	60	40	32	61	33	57	33	480	154	61	39	38
09:29:00	5358	2740	1391	731	374	197	117	67	57	45	37	44	39	93	118	35	40	45	35	38	35	152	42	64	40	150	59	49	38	41	42	32	48	40	40	116	59	49	47	32	63	31	56	31	485	145	59	38	33
09:33:00	5399	2701	1408	718	371	214	124	77	55	37	34	33	41	91	114	42	40	44	38	38	38	147	39	62	37	158	59	48	41	46	41	31	38	40	31	123	57	60	39	32	64	33	56	32	468	155	57	35	37
09:38:00	5363	2680	1378	727	375	203	118	75	47	36	24	36	43	106	115	36	37	46	36	40	35	146	42	66	31	163	57	48	44	47	46	32	46	45	34	120	64	53	40	29	61	32	60	35	490	154	60	33	37
09:42:00	5366	2753	1387	738	370	198	118	68	48	39	30	36	45	94	117	41	35	48	33	36	33	146	48	70	37	166	52	53	39	43	56	33	38	37	33	120	67	61	39	32	58	35	65	32	447	158	64	34	38
09:46:00	5299	2775	1399	713	364	184	116	74	55	51	32	31	36	88	114	37	36	53	36	38	34	144	48	70	35	159	62	55	40	42	41	30	38	42	35	122	56	57	42	36	58	37	59	31	467	152	64	35	28
09:51:00	5338	2798	1408	747	382	209	127	71	53	44	34	43	34	94	114	32	43	50	31	38	39	148	46	73	35	165	55	46	39	46	51	31	41	42	28	122	60	63	42	36	63	34	55	34	485	163	61	35	38
09:55:00	5375	2730	1418	721	374	204	109	79	53	40	28	37	39	92	113	36	39	46	32	36	34	151	43	76	41	152	58	48	39	44	42	33	41	39	34	126	58	58	35	38	56	40	59	30	487	143	61	37	35
09:59:00	5398	2727	1404	728	380	204	124	74	48	40	30	34	35	101	117	34	38	52	36	31	37	153	39	72	42	156	59	52	40	45	47	35	42	39	35	120	65	57	43	38	62	39	64	30	496	158	59	34	41
10:04:00	5289	2728	1413	728	365	210	121	74	53	41	31	39	44	87	117	41	35	48	35	31	30	160	48	54	44	156	60	50	37	50	51	31	50	31	41	128	48	63	42	33	64	33	62	29	489	155	57	34	32
10:08:00	5351	2757	1392	737	359	201	115	75	49	41	32	37	44	91	104	33	44	45	36	34	35	144	42	67	39	168	60	46	48	44	46	32	51	44	37	130	63	69	35	34	55	34	62	27	504	148	61	34	34
10:13:00	5356	2717	1383	723	368	208	128	78	54	41	32	30	39	91	117	37	36	46	36	38	37	155	45	65	38	147	64	43	41	48	50	24	47	43	37	118	62	64	39	37	55	33	64	29	494	147	64	34	45
10:17:00	5348	2758	1423	689	394	204	114	79	56	44	33	39	38	97	101	38	41	47	35	46	35	156	40	66	42	156	53	44	36	43	48	36	46	44	40	130	65	66	41	36	59	32	67	30	466	157	63	35	31
10:21:00	5334	2717	1429	723	368	206	128	76	52	38	30	38	42	92	113	38	41	42	34	38	34	159	47	68	45	171	62	52	43	45	36	30	48	41	35	130	55	66	41	26	59	37	65	33	516	148	59	35	32
10:26:00	5357	2768	1385	743	384	193	117	76	57	39	28	35	41	84	105	35	36	44	39	40	30	144	42	63	37	163	55	47	40	43	49	31	46	47	37	118	58	62	33	31	57	33	55	31	463	148	58	39	32
10:30:00	5302	2701	1377	705	364	193	122	74	48	41	28	37	42	94	108	39	44	49	37	44	30	145	39	65	39	155	57	50	36	53	43	31	44	39	35	136	65	65	48	31	56	30	54	26	465	150	59	35	35
10:35:00	5444	2715	1350	729	370	192	119	74	63	41	34	32	37	93	115	36	41	45	34	39	34	151	43	72	46	163	62	50	40	48	45	33	49	42	37	117	58	73	37	37	54	36	65	33	497	145	65	34	40
10:39:00	5271	2748	1390	695	380	204	115	68	53	40	32	37	38	86	113	33	42	49	42	39	37	140	46	71	43	151	67	42	43	40	41	29	45	42	38	133	56	76	44	36	54	29	55	27	486	165	63	32	37
10:43:00	5306	2724	1392	727	353	214	112	77	50	41	32	45	43	96	120	37	37	47	34	38	32	144	45	74	39	167	63	44	36	43	40	29	39	40	40	145	59	67	44	33	57	36	64	38	477	147	62	34	27
10:48:00	5324	2727	1383	684	379	202	122	73	52	42	31	40	38	101	113	43	35	47	36	35	35	146	40	67	39	162	57	47	31	39	46	33	44	40	33	137	59	74	38	40	56	32	67	27	517	152	62	34	31
10:52:00	5331	2730	1394	737	373	199	114	71	58	43	31	36	42	86	126	41	37	45	37	33	31	161	41	63	45	152	68	44	30	46	48	29	43	42	39	134	59	66	46	36	59	36	59	35	481	147	66	31	38
10:57:00	5317	2710	1411	710	376	201	119	66	49	47	35	42	38	95	108	40	40	52	37	42	37	133	37	65	40	143	63	50	38	43	47	31	42	37	40	123	56	70	37	32	59	38	69	32	516	161	62	34	36
11:01:00	5321	2737	1393	708	369	203	119	73	53	41	33	34	37	92	119	32	40	49	32	34	34	155	34	66	39	155	67	52	44	43	46	31	45	38	36	130	60	74	40	36	52	34	62	31	495	152	60	32	35
11:05:00	5290	2705	1383	707	380	199	120	81	49	43	33	34	41	93	109	37	39	47	39	38	34	152	37	72	41	150	63	59	42	48	44	27	49	43	36	132	62	81	39	35	60	31	58	31	507	149	56	34	34
11:10:00	5389	2728	1387	718	374	195	123	77	49	43	32	36	42	88	116	36	41	48	33	36	34	154	42	66	39	159	57	48	46	50	53	30	41	47	38	134	58	78	41	34	52	35	67	27	472	142	54	33	39
11:14:00	5331	2758	1415	701	353	193	113	81	40	42	28	37	38	85	106	37	37	44	35	37	32	159	44	70	39	147	54	42	46	44	48	32	45	33	37	122	61	70	42	29	60	35	68	35	487	162	64	28	32
11:19:00	5460	2759	1352	728	350	200	116	77	49	32	31	39	36	85	120	35	39	46	38	33	32	149	44	64	43	143	63	46	43	44	45	35	44	41	37	135	59	79	39	34	57	35	60	36	492	156	69	34	36
11:23:00	5364	2680	1418	704	376	205	113	77	49	38	30	42	40	85	120	40	36	45	27	42	35	159	44	57	39	158	68	46	40	47	49	30	46	47	38	133	58	79	40	32	56	38	64	33	490	150	65	39	33
11:27:00	5406	2685	1401	708	373	202	104	71	55	40	28	32	38	99	110	34	35	42	32	38	36	160	45	74	41	159	70	45	37	45	44	29	46	39	30	130	59	77	39	39	59	30	60	30	498	155	63	32	35
11:32:00	5349	2736	1399	701	362	196	118	82	41	41	30	35	37	90	107	42	37	47	39	37	36	153	43	65	42	158	66	44	39	42	40	34	43	38	41	129	61	74	43	30	54	32	63	33	489	150	61	35	37
11:36:00	5381	2699	1413	703	361	193	122	87	53	41	33	44	50	96	117	35	39	49	33	32	34	149	38	66	40	152	62	50	39	46	48	31	40	41	41	129	61	83	41	36	59	35	67	38	496	151	63	38	38
11:41:00	5260	2659	1402	725	382	200	126	74	49	40	29	36	40	94	111	44	41	47	36	41	34	158	45	65	45	149	64	48	36	41	47	33	43	42	34	137	56	79	44	36	60	37	60	29	484	145	64	35	39
11:45:00	5273	2732	1397	720	375	202	112	67	53	41	32	37	39	92	109	30	34	56	31	41	44	144	36	68	49	160	67	46	30	43	45	34	49	39	35	140	55	78	45	34	64	32	64	31	497	158	66	37	33
11:49:00	5327	2726	1340	709	380	193	125	78	53	47	33	32	34	83	119	40	39	48	36	35	33	148	42	64	48	161	58	54	39	50	52	29	42	40	39	138	59	81	44	37	57	34	55	33	488	150	62	31	35
11:54:00	5294	2705	1361	701	368	204	127	74	47	39	33	38	47	97	111	41	39	45	37	39	31	147	45	71	45	153	68	47	42	41	43	34	48	40	40	139	58	77	41	30	55	33	56	32	506	165	54	36	35
11:58:00	5307	2733	1378	723	378	200	121	80	46	39	30	40	40	100	117	39	45	51	34	36	37	141	41	73	46	152	63	49	41	44	49	33	50	42	34	128	53	86	44	37	57	38	68	27	490	133	62	35	35
12:02:00	5328	2725	1384	712	384	188	116	77	52	42	26	31	44	90	112	33	39	50	37	42	37	155	49	69	37	166	64	45	39	50	40	36	43	46	36	127	57	83	42	33	54	39	64	28	497	149	56	30	34
12:07:00	5253	2700	1366	724	361	220	115	74	53	38	33	35	41	85	108	37	40	48	32	39	31	147	44	61	41	155	58	46	36	45	38	34	46	40	40	132	63	84	39	34	58	28	54	32	514	149	64	34	34
12:11:00	5330	2764	1377	726	363	193	106	77	52	42	29	35	43	94	107	40	46	50	37	38	37	151	45	72	42	142	64	43	40	48	47	35	43	38	35	127	61	86	44	35	56	36	60	33	478	160	67	35	41
12:16:00	5306	2730	1398	736	375	207	122	76	54	40	33	35	40	89	117	36	39	48	37	35	36	138	43	76	44	169	63	48	42	41	44	31	46	42	40	135	64	86	40	31	59	35	62	37	508	141	63	36	34
12:20:00	5364	2704	1359	732	370	202	115	71	53	43	28	35	41	95	115	39	38	44	38	34	33	141	40	69	46	151	62	50	40	42	42	32	42	37	37	140	50	87	42	36	62	35	57	31	501	157	63	40	40
12:24:00	5375	2775	1370	690	371	198	110	70	52	42	24	34	45	91	109	34	39	51	37	36	41	147	41	70	38	152	66	46	35	45	39	35	43	45	39	140	59	85	39	32	57	34	72	29	497	152	57	33	36
12:29:00	5294	2708	1381	710	389	191	123	64	47	38	31	40	40	83	118	35	37	48	39	39	31	159	40	78	41	160	59	51	39	44	40	35	44	40	32	123	68	86	42	35	58	32	58	33	507	147	58	30	38
12:33:00	5364	2681	1370	723	366	208	125	67	56	45	23	36	41	96	121	36	37	47	38	36	30	152	44	59	43	143	74	46	38	48	34	34	45	40	38	129	65	83	41	36	57	33	66	31	489	150	59	34	37
12:38:00	5313	2706	1375	733	386	214	120	77	51	38	32	30	35	93	122	34	37	48	38	36	37	140	46	62	38	155	75	47	41	45	41	32	43	42	33	140	62	91	40	37	56	36	55	36	488	160	71	32	35
12:42:00	5328	2738	1341	701	371	201	123	70	46	42	29	34	40	87	109	31	48	41	32	32	35	165	45	71	42	166	71	42	42	48	46	34	48	47	36	140	59	87	39	40	66	36	63	32	527	130	63	34	41
12:46:00	5270	2687	1388	716	373	212	114	82	47	45	30	31	45	93	110	36	45	47	41	38	35	162	44	65	44	161	69	50	38	42	41	35	44	43	36	130	63	96	42	35	57	41	61	36	500	153	65	35	35
12:51:00	5314	2659	1417	721	375	204	118	72	54	38	31	33	44	88	113	35	48	43	35	39	30	160	45	68	51	166	75	48	42	47	41	31	46	41	38	137	71	93	41	38	55	29	56	37	501	161	64	36	38
12:55:00	5279	2686	1417	742	378	200	113	70	55	39	28	36	40	91	109	39	39	50	35	35	43	148	49	65	47	160	69	46	38	46	49	40	46	41	37	141	59	98	36	35	59	31	59	34	496	148	57	38	36
13:00:00	5294	2707	1370	709	373	198	118	73	55	45	32	43	42	98	109	37	42	51	34	39	36	141	45	59	43	168	75	48	42	52	48	28	51	40	46	147	58	100	38	34	57	35	65	33	496	157	63	28	34
13:04:00	5346	2695	1357	720	370	181	111	75	48	39	31	40	48	93	115	37	39	46	46	37	36	151	50	67	42	144	64	46	35	43	39	33	45	39	37	139	53	103	50	38	62	34	56	31	483	168	54	36	37
13:08:00	5290	2679	1409	723	357	201	125	80	52	40	31	40	37	96	120	36	38	46	39	40	31	148	34	65	42	149	74	45	36	40	45	31	46	42	37	141	60	88	37	33	59	30	63	30	512	154	62	33	31
13:13:00	5342	2734	1371	728	374	206	116	74	58	42	29	37	42	91	111	33	30	45	31	37	36	147	46	65	48	153	67	44	43	45	50	33	45	37	35	150	63	89	43	36	58	36	63	23	521	145	61	34	38
13:17:00	5240	2681	1391	707	373	184	112	79	49	43	30	34	39	94	114	40	41	48	35	37	32	156	48	74	42	158	71	50	42	48	47	28	45	47	39	149	60	97	39	41	59	31	65	32	505	150	59	36	35
13:21:00	5257	2637	1394	724	379	193	123	65	54	35	32	36	41	88	108	36	36	48	35	39	38	151	44	72	39	151	73	45	34	47	46	29	46	47	36	144	62	94	41	31	56	34	60	31	484	148	63	38	34
13:26:00	5315	2732	1361	694	357	212	123	77	55	40	35	41	41	86	118	39	38	50	33	30	36	157	46	63	40	152	78	44	34	46	48	33	43	45	32	135	56	94	39	32	57	32	69	32	513	163	63	37	39
13:30:00	5331	2681	1398	691	370	202	118	73	53	41	37	43	39	92	113	35	43	44	40	40	38	155	37	62	47	151	63	51	40	46	49	36	48	41	35	147	65	102	42	38	57	37	59	27	527	148	59	35	38
13:35:00	5275	2724	1373	710	389	206	128	76	53	40	35	36	38	88	112	36	49	44	39	40	37	152	42	67	44	136	77	44	48	59	45	33	47	37	33	134	56	102	39	31	63	31	64	31	516	129	57	37	31
13:39:00	5304	2691	1391	712	383	194	124	76	46	43	28	36	49	92	124	42	42	50	37	44	34	158	37	70	41	161	77	45	46	43	48	26	44	42	39	145	63	100	36	33	52	39	67	34	522	150	63	37	36
13:43:00	5325	2743	1366	712	370	208	114	73	50	38	29	40	42	87	119	28	41	48	38	41	35	156	47	68	42	148	79	51	47	54	39	32	42	36	39	140	57	106	43	37	59	31	66	29	521	150	57	30	39
13:48:00	5336	2715	1364	702	379	206	120	79	47	37	34	39	45	99	114	37	39	47	31	42	42	144	45	68	42	149	66	51	43	46	44	28	41	42	36	143	64	102	44	35	59	37	70	33	523	152	64	31	41
00:00:00	2884	1462	743	395	227	116	85	63	50	31	30	30	85	38	39	64	31	36	37	34	41	52	38	37	30	43	32	1462	63	32	42	39	38	48	37	38	46	31	45	43	35	33	47	743	50	33	48	39	37
00:04:00	2858	1477	745	411	218	120	79	51	42	40	37	37	79	43	38	56	32	30	48	32	33	44	38	40	32	49	32	1477	51	32	50	32	43	38	42	41	34	37	46	37	33	43	42	745	42	37	39	26	31
00:08:00	2760	1411	752	402	213	122	80	51	45	39	30	30	80	22	46	57	30	28	30	39	28	41	36	52	40	43	26	1411	51	40	35	30	54	44	25	31	48	34	52	37	49	33	49	752	45	33	46	31	41
00:13:00	2785	1444	737	375	214	115	86	58	53	36	31	31	86	41	49	63	40	41	33	36	30	46	34	35	30	44	40	1444	58	36	45	29	54	43	41	28	49	28	50	41	37	34	36	737	53	36	44	36	40
00:17:00	2733	1431	735	392	204	119	79	56	50	36	27	27	79	45	43	43	36	30	30	30	26	46	37	40	25	44	31	1431	56	32	38	28	35	46	42	34	36	36	40	32	39	31	47	735	50	40	43	33	27
00:21:00	2782	1433	737	371	214	114	80	56	48	34	29	29	80	33	45	48	36	36	28	31	33	39	35	38	36	36	28	1433	56	33	35	32	38	48	34	39	41	31	39	31	31	35	43	737	48	37	46	27	30
00:26:00	2772	1420	722	387	209	121	87	57	48	38	30	30	87	35	35	51	36	32	34	32	35	39	33	38	30	47	36	1420	57	34	45	26	38	44	35	31	42	27	43	36	37	40	38	722	48	35	47	35	29
00:30:00	2799	1445	737	375	213	119	78	59	48	41	30	30	78	35	46	50	36	29	35	32	29	43	33	45	34	45	30	1445	59	37	30	33	37	42	28	31	42	34	39	38	40	40	38	737	48	32	46	36	42
00:35:00	2765	1401	710	388	212	111	84	57	56	36	27	27	84	39	43	46	32	29	30	28	32	43	34	39	37	42	33	1401	57	37	39	29	39	43	29	31	35	30	40	35	31	35	40	710	56	33	49	29	27
00:39:00	2776	1418	731	372	211	119	85	59	52	41	26	26	85	38	40	55	31	28	29	34	40	48	29	37	33	49	31	1418	59	30	41	28	39	46	26	31	42	30	36	30	29	36	44	731	52	36	45	27	34
00:43:00	2746	1425	732	382	202	118	79	59	54	42	27	27	79	37	41	48	37	32	28	28	30	44	32	35	30	50	28	1425	59	26	37	33	41	40	37	36	36	31	41	27	36	38	39	732	54	40	43	28	29
00:48:00	2757	1389	712	391	211	118	80	58	52	38	26	26	80	42	43	48	41	28	37	32	34	46	30	34	30	50	37	1389	58	33	39	28	40	44	37	32	36	27	42	32	35	31	44	712	52	43	47	27	28
00:52:00	2744	1410	720	378	215	117	85	56	64	38	31	31	85	40	50	49	34	31	35	29	30	53	31	33	28	52	36	1410	56	34	37	34	35	41	32	39	40	31	38	33	37	35	37	720	64	38	49	28	35
00:56:00	2780	1417	747	380	214	115	87	52	59	40	33	33	87	35	47	48	35	32	30	25	36	49	31	37	33	49	34	1417	52	32	43	32	41	33	37	28	44	32	39	38	32	30	43	747	59	39	50	29	27
01:01:00	2723	1416	723	379	211	120	78	57	63	43	25	25	78	40	50	43	32	32	34	24	30	55	34	35	34	40	34	1416	57	35	35	35	43	43	35	33	44	28	46	21	38	29	41	723	63	46	49	31	30
01:05:00	2728	1420	697	374	210	119	79	56	64	42	28	28	79	46	57	46	31	30	33	29	34	56	33	41	34	48	38	1420	56	34	43	35	37	40	32	39	42	29	39	31	37	30	39	697	64	50	41	27	30
01:10:00	2734	1412	704	391	201	111	80	58	67	42	34	34	80	41	61	47	42	33	35	24	34	70	31	36	30	60	41	1412	58	33	39	37	32	39	40	40	37	32	40	28	41	38	40	704	67	48	58	29	27
01:14:00	2729	1409	708	368	217	115	81	53	66	40	30	30	81	47	61	54	38	31	24	34	33	60	35	39	29	47	34	1409	53	33	44	34	33	37	38	46	43	31	36	28	38	34	46	708	66	57	50	34	35
01:18:00	2769	1426	729	382	204	114	84	54	67	40	33	33	84	48	56	45	29	36	32	29	32	67	40	31	30	47	42	1426	54	34	43	26	39	39	32	35	48	38	37	27	40	33	44	729	67	58	52	30	34
01:23:00	2708	1398	734	387	205	116	77	54	76	41	30	30	77	50	65	46	30	26	31	27	33	74	31	38	27	51	37	1398	54	33	42	29	45	37	34	37	39	39	42	38	39	34	46	734	76	60	55	34	28
01:27:00	2776	1375	723	366	208	112	78	56	79	40	30	30	78	39	60	52	38	21	36	24	31	66	25	37	33	60	29	1375	56	33	41	27	47	44	37	40	41	34	38	34	29	34	43	723	79	63	58	28	27
01:32:00	2738	1411	700	369	199	120	79	54	74	35	32	32	79	53	64	49	47	25	40	22	29	73	25	35	39	51	40	1411	54	27	35	44	40	41	24	38	36	28	41	47	45	36	42	700	74	66	51	26	38
01:36:00	2737	1394	723	371	205	122	82	56	72	45	31	31	82	58	70	52	24	48	25	19	34	83	31	32	36	59	39	1394	56	34	40	27	38	45	30	47	39	31	39	38	42	35	46	723	72	68	45	33	37
01:40:00	2772	1399	726	388	221	118	81	56	81	42	36	36	81	58	68	48	36	39	29	21	35	81	39	42	27	69	41	1399	56	39	41	22	39	35	35	52	50	31	41	35	38	29	42	726	81	69	48	30	30
01:45:00	2805	1389	718	381	209	118	81	49	83	39	29	29	81	51	67	39	37	29	39	31	34	79	26	39	29	66	38	1389	49	30	53	27	35	43	31	54	40	35	39	32	42	34	39	718	83	73	52	38	29
01:49:00	2732	1419	727	376	208	116	75	57	84	39	29	29	75	55	85	44	31	39	30	25	36	90	35	43	33	58	44	1419	57	36	48	34	41	41	33	55	41	31	39	33	42	40	39	727	84	78	50	29	33
01:54:00	2802	1427	714	376	199	116	78	53	97	41	33	33	78	57	77	36	32	32	31	30	35	79	34	46	30	64	33	1427	53	33	42	32	45	39	35	46	47	41	29	27	35	34	38	714	97	88	48	35	33
01:58:00	2726	1407	719	383	214	126	83	58	96	43	35	35	83	58	72	49	35	35	35	33	31	86	32	41	31	71	48	1407	58	36	43	33	37	32	35	44	49	38	38	30	44	32	42	719	96	82	53	37	34
02:02:00	2791	1412	704	380	207	127	86	56	100	46	30	30	86	62	85	37	39	40	29	31	31	100	31	40	30	64	47	1412	56	37	52	28	37	36	39	51	49	33	32	26	48	37	39	704	100	91	47	25	35
02:07:00	2821	1397	702	380	209	116	78	55	106	44	29	29	78	60	76	45	36	37	30	29	33	100	36	42	35	74	43	1397	55	43	48	33	38	37	32	49	43	40	39	39	47	35	44	702	106	92	52	32	29
02:11:00	2793	1419	725	384	207	122	78	65	104	42	32	32	78	66	82	43	34	38	38	28	37	103	32	41	29	81	40	1419	65	41	44	30	40	42	37	61	48	35	33	31	49	31	46	725	104	88	45	30	30
02:16:00	2808	1424	714	379	207	119	77	54	104	46	29	29	77	60	75	49	36	35	36	33	29	96	33	39	36	82	42	1424	54	39	46	25	39	39	31	55	43	40	36	33	45	34	40	714	104	103	51	32	28
02:20:00	2807	1416	720	385	211	114	77	59	107	41	30	30	77	60	84	44	37	36	31	35	36	110	34	42	41	85	45	1416	59	40	44	29	42	45	33	56	42	36	38	38	43	29	46	720	107	110	50	31	27
02:24:00	2782	1387	723	388	209	119	75	58	114	44	31	31	75	63	86	50	42	39	35	33	33	107	28	33	29	88	43	1387	58	44	38	32	46	41	36	59	47	35	44	35	51	37	53	723	114	108	50	25	30
02:29:00	2811	1388	731	376	208	122	74	58	116	41	34	34	74	65	85	45	35	32	35	33	30	115	29	44	31	91	45	1388	58	39	45	29	42	36	34	65	41	38	32	32	39	31	49	731	116	101	53	26	33
02:33:00	2782	1372	711	382	216	123	80	56	119	40	34	34	80	68	74	42	40	35	33	39	31	126	33	49	32	90	43	1372	56	33	37	30	35	32	32	59	42	31	39	30	48	32	53	711	119	108	51	35	26
02:38:00	2846	1402	736	363	204	117	76	53	120	45	32	32	76	59	88	55	39	37	41	34	33	120	42	50	37	88	41	1402	53	35	45	32	37	45	41	58	40	37	41	35	48	31	45	736	120	108	58	32	37
02:42:00	2799	1382	694	379	207	118	72	60	124	44	27	27	72	74	87	43	37	36	32	36	27	120	42	44	39	83	42	1382	60	36	50	29	40	38	31	59	47	35	43	29	43	37	44	694	124	112	56	25	25
02:46:00	2845	1393	706	390	217	112	83	60	121	41	30	30	83	61	92	43	34	38	40	26	37	113	43	43	30	92	39	1393	60	47	49	32	41	37	32	59	48	40	37	31	44	32	45	706	121	128	55	31	30
02:51:00	2825	1392	726	382	211	121	80	59	129	39	31	31	80	72	92	42	42	40	43	31	37	132	36	44	35	92	40	1392	59	38	42	31	41	36	40	65	44	36	37	32	55	30	50	726	129	124	49	33	32
02:55:00	2814	1394	718	376	205	116	75	56	133	42	32	32	75	74	86	44	36	42	33	23	36	134	34	50	32	103	43	1394	56	35	41	26	41	42	38	71	43	33	36	29	51	39	45	718	133	125	58	27	37
03:00:00	2829	1393	739	390	197	124	82	56	137	45	35	35	82	70	91	44	34	34	38	40	34	126	36	45	33	108	46	1393	56	36	45	34	43	37	35	63	46	38	37	35	50	44	42	739	137	123	71	28	29
03:04:00	2839	1410	722	385	207	116	79	58	142	43	29	29	79	76	99	44	32	43	36	38	30	127	36	48	36	104	41	1410	58	39	49	30	45	39	32	72	51	41	43	30	50	36	46	722	142	132	56	28	34
03:08:00	2796	1413	744	392	218	123	76	48	151	49	33	33	76	73	86	52	38	43	40	30	35	127	36	50	36	103	40	1413	48	46	52	29	40	42	37	64	47	43	41	29	50	34	46	744	151	125	63	36	27
03:13:00	2810	1378	704	370	210	119	85	55	144	44	33	33	85	80	97	55	37	40	31	34	32	138	35	54	32	110	44	1378	55	32	45	28	40	36	37	67	50	31	39	33	56	34	48	704	144	120	69	37	29
03:17:00	2837	1429	712	384	212	121	83	59	150	45	30	30	83	71	100	54	30	35	37	35	33	132	34	50	31	108	41	1429	59	42	46	27	37	37	46	76	50	38	37	32	53	37	47	712	150	126	54	31	36
03:22:00	2876	1375	720	379	211	115	79	56	145	44	26	26	79	71	88	47	36	48	30	30	34	135	34	48	43	102	41	1375	56	34	46	31	38	40	38	70	52	38	33	34	52	35	44	720	145	130	55	30	34
03:26:00	2850	1385	711	386	211	122	76	60	154	41	35	35	76	68	94	52	34	35	36	35	38	133	32	62	36	102	35	1385	60	41	48	38	42	37	41	64	53	44	32	29	54	36	48	711	154	130	63	36	34
03:30:00	2849	1422	725	368	215	127	78	55	157	46	32	32	78	72	99	52	33	35	32	37	31	136	41	49	39	112	42	1422	55	48	41	25	42	34	30	73	57	29	36	31	50	34	51	725	157	132	59	34	35
03:35:00	2874	1417	739	373	210	121	77	59	140	36	29	29	77	76	105	54	33	39	35	34	33	136	44	55	37	113	43	1417	59	38	37	30	45	40	35	73	53	37	44	34	51	34	47	739	140	145	64	31	33
03:39:00	2855	1391	713	359	218	121	79	58	159	44	30	30	79	72	104	50	41	32	39	34	32	139	37	57	33	107	39	1391	58	41	41	28	39	48	39	74	49	36	34	30	47	33	54	713	159	127	61	39	32
03:44:00	2833	1397	720	390	202	120	75	53	152	43	30	30	75	74	106	51	36	40	34	29	34	137	35	62	38	112	50	1397	53	36	51	31	43	37	39	70	44	44	36	33	47	37	55	720	152	133	65	32	39
03:48:00	2859	1388	725	360	216	124	81	60	161	44	32	32	81	80	101	49	33	36	37	36	32	144	37	56	32	113	42	1388	60	42	45	32	37	36	30	77	56	37	44	41	52	31	53	725	161	126	61	34	37
03:52:00	2862	1422	732	388	211	116	78	55	162	42	33	33	78	75	104	44	36	34	35	36	33	142	37	54	32	121	45	1422	55	40	46	33	40	43	39	73	53	41	39	35	51	35	54	732	162	129	64	36	31
03:57:00	2857	1397	710	386	215	118	75	51	168	40	28	28	75	76	103	49	39	36	32	31	37	148	42	58	29	115	43	1397	51	36	51	34	37	37	37	80	52	35	38	26	54	33	43	710	168	145	61	41	37
04:01:00	2813	1405	737	359	214	120	80	56	164	41	32	32	80	74	109	40	36	43	27	32	34	132	41	61	38	132	45	1405	56	36	47	30	35	38	34	73	54	46	40	34	60	35	44	737	164	147	59	35	36
04:05:00	2860	1401	701	367	212	122	80	58	167	45	30	30	80	83	102	47	36	37	35	31	32	146	42	64	34	118	43	1401	58	38	49	31	40	35	33	76	55	49	34	33	57	31	50	701	167	137	60	32	33
04:10:00	2850	1396	719	370	214	120	77	60	167	41	36	36	77	81	103	47	34	34	34	33	37	147	37	57	33	123	42	1396	60	39	41	30	41	41	37	90	54	40	36	33	54	31	48	719	167	150	59	29	31
04:14:00	2860	1386	702	380	210	127	74	55	175	40	28	28	74	73	105	47	35	38	37	37	35	146	38	67	30	109	40	1386	55	31	45	36	39	41	30	82	52	39	37	33	61	30	51	702	175	142	68	28	35
04:19:00	2864	1370	710	367	217	125	81	57	182	41	27	27	81	79	107	48	37	38	43	33	33	139	42	67	34	122	40	1370	57	39	45	31	47	44	36	78	54	33	40	33	55	40	53	710	182	149	64	28	36
04:23:00	2876	1362	714	375	228	122	84	57	173	44	31	31	84	89	100	44	41	41	39	31	34	138	35	63	39	108	45	1362	57	37	45	29	37	42	39	82	51	36	36	28	58	33	51	714	173	135	62	31	32
04:27:00	2871	1394	706	363	221	121	80	63	182	43	31	31	80	84	116	47	42	38	38	39	29	138	44	55	32	125	44	1394	63	38	53	31	42	36	35	80	55	39	40	27	55	31	61	706	182	143	64	38	31
04:32:00	2859	1405	723	372	220	122	82	58	179	41	32	32	82	86	111	44	48	42	33	33	31	145	40	63	35	130	44	1405	58	36	47	36	40	42	41	83	49	40	35	33	50	36	52	723	179	153	62	34	29
04:36:00	2868	1384	714	376	216	121	78	56	182	39	32	32	78	88	117	44	37	36	32	34	40	144	43	65	36	122	55	1384	56	37	51	29	43	42	41	86	60	40	39	33	54	30	55	714	182	146	52	31	29
04:41:00	2866	1390	717	369	231	125	88	57	186	45	29	29	88	83	94	45	29	45	31	30	32	148	41	68	33	121	39	1390	57	45	47	24	34	42	34	84	48	44	40	35	54	29	53	717	186	141	58	35	32
04:45:00	2905	1395	716	384	224	123	78	54	191	40	32	32	78	77	101	39	37	39	36	31	36	157	47	76	37	120	41	1395	54	41	45	31	46	39	33	92	60	37	43	30	57	34	54	716	191	142	66	28	36
04:49:00	2890	1384	725	380	226	114	84	58	189	40	30	30	84	75	109	53	36	47	39	36	37	150	36	72	37	126	47	1384	58	41	47	28	39	35	36	86	49	41	33	33	59	33	51	725	189	132	58	31	33
04:54:00	2903	1390	714	361	225	124	79	57	182	41	30	30	79	87	107	42	38	35	39	33	30	152	34	62	36	123	50	1390	57	42	45	35	35	37	36	82	53	52	39	30	58	36	50	714	182	145	65	36	32
04:58:00	2883	1411	742	376	215	116	80	58	194	44	33	33	80	84	112	43	37	41	36	34	29	146	38	69	35	122	47	1411	58	37	43	32	37	41	39	92	48	41	42	34	60	36	54	742	194	148	58	30	31
05:03:00	2872	1407	725	378	228	113	79	55	197	41	31	31	79	83	117	41	38	42	37	40	33	154	37	68	41	129	43	1407	55	43	46	30	41	37	37	82	50	39	43	36	56	39	51	725	197	142	64	38	36
05:07:00	2854	1426	695	372	225	122	80	62	198	42	33	33	80	85	107	40	35	47	33	37	31	143	40	60	33	123	38	1426	62	35	48	26	43	39	34	79	58	37	40	31	52	40	58	695	198	140	54	38	27
05:11:00	2894	1392	707	377	224	120	80	58	199	42	34	34	80	87	114	40	33	45	38	37	37	141	39	66	31	132	48	1392	58	39	48	31	44	35	32	93	51	42	35	30	57	33	47	707	199	142	63	36	35
05:16:00	2864	1391	729	378	219	117	83	52	201	42	38	38	83	91	106	35	41	40	35	37	34	144	34	72	38	131	43	1391	52	39	47	32	42	33	36	90	52	42	44	30	49	35	54	729	201	150	68	34	30
05:20:00	2856	1370	721	372	232	123	82	54	203	42	32	32	82	86	112	40	33	44	32	33	37	157	34	68	36	127	49	1370	54	43	52	32	42	40	35	94	62	43	38	33	53	29	45	721	203	142	64	29	33
05:25:00	2879	1399	703	380	227	123	78	61	207	38	29	29	78	90	109	41	36	36	38	34	37	144	39	65	35	138	51	1399	61	37	42	29	45	38	38	89	55	44	48	29	55	37	51	703	207	151	61	32	32
05:29:00	2890	1403	715	371	231	122	77	57	209	42	29	29	77	88	113	42	37	50	39	36	29	163	40	68	37	143	49	1403	57	44	49	29	46	46	34	89	64	41	37	34	59	33	61	715	209	148	56	36	35
05:33:00	2864	1388	700	366	231	117	89	58	199	44	33	33	89	83	101	39	30	38	37	35	33	138	43	80	37	140	45	1388	58	39	51	31	41	42	35	90	52	44	38	35	57	37	49	700	199	150	59	34	35
05:38:00	2910	1394	723	386	226	118	85	64	198	45	34	34	85	83	115	48	38	46	39	38	39	142	37	72	37	138	47	1394	64	41	47	27	41	41	35	100	56	43	41	30	59	32	55	723	198	145	67	41	34
05:42:00	2822	1384	711	381	221	120	82	54	219	44	32	32	82	92	103	41	36	48	39	36	35	140	38	75	38	129	47	1384	54	40	48	28	41	38	30	94	56	42	44	32	54	35	54	711	219	151	53	31	41
05:46:00	2856	1383	695	380	229	117	79	54	212	44	32	32	79	91	119	38	37	38	39	36	32	145	48	76	35	135	42	1383	54	42	50	28	38	40	37	100	53	45	34	33	60	32	51	695	212	154	58	36	32
05:51:00	2869	1423	701	367	230	123	75	59	216	43	34	34	75	81	115	39	33	48	35	33	34	138	39	71	35	144	51	1423	59	40	46	29	49	40	35	99	53	42	40	31	60	35	50	701	216	151	64	29	33
05:55:00	2903	1358	708	369	235	122	82	60	214	43	33	33	82	87	112	32	43	40	36	35	38	147	38	73	34	139	38	1358	60	40	53	29	38	38	31	91	55	42	40	31	64	34	54	708	214	149	72	34	40
06:00:00	2859	1420	706	367	225	115	79	61	216	44	32	32	79	88	117	39	38	43	33	36	35	141	39	69	39	136	43	1420	61	39	49	28	44	39	39	105	63	48	42	32	58	33	51	706	216	143	61	28	29
06:04:00	2882	1378	719	383	234	122	82	61	214	40	34	34	82	83	105	37	35	48	32	39	34	146	41	66	33	150	46	1378	61	43	43	34	40	44	34	101	53	44	40	32	60	35	52	719	214	161	63	31	31
06:08:00	2893	1394	731	362	224	116	79	59	220	43	32	32	79	91	107	37	34	36	32	37	31	144	38	77	37	138	47	1394	59	37	43	32	42	42	34	89	60	41	38	30	64	29	61	731	220	152	56	35	30
06:13:00	2865	1396	696	386	224	119	80	61	227	44	35	35	80	89	110	43	37	40	38	35	36	149	45	60	34	137	46	1396	61	38	48	34	40	45	33	99	53	46	40	33	46	35	55	696	227	154	59	32	29
06:17:00	2882	1386	698	380	238	125	81	60	223	45	32	32	81	84	106	40	42	57	35	41	29	146	41	77	37	140	43	1386	60	41	43	35	43	40	35	96	56	46	45	33	63	41	52	698	223	141	64	36	34
06:21:00	2895	1402	735	380	227	121	74	62	230	40	33	33	74	79	109	40	35	42	37	35	35	150	39	64	36	140	44	1402	62	40	51	29	40	40	38	97	64	39	33	29	62	40	55	735	230	156	61	29	33
06:26:00	2901	1388	705	386	228	124	85	61	229	39	34	34	85	93	109	41	35	44	33	39	30	148	43	73	36	136	48	1388	61	39	50	32	43	39	40	103	55	42	35	36	52	36	57	705	229	147	64	36	26
06:30:00	2864	1355	722	362	237	124	85	60	228	40	32	32	85	77	114	34	41	50	34	33	29	149	38	68	34	138	52	1355	60	47	46	35	45	36	33	100	66	43	36	35	55	35	63	722	228	143	54	36	36
06:34:00	2885	1398	714	374	237	121	78	57	222	43	30	30	78	81	114	41	35	40	40	38	37	144	36	65	37	144	47	1398	57	36	45	33	37	34	37	102	58	46	38	32	52	34	63	714	222	154	69	38	37
06:39:00	2908	1406	718	374	241	125	80	59	223	44	30	30	80	102	112	48	35	45	35	33	36	144	45	63	36	142	45	1406	59	35	40	34	45	42	33	108	58	46	37	34	54	36	50	718	223	154	59	31	32
06:43:00	2889	1384	697	372	238	115	84	57	229	37	33	33	84	90	129	38	42	41	31	37	34	145	41	65	42	150	52	1384	57	39	51	26	43	40	36	113	59	42	40	28	51	36	59	697	229	146	54	27	37
06:47:00	2887	1395	714	368	230	129	77	60	247	43	34	34	77	86	114	37	38	49	38	37	38	145	36	66	34	133	49	1395	60	47	42	33	43	45	35	105	58	45	46	32	55	32	53	714	247	148	60	32	36
06:52:00	2893	1395	712	392	241	128	71	56	242	40	33	33	71	99	115	38	38	42	42	40	37	145	44	65	36	151	46	1395	56	42	40	28	39	47	40	108	54	49	43	35	61	41	52	712	242	147	58	37	27
06:56:00	2872	1410	719	374	241	112	75	56	233	40	33	33	75	88	115	39	35	41	37	34	38	159	39	74	32	143	40	1410	56	44	44	34	41	31	42	104	67	43	40	27	57	34	50	719	233	152	67	32	36
07:01:00	2881	1392	698	375	233	121	78	56	234	44	37	37	78	79	110	37	38	44	34	32	27	149	37	70	39	150	45	1392	56	39	44	33	38	42	33	104	57	44	38	32	62	30	55	698	234	156	62	33	32
07:05:00	2862	1426	715	374	245	123	78	54	237	41	29	29	78	86	113	34	37	47	35	39	31	153	40	70	37	151	46	1426	54	37	50	23	46	41	33	104	59	43	48	28	61	27	54	715	237	146	60	39	33
07:09:00	2861	1387	719	371	246	123	78	52	238	43	32	32	78	81	108	34	33	40	36	29	40	148	40	73	35	151	47	1387	52	45	38	33	43	38	30	105	61	49	43	36	63	30	57	719	238	152	61	34	32
07:14:00	2909	1372	718	380	237	118	86	59	236	44	35	35	86	85	106	48	45	50	41	35	32	154	41	69	39	146	50	1372	59	35	54	30	38	40	38	107	63	42	40	30	60	37	56	718	236	150	60	41	38
07:18:00	2868	1358	687	370	234	119	84	61	238	44	34	34	84	89	110	36	40	46	41	36	33	148	41	72	29	149	56	1358	61	40	46	31	45	42	38	107	61	44	36	32	60	33	54	687	238	151	68	35	36
07:22:00	2883	1390	709	376	246	121	82	57	248	41	34	34	82	88	116	44	37	50	43	35	31	152	44	66	38	154	58	1390	57	39	44	32	45	35	39	104	55	43	42	36	64	39	54	709	248	148	53	36	31
07:27:00	2881	1372	718	374	243	125	81	57	241	40	33	33	81	99	117	38	31	45	35	36	30	140	42	72	34	157	46	1372	57	44	45	31	40	40	39	105	64	49	39	32	61	35	59	718	241	151	48	28	35
07:31:00	2893	1383	711	381	239	113	81	56	249	40	35	35	81	102	114	38	37	45	39	31	36	155	39	74	31	142	52	1383	56	44	45	32	45	41	37	120	67	45	39	36	59	36	49	711	249	143	58	36	35
07:35:00	2871	1396	722	380	240	122	85	54	248	42	34	34	85	90	117	43	46	57	37	35	31	140	43	68	40	150	56	1396	54	42	43	33	41	42	33	108	64	47	41	28	59	31	56	722	248	162	66	33	31
07:40:00	2916	1393	697	369	247	121	81	62	253	45	32	32	81	87	111	40	42	43	34	37	37	144	38	69	37	147	50	1393	62	34	45	31	44	40	36	107	51	49	37	37	58	33	50	697	253	145	66	33	31
07:44:00	2880	1399	709	381	246	119	80	62	239	42	32	32	80	83	114	36	39	40	38	36	33	143	36	70	36	157	51	1399	62	44	44	32	40	41	43	104	53	54	36	34	49	34	58	709	239	147	60	33	36
07:48:00	2901	1387	717	375	256	124	73	61	253	42	33	33	73	87	117	37	41	45	36	38	28	147	39	67	41	137	55	1387	61	39	41	27	46	40	38	111	62	49	39	34	56	36	62	717	253	150	66	33	34
07:53:00	2921	1387	716	360	241	119	74	56	253	47	35	35	74	87	111	43	40	49	35	32	33	154	47	66	35	148	49	1387	56	41	49	25	42	37	36	119	61	48	39	35	51	38	61	716	253	149	59	30	34
07:57:00	2920	1389	698	371	247	116	78	60	249	46	32	32	78	86	108	39	35	51	33	37	37	144	34	81	38	163	51	1389	60	41	44	34	39	36	42	116	53	45	41	35	59	36	56	698	249	149	58	36	38
08:01:00	2913	1361	732	368	249	124	77	55	260	45	31	31	77	87	119	34	41	43	40	35	33	151	48	68	26	146	56	1361	55	44	40	29	38	41	36	116	63	51	38	30	61	37	55	732	260	144	57	32	30
08:06:00	2888	1390	730	379	257	124	80	55	253	42	31	31	80	82	107	39	38	41	37	38	29	142	43	64	38	153	48	1390	55	41	44	35	45	41	38	102	60	48	42	37	52	37	51	730	253	152	66	30	25
08:10:00	2887	1410	718	380	258	122	76	62	244	52	33	33	76	93	108	35	43	47	32	35	39	145	42	70	32	164	53	1410	62	46	50	32	42	36	34	111	64	44	40	29	59	32	64	718	244	149	57	35	34
08:15:00	2875	1411	711	379	261	118	83	58	250	41	33	33	83	84	114	35	42	47	39	35	38	142	42	71	34	155	49	1411	58	39	45	34	41	42	39	115	58	54	39	30	57	37	56	711	250	142	58	42	33
08:19:00	2905	1387	704	388	267	123	80	56	249	41	33	33	80	90	119	40	38	41	29	39	35	150	38	68	38	158	54	1387	56	39	51	30	47	39	38	112	63	48	46	33	59	32	59	704	249	148	57	33	33
08:23:00	2869	1369	709	378	262	128	77	56	248	38	28	28	77	90	112	43	39	42	33	47	31	149	39	61	33	164	55	1369	56	42	49	32	43	38	34	111	58	51	41	32	58	41	64	709	248	149	62	36	32
08:28:00	2921	1412	717	375	254	123	79	60	254	38	36	36	79	98	108	39	38	52	37	33	38	148	41	69	37	151	52	1412	60	48	50	37	37	37	36	119	65	47	40	39	61	30	57	717	254	138	59	36	30
08:32:00	2883	1409	724	369	261	122	80	59	262	40	32	32	80	94	119	35	36	45	33	33	32	146	45	77	39	158	51	1409	59	37	53	25	42	38	32	114	51	46	38	31	58	31	60	724	262	158	62	31	39
08:36:00	2908	1388	702	373	269	123	79	57	257	43	34	34	79	86	120	34	41	46	40	40	38	141	36	67	36	159	54	1388	57	33	41	31	38	48	33	113	59	53	40	31	53	34	59	702	257	146	64	36	30
08:41:00	2929	1404	708	366	253	120	87	57	260	48	36	36	87	89	120	37	37	43	33	36	36	145	45	61	33	159	57	1404	57	41	44	38	39	41	33	117	57	52	51	38	55	32	52	708	260	145	63	37	38
08:45:00	2851	1363	695	376	269	125	78	55	247	42	32	32	78	92	115	36	41	45	35	37	32	148	35	71	37	157	56	1363	55	44	41	28	44	42	36	118	65	55	39	31	46	40	59	695	247	143	55	28	36
08:50:00	2901	1346	713	362	268	118	71	60	253	47	36	36	71	82	124	36	43	47	33	37	35	151	36	69	39	155	55	1346	60	42	47	26	40	42	32	115	58	57	35	32	52	35	52	713	253	145	59	28	36
08:54:00	2885	1389	708	377	260	121	82	59	263	44	33	33	82	90	111	33	36	48	33	42	35	138	40	69	38	147	52	1389	59	44	45	30	40	43	40	107	57	52	44	32	59	36	57	708	263	147	62	35	33
08:58:00	2891	1382	715	385	266	115	78	59	248	42	34	34	78	82	118	37	33	47	31	37	32	147	40	73	38	163	56	1382	59	44	44	29	40	39	35	118	67	48	39	29	61	28	55	715	248	152	60	36	36
09:03:00	2891	1403	725	383	271	130	76	57	247	43	32	32	76	89	117	35	40	46	32	33	39	143	39	71	34	167	53	1403	57	42	43	29	43	40	34	124	53	59	40	32	59	33	60	725	247	149	65	38	34
09:07:00	2933	1379	737	365	264	124	74	59	260	46	32	32	74	94	115	34	41	43	36	34	37	140	45	74	34	164	48	1379	59	44	47	35	46	35	30	110	58	53	43	31	59	31	60	737	260	151	63	34	33
09:11:00	2897	1400	703	377	260	120	82	55	254	42	37	37	82	90	112	36	34	47	37	38	32	154	40	67	35	165	54	1400	55	37	49	36	37	46	35	116	61	53	34	32	62	32	64	703	254	151	60	31	37
09:16:00	2947	1375	705	373	258	117	82	61	264	45	32	32	82	80	108	38	37	49	35	36	34	146	43	70	36	160	55	1375	61	37	49	29	46	34	33	113	62	57	43	35	54	32	68	705	264	154	67	40	32
09:20:00	2893	1388	724	384	262	121	85	51	256	42	32	32	85	91	101	39	37	48	36	34	37	149	46	68	32	157	66	1388	51	37	50	29	42	42	36	126	52	58	41	29	57	42	60	724	256	155	65	39	33
09:24:00	2847	1396	719	382	265	116	78	62	267	38	28	28	78	92	118	39	36	44	35	43	34	161	42	74	42	166	52	1396	62	38	43	26	46	39	36	124	64	60	40	32	61	33	57	719	267	154	61	39	38
09:29:00	2905	1395	711	386	277	123	78	53	271	48	41	41	78	93	118	35	40	45	35	38	35	152	42	64	40	150	59	1395	53	41	42	32	48	40	40	116	59	49	47	32	63	31	56	711	271	145	59	38	33
09:33:00	2942	1375	720	377	274	128	83	59	262	41	34	34	83	91	114	42	40	44	38	38	38	147	39	62	37	158	59	1375	59	46	41	31	38	40	31	123	57	60	39	32	64	33	56	720	262	155	57	35	37
09:38:00	2917	1364	707	385	271	126	81	60	269	42	30	30	81	106	115	36	37	46	36	40	35	146	42	66	31	163	57	1364	60	47	46	32	46	45	34	120	64	53	40	29	61	32	60	707	269	154	60	33	37
09:42:00	2911	1403	710	387	270	120	82	54	248	43	33	33	82	94	117	41	35	48	33	36	33	146	48	70	37	166	52	1403	54	43	56	33	38	37	33	120	67	61	39	32	58	35	65	710	248	158	64	34	38
09:46:00	2893	1415	715	376	270	113	76	57	261	48	32	32	76	88	114	37	36	53	36	38	34	144	48	70	35	159	62	1415	57	42	41	30	38	42	35	122	56	57	42	36	58	37	59	715	261	152	64	35	28
09:51:00	2912	1422	721	392	279	124	81	55	269	46	39	39	81	94	114	32	43	50	31	38	39	148	46	73	35	165	55	1422	55	46	51	31	41	42	28	122	60	63	42	36	63	34	55	721	269	163	61	35	38
09:55:00	2915	1389	724	381	271	122	74	59	270	43	33	33	74	92	113	36	39	46	32	36	34	151	43	76	41	152	58	1389	59	44	42	33	41	39	34	126	58	58	35	38	56	40	59	724	270	143	61	37	35
09:59:00	2930	1390	717	386	279	122	80	57	272	43	32	32	80	101	117	34	38	52	36	31	37	153	39	72	42	156	59	1390	57	45	47	35	42	39	35	120	65	57	43	38	62	39	64	717	272	158	59	34	41
10:04:00	2873	1389	721	380	271	126	83	56	271	43	35	35	83	87	117	41	35	48	35	31	30	160	48	54	44	156	60	1389	56	50	51	31	50	31	41	128	48	63	42	33	64	33	62	721	271	155	57	34	32
10:08:00	2905	1402	710	383	269	121	80	62	277	44	35	35	80	91	104	33	44	45	36	34	35	144	42	67	39	168	60	1402	62	44	46	32	51	44	37	130	63	69	35	34	55	34	62	710	277	148	61	34	34
10:13:00	2917	1380	706	379	277	127	84	60	274	42	31	31	84	91	117	37	36	46	36	38	37	155	45	65	38	147	64	1380	60	48	50	24	47	43	37	118	62	64	39	37	55	33	64	706	274	147	64	34	45
10:17:00	2915	1401	727	365	284	127	76	58	261	44	36	36	76	97	101	38	41	47	35	46	35	156	40	66	42	156	53	1401	58	43	48	36	46	44	40	130	65	66	41	36	59	32	67	727	261	157	63	35	31
10:21:00	2898	1385	731	384	283	121	85	60	284	44	34	34	85	92	113	38	41	42	34	38	34	159	47	68	45	171	62	1385	60	45	36	30	48	41	35	130	55	66	41	26	59	37	65	731	284	148	59	35	32
10:26:00	2917	1408	708	393	285	118	79	58	260	43	32	32	79	84	105	35	36	44	39	40	30	144	42	63	37	163	55	1408	58	43	49	31	46	47	37	118	58	62	33	31	57	33	55	708	260	148	58	39	32
10:30:00	2872	1376	702	373	281	117	82	55	257	43	33	33	82	94	108	39	44	49	37	44	30	145	39	65	39	155	57	1376	55	53	43	31	44	39	35	136	65	65	48	31	56	30	54	702	257	150	59	35	35
10:35:00	2966	1383	692	387	279	116	78	57	280	45	33	33	78	93	115	36	41	45	34	39	34	151	43	72	46	163	62	1383	57	48	45	33	49	42	37	117	58	73	37	37	54	36	65	692	280	145	65	34	40
10:39:00	2885	1395	709	366	284	123	77	56	270	41	35	35	77	86	113	33	42	49	42	39	37	140	46	71	43	151	67	1395	56	40	41	29	45	42	38	133	56	76	44	36	54	29	55	709	270	165	63	32	37
10:43:00	2902	1384	715	385	277	129	78	57	264	43	39	39	78	96	120	37	37	47	34	38	32	144	45	74	39	167	63	1384	57	43	40	29	39	40	40	145	59	67	44	33	57	36	64	715	264	147	62	34	27
10:48:00	2910	1387	705	361	292	127	80	52	285	45	36	36	80	101	113	43	35	47	36	35	35	146	40	67	39	162	57	1387	52	39	46	33	44	40	33	137	59	74	38	40	56	32	67	705	285	152	62	34	31
10:52:00	2913	1387	715	389	285	120	78	51	270	44	34	34	78	86	126	41	37	45	37	33	31	161	41	63	45	152	68	1387	51	46	48	29	43	42	39	134	59	66	46	36	59	36	59	715	270	147	66	31	38
10:57:00	2892	1380	722	376	288	122	79	52	283	45	39	39	79	95	108	40	40	52	37	42	37	133	37	65	40	143	63	1380	52	43	47	31	42	37	40	123	56	70	37	32	59	38	69	722	283	161	62	34	36
11:01:00	2908	1395	712	375	285	126	78	59	274	43	34	34	78	92	119	32	40	49	32	34	34	155	34	66	39	155	67	1395	59	43	46	31	45	38	36	130	60	74	40	36	52	34	62	712	274	152	60	32	35
11:05:00	2892	1382	707	372	283	124	81	62	278	44	34	34	81	93	109	37	39	47	39	38	34	152	37	72	41	150	63	1382	62	48	44	27	49	43	36	132	62	81	39	35	60	31	58	707	278	149	56	34	34
11:10:00	2945	1388	707	380	288	123	83	62	261	46	34	34	83	88	116	36	41	48	33	36	34	154	42	66	39	159	57	1388	62	50	53	30	41	47	38	134	58	78	41	34	52	35	67	707	261	142	54	33	39
11:14:00	2915	1400	725	371	277	118	76	64	264	43	33	33	76	85	106	37	37	44	35	37	32	159	44	70	39	147	54	1400	64	44	48	32	45	33	37	122	61	70	42	29	60	35	68	725	264	162	64	28	32
11:19:00	2971	1403	694	382	274	123	76	60	271	41	35	35	76	85	120	35	39	46	38	33	32	149	44	64	43	143	63	1403	60	44	45	35	44	41	37	135	59	79	39	34	57	35	60	694	271	156	69	34	36
11:23:00	2922	1363	726	372	293	128	77	59	270	41	36	36	77	85	120	40	36	45	27	42	35	159	44	57	39	158	68	1363	59	47	49	30	46	47	38	133	58	79	40	32	56	38	64	726	270	150	65	39	33
11:27:00	2946	1365	716	373	287	124	71	54	277	40	30	30	71	99	110	34	35	42	32	38	36	160	45	74	41	159	70	1365	54	45	44	29	46	39	30	130	59	77	39	39	59	30	60	716	277	155	63	32	35
11:32:00	2924	1390	716	371	288	121	78	61	265	43	33	33	78	90	107	42	37	47	39	37	36	153	43	65	42	158	66	1390	61	42	40	34	43	38	41	129	61	74	43	30	54	32	63	716	265	150	61	35	37
11:36:00	2938	1375	726	373	282	119	86	63	275	44	39	39	86	96	117	35	39	49	33	32	34	149	38	66	40	152	62	1375	63	46	48	31	40	41	41	129	61	83	41	36	59	35	67	726	275	151	63	38	38
11:41:00	2894	1354	716	384	303	126	83	55	267	42	33	33	83	94	111	44	41	47	36	41	34	158	45	65	45	149	64	1354	55	41	47	33	43	42	34	137	56	79	44	36	60	37	60	716	267	145	64	35	39
11:45:00	2891	1389	714	381	286	121	76	49	275	45	35	35	76	92	109	30	34	56	31	41	44	144	36	68	49	160	67	1389	49	43	45	34	49	39	35	140	55	78	45	34	64	32	64	714	275	158	66	37	33
11:49:00	2924	1390	687	374	290	118	80	59	271	45	33	33	80	83	119	40	39	48	36	35	33	148	42	64	48	161	58	1390	59	50	52	29	42	40	39	138	59	81	44	37	57	34	55	687	271	150	62	31	35
11:54:00	2889	1376	697	371	287	124	87	58	277	42	36	36	87	97	111	41	39	45	37	39	31	147	45	71	45	153	68	1376	58	41	43	34	48	40	40	139	58	77	41	30	55	33	56	697	277	165	54	36	35
11:58:00	2912	1391	703	381	293	125	81	61	268	42	35	35	81	100	117	39	45	51	34	36	37	141	41	73	46	152	63	1391	61	44	49	33	50	42	34	128	53	86	44	37	57	38	68	703	268	133	62	35	35
12:02:00	2924	1385	706	376	301	116	80	58	275	48	29	29	80	90	112	33	39	50	37	42	37	155	49	69	37	166	64	1385	58	50	40	36	43	46	36	127	57	83	42	33	54	39	64	706	275	149	56	30	34
12:07:00	2881	1373	699	381	291	132	78	55	284	44	34	34	78	85	108	37	40	48	32	39	31	147	44	61	41	155	58	1373	55	45	38	34	46	40	40	132	63	84	39	34	58	28	54	699	284	149	64	34	34
12:11:00	2917	1404	705	381	293	119	75	59	265	43	32	32	75	94	107	40	46	50	37	38	37	151	45	72	42	142	64	1404	59	48	47	35	43	38	35	127	61	86	44	35	56	36	60	705	265	160	67	35	41
12:16:00	2910	1389	718	388	291	124	81	59	281	42	34	34	81	89	117	36	39	48	37	35	36	138	43	76	44	169	63	1389	59	41	44	31	46	42	40	135	64	86	40	31	59	35	62	718	281	141	63	36	34
12:20:00	2946	1377	695	387	299	125	78	56	277	44	32	32	78	95	115	39	38	44	38	34	33	141	40	69	46	151	62	1377	56	42	42	32	42	37	37	140	50	87	42	36	62	35	57	695	277	157	63	40	40
12:24:00	2934	1411	700	362	302	123	78	53	275	43	29	29	78	91	109	34	39	51	37	36	41	147	41	70	38	152	66	1411	53	45	39	35	43	45	39	140	59	85	39	32	57	34	72	700	275	152	57	33	36
12:29:00	2908	1380	707	373	309	121	82	52	277	41	36	36	82	83	118	35	37	48	39	39	31	159	40	78	41	160	59	1380	52	44	40	35	44	40	32	123	68	86	42	35	58	32	58	707	277	147	58	30	38
12:33:00	2937	1364	701	380	293	125	83	53	273	44	30	30	83	96	121	36	37	47	38	36	30	152	44	59	43	143	74	1364	53	48	34	34	45	40	38	129	65	83	41	36	57	33	66	701	273	150	59	34	37
12:38:00	2897	1377	706	389	309	132	78	59	270	40	31	31	78	93	122	34	37	48	38	36	37	140	46	62	38	155	75	1377	59	45	41	32	43	42	33	140	62	91	40	37	56	36	55	706	270	160	71	32	35
12:42:00	2920	1390	687	367	301	124	82	56	287	44	32	32	82	87	109	31	48	41	32	32	35	165	45	71	42	166	71	1390	56	48	46	34	48	47	36	140	59	87	39	40	66	36	63	687	287	130	63	34	41
12:46:00	2891	1369	712	376	298	128	80	60	274	46	31	31	80	93	110	36	45	47	41	38	35	162	44	65	44	161	69	1369	60	42	41	35	44	43	36	130	63	96	42	35	57	41	61	712	274	153	65	35	35
12:51:00	2931	1354	727	383	305	126	81	57	278	41	32	32	81	88	113	35	48	43	35	39	30	160	45	68	51	166	75	1354	57	47	41	31	46	41	38	137	71	93	41	38	55	29	56	727	278	161	64	36	38
12:55:00	2899	1366	726	392	301	127	77	54	276	42	32	32	77	91	109	39	39	50	35	35	43	148	49	65	47	160	69	1366	54	46	49	40	46	41	37	141	59	98	36	35	59	31	59	726	276	148	57	38	36
13:00:00	2907	1378	702	378	299	122	80	58	276	47	38	38	80	98	109	37	42	51	34	39	36	141	45	59	43	168	75	1378	58	52	48	28	51	40	46	147	58	100	38	34	57	35	65	702	276	157	63	28	34
13:04:00	2943	1371	694	381	299	115	80	55	266	42	36	36	80	93	115	37	39	46	46	37	36	151	50	67	42	144	64	1371	55	43	39	33	45	39	37	139	53	103	50	38	62	34	56	694	266	168	54	36	37
13:08:00	2901	1362	720	379	300	129	81	58	282	44	36	36	81	96	120	36	38	46	39	40	31	148	34	65	42	149	74	1362	58	40	45	31	46	42	37	141	60	88	37	33	59	30	63	720	282	154	62	33	31
13:13:00	2935	1389	697	384	301	129	79	59	290	40	33	33	79	91	111	33	30	45	31	37	36	147	46	65	48	153	67	1389	59	45	50	33	45	37	35	150	63	89	43	36	58	36	63	697	290	145	61	34	38
13:17:00	2880	1366	712	377	310	117	76	61	277	45	32	32	76	94	114	40	41	48	35	37	32	156	48	74	42	158	71	1366	61	48	47	28	45	47	39	149	60	97	39	41	59	31	65	712	277	150	59	36	35
13:21:00	2880	1341	713	383	309	124	82	50	269	41	34	34	82	88	108	36	36	48	35	39	38	151	44	72	39	151	73	1341	50	47	46	29	46	47	36	144	62	94	41	31	56	34	60	713	269	148	63	38	34
13:26:00	2913	1388	697	373	292	130	82	56	284	41	38	38	82	86	118	39	38	50	33	30	36	157	46	63	40	152	78	1388	56	46	48	33	43	45	32	135	56	94	39	32	57	32	69	697	284	163	63	37	39
13:30:00	2926	1366	713	365	315	125	79	57	290	42	40	40	79	92	113	35	43	44	40	40	38	155	37	62	47	151	63	1366	57	46	49	36	48	41	35	147	65	102	42	38	57	37	59	713	290	148	59	35	38
13:35:00	2901	1384	702	374	311	126	83	62	285	39	36	36	83	88	112	36	49	44	39	40	37	152	42	67	44	136	77	1384	62	59	45	33	47	37	33	134	56	102	39	31	63	31	64	702	285	129	57	37	31
13:39:00	2905	1368	713	374	310	119	87	61	284	41	32	32	87	92	124	42	42	50	37	44	34	158	37	70	41	161	77	1368	61	43	48	26	44	42	39	145	63	100	36	33	52	39	67	713	284	150	63	37	36
13:43:00	2932	1397	698	378	301	124	78	60	286	38	35	35	78	87	119	28	41	48	38	41	35	156	47	68	42	148	79	1397	60	54	39	32	42	36	39	140	57	106	43	37	59	31	66	698	286	150	57	30	39
13:48:00	2927	1383	699	371	310	128	83	61	285	41	37	37	83	99	114	37	39	47	31	42	42	144	45	68	42	149	66	1383	61	46	44	28	41	42	36	143	64	102	44	35	59	37	70	699	285	152	64	31	41
[truncated: 11 more columns]

## Sheet: Extracted measurements
Experiment	Reaction	ΔFEU	Time to peak (min)	Max rate (FEU/min)	Rate lag (min)	Inflection (min)
DSD1	1	221.429	756	1.85	724	385
DSD1	2	0	0	1	164	10
DSD1	3	2.31429	164	0.875	456	215
DSD1	4	0	0	1	176	10
DSD1	5	7.51429	148	1.375	240	190
DSD1	6	57.0429	84	1.575	24	70
DSD1	7	14.5714	544	1.4	204	265
DSD1	8	20.0429	576	1.05	220	220
DSD1	9	0	0	0.975	376	235
DSD1	10	0	0	1.075	164	10
DSD1	11	4.3	160	1.075	148	10
DSD1	12	0	0	0.775	532	205
DSD1	13	52.4714	136	1.275	620	5
DSD1	14	0	0	0.8	56	100
DSD1	15	21.6571	208	0.975	36	90
DSD1	16	64.0143	736	1.175	48	65
DSD1	17	2.75714	204	1.05	164	100
DSD1	18	404.286	720	2.55	152	10
DSD1	19	0	0	1.075	228	15
DSD1	20	0	0	0.9	704	240
DSD1	21	0	0	0.8	380	30
DSD1	22	48.9714	208	1.425	252	160
DSD1	23	20.5857	456	1.1	176	230
DSD1	24	2.82857	204	1.55	156	205
DSD1	25	0	0	0.85	192	5
DSD1	26	0	0	0.825	280	5
DSD1	27	0	0	0.875	252	5
DSD1	28	0.571429	752	0.825	184	205
DSD1	29	0.0714286	8	1.4	196	15
DSD1	30	7.85714	720	1.075	564	70
DSD1	31	0	0	1.15	164	5
DSD1	32	0	0	0.725	212	340
DSD1	33	1.14286	152	1.05	140	5
DSD1	34	20.8429	740	1.05	200	360
DSD1	35	0	0	0.925	320	5
DSD1	36	0	0	1	44	5
DSD1	37	0	0	1	156	900
DSD1	38	6.08571	256	1.075	248	325
DSD1	39	151.729	220	2.1	84	125
DSD1	40	0	0	0.925	212	5
DSD1	41	23.5	640	1.2	216	280
DSD1	42	22.6508	752	1.225	160	15
DSD1	43	517.971	684	3.4	708	355
DSD1	44	0	0	0.875	204	5
DSD1	45	4.88571	496	0.85	200	20
DSD1	46	27.2429	624	1.45	448	70
DSD1	47	0.628571	24	0.95	340	30
DSD1	48	0	0	1.2	260	15
DSD1	49	2.61429	216	1.1	240	10
DSD2	1	8.77143	588	0.837302	0	5
DSD2	2	4.28571	756	0.85	320	245
DSD2	3	60.3571	528	1.2	360	5
DSD2	4	79.9857	368	1.2	240	10
DSD2	5	0	0	0.925	168	20
DSD2	6	13.8571	704	1.025	692	5
DSD2	7	17.6571	644	1.675	84	300
DSD2	8	1.25714	404	0.65	228	5
DSD2	9	7.85714	748	1.125	160	15
DSD2	10	2	756	0.725	148	195
DSD2	11	110.457	700	1.55	108	20
DSD2	12	9.28571	708	1.15	140	10
DSD2	13	34.7	312	1	132	85
DSD2	14	15.1	648	0.775	180	5
DSD2	15	119.586	500	1.475	156	110
DSD2	16	44.3016	752	1.2	684	275
DSD2	17	9.07143	180	1.2	84	20
DSD2	18	2.42857	752	1.025	740	15
DSD2	19	18.2571	744	0.775	368	15
DSD2	20	6.31429	460	0.975	92	20
DSD2	21	0	0	0.75	96	5
DSD2	22	6.88571	556	0.960317	0	50
DSD2	23	1.12857	20	0.875	552	10
DSD2	24	4.48571	180	0.85	36	10
DSD2	25	108.443	724	1.5	580	10
DSD2	26	21.6429	704	0.85	552	15
DSD2	27	70.1904	752	0.875	696	820
DSD2	28	2.21429	8	0.725	572	170
DSD2	29	0.0714286	84	1.175	72	810
DSD2	30	25.8714	524	0.888889	4	20
DSD2	31	3.14286	164	0.725	156	115
DSD2	32	22.5714	756	0.85	420	180
DSD2	33	0	0	0.675	448	820
DSD2	34	473.714	756	2.875	100	215
DSD2	35	124.557	716	1.625	148	330
DSD2	36	20.7571	324	1.025	160	15
DSD2	37	4.35714	516	0.725	168	10
DSD2	38	3.85714	756	0.75	24	5
DSD2	39	8.27143	692	0.775	552	110
DSD2	40	0.492063	4	0.825	552	5
DSD2	41	7.48571	740	1.125	276	15
DSD2	42	0.5	88	0.675	304	15
DSD2	43	4.24286	528	0.825	396	340
DSD2	44	10.7286	288	0.95	280	5
DSD2	45	0	0	0.8	84	5
DSD2	46	170.943	632	2.35	200	220
DSD2	47	76.4714	488	1.75	112	20
DSD2	48	37.746	752	1.5	416	15
DSD2	49	5.65714	736	0.95	560	240
