# Supplementary material for: Key reaction components affect the kinetics and performance robustness of cell-free protein synthesis reactions
Source: Comput Struct Biotechnol J. 2021 Dec 13;20:218–29. doi: 10.1016/j.csbj.2021.12.013 (PMC8718664; doi:10.1016/j.csbj.2021.12.013)
Supplement: Supplementary data 2 [file mmc2.zip › Source Data/Figure 3 Source Data.xlsx]

## Sheet: Experimental set-up
Reaction	Mg-glutamate (mM)	K-glutamate (mM)	DTT (mM)	Amino acids (mM)	HEPES (pH)	ATP (mM)	GTP (mM)	CTP (mM)	UTP (mM)	tRNA (mg/mL)	CoA (mM)	NAD (mM)	cAMP (mM)	Folinic acid (mM)	Spermidine (mM)	3-PGA (mM)	DNA (µg/mL)	PEG-8000 (mg/mL)	Protease inhibitor (mM)	Cell-free protein (mg/mL)
RSM Run 1	6	140	0.5	20	8	1.5	1.5	0.9	0.9	0.1	0.2	0.8	0.75	0.7	1	0	60	50	0	5
RSM Run 2	13	140	0.5	60	8	1.5	1.5	0.9	0.9	0.1	0.2	0.8	1.25	0	0.5	20	60	10	0	5
RSM Run 3	13	140	0.5	20	8	1.5	1.5	0.9	0.9	0.1	0.2	0.5	0.75	0.35	1.5	0	60	10	0	15
RSM Run 4	20	140	0.5	20	8	1.5	1.5	0.9	0.9	0.1	0.2	0.2	1.25	0.35	1.5	40	60	10	0	5
RSM Run 5	20	140	0.5	40	8	1.5	1.5	0.9	0.9	0.1	0.2	0.2	1.25	0.7	0.5	20	60	50	0	5
RSM Run 6	6	140	0.5	20	8	1.5	1.5	0.9	0.9	0.1	0.2	0.5	0.75	0.7	1	40	60	10	0	15
RSM Run 7	20	140	0.5	20	8	1.5	1.5	0.9	0.9	0.1	0.2	0.2	0.25	0.7	1.5	0	60	50	0	5
RSM Run 8	6	140	0.5	20	8	1.5	1.5	0.9	0.9	0.1	0.2	0.5	1.25	0	1	0	60	30	0	5
RSM Run 9	6	140	0.5	20	8	1.5	1.5	0.9	0.9	0.1	0.2	0.2	0.25	0.7	1	0	60	10	0	10
RSM Run 10	13	140	0.5	60	8	1.5	1.5	0.9	0.9	0.1	0.2	0.8	1.25	0.35	0.5	0	60	50	0	10
RSM Run 11	13	140	0.5	40	8	1.5	1.5	0.9	0.9	0.1	0.2	0.5	0.75	0.35	1	20	60	30	0	10
RSM Run 12	13	140	0.5	60	8	1.5	1.5	0.9	0.9	0.1	0.2	0.2	0.25	0.7	1.5	40	60	10	0	15
RSM Run 13	13	140	0.5	60	8	1.5	1.5	0.9	0.9	0.1	0.2	0.2	1.25	0	1.5	20	60	50	0	5
RSM Run 14	20	140	0.5	60	8	1.5	1.5	0.9	0.9	0.1	0.2	0.5	0.75	0.7	1.5	40	60	50	0	15
RSM Run 15	6	140	0.5	60	8	1.5	1.5	0.9	0.9	0.1	0.2	0.8	1.25	0.7	1.5	0	60	10	0	15
RSM Run 16	20	140	0.5	20	8	1.5	1.5	0.9	0.9	0.1	0.2	0.8	0.75	0.7	0.5	40	60	10	0	5
RSM Run 17	20	140	0.5	40	8	1.5	1.5	0.9	0.9	0.1	0.2	0.2	0.75	0	1.5	20	60	30	0	10
RSM Run 18	6	140	0.5	40	8	1.5	1.5	0.9	0.9	0.1	0.2	0.2	1.25	0.7	1.5	0	60	10	0	5
RSM Run 19	13	140	0.5	20	8	1.5	1.5	0.9	0.9	0.1	0.2	0.8	0.25	0.7	0.5	40	60	50	0	10
RSM Run 20	13	140	0.5	40	8	1.5	1.5	0.9	0.9	0.1	0.2	0.8	0.25	0	1	0	60	10	0	10
RSM Run 21	20	140	0.5	20	8	1.5	1.5	0.9	0.9	0.1	0.2	0.2	0.25	0.7	0.5	40	60	10	0	15
RSM Run 22	6	140	0.5	60	8	1.5	1.5	0.9	0.9	0.1	0.2	0.8	0.25	0	0.5	0	60	50	0	5
RSM Run 23	6	140	0.5	60	8	1.5	1.5	0.9	0.9	0.1	0.2	0.8	1.25	0.7	1	40	60	50	0	5
RSM Run 24	6	140	0.5	20	8	1.5	1.5	0.9	0.9	0.1	0.2	0.8	0.25	0	0.5	40	60	10	0	15
RSM Run 25	6	140	0.5	60	8	1.5	1.5	0.9	0.9	0.1	0.2	0.2	1.25	0.7	0.5	20	60	50	0	15
RSM Run 26	20	140	0.5	60	8	1.5	1.5	0.9	0.9	0.1	0.2	0.2	1.25	0.35	1	20	60	30	0	15
RSM Run 27	20	140	0.5	40	8	1.5	1.5	0.9	0.9	0.1	0.2	0.5	0.25	0.35	1	40	60	10	0	10
RSM Run 28	13	140	0.5	20	8	1.5	1.5	0.9	0.9	0.1	0.2	0.2	0.25	0	0.5	40	60	10	0	5
RSM Run 29	6	140	0.5	20	8	1.5	1.5	0.9	0.9	0.1	0.2	0.8	1.25	0.7	0.5	0	60	30	0	15
RSM Run 30	20	140	0.5	20	8	1.5	1.5	0.9	0.9	0.1	0.2	0.5	0.25	0.35	0.5	0	60	30	0	5
RSM Run 31	20	140	0.5	20	8	1.5	1.5	0.9	0.9	0.1	0.2	0.8	0.75	0	1	0	60	50	0	15
RSM Run 32	6	140	0.5	60	8	1.5	1.5	0.9	0.9	0.1	0.2	0.5	0.25	0.7	0.5	20	60	10	0	5
RSM Run 33	6	140	0.5	40	8	1.5	1.5	0.9	0.9	0.1	0.2	0.8	1.25	0	1	40	60	50	0	15
RSM Run 34	6	140	0.5	60	8	1.5	1.5	0.9	0.9	0.1	0.2	0.5	0.75	0	1.5	40	60	30	0	10
RSM Run 35	6	140	0.5	20	8	1.5	1.5	0.9	0.9	0.1	0.2	0.2	0.75	0.35	0.5	20	60	50	0	10
RSM Run 36	13	140	0.5	60	8	1.5	1.5	0.9	0.9	0.1	0.2	0.2	0.75	0.7	1	0	60	30	0	5
RSM Run 37	13	140	0.5	40	8	1.5	1.5	0.9	0.9	0.1	0.2	0.5	0.75	0.35	1	20	60	30	0	10
RSM Run 38	20	140	0.5	60	8	1.5	1.5	0.9	0.9	0.1	0.2	0.8	0.25	0.7	1	20	60	50	0	5
RSM Run 39	20	140	0.5	40	8	1.5	1.5	0.9	0.9	0.1	0.2	0.8	1.25	0.35	1.5	0	60	30	0	5
RSM Run 40	20	140	0.5	40	8	1.5	1.5	0.9	0.9	0.1	0.2	0.8	1.25	0	1.5	40	60	10	0	15
RSM Run 41	6	140	0.5	60	8	1.5	1.5	0.9	0.9	0.1	0.2	0.2	0.25	0	0.5	0	60	10	0	15
RSM Run 42	20	140	0.5	20	8	1.5	1.5	0.9	0.9	0.1	0.2	0.8	0.25	0	1.5	40	60	50	0	5
RSM Run 43	13	140	0.5	60	8	1.5	1.5	0.9	0.9	0.1	0.2	0.8	0.25	0.35	1	40	60	30	0	15
RSM Run 44	13	140	0.5	40	8	1.5	1.5	0.9	0.9	0.1	0.2	0.5	0.75	0	0.5	20	60	30	0	15
RSM Run 45	20	140	0.5	40	8	1.5	1.5	0.9	0.9	0.1	0.2	0.8	0.75	0.7	0.5	0	60	10	0	15
RSM Run 46	20	140	0.5	20	8	1.5	1.5	0.9	0.9	0.1	0.2	0.8	0.25	0.7	1.5	20	60	30	0	15
RSM Run 47	6	140	0.5	20	8	1.5	1.5	0.9	0.9	0.1	0.2	0.2	1.25	0.7	1.5	0	60	50	0	15
RSM Run 48	6	140	0.5	40	8	1.5	1.5	0.9	0.9	0.1	0.2	0.2	1.25	0.35	0.5	40	60	10	0	10
RSM Run 49	20	140	0.5	60	8	1.5	1.5	0.9	0.9	0.1	0.2	0.5	1.25	0.7	0.5	40	60	10	0	10
RSM Run 50	6	140	0.5	60	8	1.5	1.5	0.9	0.9	0.1	0.2	0.2	0.25	0	1.5	20	60	10	0	5
RSM Run 51	13	140	0.5	20	8	1.5	1.5	0.9	0.9	0.1	0.2	0.2	0.25	0	1.5	40	60	50	0	15
RSM Run 52	6	140	0.5	20	8	1.5	1.5	0.9	0.9	0.1	0.2	0.8	1.25	0.35	1.5	20	60	30	0	10
RSM Run 53	13	140	0.5	40	8	1.5	1.5	0.9	0.9	0.1	0.2	0.8	0.25	0.7	1.5	40	60	10	0	5
RSM Run 54	20	140	0.5	60	8	1.5	1.5	0.9	0.9	0.1	0.2	0.2	0.25	0	0.5	40	60	50	0	10
RSM Run 55	20	140	0.5	40	8	1.5	1.5	0.9	0.9	0.1	0.2	0.2	0.25	0.7	1	0	60	50	0	15
RSM Run 56	6	140	0.5	40	8	1.5	1.5	0.9	0.9	0.1	0.2	0.2	0.25	0.7	1	40	60	50	0	5
RSM Run 57	20	140	0.5	60	8	1.5	1.5	0.9	0.9	0.1	0.2	0.5	0.25	0	1.5	0	60	10	0	15
RSM Run 58	13	140	0.5	20	8	1.5	1.5	0.9	0.9	0.1	0.2	0.5	1.25	0.7	1	20	60	10	0	10
RSM Run 59	6	140	0.5	40	8	1.5	1.5	0.9	0.9	0.1	0.2	0.5	0.25	0.35	1.5	0	60	50	0	15
RSM Run 60	20	140	0.5	20	8	1.5	1.5	0.9	0.9	0.1	0.2	0.5	1.25	0	0.5	40	60	50	0	10
RSM Run 61	20	140	0.5	20	8	1.5	1.5	0.9	0.9	0.1	0.2	0.2	1.25	0	0.5	0	60	10	0	10

## Sheet: RSM
Time (min)	400 nM Fluorescein	200 nM Fluorescein	100 nM Fluorescein	50 nM Fluorescein	25 nM Fluorescein	12.5 nM Fluorescein	6.25 nM Fluorescein	3.125 nM Fluorescein	1.5625 nM Fluorescein	0.78125 nM Fluorescein	0.390625 nM Fluorescein	0 nM Fluorescein	RSM Run 1	RSM Run 2	RSM Run 3	RSM Run 4	RSM Run 5	RSM Run 6	RSM Run 7	RSM Run 8	RSM Run 9	RSM Run 10	RSM Run 11	RSM Run 12	RSM Run 13	RSM Run 14	RSM Run 15	RSM Run 16	RSM Run 17	RSM Run 18	RSM Run 19	RSM Run 20	RSM Run 21	RSM Run 22	RSM Run 23	RSM Run 24	RSM Run 25	RSM Run 26	RSM Run 27	RSM Run 28	RSM Run 29	RSM Run 30	RSM Run 31	RSM Run 32	RSM Run 33	RSM Run 34	RSM Run 35	RSM Run 36	RSM Run 37
0	891.2	438.3	231.3	114.6	58.1	28.12	14.46	7.381	3.714	1.891	0.93	0.01121	0.789	1.026	0.8185	1.177	0.7437	2.009	1.226	0.2627	0.6577	0.9661	1.915	1.518	0.9767	1.222	1.01	1.072	1.749	0.9586	2.41	0.7228	1.888	0.8746	1.476	1.365	1.161	1.954	2.102	2.451	0.5317	0.9724	0.8365	1.823	1.561	2.733	2.221	1.328	1.881
5	878.1	428.3	224.7	110.3	55.82	27.32	13.86	7.128	3.669	1.806	0.9133	0.05748	0.6273	0.8435	0.6523	1.111	0.5191	0.9645	0.8716	0.2528	0.7125	0.8242	0.8776	1.005	0.5401	1.101	0.9657	0.7306	0.8841	0.6997	1.635	0.6254	1.163	0.4469	1.101	0.8144	0.8807	1.18	1.526	1.831	0.5238	0.4432	0.7384	0.9909	1.161	1.787	1.255	0.8672	1.194
10	859.5	424.5	223.3	107.3	53.77	27.6	13.94	6.991	3.476	1.708	0.8413	0.02157	0.8386	0.6531	0.6738	0.9042	0.3365	0.7386	0.6548	0.1276	0.5924	0.8553	0.5322	0.9287	0.3891	0.8866	0.7952	0.4828	0.5067	0.5831	1.041	0.5833	0.7076	0.3252	0.8694	0.5264	1.673	0.9587	0.739	1.31	0.5164	0.4399	0.6681	0.715	1.203	1.558	0.7735	0.5008	0.7319
15	846.6	417.3	216.9	104.3	54.87	25.87	13.78	6.514	3.592	1.75	0.852	0.03253	1.364	0.4953	0.8106	0.6984	0.3907	0.5748	0.622	0.5703	0.6836	0.7471	0.6753	1.043	0.8422	0.8609	0.8107	0.4842	0.6709	0.5464	0.7876	0.4792	0.8199	0.3756	0.8041	0.6104	4.345	0.9865	0.7965	1.12	0.4952	0.3246	0.9937	0.547	2.23	1.043	0.8354	0.5352	0.824
20	841.7	414.3	218.7	104.2	54.6	26.43	13.94	6.824	3.46	1.795	0.958	0.02052	1.912	0.5408	1.156	0.7559	0.3473	0.592	0.5776	0.5071	0.793	0.7939	0.7259	1.844	0.966	0.956	0.8262	0.4078	0.8937	0.5992	0.9141	0.6195	1.077	0.3395	0.7142	0.7065	11.83	1.1	0.6775	0.8482	0.5766	0.4391	1.723	0.3713	3.887	0.8775	0.7932	0.4911	1.207
25	843.7	413.5	219.6	102.7	54.67	26.87	13.42	6.645	3.321	1.582	0.9413	0.02751	2.54	0.8452	2.021	0.5802	0.4567	0.5633	0.8023	0.6114	1.143	1.232	0.8322	3.979	1.064	0.9895	0.7082	0.2798	1.266	0.5401	1.269	0.6771	2.574	0.3551	0.6683	0.6172	25.39	2.287	1.008	0.8386	0.5412	0.675	3.755	0.3626	7.683	1.019	1.017	0.4639	1.861
30	850.9	418.4	213.6	106.3	53.44	26.14	13.19	6.667	3.17	1.724	0.8089	0.02776	2.933	1.254	3.483	0.5192	0.6944	0.5311	0.9752	0.5262	1.505	1.812	1.379	7.812	1.408	1.357	1.041	0.3194	2.089	0.5082	2.091	0.9918	4.732	0.3618	0.506	0.6109	43.72	3.61	1.972	0.6328	0.488	0.7339	6.699	0.4841	14.32	0.7741	1.363	0.5256	2.999
35	831.3	414.5	213.9	106.1	54.53	26.11	13.6	6.991	3.381	1.605	0.801	0.02442	3.435	1.927	4.945	0.6114	1.092	0.6185	1.665	0.5024	2.292	2.438	2.073	12.76	1.391	1.628	1.089	0.351	3.575	0.6953	3.576	1.598	8.385	0.4098	0.5607	0.813	65.55	6.278	3.12	0.5549	0.3949	0.9544	10.86	0.5023	23.6	0.7776	2.241	0.4104	4.385
40	822.1	419.3	215	105.6	52.92	26.02	13.07	6.666	3.293	1.526	0.7879	0.02716	3.82	3.136	6.949	0.6762	1.783	0.5996	2.253	0.4872	3.653	3.359	3.817	17.74	1.937	2.369	0.9787	0.332	5.632	0.7264	5.153	2.68	12.92	0.3624	0.4223	0.7592	87.3	9.114	5.302	0.4316	0.457	1.259	16.04	0.4135	34.09	0.8907	2.823	0.4691	6.089
45	839.2	412.8	211.9	105.4	53.59	26.58	13.2	6.574	3.422	1.732	0.9015	0.0438	4.1	4.656	9.514	0.8925	2.572	0.4307	3.124	0.5057	4.805	4.952	5.79	24.81	2.126	2.695	0.8792	0.3731	8.58	0.8573	7.273	3.757	18.29	0.3449	0.5813	0.8287	107.7	13.12	8.21	0.392	0.3987	1.751	21.66	0.3658	47.91	0.84	3.9	0.6453	8.325
50	839.3	416.8	214.2	105.4	55.29	26.17	13.63	6.988	3.411	1.944	0.8329	0.0274	4.033	6.943	12.65	0.8511	4.224	0.4631	4.476	0.4956	6.607	6.281	8.331	31.66	2.192	3.111	0.9443	0.2764	12.25	1.282	10.72	5.106	23.4	0.4135	0.543	0.8388	127.1	16.8	11.52	0.3509	0.3753	2.165	27.57	0.5196	63.11	0.7104	5.162	0.6033	10.99
55	831	409.6	212.5	105.1	53.82	26.85	13.63	6.98	3.33	1.628	0.8728	0.0504	4.491	9.433	15.95	1.224	6.07	0.4878	6.246	0.4537	9.129	8.004	11.12	36.9	2.792	3.771	0.8973	0.2616	15.1	1.356	14.08	6.647	30.23	0.4571	0.5064	1.107	143.1	20.93	15.29	0.3158	0.263	2.705	33.81	0.3896	78.36	0.7682	6.325	0.8082	13.7
60	831.1	418.5	217.4	105.5	53.46	25.95	13.49	6.816	3.385	1.641	0.8985	0.03455	4.878	13.22	19.31	1.67	8.258	0.5242	7.683	0.4639	12.44	10.01	14.47	42.63	3.128	4.383	0.9087	0.3625	19.25	1.746	17.95	8.119	36.36	0.5181	0.5351	1.202	157.1	25.1	19.55	0.423	0.3472	3.478	40.35	0.468	94.88	0.8435	8.108	0.7573	17.6
65	831	421.7	218.2	106.3	54.99	26.21	13.92	6.57	3.361	1.729	1.016	0.01291	5.846	17.11	22.03	2.278	10.49	0.4705	9.685	0.5134	15.07	12.38	17.79	47.94	3.293	4.571	0.8367	0.3157	22.61	2.024	23.14	9.965	42.05	0.4359	0.5716	1.171	181.7	28.62	24.91	0.3213	0.2774	3.673	45.66	0.4666	111.1	0.661	10.23	0.9631	21.07
70	836.4	415.8	211.8	105.1	53.54	26.77	13.52	6.655	3.414	1.509	0.9358	0.01608	7.114	21.32	24.77	2.84	11.72	0.5141	12.25	0.4419	18.83	14.25	20.98	51.41	3.456	4.386	0.9083	0.3418	26.06	2.732	26.62	12.09	48.54	0.5266	0.4302	1.294	202	32.28	29.18	0.4483	0.343	5.017	51.65	0.5912	128.9	0.6181	11.95	1.025	25.5
75	844.3	406.1	217.9	105.4	54.39	25.94	13.39	6.571	3.743	1.687	0.8253	0.003071	8.831	25.2	27.67	4.081	14.11	0.4429	14.4	0.449	22.32	15.95	24.74	57.28	3.932	4.877	0.8597	0.4019	29.31	3.39	31.6	14.43	54.82	0.3782	0.4235	1.28	218.2	36.02	35.93	0.3895	0.2746	5.698	57.61	0.5103	146	0.7401	14.04	1.148	29.34
80	833.3	410.3	216.9	105.7	55.6	25.98	13.37	7.015	3.318	1.839	0.9704	0.02149	11.52	28.39	30.86	5.705	15.64	0.4483	17.07	0.4244	26.28	18.68	28.25	59.59	4.2	5.502	0.972	0.4333	33.2	4.272	35.89	15.7	62.3	0.3891	0.5183	1.588	236.7	39.52	43.99	0.3581	0.3355	7.216	62.03	0.5473	159.6	0.5806	16.05	1.322	33.83
85	841.5	418.3	216	106.7	53.4	26.73	13.55	6.923	3.721	1.726	1.097	0.04572	14.14	33.01	33.47	6.77	16.9	0.4739	19.13	0.3542	30.53	21.15	31.17	63.47	4.77	5.508	0.9198	0.5476	35.89	5.395	40.85	16.99	67.5	0.5814	0.5094	1.678	251.4	42.3	48.15	0.3355	0.3659	8.183	67.74	0.4295	177.2	0.6769	18.86	1.475	39.22
90	842.6	417	218.4	108.1	54.41	26.35	13.74	6.592	3.37	1.819	0.825	0.02871	17.99	37.12	37.34	8.319	18.52	0.48	22.03	0.4697	34.39	23.14	35.8	67.27	4.866	5.743	0.9535	0.4899	40.96	6.314	45.07	19.5	73.34	0.5872	0.6132	2.01	266.8	45.27	54.58	0.3702	0.2682	9.29	73.01	0.4568	194.8	0.7527	21.56	1.549	42.84
95	837.5	410.8	218.4	107.7	53.7	26.33	13.47	6.703	3.401	1.657	0.9047	0.02074	23.63	42.25	38.99	11.02	20.76	0.4645	23.24	0.4467	38.62	26.28	39.74	67.91	5.416	5.748	0.8686	0.62	42.36	7.557	51.2	21.29	80.02	0.5716	0.5646	2.407	277.9	45.73	58.67	0.4119	0.3035	10.51	79.53	0.5013	213.6	0.7985	24.16	1.695	48.18
100	830.9	417.6	215.5	106.4	53.6	25.73	13.62	7.04	3.594	1.623	0.9601	0.01206	29.63	45.88	41.92	12.67	21.84	0.4903	25.1	0.3963	44.67	29.48	43	70.06	5.336	6.238	1.104	0.6955	45.56	8.592	55.01	23.42	84.87	0.5895	0.4963	3.302	281.9	49.49	67.12	0.3841	0.2758	12.58	86.02	0.6427	228.9	0.7282	27.22	1.986	52.69
105	838.4	407.2	216.7	106.2	54.95	26.17	13.7	6.552	3.506	1.676	0.9151	0.03827	36.25	50.68	42.33	14.02	23.11	0.6789	27.69	0.3523	49.67	32.24	48.1	72.04	5.49	6.617	1.002	0.7464	47.94	9.543	58.15	25.08	90.07	0.5325	0.4449	4.254	292.9	50.72	71.08	0.2819	0.1977	13.19	90.31	0.6063	246	0.5772	30.2	2.031	57.89
110	841.8	413.7	215.8	107.1	55.08	26.41	13.36	6.856	3.345	1.709	0.7809	0.02239	44.28	54.82	46.8	15.74	23.81	0.4568	29.05	0.4675	55.94	34.45	49.8	73.31	6.061	6.603	0.9793	0.9513	49.72	10.96	64.77	27.07	97.27	0.6417	0.5465	5.698	307.3	54.35	77.9	0.4686	0.255	15.54	96.47	0.6514	261.8	0.5732	33.31	2.421	63.08
115	843.6	411.9	217.6	107.5	53.51	26.39	14.09	6.62	3.422	1.595	0.7798	0.01695	48.69	58.91	51.24	17.22	25.44	0.5064	31.14	0.4826	60.68	37.26	52.77	75.55	6.084	6.463	0.8922	1.014	52.39	12.71	70.19	28.5	102.5	0.5623	0.3681	7.422	306.9	57.86	84.16	0.3132	0.2602	16.59	102.4	0.7253	274.3	0.6461	36.77	2.402	68.03
120	847.4	414.6	217.1	103.7	53.69	25.89	13.1	6.638	3.255	1.664	0.8942	0.0217	56.31	62.44	52	18.51	24.72	0.4764	33.51	0.3414	68.81	40.23	55.79	78.88	6.446	6.944	1.046	1.28	53.88	13.75	75.39	30.22	108	0.6913	0.467	8.374	308.3	61.4	86.95	0.361	0.2408	19.02	109.7	0.6607	286.2	0.4709	40.01	2.772	73.8
125	841.9	411.8	215.9	104.8	56.19	26.81	13.42	7.234	3.698	1.873	0.7844	0.008225	62.5	67.68	53.92	20.92	25.93	0.4412	34.01	0.3346	75.62	42.19	58.32	82.59	6.383	6.671	1.178	1.493	56.33	15.59	80.19	32.87	111.6	0.7198	0.4625	10.7	314.9	65.04	90.58	0.3919	0.2962	21.3	112.7	0.5234	299.9	0.7628	43.8	3.179	79.62
130	843.6	421.5	217.7	105.4	53.16	25.83	13.47	6.776	3.55	1.831	0.8621	0.003988	72.12	71.83	57.38	22.43	26.57	0.5862	35.4	0.4147	78.46	45.86	57.91	83.5	6.782	7.179	1.156	1.587	57.97	17.08	84.2	33.92	117.1	0.7056	0.4717	14.07	323.5	66.62	94.24	0.392	0.1742	23.46	117.7	0.6237	310.5	0.6639	47.23	3.654	83.39
135	846.8	411.9	216.6	106.3	55.01	26.45	14.27	7.146	3.382	1.778	0.7797	0.006887	79.27	74.52	60.3	24.2	26.95	0.3907	36.07	0.3663	85.41	48.37	62.85	85.37	6.788	6.969	1.113	1.992	61.41	18.89	91.75	35.92	121.7	0.6613	0.5586	16.63	324.4	71.35	99.23	0.3995	0.1898	26.27	122.7	0.6947	321.4	0.7643	51.53	4.015	90.39
140	841.4	414.6	217.5	106.8	55.6	26.37	13.38	6.763	3.531	1.742	0.6863	0.01533	87.01	78.91	59.86	25.34	28.49	0.5463	37.91	0.4498	90.7	51.46	68.05	86.78	7.264	7.209	1.138	1.979	61.41	20.18	96.02	37.22	125.5	0.6791	0.4805	19.1	331.7	73.45	104.9	0.2969	0.2415	27.99	128.7	0.7181	331.6	0.5861	53.91	4.293	95.21
145	851.1	416.8	219.5	107.4	54.4	25.84	13.81	6.732	3.365	1.77	0.8207	0.007918	93.7	85.27	61.4	27.25	28.58	0.5272	38.32	0.4076	98.83	54.26	71.07	88.24	7.082	7.093	1.15	2.476	64.1	21.51	103.6	38.63	128.8	0.7415	0.4624	23.32	338.5	76.43	108.6	0.4843	0.1945	30.65	129.9	0.8878	341.4	0.5992	58.58	4.75	99.74
150	842.2	416.2	215.6	104.9	55.1	26.9	13.45	6.67	3.448	1.748	0.8381	0.01946	103	86.42	63.84	28.53	28.83	0.4783	39.31	0.3969	106.3	56.76	74.16	88.63	7.787	7.408	1.296	2.58	65.4	23.26	106.9	39.14	132.5	0.9071	0.458	27.18	342.9	76.55	113.3	0.4066	0.1241	32.42	135.3	0.9171	349.5	0.672	61.4	5.169	103.8
155	845.5	418.7	217.8	107.2	53.67	26.82	13.35	6.73	3.383	1.696	0.9814	0.009096	111.4	90.06	64.66	29.07	29.56	0.4435	40.35	0.4913	117.6	58.8	76.3	89.87	7.769	8.101	1.39	2.651	65.77	24.47	112.2	41.43	136.5	0.8718	0.4815	32.77	346.8	78.42	118	0.4707	0.1254	35	139.1	1.018	349.7	0.6663	68.05	4.83	107.3
160	836.6	412.8	219.3	105.8	55.49	26.73	13.28	7.072	3.633	2.022	0.878	0.02729	118	95.48	68.61	30.41	29.65	0.5293	41.17	0.4054	118.3	60.77	80.96	91.99	8.412	7.775	1.337	3.258	66.71	25.83	121.3	41.72	141.3	0.8717	0.4716	38.13	355.2	82.16	123.1	0.455	0.2145	38.94	140.9	1.173	350.9	0.6469	73.77	5.647	113.1
165	846.1	415.8	218	108.1	54.99	26.8	13.27	6.8	3.406	1.718	1.069	0.04716	125.4	97.59	68.54	33.02	30.28	0.4786	42.08	0.3319	126	63.43	84.36	92.41	7.77	7.543	1.218	3.359	69.46	27.27	124.4	43.59	145.1	1.091	0.4658	42.63	356.9	82.14	127.7	0.425	0.1498	40.21	143.5	1.248	355.5	0.7051	73.49	5.76	116.4
170	846.9	418.5	218.2	106.8	55.19	26.89	13.44	7.06	3.471	1.667	0.7115	0.01311	134.1	100.9	72.55	35.68	30.31	0.4909	42.63	0.3944	133.4	65.6	86	96.46	8.27	7.862	1.361	3.64	70.06	28.77	130.2	46.47	155.9	1.247	0.3354	49	367	82.7	130.8	0.456	0.123	43.31	146.2	1.343	355.8	0.7407	81.82	6.314	119.5
175	840.4	418	218.4	109.4	54.41	27.12	14.47	6.856	3.384	1.733	0.7642	0.0598	141.5	104.8	73.46	36.77	31.03	0.4367	43.17	0.334	134.1	68.95	88.32	96.2	8.113	7.915	1.454	3.803	71.77	29.83	133.7	44.24	162.3	1.44	0.4756	54.37	368.4	83.48	134.3	0.4675	0.1651	45.4	150.6	1.356	364.5	0.8023	83.72	6.754	125.1
180	854.3	413.9	219.6	107.7	54.22	26.54	13.96	6.959	3.249	1.768	0.885	0.04488	150.1	105.1	76.38	36.84	31.81	0.4711	43.83	0.4034	148.7	70.56	92.39	97.79	8.065	7.802	1.317	4.41	72.26	34.97	143	49.76	154.1	2.017	0.4142	60.29	378.9	84.28	139.3	0.5328	0.1887	48.97	152.8	1.564	350	0.618	90.04	6.775	126.9
185	843.9	420.5	219.2	107.2	55.83	26.25	13.94	6.845	3.755	1.799	0.8732	0.03042	155.6	109.5	76.75	38.41	30.45	0.4465	45.21	0.3577	151	72.75	95.17	98.16	8.672	7.66	1.429	4.889	74.82	35.64	147	48.61	157.8	2.181	0.4932	66.58	380.3	86.84	143.7	0.4272	0.2197	52.34	154.3	1.689	367.9	0.6391	94.96	7.055	131.9
190	842.2	419.6	220.5	107.6	54.87	26.51	14.05	6.597	3.37	1.734	0.9382	0.03106	165.2	111.7	77.69	40.06	31.71	0.5163	44.9	0.3641	153.2	75.45	94.81	99.8	8.362	7.633	1.412	5.626	74.29	35.79	153.3	50.61	156.3	3.002	0.4016	72.76	386.3	87.46	144.9	0.3814	0.1136	55.29	157.3	1.938	350	0.6575	98.49	7.571	134
195	851.8	418.5	218.4	108	55.6	26.68	13.53	6.783	3.418	1.831	0.9602	0.02013	174.5	111.9	79.62	42.53	31.65	0.5681	44.95	0.4902	166.6	78.17	97.41	99.28	8.888	7.627	1.377	5.875	76.83	37.6	159.6	54.79	168.4	4.017	0.4316	78.74	387.7	88.99	148.4	0.4466	0.2111	58.27	153.4	2.057	360.1	0.5949	102.2	7.529	134.6
200	844.2	416.5	219.3	107.8	54	26.31	13.95	7.156	3.55	1.776	0.888	0.01953	183.1	115.4	81.29	42.73	33.06	0.4675	44.93	0.4123	175.1	82.51	96.82	100.7	8.471	7.531	1.393	6.063	77.81	40.21	162.3	54.86	169.8	4.733	0.4438	82.96	393.9	88.38	151.7	0.4081	0.2159	62.02	156.9	2.268	354.3	0.6308	107	7.462	140.3
205	853.1	418.2	218.3	106	54.94	26.53	13.76	6.708	3.432	1.657	0.9686	0.02907	187.9	116.3	82.26	43.72	33.4	0.4754	46.07	0.4016	176.8	84.56	100.7	102.5	9.268	7.416	1.438	6.307	79.46	40.13	169.5	56.58	177.6	5.872	0.5497	88.41	396.3	91.51	153	0.3587	0.165	62.85	159	2.179	365.3	0.7118	107.4	8.368	148
210	850	417	219.3	108.8	56	26.31	13.86	6.876	3.422	1.662	0.8141	0.0488	195.1	117.6	83.33	44.82	32.97	0.5965	46.67	0.4502	186.1	86.51	105.9	103.3	9.075	7.385	1.531	7.255	77.85	40.21	172.2	58.26	173.6	7.499	0.406	95.49	403.6	91.3	156.8	0.2873	0.2031	65.88	159.8	2.507	373.2	0.6265	118.3	8.302	150.2
215	850	418	221	108.4	55.68	25.89	13.24	6.916	3.235	1.731	0.966	0.03517	203.3	119.3	84.33	46.91	33.77	0.4682	46.94	0.4452	186.8	88.68	104.1	104.7	9.488	7.528	1.605	7.65	81.67	42.54	176.6	60.89	188.2	9.032	0.4721	98.63	407.9	94.73	159.1	0.2859	0.2488	68.8	160.8	2.749	371.6	0.6122	121.1	8.281	158.1
220	850.3	422	221.3	108.8	55.27	26.88	13.61	7.165	3.478	1.618	0.9211	0.007416	206.1	119.5	86.06	46.43	33.41	0.4487	47.41	0.4917	190.6	91.35	104.4	105.1	9.431	7.153	1.548	8.453	82.14	43.8	179.7	63.66	197.4	10.14	0.381	103.5	407.2	95.76	161.7	0.3388	0.2293	70.32	159.6	3.249	384.4	0.718	123.3	8.742	161.1
225	853.8	420.5	219.1	107.6	55.25	26.83	14.29	6.467	3.531	1.698	0.7185	0.036	213.9	122.3	87.5	48.6	32.63	0.4858	47.18	0.4064	197.9	93.31	108.2	105.6	9.324	6.934	1.543	9.768	82.96	44.25	186.2	64.99	194	12.01	0.4774	110.3	411.1	97.16	165.2	0.3221	0.1632	73.19	157.9	3.157	390.3	0.6911	130.2	9.232	167
230	859	420.8	221.2	108.3	55.81	26.64	13.95	6.993	3.498	1.615	0.9847	0.02151	219.6	124.8	88.22	48.3	34.12	0.5156	48.11	0.3953	204.1	95.95	110	106.4	9.79	7.558	1.473	9.528	81.82	45.95	188	65.55	202.5	13.43	0.4278	114.8	414.9	99.51	165	0.3491	0.184	75.49	161.5	3.463	391.9	0.7082	138.6	9.276	170
235	851.4	424.4	218.3	108.4	56.05	26.65	13.87	6.902	3.445	1.64	0.963	0.03744	226.1	126.1	88.31	50.58	33.19	0.5744	48.19	0.4408	208.6	97.71	111.2	106.1	10.07	7.234	1.493	10.06	83.28	46.79	191.5	68.13	210.4	15.74	0.4389	117.4	416.7	99.55	170.7	0.2998	0.1841	79.25	163.7	3.584	399.5	0.7697	139.3	9.6	174.2
240	859.7	417	219.4	108.1	55.63	26.97	13.8	7.286	3.683	1.547	0.8047	0.01852	228.4	126.3	91.66	53.34	33.51	0.5247	48.93	0.3983	210.8	99.33	115.7	107.2	10.19	7.387	1.716	10.7	86.53	46.78	193.1	68.26	209.6	16.71	0.4332	121.6	423.8	100.9	172.4	0.3826	0.1521	80.88	167	3.649	401.8	0.6089	145.6	9.298	179.3
245	846.2	417.3	218.3	108.2	55.1	26.51	13.62	6.424	3.057	1.809	0.8103	0.01798	234.8	128.2	93.38	54.07	33.76	0.4615	47.61	0.4364	214.3	102.9	114.5	106.7	10.82	7.024	1.603	11.17	85.96	48.82	198.3	70.38	221.4	18.61	0.451	125.4	426.1	102.7	171.8	0.3628	0.2166	84.09	168	3.954	408.3	0.604	148.6	9.422	183.4
250	850.6	418.9	220.7	105.9	55.41	26.35	13.43	7.034	3.768	1.825	0.9842	0.01514	242.6	128.9	92.56	54.81	33.97	0.5523	49.85	0.4181	220.7	105.5	117.4	109.6	10.44	7.336	1.572	12.52	86.59	49.7	202.5	71.84	219.7	19.95	0.4544	129.7	430.7	102.8	175.3	0.3573	0.1868	87.42	165.3	3.876	412.8	0.634	152	10.25	187
255	853.6	418.8	219.9	106.7	56.31	26.82	13.92	7.152	3.403	1.857	0.9551	0.02927	244.6	131.3	93.11	56.53	34.98	0.5241	49.12	0.3155	223.8	106.3	119.4	111.1	10.93	7.108	1.644	12.38	85.91	50.43	206.7	73.78	218.5	21.8	0.4299	130.3	437	102.7	177.1	0.3683	0.1666	86.28	167.9	4.147	414.1	0.7551	153.6	10.37	189.9
260	854.2	422.9	217.2	106.8	56	26.75	13.89	7.077	3.474	1.664	0.9292	0.01673	250.6	131.3	93.72	57.22	34.82	0.4362	48.82	0.4264	223.4	108.2	121.3	111.7	10.35	7.467	1.655	13.3	86.15	51.66	211.8	73.99	223.3	23.53	0.4829	136.6	439.8	104.5	177.3	0.3561	0.2276	88.42	170.1	4.47	421.1	0.5685	156.8	10.48	195.7
265	858.4	423.3	218.4	109.3	55.47	26.22	13.91	7.08	3.491	1.506	0.9082	0.0126	255.4	131.5	94.05	57.75	35.35	0.4386	48.65	0.4478	229.4	109.5	121.4	110.6	11.13	7.212	1.555	14.53	89.55	52.17	216.2	76.96	226.2	25.02	0.5792	140.1	442.6	103.2	182.3	0.2917	0.2353	91.45	169.5	4.233	423.6	0.8025	167.2	10.2	197.3
270	853.5	418.7	220	106.3	56.19	26.24	13.91	7.08	3.575	1.615	0.9361	0.01664	258.2	132.6	96.4	60.16	34.8	0.5113	49.72	0.4864	233.1	110.9	125.2	112	10.93	6.787	1.526	15.16	88.89	53.31	219	79.01	224.1	27.21	0.4621	139.3	446.9	103.2	183.6	0.4108	0.2666	94.06	169.9	4.374	423.8	0.6822	170.4	10.6	203.9
275	853.6	421.6	220.7	109.4	55.06	26.05	14.5	6.879	3.383	1.759	0.8361	0.03859	263.1	135.7	96.01	60.44	35.55	0.4483	55.84	0.4301	234	113.9	125.3	113.3	11.3	7.011	1.572	15.92	88.64	53.55	222.8	79.71	232.1	28.62	0.5163	143.8	446.4	103.2	184.8	0.4093	0.2438	94.69	171.2	4.824	427.8	0.5973	173.3	11.05	204.8
280	851.8	421.2	219.8	109.7	55.37	26.07	13.83	7.133	3.534	1.976	0.9523	0.01881	266.5	135.1	96.88	60.18	35.56	0.6188	54.78	0.3932	238	112.3	128.1	114.7	10.6	6.886	1.445	16.52	89.85	54.36	229	80.79	229	30.3	0.4549	147.1	452.9	104.9	188.3	0.3563	0.2413	98.61	172	4.931	425.4	0.6477	175.6	11.13	210.4
285	860.5	422.8	219.1	106.8	56.91	25.93	14.05	7.009	3.272	1.855	1.012	0.03442	270.9	135.4	96.64	61.3	35.03	0.6134	55.27	0.381	240.4	115	129.8	113	11.43	6.678	1.795	16.9	90.37	54.89	233.2	80.97	232.9	30.63	0.3689	151.5	455.4	103.7	186.4	0.41	0.3334	97.32	174.1	5.139	425.8	0.6684	179	10.94	211.9
290	856.5	420	219.4	108.3	56.31	26.55	13.51	6.659	3.728	1.808	0.9408	0.01013	274.5	134.7	97.47	62.05	35.99	0.4394	55.19	0.3963	241.7	117.5	131.1	113	11.51	7.019	1.666	17.57	88.97	55.78	235.5	84.07	234.2	32.29	0.5648	153.1	458.1	105.6	189.8	0.341	0.231	99.21	175.4	5.317	430.5	0.6296	181.9	10.88	217.5
295	860.4	422.5	222.2	109.8	55.01	26.56	13.86	7.226	3.438	1.729	0.7601	0.01414	278.5	134.7	96.58	64.71	36.09	0.5097	54.12	0.2955	246.9	116.8	131.8	114.6	11.1	7.061	1.614	18.06	89.4	55.55	240.1	83.94	235	34.82	0.5191	150.9	465	104.5	191.6	0.4145	0.3124	101.4	173.5	5.04	429.6	0.6895	183.3	11.22	220.6
300	852.5	419.9	220.6	107.8	54.11	26.2	14.16	6.992	3.534	1.761	0.8844	0.03054	281.2	135.6	99.2	63.63	35.66	0.4033	53.93	0.3693	246.4	119.6	135.2	112.6	11.84	7.17	1.641	19.12	88.87	56.51	241.9	84.46	238.2	36.36	0.5126	155.4	462.6	107.2	193.4	0.3389	0.3089	103.4	176.4	5.299	430.3	0.5963	186.6	11.51	223.9
305	858.9	420	219.5	108.9	56.39	26.39	13.93	7.089	3.5	1.727	0.7948	0.04454	283.2	135	98.96	64.51	36	0.5095	53.45	0.4075	243.9	120.6	134.6	114	11.81	7.307	1.552	20.44	91.09	56.63	244.5	85.02	234.7	37.23	0.4756	159.3	464.5	106	194.6	0.3655	0.469	104.1	176	5.607	433.3	0.6494	193.3	12.3	225.6
310	853.2	423	219	108.6	55.82	27.07	14.07	6.972	3.393	1.802	0.9352	0.004112	287.1	134	98.95	65.53	37.74	0.5139	53.55	0.4739	249.3	122.1	134.6	114.4	11.49	7.209	1.518	21.1	91.71	58.43	246.6	88.15	235.1	38.12	0.4558	161.1	469.1	106.7	198.7	0.3081	0.372	105.7	178.6	5.603	432.8	0.5945	194.3	11.51	229.3
315	862.4	424.8	219.2	109.2	56.65	26.25	13.68	7.056	3.607	1.757	0.8401	0.02255	291.3	137.3	99.32	66	36.62	0.5014	53.86	0.3966	249	121.9	138.9	114.2	11.52	6.892	1.625	21.15	91.69	57.13	252.2	88.31	239.5	39.37	0.4618	161.6	463.7	108.9	200.1	0.2973	0.3808	107.7	179.4	5.606	433.3	0.6688	195.4	12.07	235
320	859.6	426.6	220.2	108	57.47	27.24	13.64	6.921	3.636	1.788	0.8411	0.0265	293.9	136.2	100	66.98	36.94	0.6116	53.86	0.5401	250.3	123.6	137.4	116	12.08	7.227	1.681	21.42	92.12	58.63	255.2	87.81	242.8	41	0.5553	164.3	467.3	107.1	200.9	0.3509	0.4253	109.5	179.7	5.86	431.2	0.6236	199.8	11.81	234.4
325	855.9	422	222.6	108.6	56.65	26.21	13.62	6.999	3.457	1.72	1.033	0.04206	295.4	135.4	100.1	67.25	36.97	0.5324	54.39	0.325	251.6	125	139	112.7	12.19	6.825	1.667	22.38	92.97	58.12	257.1	89.16	242.3	41.53	0.4784	166	469.9	109.4	201.1	0.3458	0.5376	108.2	181.4	6.307	432.2	0.8182	201.2	12.58	239.8
330	857.6	425.8	218.5	108	57.14	26.07	13.88	6.857	3.274	1.932	0.8133	0.01236	297.4	134	101.4	69.7	37.62	0.563	52.78	0.4042	256.4	123.9	139.4	114.9	12.36	7.094	1.789	23.98	93.48	60.06	259	89.84	243.1	42.79	0.508	165	481.4	109.3	204.5	0.3086	0.4182	111.8	178.8	6.176	433.2	0.6888	201.5	12.46	241.4
335	859.3	419.9	220	107.8	56.28	26.2	14.03	7.196	3.43	1.886	0.9384	0.0412	301.3	136	99.84	69.27	37.76	0.4776	53.74	0.4236	256.6	125.9	142.1	114.5	11.9	6.728	1.595	24.82	94.52	60.41	262.6	90.53	243.1	45.02	0.4218	167.4	482.5	111.3	206.3	0.3388	0.3858	110.6	180.5	5.924	433.5	0.665	203.9	12.48	244.8
340	862	419.8	220.2	108	55.24	27.18	14.04	7.039	3.452	1.692	0.7888	0.02138	304.1	132.9	102.8	71.27	37.98	0.6443	54.81	0.4271	254.1	130.3	139.7	113.5	12.36	6.977	1.492	24.39	94.72	61.21	263.9	92.48	247.9	45.55	0.4905	169.2	483.2	109.7	205	0.3422	0.4066	112.8	180.7	6.661	438	0.668	207.7	12.5	247.7
345	856.9	421	219.7	108.2	54.94	26.29	13.18	7.234	3.415	1.871	0.9803	0.03451	306.4	134.2	102.4	72.21	38.01	0.4686	54.61	0.4378	258.8	129.9	144.1	114.4	12.4	6.952	1.743	25.34	95.66	61.06	269.1	91.14	248.4	47.65	0.5139	172	480.9	110.4	206.5	0.3707	0.4259	114.4	181.4	6.228	439.5	0.7026	207	12.12	248.7
350	860.2	420	219.5	110.7	56.71	26.12	14.38	6.847	3.453	1.715	0.8656	0.02216	310.3	133.4	101.2	71.37	39.1	0.566	54.32	0.3989	261.3	130.1	143.5	116	11.84	6.944	1.732	26.49	94.51	59.92	272.2	93.41	247.6	48.97	0.6027	173.5	483.4	109.3	210.7	0.3808	0.4322	112.8	181.6	6.568	440.3	0.6045	209.7	12.81	250.7
355	863.3	425.6	221	109	56.6	26.28	13.81	6.763	3.507	1.682	0.8313	0.01068	310.2	132.1	101.9	72.22	38.75	0.5481	55.79	0.3371	263.1	130.8	144.6	114.6	12.4	7.257	1.519	27.06	94.53	62.06	276.5	93.86	249.9	49.98	0.4676	176.1	492.5	108.6	211.1	0.3798	0.41	116.4	182.6	6.573	441.5	0.7153	211.4	12.52	254.6
360	858	424.7	216.8	108.1	54.73	26.42	13.27	7.322	3.537	1.743	0.936	0.04274	311.8	132	102.3	73.33	39.42	0.5844	54.68	0.3425	263.1	130.6	145.8	115.3	12.34	7.001	1.603	27.56	95.17	61.83	277.3	94.25	248.2	50.6	0.5506	174.3	491.7	109	209.9	0.386	0.5098	115	182.2	7.075	441.5	0.8439	211	12.63	257.3
365	855.2	423.3	221.4	109	55.97	26.63	13.72	7.193	3.571	1.595	0.8893	0.009939	315.1	130.7	104.1	75.11	38.2	0.5437	55.99	0.3442	263.1	132.1	147.1	115.8	12.66	7.037	1.583	27.86	94.86	62.69	277.9	96.62	253.4	51.71	0.4782	176	493.3	109.3	212.7	0.4606	0.5459	117.7	181.5	7.122	445.2	0.7087	213.9	12.81	257.9
370	860.3	418.7	221	107.9	56.44	27.31	13.87	7.377	3.412	1.787	0.8796	0.02783	314.2	131	102.4	74.05	38.84	0.4713	55.25	0.4241	266.6	133.7	145.5	117.4	12.54	7.283	1.57	28.29	95.12	63.64	280.5	96.69	249.4	53.11	0.5643	176	499.2	111.8	211.9	0.403	0.4879	117.8	182.4	6.859	444.4	0.738	214.7	13.17	259.4
375	861.2	419.1	222.6	108.6	56.77	26.88	13.82	6.694	3.586	1.571	0.8626	0.04023	317.2	131.3	105	75.99	38.76	0.5063	55.58	0.3727	267.7	135	148.4	116.6	12.35	7.448	1.568	29.6	97.95	63.66	284.6	99.74	251.2	54.33	0.5253	178.6	495.9	112	216	0.4069	0.4993	118.5	183.1	7.077	444.9	0.8071	219.9	13.41	257.6
380	864.9	419.6	218.6	109.3	55.65	27.28	13.62	6.768	3.241	1.653	0.8993	0.0506	320.4	129.6	103.2	75.46	38.34	0.5491	55.72	0.437	270.8	134.9	148.3	116.8	12.68	6.796	1.609	30.3	94.19	63.38	287.7	98.78	252.8	56.2	0.4604	181.8	495.6	112.4	213.8	0.418	0.4729	118.4	182.6	7.32	447.2	0.6637	221.1	13.17	264.5
385	861.3	420.8	223.9	108.1	56.56	26.31	13.93	7.332	3.399	1.715	0.8088	0.02967	321.3	129.6	104.4	76.25	39.73	0.626	55.13	0.3676	270.6	135.2	147.7	117.1	12.39	7.112	1.703	30.33	95.14	63.63	288.8	96.47	252.4	56.65	0.4476	180.7	498.5	111.7	215.8	0.288	0.4814	119.7	184.2	7.481	450.5	0.8328	220.4	13.46	263.6
390	865.1	422	222.6	109.2	55.78	27.04	13.64	7.03	3.561	1.666	0.8535	0.01073	321.5	129.7	107.1	77.78	40.29	0.4898	56.09	0.3756	270.7	133.3	150.1	115.7	12.26	7.32	1.538	31.42	95.84	63.96	289.2	100.5	255.8	57.21	0.5146	183.8	502.1	112.7	219.7	0.3772	0.5793	122.6	182.1	7.158	451.9	0.8372	225.7	13.62	265.9
395	859.8	428	222.2	109.8	57.37	26.32	13.86	7.386	3.107	1.829	0.9076	0.06433	323.6	129.5	105.2	77	38.99	0.5742	56.37	0.3265	271.7	134.5	150.5	117.4	12.99	7.375	1.663	31.78	95.26	65.01	290	101.9	255.2	59.33	0.4091	182.4	530.4	114.4	219.5	0.3076	0.4954	123.9	183.5	7.637	448.5	0.7615	225.2	13.84	267.9
400	859.6	425.3	221.2	108.7	56.41	26.84	13.8	6.762	3.745	1.786	0.9429	0.02154	326.2	129	105.2	77.62	39.89	0.6062	55.21	0.4142	274.7	135.7	151.7	118.5	13.19	7.083	1.619	32.46	95.65	64.93	295.7	101.1	256.5	59.28	0.4925	183.7	532.2	112.4	222	0.3283	0.467	123.7	182.7	7.683	453.4	0.6369	227.4	14.07	268.9
405	858.3	422.1	218	107.6	55.38	26.63	14.09	6.82	3.393	1.827	0.8038	0.02479	322.1	129.2	105.3	79.56	39.5	0.6631	56.52	0.4321	275.6	135.3	150.7	118.4	12.76	6.781	1.637	33.31	95.47	66.91	296.6	100.7	257.8	61.41	0.3947	187.2	525.6	113.4	220.5	0.5074	0.4734	126.3	185	7.449	453.1	0.8804	227.9	13.53	274.2
410	862.4	423.1	222.6	107.5	57.13	26.82	13.93	7.148	3.307	1.837	0.7191	0.02047	328	127.6	106.5	79.44	39.4	0.4884	56.2	0.3924	274.5	134	152.7	118.2	12.79	6.969	1.762	34.6	98.17	67.75	298.8	103	259.7	63.53	0.4254	187.6	532.6	113.8	225.1	0.3677	0.6776	126	184.6	8.246	453.8	0.9845	231.2	13.77	273.3
415	864.1	422.5	221.6	109.4	56.12	26.25	13.9	7.075	3.49	1.807	0.8309	0.02368	326.1	129.4	106	79.94	40.57	0.5594	57.56	0.5289	275.7	135.2	153.5	118.7	12.76	7.311	1.562	34.01	96.39	67.69	301.2	102	259.7	63.01	0.5045	188.2	540.5	115.2	220.9	0.4348	0.517	126.2	185.1	7.632	458.9	0.8749	229.8	14.37	275.9
420	861.7	421	221.1	110.6	57.19	26.23	13.92	6.642	3.422	1.642	0.7962	0.02242	328.9	129.4	106.2	79.32	39.65	0.5916	56.11	0.3865	279.2	134.7	154.8	117.4	12.13	6.969	1.694	34.53	97.84	67.32	303	102	258.4	64.78	0.4653	190.4	541.7	116.2	225.1	0.3743	0.4967	126.4	185.1	7.729	455	0.7643	233.1	14.29	276.6
425	868.9	425.7	223.3	110.5	56.63	26.46	13.94	6.926	3.542	1.706	0.7951	0.01745	329.8	127.4	105	80.32	39.59	0.5833	56.79	0.338	279.8	135.4	154.4	119.4	12.4	6.746	1.525	35.17	95.84	66.62	303.7	103	260.4	65.5	0.4548	190.2	538	113.1	225.9	0.5314	0.501	129.4	185.6	7.736	458.4	0.7654	234.3	13.97	277.2
430	863.1	424.9	220.9	108.4	55.59	25.87	14.32	7.298	3.584	1.653	1.028	0.02242	329	128.4	106.6	82.48	39.97	0.5909	57.48	0.4098	281.5	134.2	154.5	119.2	12.67	7.517	1.576	35.8	97.04	68.13	305.9	103.5	261.7	65.99	0.5169	191.1	537.7	114.2	229.1	0.4947	0.5503	129.1	185.6	8.374	459.6	0.7873	232.2	14.39	278.9
435	856.3	419.8	218.3	107.9	56.73	26.9	13.71	6.714	3.511	1.56	0.913	0.04604	332	130.1	106	81.98	40.04	0.6339	58.24	0.3985	280	135.4	155.5	120.3	12.87	7.11	1.717	36.12	95.92	68.73	307.9	103.1	261.2	69.26	0.5202	191.8	542.7	115.6	228.3	0.4159	0.5537	131	187.2	7.776	458	0.8896	236.4	14.32	280
440	866.1	426.5	219	109.7	56.23	26.73	13.91	6.683	3.42	1.877	0.7726	0.01876	331.5	130.4	106.2	81.9	40.36	0.4652	56.45	0.4994	279.8	134	154.3	120.4	13.11	7.579	1.46	36.29	98.07	68.18	310.6	104.7	262.1	69.31	0.5805	192.5	544	116.1	229.2	0.3726	0.5867	130.2	184.2	8.227	460.4	0.7424	236.6	13.74	280.6
445	860.1	422.2	221.5	110.9	56.65	26.56	14.04	6.781	3.52	1.664	0.9166	0.03018	329.8	130.1	107.1	81.44	40.82	0.6137	57.9	0.4143	283.4	133.3	156	120.8	13.07	7.071	1.779	37.45	97.06	70.51	312.9	103.8	258.9	70.56	0.5702	194.8	544.6	113.5	232.2	0.3405	0.579	128.3	185.4	8.55	457.1	0.7833	238.6	14.2	283.6
450	859.8	423.7	221.1	108.2	56.28	27.43	13.9	6.686	3.181	1.845	1.002	0.01922	331.9	131	106.7	81.82	41.12	0.6583	58.14	0.3405	284.6	132.2	156.2	121.2	12.89	7.129	1.589	37.86	96.55	69.58	314.7	104.3	260.7	70.33	0.5886	196.2	544.7	114.7	231.3	0.4476	0.6152	131	187.6	8.438	458.5	0.7639	237.1	14.17	282.5
455	866.4	423.7	223.2	108.1	57.1	26.18	13.99	6.806	3.342	1.859	0.9525	0.01142	334.5	130.4	108.8	83.32	41.02	0.6588	57.67	0.3389	284	131.3	154.2	121.2	13.26	6.902	1.765	37.74	97.81	69.89	316.3	105.8	265	71.5	0.4989	194.3	544.4	116	232.6	0.389	0.5038	135	183.5	8.701	458.1	0.8321	237.9	14.4	283.3
460	860.2	423.7	222.4	107.4	56.77	27.07	14.12	7.285	3.65	1.777	0.8585	0.01643	332.7	130.2	106	82.34	41.14	0.6188	61.7	0.4192	286	132.2	155.2	122	13.42	7.411	1.718	39.1	97.54	70.46	315.1	107.1	263.9	73.58	0.5833	197.3	544.8	116.5	232	0.3523	0.5668	133.9	186.9	8.705	463.7	0.8047	240.7	14.18	285
465	863	425.4	221.5	108.8	55.96	25.91	13.79	7.002	3.388	1.708	1.042	0.04258	334.1	130.2	106.8	83.68	40.47	0.6572	61.83	0.4562	286.1	130	155.9	120.9	12.94	7.446	1.542	38.97	96.83	70.55	317.7	105.6	264.2	73.22	0.5271	197.3	550.6	116.9	232.2	0.3825	0.4749	135.9	185.8	8.461	463.2	0.8447	240.9	14.75	286.2
470	868.8	425.9	221.4	107.8	55.43	26.71	13.52	6.833	3.291	1.725	0.8343	0.01687	335.8	128.8	108.1	83.91	42.24	0.7125	62.46	0.5169	287.4	131.8	154.9	120.6	13.46	7.58	1.611	40.34	97.57	70.4	318.8	104.7	264.2	76.38	0.5279	201.3	550	117.5	230.6	0.5183	0.5487	135	187.2	8.542	465.5	0.821	242.3	14.75	287.3
475	867.7	423.9	218.8	107.2	56.9	27.08	13.98	7.165	3.616	1.766	0.8176	0.04911	330.8	133.3	107	85.7	41.08	0.7068	62.84	0.5617	286.3	129.9	155.8	121.8	13.39	7.237	1.641	41.13	98.3	70.73	319	108.2	265.7	75.96	0.6357	199.3	548.2	117.1	236	0.4143	0.6223	135.9	187.1	8.908	469.1	0.828	240.6	14.52	291.3
480	861.5	424.3	221	109.3	56.44	27.29	14.51	6.926	3.492	1.577	0.7847	0.03918	331.9	131.9	106.7	85.45	42.21	0.67	62.4	0.484	290.7	126.7	155.3	122.5	13.28	7.504	1.702	40.54	99.4	71.19	320.9	107.3	264.5	76.91	0.4933	202	555.3	115.6	234.9	0.332	0.5486	134.5	186.4	8.552	469.8	0.8256	241.6	14.15	284
485	864.6	421.3	219.5	110.1	56.79	26.74	13.56	6.717	3.551	1.886	1.002	0.05648	333.7	132.4	107.2	86.34	40.32	0.699	62.71	0.414	288.5	127.2	155.8	124.3	12.86	7.384	1.638	41.17	99.33	70.84	322.5	106.8	268.4	77.46	0.4987	202.8	553.9	116	238.2	0.3454	0.5924	137.4	186.7	9.204	470.3	0.8883	245.4	14.82	289.8
490	866.9	418.4	218.8	110.8	55.93	26.44	14.51	6.833	3.639	1.626	0.8904	0.02959	335.2	133.7	108.2	86.56	40.86	0.6491	62.44	0.3863	288.8	125.6	155.4	123.3	13.35	7.14	1.745	41.73	97.85	71.26	325.2	107.6	268.6	78.75	0.4503	201.7	554.3	118	239.4	0.4115	0.4856	136.6	185.1	9.213	467.6	0.8671	241.8	14.66	288.9
495	854.7	427.1	219.1	108.1	56.61	26.08	14.06	6.947	3.332	1.788	0.9363	0.03	333.8	131.7	108.2	87.18	40.99	0.8123	62.3	0.4791	289.5	125.6	155.6	124.9	13.2	7.382	1.9	42.13	98.45	70.3	325.9	108.4	266.4	78.35	0.5606	202.8	557.3	117.6	237.5	0.3282	0.6133	140.1	185.4	9.124	470.5	0.8522	246	14.62	291.7
500	864.1	421.4	221.9	109.4	57.38	26.95	13.31	6.858	3.52	1.718	0.8934	0.004003	333.5	133.2	106.2	87.14	40.84	0.7438	62.45	0.453	289.6	126.3	156.9	126	13.43	7.335	1.684	42.43	97.68	72.41	327.9	106.8	266.2	80.87	0.5475	202.2	553.7	116.5	241.1	0.419	0.6753	137	187.5	9.253	470.4	0.9027	245	14.91	292.3
505	864.2	424.7	222.4	108.2	57.44	26.93	13.65	7.119	3.477	1.602	0.7869	0.01868	329.8	133	108.6	87.85	41.03	0.7488	62.34	0.5542	288.8	123.4	154.7	122.9	12.87	7.634	1.748	42.41	98.4	71.29	327	108.9	272.8	80.18	0.5267	203.7	555.2	119.1	239.4	0.4086	0.5251	139.3	185.5	9.188	469	1.03	249.7	14.6	292.6
510	861.3	423.4	222	110.5	56.38	26.95	14.06	6.277	3.441	1.77	0.9399	0.03099	330.8	132.5	108.3	88.54	41.17	0.9156	61.93	0.5208	289.8	124.8	153.3	124.6	13.63	7.762	1.753	43.6	98.04	71.27	329.1	108.5	270.9	82.2	0.4904	205.7	552.3	117.9	239	0.4307	0.6585	140.7	187	9.339	471.4	0.9972	245.1	14.66	294.1
515	868.2	424.4	222.3	108.5	56.71	26.31	13.76	7.453	3.338	1.841	0.83	0.008392	330.7	131.9	108.5	87.34	41.56	0.8094	63.36	0.4217	292.3	121.6	157	125.6	13.47	7.601	1.754	44.02	97.83	69.6	328.1	109.8	269.5	80.77	0.6182	204.2	553.8	118.7	240.7	0.3029	0.5659	139.4	187.1	9.283	473.1	0.8564	246.5	15.29	294.8
520	865	422.4	220.5	108.4	55.67	26.39	14.35	6.709	3.495	1.821	0.9362	0.01965	331.8	133.5	106.9	87.61	42.06	0.8936	62.2	0.5515	293.6	122.6	155.4	125.5	13.5	7.402	1.829	43.4	98.38	71.55	331.6	110.3	268.7	82.29	0.5972	206.7	559	119	243	0.434	0.5468	142.9	188.3	9.134	473.5	0.8229	249.1	15.12	294
525	865.9	422.9	222.2	107.4	56.36	26.73	13.43	7.212	3.576	1.573	0.9938	0.01763	329.8	134.9	111	86.73	41.53	0.9561	62.8	0.5182	294	120.5	155.8	125.5	13.43	7.56	1.793	44.25	98.38	73.42	332.5	110.6	273.3	84.35	0.6193	205.5	554	118.7	242.8	0.5049	0.4199	142.3	188	9.565	474.5	0.9249	248.4	14.42	297.2
530	867.9	423.7	220.7	109.3	56.87	26.37	13.64	7.012	3.559	1.724	0.9129	0.05294	329.4	133	108	89.21	40.77	0.93	63.87	0.432	294.4	120.7	156.3	124.7	13.27	7.06	1.506	45.08	98.1	72.52	330.7	110.1	271.8	84.11	0.547	206	560.4	121	243.9	0.5968	0.5275	140.9	188.7	9.686	472.5	0.8937	250.1	14.45	296.6
535	861.3	425	224	108.1	56.61	26.27	13.83	7.138	3.67	1.909	0.9107	0.03635	328.6	133.3	109.7	88.43	41.51	0.9013	63.23	0.5249	295.9	119.3	154.5	127	13.42	7.169	1.81	45.01	98.31	72.5	335.9	110.7	274.5	85.38	0.5598	205.6	558.8	119.8	244.1	0.454	0.4948	142.5	189.4	9.553	475.5	0.8095	249.2	15.17	295.3
540	866.9	421.5	219.7	107.3	56.41	26.92	13.76	6.822	3.214	1.691	0.9186	0.02541	324.1	133.7	108.4	89.48	40.87	0.9743	63.1	0.3935	296.5	117.2	155.8	127	13.46	7.714	1.552	46.44	98.38	72.66	335.7	109.6	272.3	86.02	0.5369	206.6	562.7	119.3	246.3	0.4101	0.5759	143.7	190.5	9.68	475.3	0.8453	248.3	15.31	298.4
545	862.1	421.5	220.5	107.4	57.11	25.86	13.95	7.06	3.498	1.848	1.067	0.009681	325.3	133.3	109	90.31	41.35	0.8763	62	0.4761	292.7	118.9	153.8	124.4	13.71	7.541	1.739	46.34	97.4	73.12	335.5	111.3	272.3	85.7	0.6645	208.1	562	120.6	245.7	0.453	0.5523	143.7	189.8	9.932	475	0.8652	250.2	15.24	297.4
550	859.6	422.1	222.3	107.9	57.07	26.47	13.83	6.988	3.351	1.824	0.8032	0.02225	326.7	133.8	110.3	89.21	41.19	0.8999	62.43	0.5126	297.9	115.7	155.9	128.2	13.79	7.811	1.905	47.14	97.51	74.37	336.7	111	273.5	86	0.6048	209.9	559.5	120.7	248.3	0.4783	0.599	144.9	188.9	9.449	477.7	0.9811	251.3	15.46	298.2
555	866.2	420.7	222.2	108.3	56.89	25.96	14	7.085	3.486	1.818	0.9261	0.01752	325.7	133.6	110.6	88.69	41.83	1.099	63.8	0.3887	298.2	117	156	126.3	13.22	7.446	1.737	47.05	98.45	73.73	337.8	111.2	274.6	86.9	0.6751	209.3	565.4	120.4	247.3	0.4325	0.5964	146.9	189.3	9.603	474	0.8695	252.5	15.23	298.1
560	862.6	421.9	220.4	108.2	56.04	26.88	13.87	6.928	3.291	1.567	0.7803	0.02443	321.9	136.5	110.3	88.66	40.87	1.157	63.6	0.4577	298.5	115.1	156	126.6	13.37	7.157	1.637	46.55	98.74	72.63	337.7	112.2	274.7	87.45	0.4814	209.2	558.5	121.1	248.2	0.4505	0.5037	144.2	192.1	9.84	477.3	1.004	253.4	15.28	295.7
565	862.1	421.6	220.8	108.6	57.28	26.71	13.85	7.2	3.425	1.527	0.9272	0.05496	322.7	132.7	109.3	91.98	40.96	1.236	63.18	0.4769	297.1	114.9	155.8	127.9	13.21	7.492	1.82	48.5	98.11	73.49	337.8	111.4	279.1	88.06	0.7333	209	564.9	120.7	246.1	0.483	0.4596	146	188.2	9.996	479.8	1.058	252	14.99	298.1
570	865.4	424.3	222.1	110.1	57.23	26.48	14.08	7.324	3.841	1.693	0.8779	0.01901	323.1	136.7	109.2	91.27	41.51	1.103	63.39	0.4452	295.6	115.1	156.8	127.5	12.72	7.455	1.885	48.51	100.2	73.39	340	113.1	276.2	89.12	0.5582	210.6	564.6	119.8	247.2	0.483	0.5308	147.9	190.1	9.864	482	0.9195	254.7	15.55	299.4
575	862.8	423.6	221	108.9	56.46	26.13	13.95	6.61	3.298	1.814	0.84	0.03474	320.9	135.4	109.5	91.14	40.76	1.311	63.52	0.6161	299	115.1	156.1	128.3	13.13	7.211	1.568	48.83	98.16	74.67	343.4	111.7	276.4	88.16	0.6094	214	566.7	121.3	245.9	0.4735	0.4901	146.6	191.9	10.04	483.8	0.9316	255.1	15.6	298.4
580	869.1	421	219.1	106.8	55.8	25.92	13.96	6.728	3.54	1.809	0.9331	0.008288	320.7	136.8	109	91.23	41.72	1.321	63.47	0.5413	296.9	112.1	159.3	127.4	13.21	7.438	1.76	48.33	99.01	74.01	339.3	112.6	275.5	89.71	0.6226	212.2	565.1	122.2	250.3	0.501	0.7383	147.9	189.6	9.626	483.8	0.9226	251.1	15.22	297.8
585	852	423.2	220.9	108.9	56.34	25.76	13.47	6.945	3.557	2.038	0.9824	0.0479	317.4	135.5	108.8	91.07	40.31	1.371	63.64	0.6156	300.6	110.5	155.5	127.6	13.4	7.09	1.735	49.53	98.13	75.41	340.9	110.5	274.6	89.45	0.6528	210.9	563.2	122	251.2	0.5338	0.5212	145.6	191.3	9.951	484.2	1.044	257	15.38	298
590	868	422.9	222.6	110	55.57	26.01	13.96	6.809	3.554	1.644	0.8241	0.02914	315.7	135.9	109.1	90.09	42.22	1.409	63.19	0.6335	301.6	111.9	155.1	130.5	13.35	7.112	1.781	49.34	100.2	74.2	341.3	113.2	278.8	90.89	0.5509	212.8	567.6	120.9	251.4	0.5424	0.5605	148.1	193.1	10.05	481.8	0.8302	257.9	15.37	297.6
595	864.3	420.6	221.2	107.2	57.49	26.59	14.54	7.009	3.396	1.815	0.8621	-0.0001144	318.5	136.4	109.3	92.04	41.86	1.466	62.1	0.4856	301.1	111.6	153.8	126.7	13.5	7.274	1.717	50.88	99.77	74.45	345.2	113.4	278.1	91.18	0.6246	214.5	567.6	121.9	252.1	0.4198	0.6322	148.7	190.6	9.899	484.5	0.9118	258.4	15.94	300.7
600	857.3	419.3	220.3	108.9	57.08	26.2	14	7.102	3.49	1.712	0.9523	0.006594	313.8	135.8	110.4	90.86	43.24	1.632	63.25	0.5276	301.7	111.2	154.9	127.4	13.24	7.433	1.854	51.41	98.72	74.52	345.6	113.5	279.3	89.66	0.5473	213.1	572.2	120.8	251.8	0.3575	0.7022	149.1	193	9.568	481.3	1.186	255.6	15.26	296.9
605	859.5	423.3	221.4	109.8	57.52	25.98	13.66	7.149	3.671	1.642	0.8732	0.02625	317.3	136.4	109	92.39	41.95	1.493	62.81	0.5501	301.9	109.6	157.3	126.4	12.64	7.34	1.753	51.48	99.31	74.18	346.6	111.5	281.4	88.57	0.6811	214.1	571.1	119.2	251.3	0.5541	0.7006	150.7	192.6	10	484.3	1.06	258.4	15.52	299
610	862.1	424.1	217.2	108.6	56.7	26.06	13.87	6.629	3.317	1.816	0.9418	0.01737	312.1	136.3	110.6	92.22	41.87	1.621	63.22	0.5095	302.2	108.2	155	129.2	13.31	7.195	1.781	51.86	99.01	74.22	344.4	114.2	279.5	93.2	0.6936	214.5	566.5	120.9	254.3	0.5117	0.6073	150.2	192.3	10.08	483.8	1.139	259.3	15.8	299.1
615	862.4	424.8	221.5	108.4	55.74	26.13	14.31	7.161	3.187	1.755	0.922	0.0108	313.5	137.2	109.5	91.59	41.7	1.679	63.1	0.4866	302.7	112	158.1	129.4	12.84	7.797	1.615	51.72	98.39	73.64	346.5	112.6	280.6	92.12	0.7863	211.6	569.4	122.3	252.3	0.444	0.8736	151.2	194.5	9.945	486.4	1.041	259.3	15.26	300.6
620	865.8	422.5	221.7	108.2	56.95	25.86	13.93	6.694	3.567	1.635	0.986	0.02442	313	136.7	110	91.63	42.03	1.831	63.23	0.5385	303	110.3	156.5	129.4	13	7.089	1.74	52.43	98.19	75.75	348.1	112	282.7	92.45	0.544	214.5	574	121.4	254.7	0.3628	0.7148	152.4	192.7	10.25	486.3	0.9385	258.5	15.99	304.2
625	858.9	416.7	222.1	107.9	56.46	25.49	13.56	6.973	3.87	1.57	0.7207	0.01375	310.6	135.8	111.2	91.61	41.57	1.831	62.1	0.5126	304.1	109.3	156.4	127.5	12.79	7.492	1.934	51.8	97.44	75.23	348.4	112.1	282.5	92.44	0.615	214.5	578.3	122.5	253.6	0.461	0.815	150	192	9.782	487.8	1.215	260.6	15.88	299
630	861.4	418.2	221.8	106.5	56.82	25.99	13.87	6.761	3.254	1.724	0.949	0.01392	310.8	136.5	110.9	93.42	42.2	1.78	63.39	0.5062	303.2	110.2	155	129.2	12.54	7.627	1.761	52.06	100.5	75.37	349.3	112.4	282.4	92.74	0.6688	216	577.9	120.4	255.2	0.5379	0.6568	153.2	194.5	10.33	488.9	1.023	259.7	16.26	304.9
635	854.1	421.2	221.9	106.3	56.15	26.66	13.64	7.188	3.419	1.744	0.7327	0.03366	310.5	139	110.7	91.39	41.6	1.891	61.97	0.4862	303.4	110.4	157.7	128.9	12.81	7.483	1.738	52.91	98.02	73.8	349.8	113.2	281.5	91.3	0.7536	216.5	580.4	120.9	255.5	0.6456	0.7267	150.8	194.8	9.726	490.3	1.178	259.5	16.13	300.5
640	867.6	421.4	222.1	109	56.76	26.09	14.4	6.502	3.079	1.889	0.7858	0.01991	307.9	135.5	110.3	92.96	42.2	1.873	61.29	0.5235	306.6	109.9	156.6	130.4	12.34	7.335	1.715	53.95	99.13	74.82	352.6	112.9	282.7	92.29	0.7589	214.3	577.7	122.8	255.5	0.5129	0.8164	152.1	195.8	10.54	490	1.12	260	15.89	302.3
645	862	425.8	219.6	108	57.2	26.78	14	7.35	3.228	1.569	0.7692	0.03606	309.9	137.3	110.6	92.53	42.34	2.041	62.99	0.5565	308.1	109.7	158	126.2	12.66	7.419	1.825	53.47	100.5	74.67	352	112.7	284	92.97	0.7388	214	579.9	121.4	254.2	0.5254	0.7391	153	193.8	10.21	488.8	1.165	261.8	15.33	300.6
650	856.9	418.8	220.3	106.6	57.42	26.56	13.49	7.287	3.464	1.849	0.7733	0.01214	309.2	135.5	111.7	93.06	42.18	2.072	63.64	0.5244	304.1	109.1	156.9	129.7	12.23	7.645	1.696	54.38	99.99	76.07	350.8	112.4	282.7	93.31	0.7363	216.9	577.4	122	257	0.5526	0.7467	152.8	194.5	10.35	486.9	1.148	262.8	15.95	303
655	860	419.9	220.3	110	55.63	25.92	14.16	7.113	3.302	1.544	0.8025	0.02629	308.9	136.9	111.2	93.12	42.14	2.225	62.58	0.4533	308.3	109.6	158.1	127.4	12.23	7.177	1.792	54.7	98.57	76.29	352.1	113.1	288.2	91.97	0.6321	215.1	582.1	121.3	257.5	0.4852	0.7946	152.1	196.7	9.518	489.8	1.114	262.7	15.83	300.1
660	863.7	422.6	220.8	108.3	56.42	26.34	14.15	7.349	3.644	1.771	0.7857	0.03185	304.7	139.2	112.6	92.77	41.43	2.227	62.85	0.4733	304.1	109.3	157	128.3	11.68	7.386	1.822	54.71	100.5	75.53	354.1	112.8	286.1	93.08	0.61	215.2	582.5	121.4	258.3	0.4285	0.7821	154	195.9	9.751	492.9	1.342	263.5	15.74	301.5
665	859	420	219.6	109.5	56.09	25.93	14.13	7.248	3.314	1.773	0.8563	0.02954	304.6	138.4	109	95.11	42.62	2.28	62.35	0.5978	307.9	108.5	155.3	129.2	12.03	7.717	1.814	54.64	100.3	75.05	354.1	112.9	283.9	92.18	0.8597	218.2	578.9	121.8	256.7	0.5722	0.6928	154.1	198	10.42	486.8	1.158	261.3	16.36	300
670	858.4	423.3	223.1	108.4	56.52	26.94	13.23	6.8	3.888	1.82	0.8993	0.04327	305.5	137	112.7	93.61	42.86	2.477	63.41	0.5738	308.7	108.8	157.6	128.3	12	7.737	1.934	55.52	101.1	74.67	353.3	112.7	285.9	93.64	0.6712	217.4	581.4	122.8	261.2	0.5936	0.7108	156.1	198.1	10.37	490.5	1.414	265.7	15.87	300.3
675	853.7	417.3	219.6	108.1	57.04	26.14	13.83	6.99	3.315	1.618	0.8343	0.05222	305	137.2	112.8	92.23	42.25	2.559	62.5	0.5909	308.4	108.9	158.4	129.7	12.13	7.51	1.96	55.04	100.8	75.96	353.6	111.9	286.7	93.02	0.7499	217	580.9	121.7	258.4	0.5585	0.8057	155.6	199	9.856	489.3	1.278	263.3	15.79	302.6
680	860.1	425.3	221.2	107.8	57.22	25.35	14.03	7.126	3.484	1.725	0.7938	0.02543	306.7	138.7	111.4	94.02	41.03	2.558	61.98	0.5267	309.8	109	159.5	129	11.41	7.795	1.767	55.97	100.4	74.85	353.4	112.7	287	93.15	0.7133	219.3	583.4	123	257.1	0.5337	0.725	154.6	199.1	10.51	484.6	1.24	268.5	16.1	301.4
685	858.2	421.3	219.4	107.5	57.45	26.22	13.67	6.601	3.298	1.699	1.043	0.0315	303.1	139	112.8	92.69	41.81	2.588	62.38	0.4871	310.1	106.8	157.8	128.7	12.3	7.54	1.827	56.24	100.7	75.62	354.1	112.5	285	93.52	0.7384	217.6	581.3	123.2	259.8	0.4861	0.8389	154.5	200.4	10.49	480.5	1.048	267.1	15.77	303
690	852.3	420.1	223.6	108.5	55.27	26.11	13.55	7.195	3.281	1.845	0.9071	0.01626	303.2	137.6	111	93.27	42.05	2.693	61.86	0.4983	311	107	157.5	127.9	11.96	7.44	1.758	56.21	100.7	76.39	355.9	110.7	289.8	92.21	0.6374	217.9	587.2	123.4	260.8	0.5487	0.6898	155.5	197.9	9.982	484.4	1.333	265.4	16.07	300.9
695	856	416.5	217.2	109	56.48	25.74	13.46	6.755	3.293	1.831	0.7609	0.01784	300.7	138.3	110.9	91.24	41.61	2.662	62.64	0.5547	313	107.7	160.3	130.2	11.83	7.259	1.783	56.56	99.97	74.88	354.8	111.2	287.9	93.86	0.8257	219	581.2	123.6	259.6	0.4993	0.7339	156.4	200.5	9.914	486.8	1.222	267.6	16.35	305
700	858.3	421.3	220	109.4	56.88	26.42	13.92	6.97	3.313	1.807	0.7537	0.03094	304.9	138.9	110	93.49	41.91	2.881	61.37	0.6086	313.6	108.7	158.4	128.6	11.73	7.5	2.008	57.98	102	75.29	356.9	111.7	288.3	93.86	0.7739	220.9	582.3	121.2	259.5	0.6128	0.9381	156.8	201.5	10.27	480.8	1.396	267	15.34	302.2
705	859	420.5	217.3	107.3	57.15	25.19	13.84	6.968	3.372	1.745	0.8508	0.02146	300	138.3	110.1	94.19	42.45	2.775	60.87	0.5019	312.1	108.2	159	129.3	11.89	7.638	2.006	56.49	102.6	76.12	360.1	111.5	289.3	92.71	0.6873	221.9	581.6	123.6	259.9	0.4255	0.7224	155.8	201	9.913	486.5	1.408	266.8	15.69	301.2
710	858.5	419.4	219.5	107.8	55.23	26.83	14.22	6.712	3.339	1.808	0.8469	0.004361	298.8	137.1	111.2	92.4	41.32	2.786	61.32	0.5434	312.5	106.4	158.7	128.3	11.48	7.526	1.766	57.52	101.4	75.42	354	111	289	93.71	0.8389	219.4	578.9	122.8	257.6	0.521	0.6554	157.6	199.3	10.16	482.4	1.436	268.8	15.7	303
715	855.3	423.1	219.4	107.4	56.32	24.98	13.96	6.826	3.06	1.718	0.8221	0.02913	301.2	139.1	108.9	90.45	41.87	2.989	61.48	0.4671	309.4	108.4	159.7	129.4	11.81	7.68	1.928	56.98	102.5	75.87	358.8	111.6	288.6	92.58	0.9411	219.6	583.1	122.7	252.9	0.51	0.7854	157.8	204.6	9.926	482.2	1.329	271.2	16.01	301.9
720	856.8	423.3	217.9	107.4	57.61	26.54	14.01	6.953	3.215	1.867	0.8037	0.03009	297.3	139.3	111.7	92.16	41.11	3.012	62.26	0.6032	314.6	108.4	161.3	129	11.37	7.436	1.99	57.65	101.6	75.91	361	111.5	290.4	91.99	0.8416	218.9	583.5	121.2	253.1	0.4978	0.7447	159.4	202.7	9.754	479.8	1.384	269.4	15.4	302.3
[truncated: 24 more columns]

## Sheet: Extracted measurements
Reaction	ΔFEU	Max rate (FEU/min)	Rate lag (min)	Inflection (min)
RSM Run 1	333.37	1.704	185	340
RSM Run 2	138.008	0.9084	90	240
RSM Run 3	111.37	0.62954	50	250
RSM Run 4	92.7358	0.4014	160	370
RSM Run 5	41.8456	0.4	60	185
RSM Run 6	1.44406	0.02118	665	715
RSM Run 7	62.4349	0.4964	270	190
RSM Run 8	0.350799	0.029768	10	15
RSM Run 9	312.15	1.58	190	300
RSM Run 10	134.12	0.631	195	315
RSM Run 11	159.05	0.7912	90	305
RSM Run 12	127.893	1.2546	45	175
RSM Run 13	12.83	0.08068	80	250
RSM Run 14	6.67959	0.1042	50	160
RSM Run 15	0.973629	0.021928	25	725
RSM Run 16	56.5497	0.1968	325	645
RSM Run 17	100.742	0.7228	55	220
RSM Run 18	74.9976	0.5134	175	315
RSM Run 19	357.378	1.286	175	360
RSM Run 20	112.445	0.4494	210	315
RSM Run 21	288.173	1.464	210	280
RSM Run 22	92.7761	0.3594	265	575
RSM Run 23	0	0.01144	600	5
RSM Run 24	219.592	1.2142	180	360
RSM Run 25	582.796	4.1838	35	150
RSM Run 26	121.549	0.79492	50	220
RSM Run 27	258.127	1.2952	75	260
RSM Run 28	0	0.010492	515	5
RSM Run 29	0.273763	0.013192	610	705
RSM Run 30	157.941	0.6364	185	360
RSM Run 31	201.973	1.2232	55	195
RSM Run 32	8.88143	0.05868	215	595
RSM Run 33	488.824	3.514	90	180
RSM Run 34	0	0.017464	595	5
RSM Run 35	268.09	1.178	260	360
RSM Run 36	15.0158	0.0832	165	420
RSM Run 37	301.519	1.112	210	365
RSM Run 38	9.2476	0.0736	140	290
RSM Run 39	14.344	0.09492	120	305
RSM Run 40	300.662	1.2248	70	250
RSM Run 41	0.146711	0.015214	630	5
RSM Run 42	121.506	0.502	165	310
RSM Run 43	85.3501	0.3672	200	430
RSM Run 44	281.618	1.723	65	195
RSM Run 45	30.5551	0.2131	60	245
RSM Run 46	356.297	2.0124	45	210
RSM Run 47	568.809	4.1842	50	170
RSM Run 48	416.652	4.3492	115	285
RSM Run 49	167.395	0.929	110	275
RSM Run 50	123.432	1.1142	80	205
RSM Run 51	551.21	4.8382	35	150
RSM Run 52	0.128614	0.0143308	715	5
RSM Run 53	118.245	0.639	95	330
RSM Run 54	175.716	1.4174	50	210
RSM Run 55	30.8317	0.32866	50	180
RSM Run 56	0.22813	0.008276	65	10
RSM Run 57	26.0986	0.16826	65	235
RSM Run 58	253.03	1.2122	165	350
RSM Run 59	328.717	2.697	45	170
RSM Run 60	174.555	0.852	55	255
RSM Run 61	7.5624	0.05716	640	725
