# Supplementary material for: Key reaction components affect the kinetics and performance robustness of cell-free protein synthesis reactions
Source: Comput Struct Biotechnol J. 2021 Dec 13;20:218–29. doi: 10.1016/j.csbj.2021.12.013 (PMC8718664; doi:10.1016/j.csbj.2021.12.013)
Supplement: Supplementary data 2 [file mmc2.zip › Source Data/Figure 2A DSD1 design.xlsx]

## Sheet: Sheet1
Mg-glutamate (mM)	K-glutamate (mM)	DTT (mM)	Amino acids (mM)	HEPES pH7.5 (mM)	HEPES pH8.0 (mM)	HEPES pH8.5 (mM)	ATP (mM)	GTP (mM)	CTP (mM)	UTP (mM)	tRNA (mg/ml)	CoA (mM)	NAD (mM)	cAMP (mM)	Folinic acid (mM)	Spermidine (mM)	3-PGA (mM)	DNA (ug/ml)	PEG-8000 (mg/ml)	Protease inhibitor (mM)	Cell-free protein (mg/ml)	Fluorescein n(M)
8	60	3	10	0	0	50	2	1	0.5	1.3	0.3	0.13	0.17	1.13	0.03	1.5	15	60	0	0	8.9	0
2	120	0	10	50	0	0	1	2	0.5	1.3	0.1	0.13	0.5	1.13	0.03	0.5	45	60	0	2	4.45	0
8	180	3	10	0	0	50	1	2	1.3	0.5	0.1	0.39	0.5	0.38	0.03	1.5	15	60	0	0	4.45	0
8	180	3	10	50	0	0	2	1	1.3	0.5	0.1	0.13	0.17	0.755	0.1	1.5	45	60	0	2	4.45	0
2	180	3	50	0	0	50	1.5	1	0.5	0.5	0.1	0.39	0.17	1.13	0.03	0.5	45	60	0	0	13.35	0
8	60	3	50	50	0	0	1	2	1.3	0.5	0.1	0.39	0.17	1.13	0.03	0.5	15	60	20	2	13.35	0
8	60	1.5	50	0	0	50	2	2	0.5	1.3	0.1	0.39	0.5	0.38	0.03	1.5	45	60	0	2	4.45	0
2	60	3	50	0	0	50	2	1.5	0.5	0.5	0.1	0.13	0.5	0.38	0.1	0.5	15	60	40	0	4.45	0
8	180	0	50	50	0	0	2	2	0.5	0.5	0.3	0.39	0.17	0.38	0.1	0.5	45	60	0	0	4.45	0
2	180	0	50	50	0	0	1	2	1.3	0.5	0.1	0.39	0.5	0.38	0.1	0.5	45	60	40	2	8.9	0
2	180	0	50	0	0	50	2	2	0.9	0.5	0.1	0.13	0.17	1.13	0.03	1.5	15	60	40	2	4.45	0
2	180	3	50	0	50	0	1	1	0.5	0.5	0.3	0.13	0.5	0.38	0.03	1.5	45	60	0	2	13.35	0
8	180	3	10	50	0	0	2	2	0.5	0.5	0.3	0.13	0.5	0.38	0.03	0.5	15	60	40	2	13.35	0
8	60	0	30	0	0	50	2	2	1.3	0.5	0.3	0.13	0.5	1.13	0.03	0.5	45	60	0	0	13.35	0
8	180	0	10	0	0	50	2	1	0.5	1.3	0.1	0.39	0.17	0.38	0.03	0.5	30	60	40	2	13.35	0
2	60	0	50	0	0	50	1	2	0.5	1.3	0.3	0.39	0.5	0.755	0.03	0.5	15	60	40	0	13.35	0
2	180	3	30	50	0	0	1	1	0.5	1.3	0.1	0.39	0.17	0.38	0.1	1.5	15	60	40	2	4.45	0
8	180	0	10	0	0	50	1	2	0.5	0.5	0.1	0.13	0.335	1.13	0.1	1.5	45	60	40	0	13.35	0
5	60	0	10	50	0	0	1	1	0.5	0.5	0.1	0.13	0.17	0.38	0.03	0.5	15	60	0	0	4.45	0
2	60	3	50	50	0	0	1	2	1.3	0.5	0.3	0.13	0.5	1.13	0.1	1.5	30	60	0	0	4.45	0
2	60	0	10	50	0	0	2	1	1.3	0.5	0.1	0.39	0.5	0.38	0.03	1.5	45	60	40	0	13.35	0
8	180	0	50	0	0	50	1	1	1.3	1.3	0.1	0.13	0.5	0.38	0.1	0.5	15	60	0	1	13.35	0
8	180	3	50	0	0	50	1	2	0.5	1.3	0.3	0.13	0.17	1.13	0.1	0.5	15	60	0	2	4.45	0
5	120	1.5	30	0	50	0	1.5	1.5	0.9	0.9	0.2	0.26	0.335	0.755	0.065	1	30	60	20	1	8.9	0
8	180	0	10	50	0	0	1	1.5	1.3	1.3	0.3	0.39	0.17	1.13	0.03	1.5	45	60	0	2	13.35	0
2	180	3	10	50	0	0	2	2	0.5	1.3	0.1	0.39	0.5	1.13	0.1	1	15	60	0	0	13.35	0
8	60	3	10	50	0	0	1	1	0.9	1.3	0.3	0.39	0.5	0.38	0.1	0.5	45	60	0	0	13.35	0
8	60	0	50	0	0	50	1	1	1.3	0.5	0.3	0.13	0.17	0.38	0.03	1	45	60	40	2	4.45	0
2	60	3	10	50	0	0	2	2	0.5	0.5	0.3	0.39	0.17	1.13	0.03	1.5	45	60	40	1	4.45	0
8	120	3	50	0	0	50	2	1	1.3	0.5	0.3	0.39	0.17	0.38	0.1	1.5	15	60	40	0	13.35	0
2	60	0	10	0	0	50	1	2	0.5	0.5	0.3	0.39	0.17	0.38	0.1	1.5	15	60	0	2	13.35	0
8	60	3	10	0	0	50	1	1	0.5	0.5	0.2	0.39	0.5	1.13	0.1	0.5	45	60	40	2	4.45	0
2	180	0	50	50	0	0	2	2	1.3	1.3	0.2	0.13	0.17	0.38	0.03	1.5	15	60	0	0	13.35	0
8	180	0	50	50	0	0	1	1	0.5	0.9	0.3	0.39	0.5	1.13	0.03	1.5	15	60	40	0	4.45	0
8	60	0	10	50	0	0	1.5	2	1.3	1.3	0.3	0.13	0.5	0.38	0.1	1.5	15	60	40	2	4.45	0
2	60	3	10	0	0	50	2	2	1.3	0.9	0.1	0.13	0.17	0.38	0.1	0.5	45	60	0	2	13.35	0
2	60	0	50	0	0	50	1	1	1.3	1.3	0.1	0.39	0.17	1.13	0.1	1.5	45	60	0	0	4.45	0
2	60	0	50	50	0	0	2	1	0.5	1.3	0.3	0.13	0.17	1.13	0.1	0.5	45	60	40	2	13.35	0
5	180	3	50	0	0	50	2	2	1.3	1.3	0.3	0.39	0.5	1.13	0.1	1.5	45	60	40	2	13.35	0
2	180	3	10	0	0	50	1	2	1.3	1.3	0.3	0.26	0.17	0.38	0.03	0.5	45	60	40	0	4.45	0
8	60	3	50	50	0	0	1	2	0.5	1.3	0.1	0.13	0.17	0.38	0.065	1.5	45	60	40	0	13.35	0
2	60	3	50	50	0	0	2	1	1.3	1.3	0.3	0.39	0.335	0.38	0.03	0.5	15	60	0	2	4.45	0
8	180	3	50	50	0	0	2	1	1.3	1.3	0.1	0.13	0.5	1.13	0.03	0.5	45	60	40	0	4.45	0
2	180	0	10	0	0	50	2	1	0.5	1.3	0.3	0.13	0.5	0.38	0.1	1.5	45	60	20	0	4.45	0
8	60	0	50	50	0	0	2	1	0.5	0.5	0.1	0.26	0.5	1.13	0.1	1.5	15	60	0	2	13.35	0
2	180	1.5	10	50	0	0	1	1	1.3	0.5	0.3	0.13	0.17	1.13	0.1	0.5	15	60	40	0	13.35	0
2	60	3	10	0	0	50	1	1	1.3	1.3	0.1	0.13	0.5	1.13	0.03	1.5	15	60	40	2	13.35	0
2	180	0	10	0	0	50	2	1	1.3	0.5	0.3	0.39	0.5	1.13	0.065	0.5	15	60	0	2	4.45	0
8	60	0	10	0	50	0	2	2	1.3	1.3	0.1	0.39	0.17	1.13	0.1	0.5	15	60	40	0	4.45	0
5	140	0	30	0	50	0	1.5	1.5	0.9	0.9	0.2	0.26	0.335	0.755	0.065	1	30	60	20	0	8.9	0
5	140	0	30	0	50	0	1.5	1.5	0.9	0.9	0.2	0.26	0.335	0.755	0.065	1	30	60	20	0	8.9	0
5	140	0	30	0	50	0	1.5	1.5	0.9	0.9	0.2	0.26	0.335	0.755	0.065	1	30	60	20	0	8.9	0
5	140	0	30	0	50	0	1.5	1.5	0.9	0.9	0.2	0.26	0.335	0.755	0.065	1	30	60	20	0	8.9	0
5	140	0	30	0	50	0	1.5	1.5	0.9	0.9	0.2	0.26	0.335	0.755	0.065	1	30	60	20	0	8.9	0
0	0	0	0	0	0	0	0	0	0	0	0	0	0	0	0	0	0	0	0	0	0	200
0	0	0	0	0	0	0	0	0	0	0	0	0	0	0	0	0	0	0	0	0	0	100
0	0	0	0	0	0	0	0	0	0	0	0	0	0	0	0	0	0	0	0	0	0	50
0	0	0	0	0	0	0	0	0	0	0	0	0	0	0	0	0	0	0	0	0	0	25
0	0	0	0	0	0	0	0	0	0	0	0	0	0	0	0	0	0	0	0	0	0	12.5
0	0	0	0	0	0	0	0	0	0	0	0	0	0	0	0	0	0	0	0	0	0	6.25
0	0	0	0	0	0	0	0	0	0	0	0	0	0	0	0	0	0	0	0	0	0	3.125
0	0	0	0	0	0	0	0	0	0	0	0	0	0	0	0	0	0	0	0	0	0	1.5625
0	0	0	0	0	0	0	0	0	0	0	0	0	0	0	0	0	0	0	0	0	0	0.78125
0	0	0	0	0	0	0	0	0	0	0	0	0	0	0	0	0	0	0	0	0	0	0.390625
0	0	0	0	0	0	0	0	0	0	0	0	0	0	0	0	0	0	0	0	0	0	0.195312
