# Supplementary material for: Key reaction components affect the kinetics and performance robustness of cell-free protein synthesis reactions
Source: Comput Struct Biotechnol J. 2021 Dec 13;20:218–29. doi: 10.1016/j.csbj.2021.12.013 (PMC8718664; doi:10.1016/j.csbj.2021.12.013)
Supplement: Supplementary data 2 [file mmc2.zip › Source Data/Figure 2A DSD2 design.xlsx]

## Sheet: Sheet1
Mg-glutamate (mM)	K-glutamate (mM)	DTT (mM)	Amino acids (mM)	HEPES pH8.0 (mM)	HEPES pH8.5 (mM)	HEPES pH9.0 (mM)	ATP (mM)	GTP (mM)	CTP (mM)	UTP (mM)	tRNA (mg/ml)	CoA (mM)	NAD (mM)	cAMP (mM)	Folinic acid (mM)	Spermidine (mM)	3-PGA (mM)	DNA (ug/ml)	PEG-8000 (mg/ml)	Cell-free protein (mg/ml)
5	120	1.5	70	0	0	50	1.5	1.5	0.9	1.7	0.15	0.195	0.665	1.13	0.01	0.1	30	60	60	6.675
11	240	4.5	30	50	0	0	2.5	0.5	1.7	0.9	0.05	0.065	0.335	1.13	0.05	1.1	60	60	20	2.225
11	240	1.5	70	0	0	50	1.5	0.5	1.7	1.7	0.05	0.065	0.665	0.755	0.05	0.1	30	60	20	6.675
5	240	4.5	70	0	50	0	1.5	0.5	0.9	0.9	0.15	0.065	0.665	0.755	0.01	1.1	60	60	20	6.675
5	120	4.5	30	0	0	50	2.5	1.5	1.7	1.3	0.05	0.065	0.335	0.755	0.05	0.1	60	60	20	6.675
5	240	4.5	50	50	0	0	1.5	0.5	0.9	1.7	0.05	0.195	0.335	0.755	0.05	1.1	30	60	60	2.225
11	120	4.5	30	0	0	50	1.5	0.5	0.9	0.9	0.1	0.195	0.665	1.505	0.05	0.1	60	60	60	2.225
11	120	1.5	70	0	0	50	1.5	0.5	1.7	0.9	0.15	0.065	0.335	0.755	0.01	0.6	60	60	60	2.225
11	120	4.5	70	50	0	0	1.5	1.5	0.9	1.7	0.05	0.065	0.335	0.755	0.03	1.1	60	60	60	6.675
11	180	4.5	70	0	0	50	2.5	0.5	1.7	0.9	0.15	0.195	0.335	0.755	0.05	1.1	30	60	60	6.675
11	120	4.5	30	0	0	50	2.5	0.5	0.9	1.7	0.15	0.065	0.335	1.505	0.01	1.1	30	60	20	4.45
11	120	1.5	30	50	0	0	2	1.5	1.7	1.7	0.15	0.065	0.665	0.755	0.05	1.1	30	60	60	2.225
11	120	1.5	30	0	50	0	2.5	1.5	1.7	1.7	0.05	0.195	0.335	1.505	0.05	0.1	30	60	60	2.225
5	240	3	30	50	0	0	1.5	0.5	1.7	0.9	0.15	0.065	0.335	1.505	0.05	0.1	30	60	60	6.675
11	120	4.5	30	50	0	0	1.5	0.5	1.3	1.7	0.15	0.195	0.665	0.755	0.05	0.1	60	60	20	6.675
11	240	1.5	30	0	0	50	2.5	0.5	0.9	1.7	0.05	0.195	0.335	0.755	0.01	0.1	45	60	60	6.675
5	120	1.5	30	0	0	50	1.5	1.5	0.9	0.9	0.15	0.195	0.335	0.755	0.05	1.1	30	60	20	6.675
5	240	1.5	30	0	0	50	2.5	0.5	1.7	0.9	0.15	0.195	0.665	1.505	0.03	0.1	30	60	20	2.225
8	240	4.5	70	0	0	50	2.5	1.5	1.7	1.7	0.15	0.195	0.665	1.505	0.05	1.1	60	60	60	6.675
5	240	4.5	70	0	0	50	2	0.5	0.9	0.9	0.05	0.195	0.335	1.505	0.01	0.1	60	60	20	6.675
5	240	1.5	70	50	0	0	1.5	1.5	1.7	0.9	0.05	0.195	0.665	0.755	0.05	0.1	60	60	60	4.45
5	120	4.5	70	50	0	0	1.5	1.5	1.7	0.9	0.15	0.065	0.665	1.505	0.05	1.1	45	60	20	2.225
5	180	1.5	30	50	0	0	1.5	1.5	0.9	1.7	0.05	0.065	0.665	1.505	0.01	0.1	60	60	20	2.225
5	240	1.5	70	0	0	50	2.5	1.5	1.3	0.9	0.05	0.065	0.335	1.505	0.01	1.1	30	60	60	2.225
11	240	4.5	30	50	0	0	2.5	1.5	0.9	0.9	0.15	0.065	0.665	0.755	0.01	0.1	30	60	60	6.675
11	240	4.5	70	0	0	50	1.5	1.5	0.9	1.7	0.15	0.065	0.335	1.505	0.05	0.1	30	60	20	2.225
11	120	4.5	70	50	0	0	1.5	1.5	1.7	0.9	0.05	0.195	0.335	1.505	0.01	0.1	30	60	40	6.675
8	120	1.5	30	50	0	0	1.5	0.5	0.9	0.9	0.05	0.065	0.335	0.755	0.01	0.1	30	60	20	2.225
5	120	4.5	30	0	0	50	1.5	0.5	1.7	1.7	0.05	0.065	0.665	1.505	0.01	1.1	30	60	60	6.675
11	240	1.5	30	0	0	50	1.5	1.5	0.9	0.9	0.05	0.065	0.5	1.505	0.05	1.1	60	60	60	6.675
5	240	4.5	30	0	0	50	1.5	1.5	1.7	1.7	0.15	0.13	0.335	0.755	0.01	0.1	60	60	60	2.225
11	120	3	70	0	0	50	2.5	1.5	0.9	1.7	0.05	0.195	0.665	0.755	0.01	1.1	60	60	20	2.225
5	120	4.5	30	50	0	0	2.5	1.5	0.9	0.9	0.15	0.195	0.335	1.505	0.01	1.1	60	60	60	2.225
11	240	1.5	30	50	0	0	1.5	1	1.7	1.7	0.15	0.195	0.335	1.505	0.01	1.1	60	60	20	6.675
11	120	1.5	70	50	0	0	2.5	0.5	0.9	0.9	0.05	0.13	0.665	1.505	0.05	1.1	30	60	20	6.675
11	120	1.5	50	0	0	50	2.5	1.5	1.7	0.9	0.15	0.065	0.665	1.505	0.01	0.1	60	60	20	6.675
11	240	1.5	70	50	0	0	1.5	0.5	0.9	1.3	0.15	0.195	0.665	1.505	0.01	1.1	30	60	60	2.225
5	120	1.5	30	50	0	0	2.5	0.5	1.7	0.9	0.05	0.195	0.665	0.755	0.01	1.1	60	60	60	6.675
11	240	4.5	70	50	0	0	2.5	0.5	1.7	1.7	0.05	0.065	0.665	1.505	0.01	0.1	60	60	60	2.225
5	120	1.5	70	50	0	0	2.5	0.5	0.9	1.7	0.15	0.065	0.335	1.505	0.05	0.1	60	60	60	6.675
11	240	1.5	70	50	0	0	2.5	1.5	0.9	0.9	0.15	0.195	0.335	0.755	0.05	0.1	60	60	20	2.225
5	240	4.5	30	50	0	0	2.5	1.5	0.9	1.7	0.05	0.195	0.665	1.505	0.05	0.6	30	60	20	6.675
5	120	4.5	70	50	0	0	2.5	0.5	1.7	1.7	0.15	0.195	0.5	0.755	0.01	0.1	30	60	20	2.225
5	120	4.5	70	0	0	50	2.5	1	0.9	0.9	0.05	0.065	0.665	0.755	0.05	0.1	30	60	60	2.225
5	240	1.5	30	0	0	50	2.5	0.5	0.9	1.7	0.15	0.065	0.665	0.755	0.05	1.1	60	60	40	2.225
8	180	3	50	0	50	0	2	1	1.3	1.3	0.1	0.13	0.5	1.13	0.03	0.6	45	60	40	4.45
5	240	1.5	70	50	0	0	2.5	1.5	1.7	1.7	0.1	0.065	0.335	0.755	0.01	1.1	30	60	20	6.675
11	240	4.5	30	0	0	50	1.5	1.5	1.7	0.9	0.05	0.195	0.665	0.755	0.01	1.1	30	60	20	2.225
5	120	1.5	70	0	0	50	1.5	0.5	1.7	1.7	0.05	0.195	0.335	1.505	0.05	1.1	60	60	20	2.225
0	0	0	0	0	0	0	0	0	0	0	0	0	0	0	0	0	0	0	0	0	0	200
0	0	0	0	0	0	0	0	0	0	0	0	0	0	0	0	0	0	0	0	0	0	100
0	0	0	0	0	0	0	0	0	0	0	0	0	0	0	0	0	0	0	0	0	0	50
0	0	0	0	0	0	0	0	0	0	0	0	0	0	0	0	0	0	0	0	0	0	25
0	0	0	0	0	0	0	0	0	0	0	0	0	0	0	0	0	0	0	0	0	0	12.5
0	0	0	0	0	0	0	0	0	0	0	0	0	0	0	0	0	0	0	0	0	0	6.25
0	0	0	0	0	0	0	0	0	0	0	0	0	0	0	0	0	0	0	0	0	0	3.125
0	0	0	0	0	0	0	0	0	0	0	0	0	0	0	0	0	0	0	0	0	0	1.5625
0	0	0	0	0	0	0	0	0	0	0	0	0	0	0	0	0	0	0	0	0	0	0.78125
0	0	0	0	0	0	0	0	0	0	0	0	0	0	0	0	0	0	0	0	0	0	0.390625
0	0	0	0	0	0	0	0	0	0	0	0	0	0	0	0	0	0	0	0	0	0	0.195312
