# Supplementary material for: Key reaction components affect the kinetics and performance robustness of cell-free protein synthesis reactions
Source: Comput Struct Biotechnol J. 2021 Dec 13;20:218–29. doi: 10.1016/j.csbj.2021.12.013 (PMC8718664; doi:10.1016/j.csbj.2021.12.013)
Supplement: Supplementary data 2 [file mmc2.zip › Source Data/Figure A2 Source Data.xlsx]

## Sheet: Experimental set-up
Reaction	Mg-glutamate (mM)	K-glutamate (mM)	DTT (mM)	Amino acids (mM)	HEPES (pH)	ATP (mM)	GTP (mM)	CTP (mM)	UTP (mM)	tRNA (mg/mL)	CoA (mM)	NAD (mM)	cAMP (mM)	Folinic acid (mM)	Spermidine (mM)	3-PGA (mM)	DNA (µg/mL)	PEG-8000 (mg/mL)	Protease inhibitor (mM)	Cell-free protein (mg/mL)
Reference	5	120	0	30	8	1.5	1.5	0.9	0.9	0.2	0.26	0.33	0.75	0.068	1	30	60	20	0	8.9

## Sheet: Reference reactions (FEU)
Time (min)	Run 1	Run 2	Run 3	Run 4	Run 5	Run 6	Run 7	Run 8	Run 9	Run 10	Run 11	Run 12	Run 13	Run 14	Run 15	Run 16	Run 17	Run 18	Run 19	Run 20	Run 21	Run 22	Run 23	Run 24	Run 25	Run 26	Run 27	Run 28	Run 29	Run 30
0	0.963943	0.577943	0.507943	-0.136393	0.0209073	0.0248073	0.0701073	-0.0413927	-0.136293	-0.512318	-0.261018	-0.461718	-0.292118	-0.360318	-0.350318	-0.340029	0.386825	0.403825	0.382825	0.350825	0.318825	2.01842	1.86442	1.81442	-0.139925	-0.100925	0.112075	0.982785	0.115985	1.90579
5	0.261043	0.352943	0.484943	-0.232893	-0.102893	0.0255073	0.0217073	-0.0486927	-0.182093	-0.575318	-0.520318	-0.487918	-0.455018	-0.454018	-0.527218	-1.02763	-0.213975	-0.103375	-0.199775	-0.0378749	-0.110275	1.75342	1.55342	1.74842	-0.495725	-0.224925	-0.112925	0.575985	-0.0045147	1.22779
10	0.207443	0.323043	0.223643	-0.171793	-0.0962927	0.207107	0.151507	0.171307	0.0290073	-0.441018	-0.450218	-0.487018	-0.246018	-0.470018	-0.501718	-0.990429	0.0786251	-0.131075	-0.111475	0.0597251	-0.0072749	1.46812	1.48042	1.43952	-0.526425	-0.449725	-0.225925	0.338585	0.353685	0.551685
15	0.257843	0.0261426	-0.0071574	0.259507	0.283707	0.411807	0.530807	0.943807	0.396807	-0.128618	-0.0893179	-0.0552179	0.519782	0.0217821	-0.307918	-1.10583	1.54383	1.38683	0.770825	0.830825	0.665825	1.25622	1.27122	1.42202	-0.756425	-0.489525	-0.444925	0.284085	0.310185	0.389585
20	0.0506426	0.0630426	-0.0533574	0.637807	1.16181	1.68581	2.19681	2.90081	1.82881	1.39578	1.18978	1.89978	2.28278	1.55678	1.03378	-0.900529	3.98483	3.50983	2.41583	3.38583	2.52483	1.10612	1.14802	1.09602	-0.804625	-0.700825	-0.677225	0.161685	-0.0324147	0.299385
25	-5.742e-05	-0.177657	-0.0743574	3.36481	2.59981	4.01581	5.27581	7.56681	4.65181	4.63478	3.67178	5.40778	5.68978	4.09978	3.50978	-0.318029	9.57783	6.81283	5.00483	7.08183	6.36783	1.08652	1.07512	1.13602	-0.560625	-0.680025	-0.467925	0.149185	-0.0109147	0.277385
30	-0.0033574	-0.184257	-0.213857	6.67581	5.57481	7.10881	10.9968	13.6768	7.98481	8.90978	8.80178	11.5898	10.1798	8.55278	7.42778	0.456971	17.2878	11.8178	10.1878	13.6878	11.2078	1.03432	1.02882	0.984221	-0.528325	-0.538525	-0.209925	0.118885	-0.0185147	0.288185
35	-0.115557	-0.355557	-0.153557	11.2568	8.77481	11.5368	17.6668	17.1768	13.1268	14.2698	14.3798	19.0998	15.7898	13.9898	12.3698	1.96897	27.9978	18.2778	15.4878	20.5378	18.7678	0.941121	0.945321	1.02902	0.313075	0.0830754	0.610075	0.208785	0.0285853	0.248385
40	-0.0948574	-0.275557	-0.192357	17.8168	13.3568	17.7068	24.5968	22.8968	20.5068	20.9498	20.0898	27.9298	24.8398	21.2998	19.4798	3.49297	40.1278	25.2578	23.2878	27.8078	26.7478	0.861621	0.883721	0.912521	1.52208	2.21008	1.93608	0.190985	-0.0300147	0.189585
45	-0.103057	-0.273857	-0.344057	23.8968	18.8768	21.4468	32.5768	30.0768	26.4068	30.0198	29.4798	37.8698	33.3298	28.8798	27.2198	6.78897	52.6578	32.8378	31.7278	37.3678	35.5378	0.904321	0.934321	0.882821	2.87408	3.42208	4.72408	0.121585	0.0461853	0.146285
50	-0.184057	-0.288057	-0.227357	30.5768	23.7968	26.9068	40.1768	38.4068	35.3168	41.4698	40.0998	48.0898	43.0398	36.0598	35.7298	9.56097	64.4878	43.8178	41.8678	48.7078	46.9778	0.836621	0.902521	0.851821	5.72708	6.51208	8.47908	0.232985	0.00438528	0.0376853
55	-0.222657	-0.184657	-0.299157	37.0968	30.4868	33.8468	50.5568	46.8168	42.9768	51.0998	49.4698	59.5098	52.5398	47.0398	44.3198	14.721	73.9278	51.5178	52.3178	60.1278	56.2078	0.793921	1.00632	0.835121	9.38308	11.7331	12.4631	0.143385	-0.0764147	0.279985
60	-0.232657	-0.122757	-0.252757	43.7968	36.9868	40.7868	58.1468	55.7568	49.5068	60.9598	58.2998	65.5298	62.3498	56.7298	52.7198	19.661	86.6378	59.3778	62.4578	70.4678	66.7878	0.995621	0.949921	0.815521	13.7331	16.7531	18.3631	0.189585	-0.0166147	0.168585
65	-0.0948574	-0.0353574	-0.250057	50.7768	42.7168	49.7668	67.3668	64.7168	57.4768	71.5198	69.6898	77.4998	71.6498	65.6598	61.9098	24.761	99.6378	67.8778	71.7578	82.3278	75.9478	0.805021	1.02572	0.986221	19.1531	23.2831	25.7431	0.224285	-0.0128147	0.182285
70	-0.217157	0.332943	-0.0377574	58.2468	49.3368	56.1468	73.5168	72.6468	64.0368	82.1798	76.6598	87.9898	82.7998	76.2098	71.9898	29.061	108.038	80.7778	79.5778	91.9878	84.5978	0.821521	0.906721	1.05902	24.8231	31.3031	33.6031	0.166085	0.0325853	0.145785
75	-0.178857	0.690943	-0.308157	64.8868	55.5068	65.2668	81.9768	80.1268	72.9468	90.4998	86.5698	96.3498	93.5398	83.5098	80.4098	35.881	118.938	90.1678	88.1478	103.638	94.6278	0.920821	0.814621	1.01672	31.4931	38.9431	41.4231	0.196485	0.0271853	0.200785
80	-0.204957	1.08394	-0.153457	70.1168	62.5368	71.7468	92.6868	88.3368	79.3568	101.13	94.7098	108.13	100.93	92.6198	87.8298	40.401	129.438	98.5278	96.1678	111.838	101.338	0.851521	0.932121	0.912221	39.9131	48.2531	49.6331	0.113385	0.0908853	0.127585
85	-0.329857	1.70194	-0.204057	75.4468	69.4368	77.3668	96.8468	94.2568	85.7068	110.33	102.33	114.13	111.93	100.13	96.3998	45.541	134.738	106.638	102.938	118.338	110.038	0.907221	0.890421	0.857821	49.7031	57.3331	59.2531	0.118085	0.0300853	0.180985
90	-0.154457	2.28494	-0.0119574	82.9768	77.2268	82.5868	100.407	101.307	90.2168	121.33	109.83	124.73	119.53	107.43	105.33	52.741	145.538	113.538	110.438	128.138	117.438	0.920221	0.926421	1.02282	58.1731	66.0131	68.7431	0.169185	0.0791853	0.142385
95	-0.373857	3.18694	-0.0547574	85.4168	85.8368	86.8468	106.907	107.207	98.1568	127.73	113.63	133.13	126.93	114.13	110.63	56.771	153.038	118.038	114.438	132.738	122.138	0.848021	0.868521	0.823521	64.7231	77.7531	78.2631	0.117485	0.225085	0.114485
100	-0.217257	4.35194	0.0430426	91.3568	92.2268	92.8668	110.507	111.507	102.007	135.23	121.83	138.93	131.73	119.13	116.63	60.911	159.738	123.538	122.038	138.538	128.638	0.914521	0.865821	0.800921	74.2431	85.5831	87.2731	0.0589853	0.0999853	0.0426853
105	-0.238057	5.02794	-0.0174574	96.2368	94.9868	96.2368	114.107	115.407	107.907	140.43	130.23	142.03	138.33	123.83	122.83	65.321	165.438	128.738	126.038	145.838	136.838	0.802621	0.810221	0.884421	81.8931	96.5031	97.2131	0.0589853	0.249685	0.153685
110	-0.266057	6.21294	-0.0226574	100.607	100.007	102.407	116.907	119.307	110.907	148.13	135.03	146.03	144.13	130.03	128.73	70.221	171.938	137.338	131.638	150.938	142.138	0.934221	0.797621	0.892921	90.2431	105.563	105.263	0.0610853	0.138085	0.0349853
115	-0.280157	6.61994	0.109843	105.307	102.007	107.507	120.607	124.107	115.407	152.33	140.13	145.73	150.73	136.33	133.33	75.221	177.038	140.338	138.338	152.238	146.638	0.977421	0.777021	0.842321	98.6331	113.063	114.863	0.100685	0.0962853	0.164885
120	-0.251057	7.83794	0.227943	109.107	106.007	110.107	123.507	126.607	120.507	159.53	146.13	154.73	156.33	138.73	137.83	78.911	182.638	144.538	141.038	158.538	150.938	0.817621	0.855821	0.868521	107.563	121.863	120.463	-0.0182147	0.0520853	0.229885
125	-0.268357	8.67494	0.510943	114.407	108.607	112.907	124.607	131.207	122.507	162.63	148.93	159.03	159.43	145.33	144.43	84.771	185.038	150.838	142.938	162.838	155.538	0.824521	0.851921	0.966021	113.763	131.563	128.363	0.112685	0.186785	0.123385
130	-0.294157	9.44794	0.319243	117.407	114.007	116.807	127.007	133.407	127.507	167.23	155.23	164.63	164.33	147.53	146.03	88.801	189.538	152.738	146.138	165.938	161.438	0.828321	0.810421	0.914921	121.663	136.863	136.163	0.0176853	0.175785	0.0452853
135	-0.383657	10.2779	0.372943	121.207	114.807	120.207	129.007	137.907	129.507	172.43	158.23	167.73	169.43	151.03	149.73	94.101	191.838	154.938	150.438	170.738	162.538	0.789121	0.864921	0.811721	133.763	144.363	142.463	0.0501853	0.181285	0.147285
140	-0.285357	11.2079	0.515943	124.407	118.407	121.307	129.707	139.907	132.707	176.03	165.23	169.23	172.63	156.13	156.03	97.221	196.038	157.838	155.038	172.738	164.038	0.820721	0.868821	0.772721	136.663	149.963	147.663	0.0858853	0.225685	0.176385
145	-0.340257	11.5379	0.464943	125.407	122.307	125.007	130.907	140.407	135.307	179.83	171.73	176.53	177.53	160.93	158.03	101.101	200.338	160.738	157.038	175.538	168.938	0.995521	0.801321	0.787321	146.763	161.263	154.363	0.0291853	0.277185	0.133585
150	-0.300357	12.9179	0.482943	128.707	122.807	129.007	134.607	143.207	136.807	184.23	175.83	179.33	181.03	164.53	164.23	106.101	202.138	166.638	159.938	177.538	170.038	0.868721	0.822921	0.954721	154.463	166.563	161.363	0.118985	0.149985	0.111385
155	-0.283957	13.4679	0.740943	132.107	125.907	130.407	135.607	142.707	141.107	188.93	179.23	181.33	184.53	168.33	166.33	108.901	207.238	166.838	163.438	179.338	174.238	0.715921	0.811421	0.883521	160.263	172.663	168.263	0.00358528	0.129885	0.0533853
160	-0.314757	13.9979	0.901943	134.207	127.107	131.607	135.907	146.507	143.107	192.83	181.63	186.03	185.73	172.13	166.03	114.701	206.038	169.138	165.038	182.638	177.238	0.730021	0.738921	0.791421	165.463	177.563	174.763	0.0997853	0.0821853	0.123385
165	-0.274257	14.9579	0.914943	134.707	128.407	135.007	137.907	147.907	143.507	194.03	186.63	190.83	190.83	176.23	171.73	117.301	210.138	170.238	168.938	184.538	180.738	0.757621	0.813421	0.878421	171.563	187.663	178.363	0.0569853	0.178285	0.178585
170	-0.282557	14.9679	0.970943	137.907	131.707	136.807	138.207	148.307	146.407	198.13	189.33	193.23	192.13	177.63	174.33	119.301	213.138	174.938	170.938	187.238	178.538	0.945521	0.769821	0.777721	179.763	189.963	186.863	0.160785	0.0445853	0.166785
175	-0.341457	16.0279	1.08094	139.507	132.007	136.807	141.007	150.407	147.507	204.43	193.03	197.23	195.73	179.63	180.93	121.701	214.538	177.738	172.138	190.038	183.338	0.869821	0.753121	0.851721	184.663	195.163	189.963	0.101485	0.156485	0.0911853
180	-0.312057	16.6679	0.906943	139.807	135.007	140.007	146.707	152.007	149.407	204.73	195.93	197.83	196.63	181.13	180.13	124.401	215.938	177.438	174.738	190.938	184.238	0.831421	0.821121	0.881121	192.263	197.663	196.563	0.109085	0.136685	0.249385
185	-0.295257	16.9079	0.934943	142.507	134.607	140.707	146.707	153.807	151.107	207.73	196.23	200.63	201.23	183.43	181.43	127.301	216.538	181.738	179.138	193.838	187.638	0.859921	0.736521	0.809821	198.163	203.663	198.663	0.0857853	0.0786853	0.183885
190	-0.317257	17.9579	1.10394	144.107	136.707	142.707	147.007	156.107	151.907	211.43	202.23	203.83	202.93	186.33	185.53	131.601	220.838	182.738	179.238	194.938	188.838	0.839921	0.810821	0.848821	201.963	210.063	204.563	0.0429853	0.175085	0.174585
195	-0.337357	18.2379	1.35794	145.107	138.907	142.307	146.607	156.507	155.707	213.13	205.53	205.63	204.03	188.63	185.43	136.101	222.338	184.338	184.238	197.838	189.638	0.875921	0.872621	0.831921	208.663	213.263	210.063	0.0994853	0.0963853	0.0613853
200	-0.273157	18.4879	1.54894	146.907	139.807	145.007	147.207	157.007	154.407	214.93	207.03	207.43	208.13	189.53	189.63	138.001	226.438	181.838	180.138	196.638	193.138	0.912821	0.813521	0.800621	215.363	218.863	216.563	0.0663853	0.00548528	0.214885
205	-0.315757	18.6179	1.47794	148.507	140.107	146.307	148.607	158.107	157.207	217.03	207.83	207.83	209.33	192.23	191.93	142.501	226.438	188.238	183.438	197.838	196.138	0.788621	0.916321	0.911921	220.363	222.963	219.063	0.0969853	0.0815853	0.158085
210	-0.245357	19.8479	1.43094	151.107	141.507	146.807	149.507	158.707	157.107	218.13	209.43	210.13	209.83	194.63	192.73	144.601	229.138	187.738	183.638	202.038	194.138	0.937921	0.806221	0.905621	222.063	225.063	220.263	0.0699853	0.0899853	0.189985
215	-0.254257	19.5679	1.91394	151.607	144.107	148.907	149.607	161.007	156.107	222.23	210.93	212.53	211.03	196.13	193.23	147.001	230.038	190.438	187.538	201.638	195.638	0.888221	0.807021	0.786321	225.463	232.763	225.463	0.0490853	0.0564853	0.0934853
220	-0.369757	20.1179	1.92194	152.007	144.107	150.407	151.607	162.307	159.007	222.53	213.43	212.63	213.93	196.63	197.33	149.201	234.338	190.638	190.538	205.138	199.438	0.743821	0.854221	0.758721	233.763	237.963	231.563	0.174985	0.0888853	0.249285
225	-0.342857	20.4079	2.12694	152.107	143.207	150.807	152.507	162.207	160.307	227.43	216.93	216.23	215.23	198.13	197.23	150.301	232.338	192.638	190.738	204.238	199.638	0.812721	0.819721	0.792521	238.263	240.863	234.463	0.0635853	0.114285	0.216985
230	-0.179657	20.9079	2.29994	151.207	148.307	153.307	154.307	165.207	160.207	227.53	216.73	218.13	214.73	202.03	200.73	153.201	233.838	195.138	191.838	207.238	203.738	0.717721	0.832321	0.857121	240.263	246.063	235.263	0.176285	0.205585	0.196785
235	-0.432257	21.0179	2.82394	153.607	148.207	153.707	153.807	163.807	162.907	226.53	220.23	218.33	217.53	201.93	202.23	154.301	236.038	197.638	193.138	205.738	205.138	0.818321	0.865021	0.860121	248.063	247.163	241.463	0.214385	0.236085	0.218085
240	-0.270957	21.9279	2.58794	154.907	146.307	152.907	155.307	160.907	162.807	229.43	222.43	218.13	218.63	202.93	203.93	155.901	235.938	195.038	194.238	208.338	204.938	0.785221	0.813821	0.808521	250.663	251.063	246.263	0.207885	0.0968853	0.208585
245	-0.233557	21.6579	3.05094	153.707	149.107	154.607	156.607	166.707	163.907	231.53	222.23	221.23	222.23	204.83	204.13	158.501	238.038	197.738	196.838	209.538	204.038	0.886821	0.822621	0.836321	253.763	252.563	248.763	0.255685	0.104285	0.219785
250	-0.249457	21.3579	3.12394	156.507	149.107	154.007	156.407	166.107	164.607	229.83	223.93	222.33	222.93	206.43	206.73	160.601	240.738	200.638	197.138	210.038	207.638	0.838621	0.729321	0.889121	255.563	254.763	250.063	0.277585	0.125185	0.362585
255	-0.364657	23.0179	3.38994	157.507	151.007	158.807	158.407	167.307	166.007	235.93	225.03	224.73	223.93	208.63	203.83	161.501	241.538	200.638	197.838	211.638	207.338	0.865821	0.894121	0.867721	261.763	259.463	253.663	0.250485	0.121285	0.381285
260	-0.319557	21.9079	3.67194	156.607	151.107	157.207	158.207	167.407	166.107	236.13	226.53	225.13	226.23	207.93	209.83	161.401	243.138	199.538	197.838	211.638	209.638	0.859221	0.806221	0.843921	263.463	260.763	257.263	0.116185	0.135385	0.485885
265	-0.359657	23.3179	3.82794	158.907	153.307	158.107	161.507	167.107	169.207	235.73	228.53	226.73	225.43	210.33	211.83	167.801	244.138	204.038	201.538	214.638	211.938	0.873021	0.901121	0.874321	267.863	263.763	256.663	0.205985	0.124085	0.458985
270	-0.327257	23.5079	4.29394	161.107	152.507	158.107	159.507	168.707	169.507	238.23	228.73	227.73	229.13	209.93	209.43	165.801	245.538	203.838	202.038	214.538	209.438	0.834321	0.781321	0.771721	274.063	268.563	261.163	0.305885	0.208585	0.614785
275	-0.276957	24.0779	4.23294	160.207	153.407	159.407	158.707	168.807	170.107	242.03	232.23	228.73	231.13	211.43	212.53	165.701	245.438	204.838	202.838	214.338	211.938	0.779821	0.836321	0.910721	279.563	267.663	259.963	0.199385	0.193685	0.531685
280	-0.232857	24.4579	4.12994	159.807	154.907	160.807	161.407	170.807	169.907	240.03	231.63	232.53	229.43	215.13	212.83	168.001	246.538	205.438	203.038	215.138	215.238	0.969021	0.905921	0.906021	280.463	271.963	265.763	0.399685	0.174385	0.632685
285	-0.263257	24.6179	4.94494	163.007	153.407	161.107	161.907	171.007	170.207	240.03	235.93	229.83	230.63	213.93	213.53	169.301	247.438	205.538	205.038	213.638	213.438	0.858221	0.895621	0.716421	282.263	273.463	269.963	0.430385	0.137585	0.770785
290	-0.288657	25.3579	5.03494	160.807	156.307	163.407	161.007	171.907	171.807	244.23	234.93	231.53	234.13	214.83	214.73	167.901	245.638	209.038	205.838	218.338	214.038	0.834021	0.875121	0.818621	284.363	275.563	270.163	0.454485	0.197885	0.742785
295	-0.351057	24.7579	4.93894	160.807	153.607	163.307	160.707	173.207	173.007	245.73	236.93	233.83	234.93	216.13	215.63	171.001	245.538	207.238	208.238	216.338	215.338	0.836921	0.866121	0.902221	292.163	281.263	271.063	0.528285	0.149285	0.905785
300	-0.371857	24.0779	5.39694	166.207	156.107	165.007	163.207	173.007	173.307	248.13	236.53	234.93	233.13	217.23	215.23	171.701	250.038	208.938	206.538	220.438	215.738	0.844021	0.908021	0.828721	292.763	284.463	273.263	0.545685	0.194485	0.918785
305	-0.289257	26.1479	5.27294	163.507	155.607	162.307	163.207	173.507	175.707	248.33	236.93	236.03	240.33	219.33	219.53	172.801	248.538	207.138	206.938	219.238	217.238	0.855621	0.772221	0.803321	296.563	283.963	275.763	0.571285	0.174085	1.09879
310	-0.356457	25.8279	6.28994	165.307	156.607	164.507	165.207	176.507	173.107	246.33	239.63	239.13	239.53	221.63	220.13	173.101	249.038	210.738	207.738	220.238	218.138	0.741621	0.892721	0.857921	296.563	286.363	279.963	0.610985	0.181085	1.19679
315	-0.354457	24.8379	6.31894	165.507	159.507	164.207	161.707	176.107	175.407	248.73	239.13	238.93	242.43	220.73	218.73	175.401	253.638	210.838	210.838	220.338	219.738	0.825421	0.792121	0.835321	297.263	289.163	280.063	0.757785	0.179185	1.37379
320	-0.219557	25.8079	6.38694	167.807	159.207	164.607	164.407	176.307	175.907	250.83	243.83	237.93	242.23	221.03	219.33	176.701	251.638	212.238	210.238	223.638	219.138	0.854921	0.865321	0.841421	302.363	289.363	282.063	0.759785	0.148685	1.59779
325	-0.215057	26.4979	6.29094	165.107	159.707	167.107	164.107	175.707	174.907	251.13	246.53	241.53	243.43	224.13	221.13	175.401	252.938	210.938	213.938	223.538	220.738	0.866721	0.816821	0.824821	304.563	290.963	281.363	0.732785	0.233285	1.72479
330	-0.0949574	25.9279	6.32494	166.507	159.707	166.207	165.407	176.507	178.507	254.13	245.73	243.93	242.83	224.63	223.53	177.001	252.938	211.638	212.438	223.038	219.138	0.798721	0.780421	0.950721	307.563	292.763	285.063	0.810785	0.209985	1.49979
335	-0.245457	26.9379	6.92994	166.707	159.107	168.107	165.407	175.507	176.307	258.03	245.13	245.73	248.03	223.53	221.23	178.801	255.338	213.638	210.138	223.438	223.038	0.932121	0.839521	0.777621	311.763	293.863	288.463	0.977785	0.252085	1.79279
340	-0.184657	26.9879	7.23194	168.907	158.607	168.707	165.507	176.707	175.107	255.73	249.43	244.03	247.43	224.33	224.23	177.801	253.538	213.938	212.138	224.038	224.338	0.846221	0.807121	0.843121	309.863	298.963	285.563	0.896785	0.217885	1.91379
345	-0.327357	27.3179	7.15694	169.107	162.107	167.407	166.207	177.907	178.507	255.13	246.43	244.93	249.03	227.33	224.53	181.301	255.638	214.738	213.838	226.438	223.238	0.763521	0.915721	0.814021	313.663	299.063	287.263	1.15279	0.337085	2.17879
350	-0.367257	27.3379	7.60694	170.507	161.007	168.807	166.207	178.407	179.307	258.43	249.23	246.73	248.43	227.33	225.73	178.401	259.038	213.638	215.338	225.838	225.138	0.918421	0.774321	0.920121	316.063	298.563	291.063	1.01179	0.143685	2.27879
355	-0.180157	27.1879	7.89594	169.607	163.107	169.507	167.807	179.207	179.007	260.13	249.83	247.33	249.93	228.73	226.73	180.001	257.038	215.438	215.138	226.038	223.438	0.927421	0.814721	0.892421	318.563	300.763	291.163	0.881785	0.310785	2.90179
360	-0.308457	27.6979	8.22994	169.707	161.307	170.007	169.407	179.507	179.207	258.83	254.53	248.63	251.03	228.83	228.93	180.901	258.638	215.338	214.138	226.238	223.438	0.784221	0.873321	0.876221	318.463	303.663	293.763	1.00679	0.204985	2.45179
365	-0.301457	27.8279	8.18794	171.407	163.107	170.407	168.507	179.207	176.807	258.13	253.83	252.23	254.23	228.13	227.93	181.001	259.038	215.538	216.638	226.338	226.738	0.814121	1.06372	0.953821	319.463	300.663	295.763	1.36879	0.238685	3.04379
370	-0.304857	27.7679	8.67794	171.307	162.607	169.907	169.007	181.007	179.607	257.53	253.63	251.73	253.03	228.33	230.23	181.301	258.538	217.538	216.838	229.538	225.438	0.912621	0.789521	0.900821	323.863	300.263	294.563	1.33579	0.173585	3.01879
375	-0.240057	27.8979	8.14294	171.707	162.807	170.507	167.807	178.907	179.707	261.63	252.03	251.83	254.63	231.63	234.23	181.701	258.038	218.638	218.438	229.438	229.038	0.880821	0.920421	0.953821	325.463	303.463	295.663	1.42779	0.155685	3.13479
380	-0.362657	28.1679	8.98094	171.207	163.007	172.207	168.607	181.007	180.807	264.03	255.23	253.23	257.63	230.33	228.83	183.901	261.638	217.838	218.538	231.338	229.238	0.860321	0.813121	0.802821	323.463	303.663	300.263	1.41579	0.176785	3.24179
385	-0.203057	28.3679	8.87294	171.407	162.107	173.507	167.907	180.307	178.207	265.73	256.63	255.93	256.43	233.63	234.03	182.901	261.338	216.338	219.938	229.838	226.738	0.848921	0.895721	0.844221	328.463	305.263	299.963	1.56979	0.295685	3.64279
390	-0.292257	29.1879	9.65794	174.207	164.407	170.107	168.707	181.407	182.307	263.93	255.33	254.83	260.83	232.93	233.43	182.601	262.738	219.838	220.638	232.138	226.038	0.817321	0.937721	0.956221	329.963	308.463	299.663	1.69179	0.296585	3.77079
395	-0.247157	27.5979	9.36794	174.007	165.207	172.007	168.307	181.907	181.807	264.73	256.33	258.13	258.83	233.53	235.43	185.101	263.138	221.038	219.738	230.638	229.938	0.837221	0.804121	0.905121	330.463	308.463	301.863	1.92679	0.246785	3.79879
400	-0.208457	28.6779	9.49794	171.807	167.007	171.307	170.007	181.207	180.507	265.43	257.93	256.63	261.83	236.13	234.93	182.001	260.138	221.238	222.638	233.538	231.638	0.825821	0.847921	0.900021	331.063	310.363	304.263	2.51679	0.230185	3.69479
405	-0.185757	28.5779	9.61794	172.807	165.407	174.407	170.907	184.407	181.707	267.63	258.43	260.33	260.63	236.93	237.03	183.201	263.338	222.538	220.638	232.538	229.538	0.888421	0.908721	0.801121	330.963	310.563	299.863	2.56379	0.215285	4.22079
410	-0.275757	29.6279	10.0379	172.607	163.807	172.007	169.707	184.807	182.707	267.13	259.63	263.33	266.23	239.03	238.63	184.201	265.838	222.138	223.038	234.738	232.838	0.745221	0.979621	0.795921	336.463	314.163	304.163	2.90379	0.361885	3.92179
415	-0.236657	28.8979	10.2079	173.007	165.607	174.507	168.607	182.607	181.007	267.63	261.63	261.93	262.73	239.13	236.83	185.801	267.038	222.838	223.538	232.838	232.638	0.961021	0.871321	0.899821	336.563	313.663	302.663	2.83179	0.197685	4.18379
420	-0.257757	29.2679	10.3679	174.407	166.007	174.407	169.907	184.007	184.407	269.03	260.23	263.13	263.23	239.73	236.83	185.001	265.738	223.738	223.138	231.638	234.038	0.842021	0.866621	0.812321	335.563	314.763	302.463	2.89279	0.322585	4.52079
425	-0.154757	28.7479	11.1479	175.707	167.907	175.307	168.907	188.407	185.107	269.93	261.23	261.43	267.13	240.53	238.43	186.001	264.138	223.738	222.738	232.538	233.838	0.772221	0.925421	0.887321	338.463	316.763	304.963	3.17979	0.250585	4.43279
430	-0.270457	29.7179	11.0979	175.107	167.207	175.107	170.907	184.307	182.307	271.33	262.73	263.83	265.73	241.43	240.03	186.401	266.038	225.038	225.438	232.738	234.638	0.857321	0.972021	0.918621	338.063	315.863	306.663	3.55579	0.295585	4.54579
435	-0.278857	28.2179	10.6079	174.707	168.107	174.807	173.107	185.507	183.607	270.43	263.83	268.93	272.83	239.23	241.73	185.601	265.438	224.938	225.538	233.538	235.738	1.00772	0.927121	0.864821	339.363	314.263	308.263	3.99179	0.339985	4.86079
440	-0.112457	30.5479	11.9079	175.407	166.907	176.307	171.607	185.007	183.607	270.83	264.83	267.13	270.23	242.73	240.93	188.801	266.238	224.638	222.838	234.938	235.038	0.903021	0.957821	0.974021	340.963	316.963	308.363	4.34579	0.168285	4.98079
445	-0.306957	29.7079	11.5579	175.407	164.907	173.707	172.507	186.807	184.607	273.53	263.43	267.23	272.63	242.93	240.53	188.001	268.938	225.938	226.638	233.438	234.738	0.762421	0.832221	0.903121	343.663	316.163	309.563	4.45979	0.345785	4.83479
450	-0.293857	29.8679	11.3479	175.307	169.407	178.007	174.107	186.007	185.307	269.53	265.93	270.23	273.03	245.93	241.03	185.901	270.738	226.238	227.238	234.338	238.138	0.862921	0.827221	0.930821	343.563	318.163	308.363	4.64979	0.334885	5.00479
455	-0.234957	30.0379	12.1979	176.607	167.807	176.407	173.407	189.007	185.007	273.93	266.23	271.33	273.83	246.43	242.43	185.901	267.838	228.238	227.338	234.838	236.938	0.853521	0.770821	0.812721	344.863	317.563	311.163	4.71979	0.399285	5.28979
460	-0.118757	29.8479	11.8379	176.307	166.707	175.607	174.007	187.507	185.807	275.03	269.83	268.93	275.53	246.93	244.83	188.501	269.538	228.738	227.538	234.138	236.438	0.869821	0.823721	0.855821	343.663	319.763	311.663	5.70279	0.321685	5.32279
465	-0.0989574	30.8379	12.5879	177.607	167.207	179.007	173.107	187.207	188.407	275.33	270.73	270.63	274.23	245.33	246.53	187.901	270.538	228.938	227.738	234.738	238.138	0.876721	0.781621	0.952521	348.963	321.663	313.663	5.55079	0.476885	5.40979
470	-0.132557	30.6579	12.3279	177.607	169.307	176.007	175.507	190.207	186.607	273.93	268.73	270.33	272.63	248.33	246.43	185.401	267.238	224.638	229.638	234.638	239.038	0.830621	0.891021	1.02572	351.563	321.663	312.563	6.06979	0.407885	5.52479
475	-0.218557	29.5979	12.4879	178.607	168.707	176.307	175.007	187.907	186.707	275.63	270.63	275.33	277.43	248.43	246.23	187.701	269.138	228.538	230.238	233.938	240.238	0.936921	0.813121	0.942621	348.463	319.463	315.163	6.36879	0.525085	5.78179
480	-0.221357	30.7679	13.1279	179.307	167.107	176.807	176.207	189.107	187.307	276.13	269.33	274.63	280.03	246.23	248.13	185.601	270.438	228.838	229.838	234.938	237.438	1.05182	0.813321	0.900621	347.763	322.963	315.563	6.12379	0.363185	6.14479
485	-0.217957	31.4879	12.8679	177.407	169.907	178.207	176.907	189.207	188.207	277.03	270.13	276.93	279.33	251.93	244.03	187.201	270.738	228.338	229.738	236.638	241.138	0.886721	1.03072	0.837721	349.463	322.263	314.163	6.50179	0.288585	5.81379
490	-0.172457	31.0279	13.4179	178.507	169.807	179.407	175.807	188.607	187.007	277.23	269.53	276.73	278.93	251.33	247.73	187.601	272.938	230.338	233.338	237.138	241.838	0.872821	0.852821	1.06982	348.563	328.263	313.763	6.86279	0.448285	6.33979
495	-0.344057	31.3479	13.4979	178.107	170.007	178.807	176.307	189.007	185.807	278.53	269.43	274.23	284.33	248.93	249.83	185.001	270.838	230.338	232.438	237.638	240.038	0.862121	0.934121	0.930521	351.363	327.963	316.263	6.83579	0.347485	6.25979
500	-0.349657	30.9679	13.0879	179.707	169.607	179.907	176.407	190.307	186.807	275.93	272.03	279.63	282.73	252.73	251.13	185.701	269.838	229.038	230.038	235.838	240.238	0.899021	0.869521	0.857321	352.963	322.663	316.263	7.05579	0.400385	6.18979
505	-0.318457	31.0579	13.4779	180.707	169.107	179.607	178.207	191.907	189.707	278.53	272.73	280.53	285.53	253.23	248.23	186.401	272.438	231.038	231.738	237.838	240.438	0.860021	0.906621	0.831421	351.263	323.363	314.963	7.38779	0.347385	6.71379
510	-0.253057	31.6279	14.5279	183.107	169.207	180.807	176.107	191.307	188.007	278.03	270.63	278.93	282.83	253.13	252.13	185.001	272.838	231.738	230.838	235.838	243.438	0.953921	0.936321	0.974821	355.663	327.263	315.563	7.70179	0.243685	6.41879
515	-0.360757	31.5679	13.9079	180.707	171.507	180.507	181.007	192.407	186.907	280.43	273.83	279.63	286.73	253.73	252.93	184.701	270.538	229.938	232.538	237.638	243.538	0.984521	0.854621	1.01182	354.863	326.363	316.963	7.59679	0.362985	6.17579
520	-0.281257	31.9979	14.0279	183.007	168.307	181.707	177.207	194.007	188.007	283.83	275.63	283.63	287.63	256.33	254.73	184.201	274.438	230.538	234.038	239.738	243.538	0.853621	0.962521	0.999921	352.363	324.763	319.063	8.32679	0.298285	6.39479
525	-0.194457	32.0379	14.3779	181.707	171.507	180.707	179.407	193.907	190.907	280.03	275.23	283.23	286.73	257.43	254.23	185.001	274.338	231.738	232.138	235.838	243.338	1.05132	1.03812	0.947621	355.263	325.963	321.063	8.29279	0.455585	6.41579
530	-0.179357	32.6179	14.2179	182.707	171.407	178.707	178.607	192.607	186.707	279.13	274.23	284.43	287.93	258.23	252.43	186.101	274.638	231.638	234.638	236.938	243.738	0.915521	0.831921	0.998621	356.063	326.763	316.363	8.50579	0.492685	6.51879
535	-0.154457	31.5579	13.9679	180.707	171.207	180.707	179.607	193.507	188.207	281.83	274.33	281.33	288.93	258.53	259.03	182.001	273.538	232.938	232.838	235.738	242.038	0.846121	0.931721	1.01442	356.963	328.263	320.263	8.52179	0.229385	7.09379
540	-0.189557	32.1479	14.7479	184.007	171.907	182.507	179.207	192.407	189.507	280.53	276.73	286.63	292.93	259.73	255.53	182.401	274.138	233.938	234.138	236.238	243.938	0.874321	0.964721	1.02192	357.663	325.763	319.563	8.83679	0.490785	7.03879
545	-0.141457	31.6879	14.7179	180.507	170.807	181.107	179.807	195.907	189.807	284.13	274.53	287.23	293.33	258.53	256.43	183.701	275.938	233.738	235.438	236.138	243.638	0.934721	1.17992	1.04672	356.963	327.863	318.563	8.79279	0.301285	7.57779
550	-0.167557	32.0179	15.2179	182.907	173.107	179.607	179.907	194.207	191.307	283.93	278.63	287.13	295.83	263.03	257.43	182.101	269.638	232.638	234.438	237.638	244.938	0.977521	0.896621	1.04182	355.563	331.563	322.063	8.71179	0.575085	7.10079
555	-0.239257	32.4779	15.2979	182.007	170.007	181.707	180.207	194.307	191.207	282.63	280.03	288.33	296.43	258.33	257.73	181.501	272.338	233.638	232.638	237.138	244.738	1.05922	0.937721	0.994821	358.463	327.563	319.663	8.85279	0.578085	6.74079
560	-0.206257	32.6079	15.9079	183.207	173.807	180.907	182.207	195.307	189.907	280.83	281.33	289.43	293.43	262.33	257.83	181.901	273.038	233.838	233.338	237.938	244.338	0.852421	0.947021	0.898021	357.263	331.363	325.263	9.27079	0.378285	7.44179
565	-0.196357	32.2979	16.8279	183.507	174.107	182.607	181.507	193.407	191.507	281.13	281.13	291.23	296.23	263.83	261.93	184.201	275.738	233.538	234.738	237.338	246.238	1.00782	0.912421	1.02272	361.163	331.463	321.963	9.36079	0.391285	7.41779
570	-0.196457	32.9679	16.5779	183.407	174.407	182.907	181.207	196.507	192.707	279.03	283.23	291.13	295.13	262.63	262.13	182.701	273.638	235.338	236.838	239.038	245.838	0.971821	0.984021	0.963921	361.663	331.163	322.163	9.67879	0.597485	7.72579
575	-0.159357	32.3579	16.8179	184.907	173.307	184.307	180.807	196.007	191.607	280.43	281.33	293.03	296.33	264.23	263.33	180.101	274.938	233.638	236.038	238.738	245.038	0.822021	0.927921	0.973621	364.663	330.163	323.363	9.94579	0.390085	7.64779
580	-0.241257	32.7279	16.8579	183.007	173.907	181.307	180.607	195.307	190.907	280.13	281.83	292.53	301.13	264.43	262.83	180.001	276.038	235.638	236.638	237.238	244.838	0.997521	0.965921	0.819821	363.663	329.763	325.663	10.2458	0.383885	7.83479
585	-0.265957	33.1279	16.3579	184.407	174.707	183.707	182.907	198.807	190.207	281.03	283.13	293.63	299.53	263.43	261.03	180.601	275.238	235.038	234.538	241.238	247.438	0.959421	0.976121	1.00932	360.263	331.963	321.963	10.1358	0.424985	7.68079
590	-0.261057	33.1579	16.8679	184.407	175.607	183.607	182.007	198.407	190.807	281.23	286.53	293.13	298.83	266.43	265.83	181.501	276.438	235.138	238.738	239.638	247.038	0.892921	0.868721	0.987821	360.763	331.963	323.463	10.4758	0.463585	7.35679
595	-0.205457	32.3879	16.9579	185.907	174.307	183.907	183.107	198.207	191.607	280.03	285.53	292.63	300.93	265.83	266.43	178.101	275.138	237.638	237.138	241.638	246.638	0.955421	0.828121	1.02652	359.563	330.063	323.563	9.97579	0.485785	7.77479
600	-0.254757	33.8479	17.4879	186.107	175.807	185.307	181.207	198.407	190.907	283.33	283.73	294.13	301.13	268.93	264.13	179.101	274.438	234.138	236.338	239.338	246.738	1.02172	1.03392	0.987321	360.563	332.663	322.463	10.5858	0.452585	7.90479
605	-0.242657	32.6179	17.4379	184.907	175.907	183.507	181.007	199.007	191.207	279.63	283.63	293.63	298.53	269.13	267.43	178.201	274.738	234.238	237.838	238.338	248.238	0.968621	1.03002	0.965921	364.863	331.163	323.763	9.91579	0.429485	8.02979
610	-0.194957	32.9379	17.4379	185.907	174.907	181.607	184.507	198.107	193.407	278.83	284.83	294.83	303.93	269.73	265.63	176.401	275.938	236.738	239.338	240.838	246.638	0.981221	0.985721	1.15862	367.563	333.063	322.863	10.8158	0.483185	8.27779
615	-0.243257	32.9679	18.0779	184.907	177.007	182.607	182.307	198.107	193.107	279.53	285.43	296.73	301.33	271.33	267.43	176.501	276.638	236.538	239.038	240.038	246.438	0.953221	0.916021	1.27732	361.963	330.763	325.663	10.8358	0.594585	8.70079
620	-0.195857	33.3579	17.9779	185.507	177.907	185.707	182.307	197.507	193.407	281.33	285.73	299.13	305.93	270.03	270.73	178.101	276.638	236.438	238.638	237.138	246.738	1.13992	1.03262	1.22452	364.263	331.663	325.263	10.4258	0.413285	8.77779
625	-0.188157	33.1179	17.8279	185.607	175.307	185.507	184.307	199.507	194.907	283.13	288.13	299.83	304.53	271.03	270.03	175.801	274.138	237.838	237.838	236.338	247.638	0.946621	0.936621	1.10482	365.563	331.563	324.663	11.0058	0.548485	8.66479
630	-0.190157	33.9279	18.1879	187.007	178.007	187.407	183.107	201.507	193.907	278.33	282.73	299.03	304.53	273.33	269.43	176.001	275.638	236.838	239.938	240.338	248.838	0.999821	1.03622	1.10382	365.063	334.963	324.163	10.7558	0.447785	8.65379
635	-0.243657	33.8479	18.3479	185.007	176.007	185.307	185.207	199.707	191.907	279.03	282.73	296.53	306.93	271.23	271.83	174.301	273.938	237.138	236.938	241.338	247.438	1.04692	1.00032	1.09302	366.463	330.863	326.263	11.2558	0.609385	8.82279
640	-0.308757	35.0579	19.1179	186.007	175.007	186.607	184.407	201.607	193.207	276.63	284.13	300.73	305.83	273.23	273.73	174.601	276.838	237.638	237.638	239.438	247.338	0.994921	1.10442	1.25532	366.663	332.863	323.063	11.2158	0.552085	8.83279
645	-0.130957	34.4679	18.9879	186.007	176.207	184.607	183.007	198.307	194.707	280.23	284.23	300.03	303.03	272.53	271.73	174.401	272.038	236.838	238.538	238.438	248.438	1.01012	1.05502	1.18182	364.863	334.563	321.263	11.4758	0.555385	8.84579
650	-0.177257	34.5979	18.2579	187.307	175.907	184.307	187.507	202.107	194.307	277.83	284.73	300.43	305.03	275.43	273.03	173.401	271.938	240.138	239.138	239.838	247.438	1.02702	1.03662	1.17732	364.363	333.163	324.363	11.7058	0.548485	8.94879
655	-0.230057	34.8679	19.0779	189.107	178.307	186.407	183.907	198.007	195.107	280.33	282.93	302.23	303.53	275.43	272.83	172.501	274.038	240.938	239.538	241.338	250.038	1.12302	1.27752	1.20142	363.263	332.063	326.263	11.3358	0.439385	8.96979
660	-0.144757	33.6679	19.5079	187.507	179.107	185.807	187.207	202.807	192.007	276.63	282.83	299.93	305.83	277.23	273.03	168.401	276.038	240.538	240.238	241.538	252.438	1.10242	1.12862	1.28532	366.563	334.363	324.063	11.5558	0.562885	9.33079
665	-0.151157	34.3279	19.1179	187.707	177.707	186.407	187.207	201.707	195.307	279.63	287.33	300.03	304.63	279.33	273.63	170.801	274.638	237.138	239.438	240.538	250.538	1.06752	1.00212	1.20432	365.163	328.763	325.763	11.7058	0.544385	9.36179
670	-0.112457	34.4579	19.2579	185.907	176.607	185.307	184.507	202.407	194.707	276.43	284.63	299.93	304.93	276.13	278.13	172.001	275.438	238.238	238.738	238.938	249.338	1.09172	1.04352	1.30202	362.763	327.163	325.363	11.7258	0.460885	9.29579
675	-0.209157	34.6079	19.8679	190.807	177.207	188.007	186.107	201.307	193.707	277.13	287.33	300.53	305.83	278.63	275.33	171.101	273.538	239.638	240.438	242.238	249.738	1.19302	1.15662	1.34882	363.263	333.263	323.863	12.1258	0.600985	9.33779
680	-0.179257	34.0579	20.4479	187.807	177.407	187.007	186.907	205.207	196.007	279.13	286.93	303.73	305.13	276.43	273.83	168.501	270.038	238.938	237.938	238.038	252.038	1.12382	1.09492	1.40552	365.363	331.563	325.663	11.9458	0.459385	9.25679
685	-0.173957	34.7279	20.1879	189.707	178.607	186.307	186.407	203.507	195.807	276.83	290.43	303.23	306.83	274.23	275.13	167.401	274.438	240.938	239.438	239.838	248.938	1.08892	1.14832	1.40702	361.963	329.763	325.163	11.8058	0.645985	9.59279
690	-0.110057	34.7779	20.1779	187.707	178.007	186.207	187.507	203.707	197.007	280.33	287.63	303.33	303.73	282.53	276.03	168.001	274.138	240.438	239.638	241.538	247.638	1.14442	1.12242	1.34712	364.263	329.963	324.663	11.7258	0.543885	9.49479
695	-0.153057	35.0579	20.1879	188.707	178.707	187.307	188.107	205.107	199.007	277.43	286.03	302.33	304.53	279.73	275.03	166.701	270.738	238.638	240.938	239.638	250.038	1.11952	1.25142	1.40912	364.863	333.663	322.463	12.4358	0.598085	9.68679
700	-0.0994574	35.4079	20.8979	189.907	177.507	189.507	188.307	202.807	199.307	273.53	286.93	302.83	305.13	278.43	276.23	167.601	274.938	239.538	241.238	239.338	251.138	1.19532	1.05292	1.45072	362.363	332.163	324.463	11.8658	0.553185	9.57779
705	-0.175657	34.8979	20.1079	188.907	177.707	187.907	187.007	203.607	197.607	274.43	286.63	303.73	301.93	280.33	277.03	166.801	269.838	240.538	238.838	241.838	250.338	1.22422	1.26932	1.51442	362.563	327.163	327.763	11.8158	0.529085	9.69479
710	-0.153857	35.4479	21.0579	187.407	178.007	188.607	190.207	204.507	196.507	278.73	288.23	306.53	306.03	280.23	267.23	166.401	274.038	239.338	240.638	240.038	250.638	1.30452	1.25302	1.60342	361.263	329.563	323.963	12.3058	0.604585	10.1358
715	-0.0461574	35.9079	20.1379	188.207	179.007	186.607	188.607	201.707	196.307	278.13	289.23	303.23	302.63	273.43	281.93	164.901	271.238	238.138	242.638	240.238	249.438	1.18702	1.19342	1.62742	360.663	330.363	327.763	12.1958	0.576985	10.2158
720	-0.166157	34.4479	21.4879	190.407	178.207	186.007	187.607	203.807	198.907	275.63	287.73	303.63	307.03	278.93	278.43	166.201	267.338	238.438	240.638	240.638	251.338	1.31192	1.27412	1.72742	358.463	334.663	322.663	12.5158	0.720985	9.75579
