# Supplementary material for: Key reaction components affect the kinetics and performance robustness of cell-free protein synthesis reactions
Source: Comput Struct Biotechnol J. 2021 Dec 13;20:218–29. doi: 10.1016/j.csbj.2021.12.013 (PMC8718664; doi:10.1016/j.csbj.2021.12.013)
Supplement: Supplementary data 2 [file mmc2.zip › Source Data/Figure 5C Source Data.xlsx]

## Sheet: Experimental set-up
Reaction	Mg-glutamate (mM)	K-glutamate (mM)	DTT (mM)	Amino acids (mM)	HEPES (pH)	ATP (mM)	GTP (mM)	CTP (mM)	UTP (mM)	tRNA (mg/mL)	CoA (mM)	NAD (mM)	cAMP (mM)	Folinic acid (mM)	Spermidine (mM)	3-PGA (mM)	DNA (µg/mL)	PEG-8000 (mg/mL)	Protease inhibitor (mM)	Cell-free protein (mg/mL)	X-gal (mM)
Reference	5	120	0	30	8	1.5	1.5	0.9	0.9	0.2	0.26	0.33	0.75	0.068	1	30	60	20	0	8.9	2
Buffer 9	6	140	0.5	20	8	1.5	1.5	0.9	0.9	0.1	0.2	0.2	0.25	0.7	1	0	60	10	0	10	2
Buffer 19	13	140	0.5	20	8	1.5	1.5	0.9	0.9	0.1	0.2	0.8	0.25	0.7	0.5	40	60	50	0	10	2
Buffer 25	6	140	0.5	60	8	1.5	1.5	0.9	0.9	0.1	0.2	0.2	1.25	0.7	0.5	20	60	50	0	15	2
Buffer 33	6	140	0.5	40	8	1.5	1.5	0.9	0.9	0.1	0.2	0.8	1.25	0	1	40	60	50	0	15	2
Buffer 51	13	140	0.5	20	8	1.5	1.5	0.9	0.9	0.1	0.2	0.2	0.25	0	1.5	40	60	50	0	15	2

## Sheet: A650
Buffer	A650
9	0.19
	0.18
	0.15
19	0.3
	0.31
	0.27
25	0.19
	0.16
	0.16
33	0.3
	0.23
	0.28
51	0.19
	0.18
	0.32
Ref.	0.17
	0.14
	0.14
