# Supplementary material for: Key reaction components affect the kinetics and performance robustness of cell-free protein synthesis reactions
Source: Comput Struct Biotechnol J. 2021 Dec 13;20:218–29. doi: 10.1016/j.csbj.2021.12.013 (PMC8718664; doi:10.1016/j.csbj.2021.12.013)
Supplement: Supplementary data 2 [file mmc2.zip › Source Data/Figure 2E Source Data .xlsx]

## Sheet: Experimental set-up
Reaction	Mg-glutamate (mM)	K-glutamate (mM)	DTT (mM)	Amino acids (mM)	HEPES (pH)	ATP (mM)	GTP (mM)	CTP (mM)	UTP (mM)	tRNA (mg/mL)	CoA (mM)	NAD (mM)	cAMP (mM)	Folinic acid (mM)	Spermidine (mM)	3-PGA (mM)	DNA (µg/mL)	PEG-8000 (mg/mL)	Protease inhibitor (mM)	Cell-free protein (mg/mL)
6-factor	5	0	0	30	8	0	0	0	0	0	0	0	0	0	0	0	60	20	0	8.9
7-factor	5	0	0	30	8	0	0	0	0	0	0	0	0	0	1	0	60	20	0	8.9
9-factor	5	120	0	30	8	0	0	0	0	0	0	0	0	0	1	0	60	20	0	8.9
13-factor	5	120	0	30	8	1.5	1.5	0.9	0.9	0	0	0	0	0	1	0	60	20	0	8.9
15-factor	5	120	0	30	8	1.5	1.5	0.9	0.9	0	0	0.33	0.75	0	1	0	60	20	0	8.9
20-factor	5	120	0	30	8	1.5	1.5	0.9	0.9	0.2	0.26	0.33	0.75	0.068	1	30	60	20	0	8.9

## Sheet: Minimal buffers
Time (min)	400 nM Fluorescein	200 nM Fluorescein	100 nM Fluorescein	50 nM Fluorescein	25 nM Fluorescein	12.5 nM Fluorescein	6.25 nM Fluorescein	3.125 nM Fluorescein	1.5625 nM Fluorescein	0.78125 nM Fluorescein	0.390625 nM Fluorescein	0 nM Fluorescein	6-factor	6-factor	6-factor	6-factor	6-factor	6-factor	7-factor	7-factor	7-factor	7-factor	7-factor	7-factor	9-factor	9-factor	9-factor	9-factor	9-factor	9-factor	13-factor	13-factor	13-factor	13-factor	13-factor	13-factor	15-factor	15-factor	15-factor	15-factor	15-factor	15-factor	20-factor	20-factor	20-factor	20-factor	20-factor	20-factor
0	834.6	449.1	229.5	114.2	57.13	26.16	12.02	8.076	3.795	1.768	1.064	0.03227	1.359	1.423	1.242	1.241	1.459	1.397	1.203	1.224	1.201	1.443	0.8543	1.312	1.098	1.112	1.311	1.266	1.312	1.095	0.9788	1.233	0.9849	0.982	1.023	1.03	0.4038	0.4146	0.4258	0.5738	0.3939	0.2068	0.5579	0.8092	0.6085	0.7781	0.7099	0.7199
5	851.9	430.3	213.5	108.7	54.85	26.41	11.78	7.297	3.581	1.57	0.7207	0.018	0.9938	1.065	1.299	1.35	1.26	1.154	1.032	0.9765	1.005	1.323	0.656	1.25	1.195	1.095	1.304	1.193	1.212	0.9947	1.451	1.716	1.375	1.311	1.279	1.328	0.52	0.4619	0.632	0.4745	0.7417	0.2793	0.4949	0.5499	0.5823	0.6152	0.6162	0.543
10	801.5	432.4	213.5	106.8	53.45	25.34	10.95	7.132	3.367	1.491	0.7713	0.04241	0.8285	0.9146	1.048	1.098	1.292	1.002	1.129	0.661	1.167	1.17	0.6509	1.23	0.9836	1.19	1.2	1.116	1.175	1.179	2.374	3.074	2.465	2.363	1.978	2.448	0.7241	0.7007	1.101	0.6955	1.245	0.7024	0.6292	0.62	0.5832	0.8242	0.6002	0.5685
15	799.5	407.7	204	104.2	53.61	24.72	11.1	6.762	3.431	1.618	0.7502	0.01872	0.7842	0.9691	1.202	0.8383	1.144	1.107	0.9347	0.7023	1.189	1.16	0.5477	1.113	1.089	1.336	1.153	1.023	1.227	1.243	3.764	6.05	6.263	5.166	3.162	5.349	1.225	1.497	2.143	1.115	3.246	1.528	0.9416	0.9809	1.015	1.59	1.092	0.7623
20	798.1	414.3	209.5	102.7	51.2	24.67	11.28	6.689	3.267	1.695	0.7778	0.0001598	0.6941	1.008	1.013	0.7991	1.178	1.09	1.268	0.728	1.247	1.073	0.6664	1.256	1.19	1.203	1.42	0.9611	1.037	1.244	6.442	12.68	12.44	9.972	6.7	11.25	3.193	3.009	3.949	2.453	6.731	3.933	2.466	2.26	2.97	3.353	2.627	2.104
25	773.4	407.5	200	103	50.63	24.15	11.56	6.613	3.301	1.509	0.8058	0.02507	0.7741	1.034	1.233	0.731	0.8459	1.029	1.144	0.7879	1.287	1.074	0.6201	1.182	1.244	1.227	1.239	1.077	1.127	1.158	10.89	19.5	20.1	17.53	11.8	19.43	5.467	5.676	6.906	4.733	12.02	7.749	5.705	4.742	6.478	6.76	5.17	4.58
30	775.6	410	209.8	107.4	53.45	25.48	11.15	6.476	3.339	1.481	0.69	0.008166	0.6956	0.9536	0.9079	0.731	0.892	1.066	1.125	1.102	1.225	1.183	0.6565	1.154	1.158	1.213	1.156	1.083	1.162	1.204	15.97	26.64	28.87	23.72	17.6	26.8	8.845	8.986	10.18	6.946	17.08	13.63	9.98	9.872	12.66	11.25	9.623	8.498
35	763.7	418.2	206.8	103.6	51.9	24.53	11.35	6.778	3.464	1.543	0.6925	0.03355	1.016	0.8876	1.317	0.9565	0.9252	1.144	1.147	0.9953	1.072	1.028	0.9289	1.254	1.18	1.308	1.177	1.08	1.187	1.282	21.85	33.93	37.07	30.21	23.24	34.01	12.36	12.84	13.72	9.27	22.93	19.84	15.34	15.45	20.17	16.86	15.06	13.44
40	781.3	414.2	203.8	105.6	53.65	24.72	11.11	6.486	3.221	1.495	0.7257	0.03607	0.8894	1.074	1.031	0.9358	0.9123	1.248	1.258	0.8313	1.376	1.254	0.8365	1.213	1.281	1.367	1.312	1.215	1.396	1.192	27.63	38.58	44.12	36.48	28.36	40.62	16.77	17.2	17.94	12.33	30.64	27.84	22.02	21.16	29	25.91	22.37	20.55
45	747.7	414.2	210.4	105.6	51.77	25.47	11.18	6.784	3.463	1.676	0.7432	0.01985	0.5807	0.9381	1.132	1.116	0.7993	1.364	1.191	0.8707	1.252	1.392	0.8132	1.252	1.215	1.34	1.297	1.305	1.16	1.217	31.96	43.46	48.71	41.81	34.37	47.11	20.67	22.14	23.17	16.86	37.51	34.93	31.09	30.55	38.94	34.4	29.95	28.29
50	762.5	415.9	202.2	106.5	53.08	25.75	11.14	6.863	3.613	1.77	0.6238	0.01424	0.8273	0.9761	1.231	1.065	0.8087	1.357	1.248	0.9027	1.222	1.348	0.6889	1.188	1.387	1.267	1.414	1.122	1.433	1.253	36.6	47.18	53.71	47.17	38.11	52.62	24.67	26.56	25.9	20.7	44.28	39.89	42.54	41.17	49.16	44.11	37.13	36.8
55	790.7	410.5	202.5	104.6	52.25	25.52	11.65	6.737	3.531	1.647	0.6548	0.009713	0.8115	0.9556	1.1	1.243	0.7407	1.227	1.385	1.008	1.032	1.427	0.6416	1.408	1.37	1.617	1.339	1.248	1.347	1.234	40.92	51.45	57.8	52.59	41.9	57.31	28.16	31.16	30.79	22.99	50.37	46.19	52.17	50.54	60.58	53.61	48.11	45.39
60	778.1	416.2	202.4	105	52.07	26.37	11.18	6.924	3.498	1.673	0.8368	0.03823	1.006	0.996	1.234	1.272	0.7892	1.222	1.271	1.195	1.135	1.358	0.8316	1.333	1.497	1.45	1.47	1.204	1.388	1.48	44.35	53.81	61.08	55.93	44.07	61.03	33.43	35.34	34.79	26.06	56.41	51.77	62.03	59.37	66.6	63.42	57.8	53.79
65	782.9	417.4	208.6	105.9	54.17	24.52	11.65	6.67	3.696	1.611	0.8202	0.03121	0.7101	0.8509	1.267	1.295	1.06	1.326	1.19	1.089	1.13	1.185	0.9308	1.395	1.515	1.534	1.343	1.368	1.458	1.384	47.65	58.08	63.53	58.6	49.08	64.15	37.58	40.02	39.96	31.42	61.23	57.01	72.59	70.76	78.57	72.72	66.73	62.98
70	803.5	415.8	208.6	104.3	52.84	25.83	11.25	6.61	3.713	1.72	0.8091	0.03279	0.9179	0.8559	1.116	1.384	0.896	1.27	1.379	1.108	1.235	1.373	0.9504	1.415	1.394	1.365	1.455	1.365	1.326	1.343	50.99	59.13	67.73	60.58	52.04	67.2	40.83	43.66	44.03	34.5	66.91	62.09	83.25	77.73	89.06	83.87	77.28	73.06
75	780.7	414	210.3	106.3	52.76	25.33	11.45	6.62	3.411	1.545	0.8463	0.01558	0.9076	0.8422	1.216	1.348	1.025	1.432	1.551	1.258	1.174	1.47	0.8628	1.161	1.394	1.63	1.421	1.395	1.554	1.33	52.67	61.81	70.25	62.79	53.83	69.52	43.49	48.12	46.88	39.19	73.06	66.72	91.57	87.64	97.42	94.61	84.58	81.48
80	777.2	413.4	204.9	103.9	53.14	24.94	11.85	6.692	3.242	1.526	0.7204	0.01831	0.8288	1.089	1.299	1.578	1.123	1.334	1.379	1.271	1.444	1.419	0.78	1.353	1.611	1.378	1.486	1.401	1.455	1.464	56.14	64.77	71.14	65.77	57.69	70.9	48.11	51.79	51.56	41.28	74.94	70.47	102.2	95.78	109.2	102	93.69	88.9
85	795	410.9	205.9	104.2	52.98	26.04	11.6	7.008	3.375	1.653	0.7803	0.04179	0.8291	1.074	1.31	1.409	1.017	1.295	1.409	1.304	1.284	1.288	1.034	1.453	1.465	1.582	1.641	1.367	1.664	1.476	56.58	64.89	73.44	68.07	60.51	72.86	51.3	55.76	54.39	45.53	80.27	74.21	111.4	103.4	115.2	113	101.2	97.47
90	800	413.3	210	107.6	52.46	25.27	12.06	7.057	3.556	1.613	0.7284	0.02003	0.8322	1.018	1.272	1.297	1.078	1.517	1.43	1.417	1.443	1.512	1	1.41	1.417	1.572	1.572	1.326	1.69	1.44	59.19	67.13	75.2	69.9	60.95	73.31	53.86	59.42	57.91	48.76	83.75	81.64	122.4	110.9	125.8	120.6	108.5	106.4
95	783.9	410.5	208.3	105.4	52.94	25.7	11.67	6.764	3.443	1.681	0.7084	0.02825	0.9733	1.119	1.262	1.291	0.9842	1.666	1.437	1.22	1.598	1.412	0.8617	1.295	1.503	1.629	1.438	1.472	1.673	1.425	60.53	69.1	76.18	69.35	63.86	75.14	60.23	63.62	59.47	51.61	88.41	85.96	128.8	114.7	134.2	128	115.2	111.7
100	784.4	409	209	106.4	52.35	25.9	11.26	7.219	3.396	1.557	0.9067	0.02401	0.8152	1.089	1.474	1.424	1.08	1.318	1.482	1.443	1.523	1.556	1.079	1.314	1.725	1.789	1.625	1.446	1.491	1.548	62.7	70.69	77.68	71.05	65.91	77.94	60.52	66.12	63.23	55.26	92.16	89.42	136.3	122.9	140	132.8	120.2	117.7
105	785.2	417.6	206.6	106	53.97	25.54	10.85	6.816	3.518	1.582	0.83	0.01833	1.008	1.352	1.686	1.331	1.059	1.525	1.474	1.637	1.556	1.388	0.9732	1.266	1.72	1.741	1.687	1.496	1.248	1.493	64.02	71.74	78.52	72.88	68.44	77.59	64.78	69.81	65.58	56.22	95.78	93.5	141.5	131.3	143.1	139.4	124.9	123.9
110	777.5	417.6	209.1	105.8	52.39	26.12	11.37	6.879	3.44	1.539	0.8056	0.009606	1.028	1.255	1.749	1.345	1.032	1.501	1.55	1.477	1.53	1.453	1.064	1.299	1.538	1.591	1.59	1.405	1.649	1.622	66.33	74.19	79.95	72.63	70.7	78.92	67.7	73.32	69.76	59.57	98.96	95.31	149.2	136.1	147.1	145.2	131.1	129.8
115	805.1	416	211.5	107.4	53.2	25.2	11.47	7.276	3.357	1.719	0.8011	0.02495	1.051	1.323	1.702	1.268	1.024	1.785	1.501	1.539	1.518	1.662	1.004	1.352	1.825	1.644	1.596	1.445	1.698	1.524	67.42	72.76	81.86	76.63	70.7	81.31	70.1	74.66	72.21	63.03	102.7	99.79	153.4	141.2	146.8	151.8	137.4	134.4
120	792.7	416.8	208	107.4	54	25.2	11.59	6.717	3.346	1.597	0.8002	0.02244	1.183	1.391	1.459	1.373	1.044	1.582	1.835	1.529	1.665	1.611	0.8639	1.556	1.898	1.678	1.768	1.516	1.471	1.578	67.66	76	83.07	75.45	72.57	82.65	71.94	78.81	73.96	65.05	105.6	103.3	160.6	147.2	155.8	157.4	139.8	138.9
125	799.9	419	209.6	107.8	53.07	25.28	11.85	7.223	3.299	1.823	0.8061	0.002184	1.257	1.463	1.509	1.655	1.168	1.599	1.556	1.366	1.491	1.485	1.108	1.485	1.513	1.735	1.657	1.525	1.558	1.76	68.03	77.66	83.07	79.18	72.3	82.77	75.2	81.11	75.68	67.58	107	107.5	163.7	150	160.1	160.5	146.4	145.5
130	793.4	419.2	206.3	107.2	54.3	25.71	11.79	6.585	3.66	1.447	0.9175	0.06655	1.434	1.36	1.577	1.622	1.375	1.755	1.655	1.839	1.656	1.548	1.228	1.61	1.879	1.557	1.788	1.741	1.692	1.543	68.85	76.79	85.3	79.8	73.8	85.5	76.37	82.55	78.28	67.22	110.4	108.9	168.3	156.3	165.7	165.4	148.6	147.1
135	807.2	416.9	212.9	106	53.21	25.48	11.66	6.747	3.504	1.704	0.8876	0.0475	1.388	1.59	1.689	1.319	1.363	1.496	1.644	1.496	1.646	1.629	1.91	1.33	1.847	1.802	1.696	1.569	1.829	1.635	71.04	78.29	84.89	79.65	72.68	85.01	77.71	84.38	80.31	69.16	112.2	114.1	173.5	159.3	168.8	170.5	152.1	150.8
140	795.3	418.4	209.9	107.3	53.18	26.13	11.75	6.606	3.658	1.602	0.7443	0.02307	1.459	1.485	1.835	1.533	1.403	1.651	1.599	1.649	1.841	1.579	1.752	1.569	1.697	1.765	1.85	1.871	1.585	1.645	71.44	80.7	86.04	79.94	74.61	85.46	81.87	86.87	81.07	71.78	113.5	115.4	177.1	166.3	170.3	173.7	157.2	157.1
145	802.6	417.1	209.6	107.7	52.22	26.04	11.5	6.889	3.584	1.732	0.8812	0.01385	1.64	1.415	1.52	1.569	1.331	1.692	1.499	1.676	1.563	1.569	1.655	1.404	2.02	1.794	1.825	1.729	1.669	1.576	72.17	80.33	85.52	82.99	74.46	86.51	83.13	87.57	83.5	74.3	116.4	119.6	180.9	172.8	177.6	178.6	162	159.1
150	797.9	420.5	211.8	109.2	52.96	26.29	12.15	6.794	3.669	1.523	0.9122	0.01153	1.512	1.448	1.51	1.527	1.387	1.55	1.689	1.817	1.761	1.461	1.866	1.547	1.67	1.927	1.803	1.77	1.755	1.664	70.87	82.9	87.31	82.7	75.53	87.73	84.47	90.53	84.46	73.88	118	121.6	185.3	176.9	180.4	182.1	165.6	165.3
155	795.9	416.4	206.7	107.7	53.08	26.3	12.3	6.727	3.592	1.686	0.7156	0.02044	1.476	1.617	1.514	1.534	1.722	1.733	1.75	1.776	1.551	1.576	1.746	1.374	1.959	1.766	1.931	1.585	1.754	1.774	71.94	82.64	87.83	82.86	74.64	89.39	87.31	90.91	85	77.4	119.4	125.9	190	180.3	182.4	185.6	169.4	167.4
160	798.6	420.7	209.5	105.6	54.5	26.98	12.03	7.018	3.369	1.744	0.6175	0.04021	1.529	1.821	1.556	1.412	1.617	1.913	1.739	1.815	2.021	1.683	1.712	1.555	1.89	1.826	1.823	1.888	1.879	1.862	73.91	83.38	88.58	83.37	76.93	90.63	89.13	93.93	86.77	77.55	123.6	127.8	193.9	182.7	187.1	186.8	173.2	167.1
165	799.7	422.4	212	107.5	53.57	27.18	12.17	6.77	3.455	1.77	0.7138	0.02905	1.731	1.765	1.769	1.633	1.611	1.826	1.769	1.554	1.745	1.837	1.755	1.55	1.977	2.102	1.939	1.925	1.765	1.732	74.02	84.73	89.2	84.69	77.01	91.12	89.35	94.62	89.82	78.97	122.9	127.1	195.1	187.7	191.9	191.9	177.3	172.8
170	811.2	416.6	213.2	108	54.05	25.56	12.22	6.686	3.805	1.771	0.9806	0.01492	1.556	1.578	1.689	1.822	1.511	1.846	1.682	1.717	1.847	1.778	1.781	1.663	1.858	1.923	1.859	1.793	1.645	1.831	73.55	83.08	88.45	84.27	78.22	90.6	91.43	96.51	91.41	79.75	126	132.1	199.2	190.4	194.3	193.2	178.7	175.4
175	806.7	421.3	212	106.3	53.58	26.99	12.15	6.646	3.58	1.738	0.7717	0.01537	1.658	1.677	1.619	1.729	1.598	1.908	1.892	1.766	1.71	1.496	2.003	1.599	2.195	1.896	2.122	1.748	1.809	1.818	74	84.54	90.76	86.75	77.6	92.29	94.48	98.92	93.33	80.71	126.6	134.7	205.5	194.1	198.3	196.8	180.7	182
180	794.7	420.1	210.3	108.3	54.16	26.2	11.19	7.018	3.732	1.619	0.7057	0.03297	1.6	1.619	1.703	1.514	1.487	1.864	1.757	1.707	2.019	1.698	1.761	1.414	1.944	1.886	1.973	1.795	1.803	2.09	74.42	84.54	91.03	87.71	79.13	92.34	94.54	99.7	92.98	83.14	130.8	137.9	205.8	197	198.9	197.7	182.2	181.2
185	802.4	420.1	213.4	106.4	53.77	26.64	11.71	6.6	3.385	1.56	0.76	0.00706	1.61	1.618	1.689	1.79	1.657	1.966	1.708	1.617	1.779	1.775	1.788	1.542	1.894	1.876	1.911	1.883	1.84	1.823	75.22	85.43	93.85	86.16	80.37	93.09	94.06	102.2	95.66	84.47	129.7	140.2	208.8	197.3	201.7	202.3	184.5	182.5
190	818	420.7	213.1	107.2	54.19	26.33	12.02	6.903	3.718	1.748	0.6986	0.01926	1.647	1.669	1.645	1.652	1.695	1.903	1.703	1.71	1.837	1.721	2.089	1.625	2.111	1.904	1.842	1.988	2	1.833	74.81	86.52	91.03	87.9	79.32	93.44	97.41	100.9	95.54	84.86	131.5	141.1	212.5	203.3	204.9	204	187.4	186.6
195	803.6	416.6	208.9	107.1	53.45	26.97	11.89	6.986	3.345	1.685	0.787	0.02239	1.531	1.734	1.694	1.688	1.619	1.879	1.747	2.008	1.865	1.944	1.827	1.467	1.917	1.918	2.011	1.984	1.791	1.956	76.2	88.41	92.68	88.78	79.8	95.62	97.46	102.9	97.7	87.42	135.2	142.7	214.2	206.6	206.7	205.1	189.7	186.5
200	811.4	423.8	210.3	109.3	55.18	26.25	11.22	6.803	3.464	1.718	0.5918	0.02517	1.741	1.648	1.837	1.701	1.75	1.854	1.758	1.893	1.777	1.886	2.015	1.657	2.032	2.114	1.713	2.047	1.793	1.834	76.2	87.42	93.73	88.93	80.1	95.27	98.75	104.6	98.57	87.45	134.9	145.1	216	208.1	208.5	209.2	190.6	190.7
205	813.2	421.1	216.4	107.7	53.49	26.52	11.35	7.19	3.529	1.607	0.6637	0.02614	1.863	1.818	1.967	1.569	1.579	1.867	1.937	2.086	1.695	2.089	1.88	1.403	1.99	1.919	2.018	1.832	1.849	1.987	74.62	88.68	93.95	89.93	81.37	95.31	99.93	104.6	99.34	87.53	135.6	146.4	218.1	208.9	208.9	210.4	193.3	193
210	809.7	418.5	213.8	106.8	53.1	27.06	11.98	6.816	3.273	1.788	0.6308	0.01631	1.57	1.973	1.867	2.062	1.851	2.099	1.872	1.795	1.732	1.93	1.859	1.613	1.822	1.891	1.885	1.779	1.827	2.117	76.09	88.34	93.13	87.61	81.68	93.92	102.2	107.1	100.9	90.87	139.7	148.5	219.2	210.5	211.2	210.9	195.7	193.8
215	807.3	421.1	211.2	108.4	54.29	27.71	12.15	6.872	3.768	1.613	0.87	0.02583	1.882	1.758	1.765	1.944	1.835	1.867	1.762	1.929	1.833	1.921	1.752	1.692	2.122	1.955	1.947	2.117	1.887	1.638	76.46	88.32	94.97	90.67	81.01	96.67	101.9	107	101.6	90.89	139.2	149.9	223.3	212	213.6	212.1	197.2	194.3
220	811.4	416.2	213.1	107.1	54.64	27.02	11.46	7.218	3.675	1.836	0.6582	0.04146	1.675	1.956	1.918	1.574	1.803	2.105	1.765	1.812	1.783	1.744	2.132	1.712	1.948	1.981	2.163	2.031	1.94	2.094	78.08	90	96.24	90.38	82.96	95.44	103.3	108.1	102.1	90.93	140.3	150.9	223.6	214.5	213.7	215	197.7	198.4
225	808.2	423	210.9	107.6	52.88	27.13	11.72	6.807	3.514	1.751	0.8816	0.02549	1.683	2.038	1.817	1.726	1.817	2.366	1.872	1.933	2.063	1.747	1.907	1.519	1.905	1.996	2.083	1.99	1.93	1.819	76.75	90.22	95.45	91.77	82.61	97.88	104.4	109.7	105.8	89.98	143	151.7	228.5	218	217.3	216.3	199.2	198.3
230	805.1	420.2	211.6	106.4	53.96	27.32	12.03	6.864	3.585	1.713	0.7891	0.05126	1.689	1.902	1.8	1.875	1.815	2.08	1.855	1.939	1.83	1.796	2.018	1.677	1.865	1.833	1.808	2.231	2	1.931	76.42	91.06	97.62	92.34	81.87	97.22	105.5	111.1	105.8	93.77	143.3	154.1	228.6	217.8	219.2	215.8	203.1	201.8
235	814.2	422.4	211.5	108.6	55.44	26.8	12.39	6.883	3.415	1.606	0.7307	0.05667	1.763	2.006	1.865	1.793	1.894	1.961	1.964	1.813	1.932	1.858	1.884	1.676	2.034	1.855	1.876	1.891	2.014	1.868	78.91	92.86	97.14	94.28	83.87	96.6	105.2	110.7	105	94.2	146.4	155.2	227.6	221.3	219.4	218.6	203	203.3
240	813.3	419.5	213.4	108.7	53.79	26.42	12.77	7.026	3.555	1.572	0.8708	0.02942	1.925	1.891	1.924	1.896	1.844	2.186	1.861	1.931	2.146	1.921	1.936	1.566	1.871	2.133	1.994	2.064	1.87	2.295	77.14	93.48	96.56	92.29	82.72	98.88	106.7	112.6	107.6	95.3	145.6	160.1	230.5	223.5	219.2	219.7	204	205
245	813.2	424.5	211.2	108.9	53.84	26.97	12.09	7.151	3.358	1.66	0.7181	-0.006761	1.741	1.838	1.936	1.98	1.969	2.053	1.767	2.002	1.896	1.887	1.942	1.531	2.167	1.98	2.124	1.974	1.839	2	78.06	92.43	98.51	91.61	83.53	100.1	108.9	112.2	106.8	96.01	147.4	158.9	232.6	223.3	222.3	223.3	205.9	205.2
250	805.2	423.7	212.6	107.3	54.24	26.76	11.74	6.912	3.652	1.743	0.752	0.02643	1.979	1.895	1.82	1.901	1.956	2.007	1.7	2.005	1.993	1.931	1.933	1.789	2.183	2.037	2.067	2.141	1.881	2.185	79.15	93.43	97.06	93.58	84.51	99.81	108.7	114.7	107.9	97.33	149.2	162.3	230.9	225	223.4	224	207.5	207.8
255	814.7	419.2	214.1	107.9	54.71	27.78	11.72	7.01	3.674	1.517	0.5452	0.01892	1.867	2.154	1.895	1.939	1.897	1.923	2.015	2.15	1.979	1.93	2.136	1.692	2.012	1.889	1.789	1.992	2.191	2.151	79.1	92.69	99.13	95.37	83.61	99.94	109.7	115.3	110.1	97.08	149.5	162.4	237	226.1	225.8	225	209.7	204.9
260	812.8	421.8	212.1	109.9	54.16	27.48	12.71	7.101	3.538	1.784	0.7128	0.0202	2.179	2.124	1.957	1.851	1.912	2.03	1.882	2.072	2.14	1.863	1.989	1.671	1.999	2.044	2.243	2.177	1.905	2.243	80.13	94.05	99.63	93.56	86.26	100.3	110.4	115.6	108.9	97.98	150	164.6	237.2	227.6	226.2	227.3	209	210.9
265	813	424.8	212	108.9	54.07	27.43	11.52	6.809	3.483	1.718	0.6307	0.006853	1.959	2.114	2.014	1.886	2.042	2.137	1.967	1.975	2	1.855	1.896	1.693	2.248	1.975	2.183	1.975	1.917	1.926	80.63	95.48	99.65	95.79	83.95	100.9	111.5	116.6	110.9	98.44	152.2	165.7	236.8	229.6	227.8	226.5	211.4	212.9
270	823.7	422.2	213.3	108.4	53.08	27.58	12.35	6.728	3.59	1.559	0.6916	0.02552	1.903	1.964	2.015	1.934	1.86	2.198	2.034	1.985	2.05	2.085	1.93	1.6	1.909	1.989	2.224	1.983	1.981	2.235	80.83	92.68	99.15	96.4	85.85	101	111.8	117.9	112.8	99.08	154	167.6	239.3	229.8	228.8	230.2	211	210.5
275	816.8	422	212.8	107.5	53.27	27.04	11.63	6.773	3.56	1.678	0.8569	0.05082	2.05	2.134	2.198	1.953	2.005	2.165	2.082	2.057	2.184	2.143	2.144	1.913	2.097	1.978	1.985	1.843	2.095	2.27	79.78	97.27	101.7	94.43	86.8	99.7	114.7	119.7	115.2	99.12	154.4	166.4	243.1	233.3	229.8	232.2	212.5	213.6
280	815.2	427.9	211.7	107.7	54.39	27.57	12.97	7.034	3.316	1.65	0.9614	0.04133	2.034	1.906	2.006	2.106	1.939	2.096	1.963	2.027	1.982	1.957	2.137	1.754	2.154	2.313	1.964	1.942	2.126	2.413	82.83	97.25	98.61	95.48	87.37	102.2	113.8	118.9	112.9	101.3	154.2	168.7	241.1	232.7	233.6	230.5	216.2	213.9
285	814.6	425.3	214.2	109.8	54.23	27.54	12.51	6.743	3.488	1.712	0.8085	0.02885	2.031	2.05	1.934	2.067	2.092	2.204	2.14	2.117	2.098	1.866	2.219	1.699	2.115	2.196	1.965	2.14	2.196	2.357	80.92	96.45	100	96.46	87.47	102.9	115.2	120.1	115	104.4	154.7	171.2	241.1	237	230.9	231.7	215	214.6
290	822	426	215.6	107.5	54.12	27.08	12.07	7.066	3.379	1.655	0.8568	0.04067	2.15	1.849	2.138	2.013	2.369	2.167	2.106	2.004	2.092	2.051	1.98	1.477	2.29	2.064	2.217	2.121	2.138	2.295	81.25	97.68	101.2	97.54	86.26	102.5	117.2	121	116.4	104.5	158.7	170.9	245.3	236	232.6	235.2	215.9	215.8
295	822.3	425.7	215.3	108.2	54.51	27.81	11.81	6.884	3.877	1.639	0.749	0.01578	2.058	2.094	1.992	2.23	1.988	2.058	1.999	1.947	2.207	1.996	2.205	1.823	2.41	2.217	2.207	2.274	2.031	2.22	82.16	98.46	101.3	97.02	87.17	104.1	116.7	122.1	117.1	104.9	157.5	172.1	246.8	238	234.9	236	217.2	216.7
300	823.3	429.3	215.7	108.2	54.14	27.4	12.24	7.005	3.508	1.875	0.9006	0.04366	2.256	2.116	2.098	1.995	1.92	2.319	1.977	2.083	1.987	2.27	2.296	1.888	2.248	1.948	2.149	2.05	2.182	2.105	82.49	98.06	102.8	96.48	87.12	104.7	118	123.7	118.3	104.3	160.9	173.6	249.2	237.6	236	234.2	218.3	216.3
305	819.5	425	214	109.3	54.02	27.76	12.01	7.076	3.522	1.571	0.8652	0.00877	1.839	2.262	2.31	1.912	2.13	2.244	1.993	2.133	2.079	2.129	2.131	1.842	2.049	2.122	2.166	2.034	2.066	2.099	82.21	98.78	101.5	97.67	87.89	104.1	120.4	124.1	117.7	103.1	162	174.3	249.4	238	237.1	241.4	220.4	220.6
310	830.8	424.5	217.8	107.6	55.29	27.44	11.86	6.876	3.578	1.559	0.8934	0.02659	2.108	2.158	2.01	2.184	2.107	2.442	2.037	2.133	2.239	2.133	2.186	1.746	2.305	2.403	2.222	2.353	2.281	2.105	82.35	101.7	103.7	99.1	89.35	104.8	120.6	125.1	118.9	104.6	162.2	173.4	247.4	240.7	240.2	240.6	222.7	221.2
315	820.6	423	214.1	109.2	54.66	27.55	12.26	7.165	3.728	1.778	0.8965	0.04377	2.163	2.093	2.05	2.23	2.037	2.34	2.007	2.045	2.318	2.257	2.163	2.016	2.089	2.067	2.067	2.104	2.247	2.119	83.98	99.99	102.8	99.83	89.5	104.4	118.7	126.3	119.6	106.8	165.9	176.6	249.8	240.2	240	243.5	221.8	219.8
320	823.6	423.9	215.7	108.7	55.79	27.67	11.78	6.876	3.643	1.72	0.9209	0.01922	2.438	2.265	2.07	2.036	2.024	2.382	2.186	2.322	2.282	2.252	1.942	2.041	2.011	2.292	2.121	2.194	2.132	2.181	84.05	100.5	104.5	98.85	88.78	104.6	122.6	127.1	119.5	107.9	165.4	175.7	251.9	244.9	239	243.3	222.1	220.4
325	823.7	424.5	213.4	108.7	53.72	27.48	11.72	7.282	3.707	1.584	1.018	0.01856	2.229	2.429	2	2.081	2.184	2.326	2.099	2.179	2.418	2.451	2.215	1.998	2.159	2.171	2.105	2.351	1.978	2.264	83.63	100.3	104.2	98.99	89.26	106.4	123.7	128.4	122.1	109.2	165.8	175.8	252.2	247.6	242.6	244.5	225.2	222.2
330	821.7	425.3	216.1	110	54.81	27.87	11.9	6.606	3.791	1.74	0.9098	0.006821	2.254	2.246	2.241	2.126	2.073	2.152	2.144	1.97	2.325	2.324	2.337	2.06	2.162	2.195	2.44	2.416	2.094	2.428	84.67	100.9	104.1	100.3	90.46	105.4	123.3	128.8	122.6	109.4	167.8	178.5	255.2	246.8	245	243.9	225.7	224.6
335	817.2	425.8	216.9	109.1	54.42	27.6	12.51	7.012	3.491	1.687	0.9025	0.04155	2.235	2.158	2.211	2.285	2.424	2.342	2.098	2.284	2.364	2.193	2.166	1.766	2.358	2.388	1.979	2.322	2.147	2.235	84.2	100.2	104.7	99.55	88.28	104.7	125.3	128.4	121.2	112	168.8	179.6	259.1	246.2	246.8	249.1	224.6	222.3
340	821.3	430	211.9	108.4	54.92	28.15	12.25	6.833	3.277	1.877	0.8431	0.007249	2.208	2.21	2.247	2.148	2.488	2.309	2.112	2.609	2.317	2.433	2.19	1.647	2.23	2.264	2.274	2.338	2.243	1.97	84.98	102.1	103.4	101.7	90.93	105.9	125.5	130.2	123.1	109.8	170	179.5	256.8	250.5	245.1	248.5	225.4	225.3
345	830.3	428.4	214.3	110	54.39	27.94	12.32	6.798	3.512	1.686	0.9699	0.01961	2.478	2.248	2.267	2.163	2.363	2.26	2.393	2.452	2.416	2.36	2.541	2.115	2.224	2.202	2.112	2.2	2.168	2.399	84.44	101.2	105.9	101.4	90.72	108.6	127.1	132	125.3	112.5	170.2	184.3	256.2	247.5	246	250.1	228.4	225.6
350	819.7	425.8	216.9	109.1	55.27	28.65	11.99	7.035	3.536	1.79	0.9075	0.02663	2.329	2.344	2.292	2.232	2.385	2.474	2.269	2.564	2.164	2.427	2.268	2.055	2.331	2.26	2.201	2.312	2.165	2.447	84.61	103	105.1	99.86	90.96	108	126.5	131.9	126	111.2	170.5	183.3	259.5	250.3	247.8	249.5	228.4	226.8
355	821.4	424.5	213	111.1	53.54	27.95	12.35	7.573	3.501	1.846	0.9025	0.03621	2.496	2.204	2.275	2.21	2.284	2.129	2.122	2.213	2.267	2.602	2.295	1.9	2.288	2.251	2.047	2.034	2.244	2.207	85.01	102.1	105.9	101.8	91.16	107.9	129.7	131.7	125.3	114	169.9	184.6	261.2	250.9	248.4	251	229.8	227.8
360	825.9	424.1	215.1	110	54.05	27.54	11.94	7.488	3.464	1.569	0.7477	0.02554	2.304	2.415	2.183	2.329	2.234	2.225	2.291	2.321	2.424	2.476	2.373	2.133	2.321	2.197	2.177	2.546	2.263	2.232	86.52	101.7	108.1	102	92.43	108.3	128.6	131.6	127.7	115.2	172.7	183.7	259.9	255.6	249.7	252.1	229.9	230
365	831.3	430.4	213.4	109.6	54.88	27.23	12.09	7.146	3.689	1.799	0.858	0.0192	2.61	2.196	2.065	2.351	2.136	2.511	2.268	2.338	2.645	2.447	2.383	2.172	2.017	2.255	2.335	2.135	2.187	2.443	85.11	103.4	106.9	101.2	90.72	108.4	129.6	133.8	128.8	114.9	174.1	188.7	259.2	254.9	253.3	255.3	229.2	229
370	823	427.5	218	111.1	53.77	27.58	12.33	6.68	3.699	1.917	0.9224	0.009876	2.349	2.383	2.312	2.533	2.262	2.662	2.408	2.595	2.436	2.34	2.3	2.145	2.243	2.268	2.253	2.562	2.138	2.529	86.82	103	106.8	102.9	92.08	108.6	129.8	135.9	129.2	115.3	174.1	187.9	258.6	254.7	252.8	254.1	229.4	231.3
375	827.4	430.2	217.9	109.1	55.27	26.96	12.43	7.117	3.614	1.69	0.9838	0.009904	2.676	2.376	2.226	2.561	2.3	2.155	2.475	2.436	2.53	2.568	2.579	2.069	2.351	2.278	2.269	2.288	2.13	2.479	86.06	105	106.8	102.4	91.36	109	131.3	136.7	130.5	116.9	173.4	187.4	262.7	253.1	252.9	255.7	232.7	235.3
380	825.6	428.3	216.4	109.7	53.75	27.9	12.29	6.899	3.64	1.792	1.063	0.02681	2.205	2.254	2.38	2.598	2.379	2.452	2.46	2.317	2.402	2.321	2.513	1.941	2.355	2.131	2.428	2.213	2.271	2.347	86.08	105.6	107.4	102.6	92.16	109.7	131.9	137.4	126.7	116	176.1	188.9	265.1	256.3	254.3	258.7	231.4	229.9
385	830	426.7	214.2	108.5	54.77	27.85	11.89	7.112	3.81	1.736	1.002	0.0327	2.322	2.436	2.306	2.429	2.282	2.307	2.271	2.427	2.436	2.316	2.425	2.18	2.484	2.521	2.281	2.121	2.294	2.353	87.72	103.7	107.1	104.3	91.74	110.4	132.4	137.4	131.7	119.5	175.8	189.2	266.8	257.7	257	257.5	234.7	235.1
390	824.5	427.6	215.5	110.8	55.72	27.9	12.67	6.987	3.39	1.725	0.8679	0.03442	2.469	2.631	2.231	2.441	2.478	2.565	2.181	2.495	2.386	2.612	2.276	2.059	2.143	2.45	2.46	2.231	2.337	2.325	87.52	105.2	105.6	104.3	92.97	110.9	133	137.9	131.1	118.3	178.4	189.4	265	256.4	255.9	261.9	234	234.5
395	823.7	429.6	217.1	109.4	54.25	28.23	12.72	7.109	3.706	1.677	0.9935	0.01731	2.602	2.39	2.481	2.494	2.678	2.647	2.648	2.382	2.514	2.62	2.49	1.935	2.256	2.363	2.388	2.163	2.532	2.318	88.38	106.2	107.7	102.5	94.57	110.2	133.5	138.4	132.5	120.2	179.4	190.8	265.8	257.4	259.2	259.9	234.6	236.5
400	832.6	432.6	217.5	110.1	55.73	27.67	12.21	6.89	3.58	1.794	0.9406	0.05375	2.542	2.442	2.373	2.452	2.454	2.611	2.437	2.477	2.45	2.629	2.578	2.154	2.647	2.353	2.376	2.589	2.251	2.743	89.04	105.7	106.6	104.6	93.82	111.2	135.1	141	131.8	120.8	179.5	191.5	266.5	259	257.7	262.9	237.2	236
405	833.1	428.9	216.5	109.2	54.51	27.19	11.56	6.997	3.656	1.747	0.8737	0.008546	2.318	2.512	2.24	2.556	2.508	2.572	2.48	2.332	2.477	2.476	2.559	1.728	2.517	2.292	2.475	2.467	2.309	2.177	88.53	105.8	108.9	104	93.11	109.6	136.9	140.1	134.9	121.6	181.5	192.1	268.7	259.5	261.4	261.7	238	238.1
410	830.6	428.9	215.8	108.5	56.06	27.63	12.13	6.76	3.624	1.753	0.8853	0.02497	2.569	2.347	2.208	2.245	2.477	2.612	2.608	2.61	2.598	2.28	2.676	2.13	2.451	2.395	2.271	2.301	2.429	2.331	88.03	106.1	108	104.9	95.02	109.8	136.8	141.7	133	122.1	181	192.4	268.2	260.7	264.4	267.3	240.1	239.7
415	829	429.5	217.3	111.3	55.18	27.3	12.02	7.228	3.373	1.963	0.9111	0.01982	2.677	2.184	2.517	2.421	2.397	2.729	2.765	2.489	2.459	2.788	2.826	2.021	2.249	2.573	2.391	2.324	2.533	2.191	89.4	106.3	109.6	107.2	94.07	111.9	137.2	142.7	134.6	121.6	181.8	192.3	268.7	262.7	263	263.8	240.2	237.9
420	830.3	429.1	216.5	107.5	54.36	27.95	11.91	7.22	3.495	1.644	0.9389	0.01971	2.603	2.458	2.542	2.325	2.491	2.587	2.62	2.349	2.621	2.533	2.747	2.155	2.123	2.45	2.408	2.272	2.537	2.578	89.34	107.1	108.8	105.9	95.01	111	137.3	142	134.9	122.7	183.2	193.3	270.1	261.3	264.2	264.3	240.8	237.9
425	829.9	429.6	219.7	109.6	56.03	28.65	12.11	7.121	3.531	1.698	0.8995	0.01357	2.56	2.284	2.334	2.556	2.596	2.547	2.338	2.562	2.482	2.558	2.445	2.418	2.522	2.186	2.531	2.384	2.192	2.39	89.88	106.4	109.9	106.5	96.11	112.4	139.1	143.4	137.8	124.9	183.8	193.9	271	262.3	262.5	268.2	241.6	239.5
430	829.3	427	216	111.1	54.31	27.87	12.28	7.209	3.408	1.789	0.9517	0.02003	2.555	2.469	2.737	2.564	2.736	2.631	2.539	2.418	2.64	2.478	2.639	2.233	2.317	2.249	2.309	2.468	2.415	2.368	90.43	105.9	108.1	106.6	95.75	111.4	139.9	145.1	138.4	122.9	184.6	197.4	272.4	263.8	264.9	266.8	242.5	241.1
435	832.2	430	217.3	109.9	56.07	27.81	12.3	7.187	3.386	1.702	1.058	0.02106	2.49	2.616	2.578	2.639	2.535	2.678	2.566	2.353	2.453	2.605	2.667	2.053	2.467	2.563	2.188	2.323	2.443	2.571	89.95	108.9	111	106	95.81	111.1	139.7	144.4	138.4	124.1	185.5	192.7	271.5	264.9	270	273.9	240.3	242.8
440	844.2	433.5	214.9	111.4	55.6	28.02	11.92	7.124	3.661	1.828	0.8811	0.01924	2.505	2.507	2.505	2.707	2.517	2.608	2.411	2.528	2.743	2.688	2.693	2.056	2.46	2.319	2.393	2.489	2.399	2.367	90.27	107.1	109.3	106.4	95.2	112.5	139.2	145.7	139.1	126.5	188.2	195.5	271.9	265.9	268.2	271.3	243.8	242
445	835.6	430.4	218.2	110.2	53.86	28.19	12.11	7.173	3.58	1.646	0.8119	0.02126	2.601	2.461	2.653	2.523	2.515	2.704	2.805	2.435	2.548	2.499	2.55	2.207	2.422	2.634	2.522	2.409	2.43	2.468	90.1	108.5	110.4	107.2	97.23	112	142.9	146.7	141.5	126.5	186.9	197.6	274.6	264.5	268.3	273.7	244	241.6
450	837.2	429.2	215.6	110.9	54.39	28.5	12.25	7.42	3.475	1.755	0.9409	0.02555	2.413	2.667	2.265	2.631	2.917	2.889	2.698	2.697	2.714	2.676	2.463	2.097	2.326	2.395	2.391	2.247	2.657	2.601	91.41	110.2	111	108.4	96.56	112.8	141.6	147.7	143.2	128	186	198.2	270.6	267	271.3	274.1	247	242.1
455	838.7	435.1	218.3	109.7	55.38	27.33	12.44	7.305	3.448	1.86	0.9289	0.01741	2.684	2.552	2.478	2.518	2.428	2.545	2.751	2.608	2.786	2.713	2.641	2.212	2.385	2.28	2.375	2.487	2.527	2.364	93.02	109.7	109.6	107.6	96.18	112.6	142.5	148.5	142.6	127.6	188.9	200.6	275	267.3	272.4	274.9	247.5	243.5
460	834	432.1	215.5	110.5	55.43	27.71	12.22	7.107	3.639	1.807	0.9341	0.02023	2.66	2.664	2.651	2.684	2.68	2.704	2.639	2.479	2.687	2.76	2.541	2.341	2.385	2.612	2.47	2.637	2.505	2.652	92.71	109.5	111.1	107.7	98.22	112.5	143.4	148.9	142.7	130.8	192.2	199.3	276.1	270.9	270	276.6	248	245.9
465	841.2	429.9	220.3	109.2	54.49	28.05	12.23	7.199	3.391	1.795	0.9651	0.02912	2.388	2.522	2.465	2.777	2.753	2.687	2.572	2.737	2.564	2.721	2.836	2.193	2.61	2.3	2.853	2.322	2.267	2.511	92.11	109.8	111.3	108.5	97.06	112.7	144.8	148.3	143.8	130.7	188.5	200.7	276.4	271.8	271.7	275.3	246.4	247.6
470	836.8	431.7	217.5	111.1	54.72	27.93	12.67	6.87	3.627	1.874	0.9898	0.04898	2.35	2.567	2.506	2.512	2.646	2.572	2.421	2.84	2.65	2.505	2.676	2.251	2.323	2.545	2.453	2.247	2.623	2.442	92.18	109.6	111.8	109.3	97.64	114.9	144.4	148.4	143.4	130.6	191.4	202.4	275	269.8	271.4	273.7	249.4	247.5
475	828.2	432.3	215.7	110.1	55.64	27.78	12.75	7.175	3.722	1.638	0.8579	0.008552	2.678	2.575	2.718	2.452	2.51	2.722	2.738	2.748	2.572	3.121	2.622	2.142	2.484	2.372	2.437	2.653	2.533	2.682	93.42	110.1	111.5	110	97.8	114.4	146.5	151.2	144.5	132	192.3	199.1	276.7	271.7	276.4	278.5	249.5	247.3
480	838.4	433.9	219.9	111.1	56.11	27.51	12.43	7.464	3.387	1.732	0.8876	0.003465	2.511	2.53	3.015	2.554	2.287	2.698	2.641	2.661	2.726	2.762	2.375	2.373	2.319	2.491	2.554	2.735	2.34	2.382	93.37	108.7	112.4	107.9	97.28	113.7	147.4	150.2	144.7	132.7	191.8	201.4	277.2	270.4	275.7	281.1	247.3	249.2
485	836.7	430.4	214.8	109.4	55.16	27.93	12.26	7.019	3.667	1.674	0.9472	0.02956	2.297	2.637	2.519	2.792	2.978	2.802	2.676	2.782	2.61	2.645	2.665	2.25	2.496	2.373	2.532	2.514	2.528	2.593	93.01	110.2	113	107.6	98.52	115.7	147.1	152.9	146.7	133.3	192.9	202.6	278.1	271.2	278	280.4	253	245.1
490	836.8	430.7	218.3	111.9	54.77	27.72	12.43	7.463	3.518	1.867	0.8418	0.00897	2.583	2.751	2.588	2.583	2.647	2.601	2.895	2.556	2.378	3.011	2.754	2.122	2.837	2.716	2.589	2.504	2.411	2.55	93.6	111.6	111.8	108.6	98.08	114.9	148.7	152.1	145.8	135.2	194.4	203.9	278.3	270.6	277.8	280	252.4	248.8
495	838	436.2	219	111.5	54.17	27.84	12.13	6.915	3.358	1.904	0.9124	0.01836	2.57	2.557	2.583	2.624	2.543	2.577	2.769	2.887	2.695	2.711	2.892	2.221	2.542	2.456	2.58	2.727	2.947	2.476	93.63	110	114.6	109.4	99.33	114.4	148.9	154.4	147	134.7	193.7	202.9	279.6	270.5	275.3	285.4	250	250.9
500	835.7	430.6	214.8	111.3	55.33	27.97	11.97	7.476	3.407	1.521	0.8148	0.007608	2.528	2.395	2.621	2.643	2.692	2.661	2.487	2.404	2.923	3.01	2.708	2.152	2.217	2.517	2.282	2.592	2.587	2.536	93.29	110	114.6	109.8	98.41	115.5	148.1	153	148.6	134.6	194.2	203.9	277	273.1	280.7	283.8	253.8	252.2
505	836	431.1	218	110.8	55.06	28.08	11.76	7.311	3.163	1.493	0.9586	0.02802	2.6	2.607	2.548	2.646	2.575	2.842	2.819	2.796	2.652	3.091	2.716	2.084	2.476	2.591	2.577	2.351	2.573	2.561	93.18	110.5	114.1	110.1	100.9	115.7	151.1	155	149.4	136.8	196.8	202.8	279.6	273.8	281.6	286.6	254.3	249.3
510	838.6	433.1	217.8	108.4	54.62	28.04	12.15	7.204	3.503	1.881	0.9457	0.05395	2.642	2.639	2.764	2.741	2.779	2.832	2.56	2.941	2.891	2.599	2.612	2.31	2.427	2.533	2.548	2.379	2.517	2.592	94.99	112.6	113.9	109.8	100.8	114.6	152.7	155.8	151.5	139.2	195.8	200.4	279.1	271.7	280	283.9	254.2	253.2
515	838.5	432.4	216.7	112	55.5	28.2	12.34	7.049	3.535	1.766	0.9407	0.02686	2.57	2.726	2.425	2.638	2.89	2.696	2.634	2.792	2.674	2.749	2.879	2.201	2.461	2.505	2.656	2.825	2.521	2.777	95.17	111.7	115.8	110.4	100.1	117.7	149.8	156	150.9	138	198.5	206.5	281.5	274.9	280.7	287.8	254.8	254
520	835.8	431	219.7	111.2	54.8	27.74	12.61	7.209	3.536	1.765	0.8626	0.01333	2.724	2.584	3.101	2.666	2.674	2.891	2.657	2.692	2.473	2.785	2.545	2.095	2.687	2.875	2.713	2.935	2.638	2.619	93.8	112.1	113.2	111	101.5	116.6	152.7	157.1	150.1	139.4	198.5	205.3	284.9	276.7	284.7	288.7	257.4	255.8
525	846.6	435.8	216.1	108.9	54.28	27.86	11.68	6.953	3.391	1.726	1.056	0.02473	2.474	2.731	2.584	2.609	2.576	2.856	2.466	2.658	2.874	2.775	2.714	2.06	2.57	2.6	2.461	2.528	2.866	2.775	94.71	111.4	114.4	111.4	99.64	117	154.7	157.1	152.3	142	199.6	205.1	281.1	276.3	284.3	287.8	258.5	255.3
530	837.7	436.9	218.8	111.3	55.99	27.94	12.41	7.174	3.407	1.593	0.9839	0.01135	2.726	2.525	2.694	2.445	2.635	2.929	2.917	2.948	2.87	3.074	2.777	2.417	2.483	2.673	2.491	2.515	2.665	2.399	95.23	111.8	115.5	110.1	100.7	117.6	151.6	159.4	152.2	139.1	199.2	207	280.2	275.3	285.5	289	259.3	253.5
535	831.8	433.7	219	110.8	54.67	28.35	12.58	7.084	3.593	1.857	0.9798	0.03876	2.607	2.547	2.589	2.658	2.453	2.56	2.721	2.755	2.798	3.142	2.662	2.198	2.479	2.467	2.457	2.653	2.77	2.588	96.93	112	115.1	112.4	99.57	116.4	153.4	158.6	153.1	139.5	198.4	203.9	282.9	275.4	282.4	290	259.6	260.1
540	837.8	433.8	216	111	54.83	28.01	12.42	7.291	3.856	1.641	0.9635	0.01738	2.499	2.681	2.697	2.699	2.66	2.782	2.685	2.802	3.007	2.729	2.876	2.311	2.604	2.717	2.716	2.642	2.707	2.503	95.55	113	114.4	110.5	101.5	116.9	155.1	159.3	152.8	142.3	200	206.2	281.6	277.8	287.7	294	260.8	256.6
545	841.2	432.1	220.5	110.1	54.49	28.26	12.27	6.833	3.528	1.754	0.8679	0.03165	2.457	2.656	2.557	2.777	2.409	2.8	2.633	2.817	2.731	3.093	2.623	2.021	2.58	2.54	2.632	2.769	2.678	2.453	96.5	115.9	115.5	112.8	101	117.3	154.7	160.1	153.8	141.2	202.9	208	285.2	275.6	288.3	294.4	259.6	257.5
550	837.2	432	216.2	110.7	55.13	27.93	12.84	7.189	3.505	1.747	0.9214	0.01937	2.636	2.687	2.789	2.838	2.807	2.781	2.791	2.869	2.737	2.943	2.619	2.099	2.4	2.779	2.529	3.014	2.873	2.776	96.25	112.4	115.8	111.2	100.8	117.4	154.6	161.1	154.1	141.5	204.7	207.1	285	279.7	288.2	296.9	264.1	258.5
555	838.7	437	217.1	111.9	56.37	27.4	12.61	7.105	3.349	1.701	0.9108	0.01003	2.818	2.628	2.619	2.655	2.798	2.94	2.786	2.751	2.482	3.104	2.491	2.254	2.825	2.895	2.524	2.584	2.77	2.455	95.46	112.7	115.8	110.6	100.5	117	157.4	161.2	157.6	143	201.1	207.8	283.7	281.1	289.4	297.5	259.4	258.8
560	841.1	435.8	216.5	109.4	54.47	29.21	12.66	7.042	3.425	1.832	0.9842	0.03365	2.543	2.812	2.754	2.691	2.641	2.929	2.874	2.804	2.867	3.089	2.853	2.056	2.758	2.444	2.739	2.824	2.904	2.801	96.93	112.9	115.9	112.6	101.8	118	158.6	161.6	155.8	143.5	200.5	206.2	281.9	282.4	290.5	294.5	263.4	258.9
565	837.4	433.4	223	111.1	55.04	28.24	12.27	7.135	3.742	1.729	1.12	0.02649	2.662	2.596	2.659	2.521	2.795	2.753	2.753	3.084	2.745	3.139	2.539	2.418	2.646	2.595	2.627	2.781	2.95	2.813	96.05	114.3	118.2	113.5	101.4	119.3	160.3	162.6	157.8	146.4	204.9	207.4	282.2	282.2	292.3	297.3	264.9	263
570	835.4	434	217.8	111.8	56.24	28.31	12.05	7.038	3.595	1.843	1.011	0.01915	3.095	2.572	2.685	2.584	2.583	2.692	2.889	2.651	2.782	3.078	3.068	2.081	2.824	2.743	2.74	2.992	2.915	2.705	96.46	113.3	116.3	113.9	101.3	119.1	160.4	163.8	158	143.8	204.9	207.1	280.1	284.3	292.2	296.2	263.7	263.2
575	841.6	434.3	215.8	111.1	54.73	28.96	12.51	6.991	3.699	1.713	0.9532	0.0224	2.336	2.503	2.449	2.638	2.573	2.868	2.806	2.813	2.727	2.977	2.761	2.299	2.397	2.716	2.726	2.858	2.918	2.955	97.15	114.5	116.7	113.5	101.7	121.2	160.9	163.4	157.4	145	206.5	208.5	281.5	282.4	294.1	297.4	265.3	264.4
580	836.7	438.2	220.3	110.8	55.52	28.94	12.38	7.46	3.859	1.73	0.9033	0.02574	2.51	2.592	2.38	2.782	2.662	2.735	2.56	2.719	2.908	2.954	2.752	2.183	2.942	2.622	2.52	2.895	2.738	2.859	97.66	114.7	118.8	113.4	102.7	119.5	161.4	165.8	159.4	147	204.7	208.8	281.2	282.9	293.6	302.2	265.5	263.9
585	844.5	434.4	217.1	111.5	54.78	28.2	13.27	6.773	3.871	1.619	0.9585	0.04213	2.784	2.614	2.541	2.832	2.564	2.756	2.823	2.73	2.869	3.124	2.767	2.273	2.589	2.726	2.484	2.497	2.654	2.609	98.63	115.4	117.9	112.9	102.7	119.8	160.9	164.8	158.2	149.5	206.2	209.6	282.1	284.2	294.7	300.6	264.5	262.1
590	834.2	435.5	218	109.6	56.13	28.31	12.52	6.859	3.685	1.784	0.9483	0.01719	2.364	2.774	2.585	3.079	2.745	2.996	2.649	2.775	2.943	3.075	2.867	2.299	2.56	2.663	2.744	2.744	2.951	2.642	97.72	114.9	118.6	113.2	104	117.8	161.9	167	161.2	147.2	210.6	207.4	282.3	287.6	294.2	299.9	267.5	266.9
595	833.6	434.3	216.5	111.2	55	28.6	12.19	6.871	3.544	1.776	0.8754	0.03357	2.563	2.675	2.73	2.74	2.57	2.745	2.688	2.786	2.94	3.01	2.871	2.239	2.565	2.69	2.621	2.803	2.739	2.492	96.08	113.4	120	112.2	103.3	119	161.9	166.8	160.9	149	206.5	209.9	281.1	286.6	293.7	302	266.9	267.5
600	846.3	439	216.5	110.5	54.96	28.41	12.36	7.128	3.447	1.788	0.8686	0.01059	2.539	2.815	2.647	2.598	2.528	2.755	2.678	2.878	2.981	2.761	3.029	2.04	2.61	2.796	2.749	2.859	2.675	2.765	97.05	115.8	119.2	113.2	104.1	119.6	163.3	168	161.8	148.1	206.8	208.3	284.4	284.8	295.2	302.2	270	265.2
605	840.4	436.2	215.4	111.3	54.85	28.41	12.41	6.814	3.513	1.766	1.045	0.03623	2.818	2.698	2.6	2.613	2.738	2.538	3.04	2.626	2.879	3.04	2.967	2.533	3.035	2.765	2.575	2.891	2.767	2.749	96.86	115.8	117.5	113.7	104.1	120.5	163.5	169.3	163.1	149.2	206.5	209.4	280.7	284.7	294.7	299.6	270.2	268.5
610	840.7	434.9	218.5	113	55.15	27.77	11.94	7.205	3.478	1.717	0.875	0.0181	2.712	2.549	2.685	2.654	2.643	2.908	2.75	2.813	2.929	3.106	2.823	2.201	3.055	2.715	2.567	2.868	2.923	2.724	99.33	115.7	117.7	115.3	105.3	119.5	162.2	168.5	162.3	149.9	209.7	209.3	279.9	285.9	295.9	305	270.8	266.7
615	840.8	435.3	218.8	110	55.38	28.29	12.3	7.173	3.62	1.869	0.8806	0.02684	2.437	2.709	2.895	2.676	2.558	3.149	2.587	3.101	2.977	2.817	3.008	2.223	2.648	2.801	2.96	2.913	2.768	2.547	98.62	115.7	119.9	115.7	103.2	120.6	164.2	169.7	162.8	151.9	207	209	280.6	286.5	297.8	302.4	272.4	268.5
620	848.2	435	214.3	110.8	55.13	27.84	12.42	6.84	3.558	1.61	0.9819	0.01356	2.444	2.86	2.769	2.541	2.627	2.682	2.862	2.928	3.104	2.992	2.88	2.334	2.392	2.655	2.597	2.74	2.75	2.709	98.84	115.5	118.7	112.9	102.8	121.4	166.4	172.2	163.3	151.7	206.8	213.4	282.4	286.8	300.2	307	271.1	271.8
625	843.4	435.5	217.8	110.8	55.2	28.55	12.18	6.688	3.467	1.965	0.9008	-0.001701	2.553	2.501	2.823	2.774	2.657	3.152	3.085	2.96	2.714	3.038	3.009	2.312	2.871	2.993	2.667	2.826	3.066	2.946	99.12	116.4	120.4	114.9	104.1	119.9	167	170.4	164.6	150.3	210.4	213.2	284.2	289.2	300.9	305.6	272.1	271.1
630	834.2	438.8	217.5	111.9	55.96	28.92	12.86	6.522	3.509	1.78	0.8385	0.01944	2.522	2.586	2.683	2.577	2.739	2.719	2.549	3.098	2.963	2.924	3.196	2.302	2.577	2.898	2.749	3.038	2.906	2.697	98.9	115.7	120.8	114.3	104.9	120.1	165.7	174.3	163	152.2	211.1	213.5	279.4	283.8	300.1	305.6	274.4	270.5
635	837.2	438.6	219	111.3	54.35	27.81	12.81	7.09	3.758	1.953	0.7936	-0.00306	2.661	2.358	2.506	2.898	2.488	2.712	2.555	2.852	3.008	3.078	2.734	2.483	2.628	2.818	3.02	3.107	2.918	3.09	98.52	117	120.5	115.2	104.9	121.2	167.3	171.9	166.4	150.9	210.7	214.1	280.1	283.8	297.6	308	272.3	272.9
640	839.4	433.7	221.3	109.2	56.8	28.17	12.32	7.295	3.467	1.759	0.9709	0.03772	2.704	2.739	2.606	2.891	2.719	2.676	2.772	3.063	3.043	2.992	3.041	2.4	2.499	3.084	2.76	3.192	2.781	2.83	98.96	116.6	121.1	115.4	105.3	121.2	167.3	170.6	165.9	153.4	210	211.1	277.7	285.2	301.8	306.9	274.3	274.8
645	834.6	435.9	217.3	112.5	56.28	28.27	12.07	6.662	3.433	1.889	0.8565	0.01974	2.708	2.504	2.686	2.771	2.602	2.747	2.739	3.002	3.164	2.96	2.928	2.225	2.699	2.796	2.723	3.174	2.612	2.655	100.6	117.4	120.4	118.1	105.6	122.8	168.7	174.2	168.2	154	211.7	214.1	281.3	285.3	301.1	304.1	273.6	272.8
650	841	434.6	218.4	112.5	54.79	28.5	12.23	7.509	3.803	1.843	0.7716	-0.001676	2.719	2.699	2.645	2.47	2.713	2.908	2.746	3.32	2.981	3.13	2.818	2.229	2.842	3.093	2.68	2.743	2.797	2.843	99.15	117.3	120.7	116	104.2	123.1	168.2	174.9	166.4	155.8	211	213.3	278.9	285.8	301.5	306.1	276.5	274.1
655	844.4	434.8	220.2	111.3	55.16	29.26	11.81	6.98	3.776	1.632	0.835	0.06614	2.732	2.668	2.44	2.814	2.762	2.969	2.851	2.943	3.177	3.017	2.81	2.633	2.627	2.773	2.708	3.039	3.005	2.914	101.2	117.4	120	115.5	107.1	122.9	171.1	174.9	168	157.3	211.4	214.8	281.4	284	303.3	304.6	276.5	273.9
660	841.4	431.5	216.2	109.8	54.16	29.03	12.4	7.287	3.777	1.564	0.8374	0.002784	2.479	2.596	2.798	2.884	2.575	2.945	2.706	3.206	2.98	2.995	2.75	2.685	2.666	2.945	2.892	2.901	2.741	2.686	101.7	115.4	121.2	115.3	105.5	122.7	168.8	173.9	168.7	156.2	214.4	214	277.7	283.9	301	306.9	278.3	274.1
665	842.1	436.5	219	112.4	55.83	28.05	12.82	7.109	3.484	1.694	0.9118	0.005632	2.638	2.663	2.757	2.591	2.686	2.826	2.98	2.773	2.877	2.756	2.746	2.55	2.791	2.981	2.774	2.849	2.998	2.987	101.1	118.2	122.7	117.8	105.6	122.6	169.9	174.2	168.3	155.8	212.7	212.3	280.7	288.4	301.1	305.7	280.4	274.7
670	839.2	431.7	218	112.6	54.64	28.02	11.97	6.601	3.526	1.553	0.9449	0.009092	2.538	2.58	2.916	2.737	2.908	2.634	2.704	2.982	2.858	3.171	3.091	2.479	2.811	2.663	2.849	2.892	2.806	2.835	101.5	116.5	121.4	115.7	106.6	123.3	168.2	174.2	169	154.5	214.1	210.3	277.5	285.7	301	306	277.2	279.2
675	844.8	437.9	215.7	110.7	55.63	28.36	12.3	6.819	3.724	1.927	0.8972	0.02955	2.567	2.411	2.396	2.575	2.801	2.672	2.893	2.863	2.743	3.244	2.641	2.446	2.822	2.872	2.649	3.006	2.958	2.713	101.4	118.9	121.5	116.4	107.4	122.2	170.5	177.1	170.3	153.9	213.4	211.1	278.2	288.4	301.6	306.9	279.7	276.4
680	843.4	436	217.1	110.7	55.41	28.21	12.58	7.004	3.665	1.682	0.8465	0.02685	2.612	2.771	2.727	2.792	2.763	2.643	2.67	2.798	2.499	2.875	2.856	2.158	2.929	2.812	3.039	2.945	2.642	3.146	101.7	118.5	122.3	116.9	106.9	123.9	170.2	175.1	170.4	159.1	212.7	213.3	280.2	288	304.8	306.2	277.5	274.9
685	841.7	436.8	217.8	110.4	55.51	27.49	11.77	6.937	3.672	1.773	0.9336	0.0155	2.629	2.621	2.74	2.59	2.845	2.836	2.8	3.054	2.787	3.07	2.522	2.231	2.949	2.914	2.71	2.947	2.784	2.827	99.98	119.7	122.6	117.3	106.8	123.7	170.9	175.1	170.7	158.9	214.1	213.4	277.9	291.5	304.3	307.9	275.3	276.2
690	842	436.1	220.2	111.9	55.44	28.34	11.91	7.015	3.78	1.64	1.061	0.03408	2.807	2.594	2.669	2.65	2.703	2.905	2.768	3.116	3.197	2.875	3.053	2.227	2.663	2.686	2.856	2.808	3.053	2.767	100.8	119.3	122.7	118.3	107.8	123.1	172.7	177.9	173	157.8	213.4	211.2	281.4	288.7	304.4	304.8	283.6	277.1
695	833.9	437.7	218.6	111.8	56.53	28.2	13.03	7.425	3.331	1.847	0.8845	0.03451	2.644	2.848	2.801	2.911	2.888	2.788	3.036	2.936	3.052	3.139	2.743	2.466	2.759	2.79	2.665	3.023	2.976	2.817	101.6	118.4	121.6	118.7	107.6	123.5	171	179.4	173.4	158	214.5	210.9	278.5	287.1	303.4	305.6	280.8	276.1
700	837.8	436.9	217.5	112.4	56	28.62	12.22	7.782	3.29	1.829	0.9684	0.05183	2.649	2.643	2.785	2.904	2.587	2.56	2.982	3.156	2.897	3.082	2.805	2.286	2.644	2.867	2.938	2.866	2.656	3.032	98.91	119.7	123	117.3	106.3	124	173.2	177.6	173.1	159.7	214.9	209.6	274.6	288	303.9	306.2	279.5	277.3
705	838.1	437.2	216.2	111.5	54.73	28.14	12.42	6.776	3.495	1.921	0.898	0.04076	2.593	2.755	2.749	2.57	2.789	2.839	2.711	3.127	2.856	2.605	2.831	2.385	2.999	2.977	2.792	2.96	2.893	3.105	102.4	118.9	121.4	116.6	107.5	123.6	173.8	179.8	171.8	159.7	216.9	213.7	275.5	287.7	304.8	303	281.4	278.1
710	844.6	439.8	220	110.6	56.73	28.5	12.04	6.862	3.637	1.879	0.9883	0.01615	2.769	2.624	2.835	2.439	2.925	2.939	2.87	3.261	3.052	2.974	2.838	2.421	3.195	2.848	2.773	3.083	2.623	2.761	103.7	119.1	124.2	118	107.8	125.1	175	178	172.7	160.8	216.4	215.2	279.8	289.3	307.6	307.1	281.3	268.3
715	841.4	436	218.9	110.7	55.7	28.67	12.55	7.524	3.362	1.872	0.8974	0.01543	2.418	2.726	2.695	2.794	2.823	3.057	2.826	2.859	2.833	3.035	2.867	2.137	2.879	2.612	2.929	2.802	2.744	3.079	100.7	120.1	123.2	118.5	106.4	124.9	173.2	180.6	173.8	161.5	213.5	209.6	279.2	290.3	304.3	303.7	274.5	283
720	840.3	436.8	218	112	54.37	28.68	12.18	7.375	3.418	1.788	0.8391	0.03104	2.671	2.652	2.742	2.829	2.757	2.767	2.78	3.091	3.167	3.345	2.894	2.305	3.116	2.948	2.801	3.112	2.815	2.968	103.2	118.2	123.7	118.6	108	125.4	175.7	180	175	162.2	214.9	212.6	276.7	288.8	304.7	308.1	280	279.5

## Sheet: Extracted measurements
Reaction	ΔFEU	Max rate (FEU/min)	Rate lag (min)	Inflection (min)
6-factor	1.56403	0.02172	315	380
6-factor	1.48481	0.02054	250	395
6-factor	1.56053	0.02682	100	10
6-factor	1.63229	0.0223	205	10
6-factor	1.44894	0.02832	480	455
6-factor	1.67546	0.02334	385	230
7-factor	1.77193	0.02264	440	125
7-factor	2.07104	0.03034	335	135
7-factor	1.94876	0.03054	685	165
7-factor	1.83371	0.0321746	715	480
7-factor	2.25051	0.055982	130	140
7-factor	1.29883	0.02836	650	430
9-factor	1.9502	0.02856	600	10
9-factor	1.83721	0.02094	380	20
9-factor	1.56476	0.02248	255	180
9-factor	1.88739	0.02824	510	145
9-factor	1.66234	0.02728	490	95
9-factor	1.91186	0.02578	235	20
13-factor	101.244	1.08036	30	65
13-factor	117.688	1.3612	25	50
13-factor	122.321	1.60054	25	55
13-factor	117.212	1.27864	25	60
13-factor	106.282	1.1102	30	70
13-factor	123.897	1.45542	25	60
15-factor	174.403	0.8722	55	100
15-factor	179.417	0.91548	40	115
15-factor	173.747	0.8912	60	95
15-factor	161.237	0.8144	60	105
15-factor	215.205	1.3676	40	80
15-factor	213.722	1.38882	35	100
20-factor	283.58	2.0386	55	105
20-factor	288.782	1.9432	50	75
20-factor	305.123	2.0136	60	100
20-factor	305.962	2.0376	65	100
20-factor	280.063	1.9262	55	100
20-factor	278.252	1.8272	65	115
