# Supplementary material for: Key reaction components affect the kinetics and performance robustness of cell-free protein synthesis reactions
Source: Comput Struct Biotechnol J. 2021 Dec 13;20:218–29. doi: 10.1016/j.csbj.2021.12.013 (PMC8718664; doi:10.1016/j.csbj.2021.12.013)
Supplement: Supplementary data 2 [file mmc2.zip › Source Data/Figure S1 Source Data.xlsx]

## Sheet: Experimental set-up
Scoping trial	Modifications to cell-free extract preparation and CFPS reaction
Cell growth – Low	Mini-culture 1 was prepared by inoculating 2 mL 2xYT+P in a 50 mL conical centrifuge tube with a single E. coli colony and incubating at 37 °C, 150 rpm for 4 hr. Following incubation, mini-culture 2 was prepared by transferring 50 mL of mini-culture 1 to 25 mL 2xYT+P in a 250 mL conical flask and incubating as before. A large culture was prepared by transferring 100 mL of mini-culture 2 to 100 mL…
Cell growth – Moderate	Mini-culture 1 was prepared by inoculating 4 mL 2xYT+P in a 50 mL conical centrifuge tube with a single E. coli colony and incubating at 37 °C, 200 rpm for 6 hr. Following incubation, mini-culture 2 was prepared by transferring 100 mL of mini-culture 1 to 50 mL 2xYT+P in a 250 mL conical flask and incubating as before. A large culture was prepared by transferring 4.5 mL of mini-culture 2 to 450 m…
Cell growth – High	Mini-culture 1 was prepared by inoculating 6 mL 2xYT+P in a 50 mL conical centrifuge tube with a single E. coli colony and incubating at 37 °C, 250 rpm for 8 hr. Following incubation, mini-culture 2 was prepared by transferring 150 mL of mini-culture 1 to 75 mL 2xYT+P in a 250 mL conical flask and incubating as before. A large culture was prepared by transferring 40 mL of mini-culture 2 to 1 L 2x…
Bead beating – Low	Cell pellets were prepared using Cell growth – High conditions. Cell pellets were resuspended at a ratio of 0.8 mL S30A buffer per g cells. 4 g of 0.1 mm glass beads were added per g cells and the suspension vortexed to achieve a homogenous paste. This was transferred to bead beating tubes and disrupted for 30 s at 10 Hz. The bead-cell solution was transferred to micro-chromatography columns and …
Bead beating – Moderate	Cell pellets were prepared using Cell growth – High conditions. Cell pellets were resuspended at a ratio of 1 mL S30A buffer per g cells. 5 g of 0.1 mm glass beads were added per g cells and the suspension vortexed to achieve a homogenous paste. This was transferred to bead beating tubes and disrupted for 45 s at 20 Hz. The bead-cell solution was transferred to micro-chromatography columns and ce…
Bead beating - High	Cell pellets were prepared using Cell growth – High conditions. Cell pellets were resuspended at a ratio of 1.2 mL S30A buffer per g cells. 6 g of 0.1 mm glass beads were added per g cells and the suspension vortexed to achieve a homogenous paste. This was transferred to bead beating tubes and disrupted for 60 s at 30 Hz. The bead-cell solution was transferred to micro-chromatography columns and …
Sonication – Low	Cell pellets were prepared using Cell growth – High conditions. Cell pellets were resuspended at a ratio of 0.8 mL S30A buffer per g cells. Cell suspensions were sonicated at 120 W, 20 kHz, 30 % amplitude and pulsed 10s/10s on/off for 1 cycle. Tubes were centrifuged at 10,000 g for 5 min at 4 °C to pellet cell debris. Extract clarification and CFPS reactions were performed as described by Sun et …
Sonication – Moderate	Cell pellets were prepared using Cell growth – High conditions. Cell pellets were resuspended at a ratio of 1 mL S30A buffer per g cells. Cell suspensions were sonicated at 120 W, 20 kHz, 30 % amplitude and pulsed 20s/20s on/off for 5 cycles. Tubes were centrifuged at 15,000 g for 10 min at 4 °C to pellet cell debris. Extract clarification and CFPS reactions were performed as described by Sun et …
Sonication – High	Cell pellets were prepared using Cell growth – High conditions. Cell pellets were resuspended at a ratio of 1.2 mL S30A buffer per g cells. Cell suspensions were sonicated at 120 W, 20 kHz, 30 % amplitude and pulsed 30s/30s on/off for 10 cycles. Tubes were centrifuged at 10,000 g for 15 min at 4 °C to pellet cell debris. Extract clarification and CFPS reactions were performed as described by Sun …
Extract clarification – Low	Cell lysates were prepared using Cell growth – High and Cell lysis - High conditions. The lysate was incubated in a run-off reaction performed at 37 °C, 150 rpm for 30 min. Following this, the lysate was centrifuged at 10,000 g for 5 min at 4 °C and the supernatant transferred to a hydrated 10k MWCO dialysis cassette. Dialysis was carried out in S30B buffer for 1 hr at 4 °C. After dialysis, the l…
Extract clarification – Moderate	Cell lysates were prepared using Cell growth – High and Cell lysis - High conditions. The lysate was incubated in a run-off reaction performed at 37 °C, 200 rpm for 60 min. Following this, the lysate was centrifuged at 15,000 g for 10 min at 4 °C and the supernatant transferred to a hydrated 10k MWCO dialysis cassette. Dialysis was carried out in S30B buffer for 2 hr at 4 °C. After dialysis, the …
Extract clarification – High	Cell lysates were prepared using Cell growth – High and Cell lysis - High conditions. The lysate was incubated in a run-off reaction performed at 37 °C, 250 rpm for 90 min. Following this, the lysate was centrifuged at 20,000 g for 15 min at 4 °C and the supernatant transferred to a hydrated 10k MWCO dialysis cassette. Dialysis was carried out in S30B buffer for 3 hr at 4 °C. After dialysis, the …
CFPS buffer composition – Low	Cell-free extracts were prepared using Cell growth – High, Cell lysis – High and Extract clarification – Moderate conditions. CFPS reactions were performed at the following conditions: 4.45 mg/mL cell-free protein, 2.5 mM Mg-glutamate, 70 mM K-glutamate, 0.75 mM DTT, 0.75 mM each amino acid except leucine, 0.625 mM leucine, 25 mM HEPES, 0.75 mM ATP, 0.75 mM GTP, 0.45 mM CTP, 0.45 mM UTP, 0.1 mg/m…
CFPS buffer composition – Moderate	Cell-free extracts were prepared using Cell growth – High, Cell lysis – High and Extract clarification – Moderate conditions. CFPS reactions were performed at the following conditions: 4.45 mg/mL cell-free protein, 5 mM Mg-glutamate, 140 mM K-glutamate, 1.5 mM DTT, 1.5 mM each amino acid except leucine, 1.25 mM leucine, 50 mM HEPES, 1.5 mM ATP, 1.5 mM GTP, 0.9 mM CTP, 0.9 mM UTP, 0.2 mg/mL tRNA, …
CFPS buffer composition – High	Cell-free extracts were prepared using Cell growth – High, Cell lysis – High and Extract clarification – Moderate conditions. CFPS reactions were performed at the following conditions: 4.45 mg/mL cell-free protein, 7.5 mM Mg-glutamate, 21 mM K-glutamate, 2.25 mM DTT, 2.25 mM each amino acid except leucine, 1.875 mM leucine, 75 mM HEPES, 2.25 mM ATP, 2.25 mM GTP, 1.35.45 mM CTP, 1.35 mM UTP, 0.3 m…

## Sheet: Scoping trials
Time (mins)	Cell growth low	Cell growth moderate 1	Cell growth moderate 2	Cell growth high	Bead beating low	Bead beating moderate 1	Bead beating moderate 2	Bead beating high	Sonication low	Sonication moderate 1	Sonication moderate 2	Sonication high	Extract clarification low	Extract clarification moderate 1	Extract clarification moderate 2	Extract clarification high	CFPS composition low	CFPS composition low	CFPS composition low	CFPS composition moderate 1	CFPS composition moderate 1	CFPS composition moderate 1	CFPS composition moderate 2	CFPS composition moderate 2	CFPS composition moderate 2	CFPS composition high	CFPS composition high	CFPS composition high
0	0.09745	-0.1087	-0.03559	0.02806	0.3396	0.2181	0.2462	0.3203	0.3256	0.2097	0.2828	0.2659	0.6596	0.4503	0.4622	0.4198	0.338	0.3296	0.4172	0.5846	0.3923	0.4639	0.497	0.465	0.5911	0.4718	0.621	0.5944
5	0.1686	-0.05115	0.007434	-0.02843	0.2137	0.1544	0.1842	0.1553	0.2198	0.2124	0.1541	0.2072	0.5218	0.3897	0.4604	0.3147	0.269	0.3286	0.3544	0.4648	0.2657	0.2845	0.3801	0.2695	0.3118	0.292	0.3268	0.3583
10	0.1235	-0.003268	0.07601	0.03163	0.2255	0.1999	0.2379	0.2028	0.1467	0.1515	0.1501	0.2159	0.2776	0.1853	0.2548	0.1936	0.1008	0.06895	0.1173	0.2906	0.2202	0.1592	0.1698	0.1883	0.1942	0.24	0.2979	0.2667
15	0.1173	0.05065	-0.002326	0.05978	0.2587	0.1664	0.4698	0.2324	0.1838	0.1963	0.1856	0.2227	0.3169	0.1783	0.2923	0.2064	0.1175	0.1004	0.1265	0.312	0.172	0.1748	0.1908	0.1687	0.1879	0.1719	0.2569	0.2452
20	0.1438	0.0496	-0.009936	0.02602	0.3499	0.3268	0.6165	0.3042	0.2051	0.2797	0.1981	0.3409	0.3274	0.2444	0.2156	0.1813	0.08909	0.05125	0.06321	0.2404	0.1546	0.1683	0.1501	0.167	0.09494	0.2308	0.2369	0.2186
25	0.1442	0.04608	-0.005647	0.135	0.3377	0.5173	0.8215	0.2837	0.2021	0.3569	0.3079	0.5269	0.3163	0.2375	0.2877	0.2268	0.09067	0.07489	0.05285	0.2348	0.1645	0.1339	0.1921	0.1705	0.1518	0.2084	0.3229	0.2782
30	0.1136	0.008789	0.04806	0.1638	0.4218	0.6408	1.356	0.5198	0.2916	0.4857	0.3882	0.7793	0.3182	0.1849	0.2458	0.2104	0.05522	0.07823	0.1592	0.186	0.1629	0.1798	0.208	0.1181	0.1547	0.3159	0.28	0.3377
35	0.1255	0.05957	0.1538	0.1114	0.6086	0.8349	1.598	0.6017	0.23	0.5928	0.438	0.9509	0.3253	0.1927	0.2132	0.1798	0.07991	0.1064	0.08057	0.2384	0.1323	0.2098	0.1598	0.2088	0.1505	0.2741	0.3117	0.3712
40	0.1132	0.07386	0.1739	0.06466	0.7423	1.233	2.04	0.8477	0.4355	0.7052	0.5197	1.253	0.3481	0.2508	0.3246	0.1289	0.1095	0.098	0.1035	0.2065	0.1502	0.1485	0.197	0.1668	0.1612	0.3884	0.3513	0.4298
45	0.145	0.1054	0.07867	0.2608	0.8268	1.315	2.221	1.097	0.465	0.7901	0.5601	1.609	0.27	0.2914	0.3103	0.1554	0.1038	0.08738	0.07902	0.2474	0.1188	0.2058	0.2099	0.2679	0.1599	0.4237	0.3809	0.445
50	0.1291	0.4594	0.2031	0.3243	0.9972	1.466	2.631	1.186	0.5205	1.21	0.6551	1.953	0.3672	0.2139	0.3795	0.1061	0.08809	0.08914	0.08164	0.3128	0.2344	0.2119	0.2863	0.1643	0.191	0.5532	0.5933	0.5272
55	0.08359	0.5789	0.2779	0.6017	1.15	1.576	2.873	1.566	0.5245	1.336	0.8414	2.572	0.379	0.3975	0.4467	0.2043	0.09515	0.07325	0.08169	0.3101	0.1726	0.2391	0.2473	0.231	0.2343	0.6262	0.5803	0.6458
60	0.1133	0.5971	0.3114	0.6973	1.533	1.992	3.09	1.828	0.7815	1.563	0.8279	2.904	0.3044	0.3087	0.5015	0.1957	0.08826	0.08028	0.08879	0.2598	0.2012	0.2492	0.3625	0.292	0.2382	0.5992	0.5846	0.6515
65	0.1576	0.879	0.3324	0.9186	1.525	1.959	3.262	2.048	0.8178	1.665	1.24	2.975	0.3036	0.3684	0.6725	0.1001	0.06284	0.1017	0.0691	0.2884	0.2357	0.2059	0.3203	0.3207	0.2778	0.6454	0.7037	0.7581
70	0.07231	0.8002	0.5847	1.361	1.601	2.202	3.599	2.255	0.8365	1.92	1.26	3.564	0.2875	0.3395	0.6246	0.1833	0.08335	0.1053	0.1111	0.3858	0.1837	0.3447	0.3852	0.2602	0.3006	0.8304	0.8128	0.9854
75	0.127	2.053	0.6719	2.599	1.748	2.382	3.957	2.399	0.9023	2.348	1.645	4.004	0.3081	0.4369	0.8075	0.1463	0.08761	0.08205	0.1003	0.3593	0.2637	0.269	0.4423	0.203	0.2692	0.8798	0.9854	0.9713
80	0.1089	1.602	0.7739	2.337	2.221	2.491	4.029	2.958	1.009	2.51	1.783	4.418	0.3288	0.4232	0.7849	0.1683	0.127	0.1046	0.09346	0.5074	0.278	0.3479	0.3953	0.2859	0.3066	1.157	1.163	1.146
85	0.1767	1.925	1.344	3.038	2.371	2.521	4.056	3.011	1.175	2.744	1.949	4.512	0.3383	0.4739	0.9435	0.1519	0.0866	0.101	0.1344	0.556	0.3581	0.4592	0.5594	0.418	0.3473	1.167	1.156	1.192
90	0.09583	2.969	1.356	4.015	2.569	2.671	4.52	3.243	1.306	2.965	2.159	5.332	0.301	0.4824	0.9187	0.1686	0.09433	0.06419	0.09912	0.5866	0.3537	0.4259	0.579	0.379	0.3828	1.41	1.34	1.294
95	0.09296	3.278	1.212	4.305	2.604	2.785	4.64	3.408	1.289	3.217	2.575	5.925	0.2568	0.5567	1.083	0.1338	0.05992	0.09249	0.06307	0.7216	0.3401	0.6121	0.6011	0.4962	0.4913	1.362	1.373	1.345
100	0.1153	4.608	2.239	4.269	2.682	3.011	5.006	3.738	1.574	3.599	2.928	5.673	0.3947	0.6712	1.057	0.1765	0.07458	0.1062	0.08826	0.6161	0.3524	0.5447	0.6201	0.5283	0.4792	1.565	1.603	1.54
105	0.08901	3.793	1.788	5.981	2.956	3.046	5.32	4.018	1.499	3.769	3.408	6.163	0.2855	0.6861	1.328	0.1857	0.09663	0.1416	0.08054	0.8163	0.5676	0.6417	0.8552	0.5157	0.5759	1.445	1.743	1.49
110	0.08886	5.735	2.018	6.322	3.125	3.18	5.018	3.826	1.6	4.121	3.542	6.338	0.2053	0.7919	1.359	0.1521	0.0782	0.1284	0.1171	0.7903	0.5573	0.6322	0.7859	0.5013	0.5581	1.517	1.708	1.581
115	0.1267	5.216	2.565	6.909	3.081	3.233	5.222	4.302	1.635	4.381	3.862	7.114	0.3428	0.7924	1.612	0.1739	0.0642	0.07451	0.12	0.895	0.5425	0.6333	0.8143	0.6017	0.6835	1.81	1.886	1.706
120	0.08039	7.384	3.392	6.805	3.301	3.199	5.206	4.302	1.732	4.92	4.204	7.111	0.2857	0.9648	1.617	0.1612	0.08717	0.1165	0.1251	0.9766	0.5731	0.8515	1.013	0.6092	0.7822	1.728	1.921	1.931
125	0.08978	7.65	3.426	7.578	3.497	3.327	5.503	4.741	1.915	5.431	4.533	7.539	0.3287	1.011	1.804	0.2082	0.06842	0.1005	0.0961	1.056	0.5979	0.8073	1.143	0.6988	0.8036	1.806	2.079	1.809
130	0.08884	7.537	3.404	8.582	3.592	3.525	5.607	4.957	1.878	5.173	5.009	7.532	0.1984	1.006	1.836	0.08454	0.1082	0.1139	0.1005	1.28	0.7492	0.8739	1.144	0.7418	0.7743	1.706	1.98	1.829
135	0.1225	8.816	4.413	7.44	3.751	3.486	5.594	4.973	2.074	5.634	5.636	7.825	0.2714	1.224	2.075	0.09942	0.08755	0.1131	0.1044	1.163	0.776	0.9851	1.257	0.8784	0.9256	1.934	2.066	1.621
140	0.11	9.474	5.097	8.762	3.64	3.611	5.457	4.859	2.117	5.964	5.875	7.99	0.254	1.138	2.16	0.1266	0.0951	0.07247	0.1942	1.306	0.786	1.088	1.238	0.8757	0.8213	1.781	2.172	1.696
145	0.08933	8.768	4.681	8.881	3.605	3.905	5.396	5.192	2.074	6.363	6.443	8.28	0.3175	1.291	2.203	0.1332	0.05475	0.08726	0.08595	1.49	0.9458	1.243	1.529	0.9191	0.9022	1.72	2.106	1.64
150	0.1209	11.21	5.921	9.86	3.701	3.836	5.529	5.144	2.056	6.6	7.018	8.578	0.2003	1.321	2.409	0.179	0.1305	0.09528	0.09597	1.58	1.028	1.24	1.586	0.8849	0.9639	1.817	2.007	1.502
155	0.06242	11.57	5.713	11.14	3.682	3.621	5.038	5.247	2.28	6.688	7.244	8.373	0.2493	1.595	2.551	0.09731	0.06368	0.09054	0.08338	1.657	1.072	1.245	1.776	1.08	1.084	1.584	2.118	1.501
160	0.06043	12.36	5.648	10.97	3.845	4.055	5.624	5.107	2.309	7.534	7.767	8.535	0.2729	1.576	2.381	0.1177	0.1411	0.1107	0.1237	1.754	1.238	1.348	1.834	1.157	1.075	1.794	1.985	1.466
165	0.09155	15.26	6.039	11.34	3.997	4.02	5.704	5.329	2.375	7.431	8.686	8.809	0.1798	1.711	2.849	0.09683	0.0832	0.1585	0.04869	1.864	1.244	1.519	1.776	1.178	1.147	1.731	1.888	1.316
170	0.05178	16.34	6.667	12.29	3.992	3.769	5.595	5.508	2.349	7.486	8.758	9.353	0.1887	1.686	2.815	0.159	0.09684	0.1027	0.1165	1.91	1.421	1.366	1.859	1.305	1.149	1.538	1.912	1.232
175	0.09989	14.17	6.946	12.66	3.94	4.195	5.718	5.393	2.425	7.885	9.473	8.644	0.2053	1.59	2.901	0.1123	0.07489	0.1156	0.09256	2.222	1.377	1.541	1.927	1.43	1.093	1.445	1.933	1.033
180	0.08425	15.96	7.986	13.76	4.222	4.035	6.032	5.568	2.417	8.427	10.03	8.752	0.1699	1.989	3.2	0.09143	0.1024	0.1452	0.06399	2.077	1.255	1.574	2.061	1.401	1.343	1.442	1.74	1.04
185	0.05667	17.42	8.179	13.09	4.171	3.9	5.502	5.498	2.384	8.296	10.25	8.819	0.1654	2.087	3.15	0.1029	0.06137	0.1651	0.1077	2.374	1.55	1.742	1.997	1.568	1.08	1.321	1.474	0.9299
190	0.04817	18.94	8.706	14.63	4.126	3.887	5.488	5.456	2.592	8.373	11.09	8.839	0.1867	2.187	3.255	0.2022	0.09094	0.1174	0.1061	2.353	1.534	1.723	2.036	1.427	1.142	1.054	1.506	0.7163
195	0.07463	20.16	8.483	15.23	3.998	3.909	5.41	5.428	2.299	8.834	11.28	8.708	0.1275	2.246	3.526	0.1241	0.05066	0.1355	0.0887	2.459	1.702	1.782	1.93	1.451	0.964	1.111	1.587	0.7212
200	0.07131	19.79	9.771	14.54	3.974	3.73	5.573	5.659	2.712	9.218	12.07	8.909	0.1531	2.302	3.759	0.09888	0.07016	0.1038	0.1209	2.657	1.75	1.754	2.04	1.598	1.105	0.9713	1.342	0.546
205	0.0457	21.85	10.07	15.62	4.118	3.711	5.665	5.856	2.581	9.343	12.47	9.001	0.1184	2.7	3.278	0.1179	0.0723	0.06651	0.08536	2.453	1.65	1.848	2.124	1.739	1.035	0.6576	1.234	0.4576
210	0.06287	20.54	10.32	14.98	3.937	3.756	5.467	5.561	2.783	9.614	13.19	8.643	0.09347	2.859	3.614	0.07945	0.09015	0.1439	0.1346	2.413	1.802	1.729	1.868	1.536	0.9824	0.6537	1.024	0.2529
215	0.1017	21.89	11.07	15.46	4.145	3.856	5.445	5.723	2.582	9.812	14.48	8.608	0.1102	3.02	3.687	0.0554	0.08452	0.132	0.1307	2.316	1.625	1.607	1.986	1.708	0.8433	0.468	0.7976	0.1989
220	0.07408	19.91	11.83	15.05	3.897	3.915	5.604	5.659	2.694	10.18	14.74	7.868	0.1495	2.901	3.764	0.09546	0.07497	0.08932	0.07731	2.617	1.742	1.392	1.941	1.595	0.8153	0.2427	0.7008	0.1458
225	0.07399	22.77	10.7	16.87	4.245	3.743	5.511	5.436	2.573	10.27	15.27	8.254	0.1594	3.098	3.874	0.05487	0.05444	0.1309	0.1292	2.33	1.903	1.396	1.71	1.446	0.6138	0.2507	0.7062	0.1204
230	0.07071	21.45	12.07	16.27	3.775	3.702	5.126	5.501	2.604	10.4	15.52	8.068	0.0895	3.056	3.759	0.04896	0.04503	0.1061	0.1171	2.416	1.574	1.269	1.518	1.549	0.5045	0.179	0.6399	0.09089
235	0.06357	22.13	12.28	18.51	4.035	3.647	5.47	5.504	2.571	10.08	16.17	7.689	0.07345	3.344	3.963	0.06715	0.05411	0.1727	0.08955	2.019	1.705	1.222	1.394	1.548	0.5422	0.1606	0.5343	0.1004
240	0.07978	22.91	12.29	19.34	4.044	3.526	5.47	5.181	2.662	10.87	16.58	7.529	0.09632	3.693	3.849	0.02492	0.04446	0.09878	0.0704	1.785	1.828	1.004	1.311	1.453	0.4583	0.1296	0.3431	0.09028

## Sheet: Extracted measurements
Reaction	ΔRFU	Peak delay (mins)	Max rate (RFU/min)	Rate lag (mins)
Cell growth low	0.0155667	5	0.00311333	0
Cell growth moderate 1	22.5558	240	0.2706	160
Cell growth moderate 2	12.2631	240	0.12518	175
Cell growth high	18.6519	240	0.198289	230
Bead beating low	3.84447	185	0.0552	75
Bead beating moderate 1	3.8335	175	0.048382	35
Bead beating moderate 2	5.5378	180	0.072414	25
Bead beating high	5.44513	205	0.06138	75
Sonication low	2.41659	210	0.02428	195
Sonication moderate 1	10.375	240	0.07584	115
Sonication moderate 2	16.0844	240	0.161	210
Sonication high	8.71851	170	0.09632	85
Extract clarification low	0	0	0.004184	110
Extract clarification moderate 1	3.10716	240	0.04484	200
Extract clarification moderate 2	3.45039	235	0.03384	160
Extract clarification high	0	0	0.004357	185
CFPS composition low	0	0	0.0034726	145
CFPS composition low	0	0	0.00297178	230
CFPS composition low	0	0	0.0041412	25
CFPS composition moderate 1	2.01343	200	0.02914	170
CFPS composition moderate 1	1.42586	225	0.02056	180
CFPS composition moderate 1	1.40559	205	0.020152	135
CFPS composition moderate 2	1.60594	205	0.03086	140
CFPS composition moderate 2	1.26869	205	0.018608	150
CFPS composition moderate 2	0.7463	180	0.01563	110
CFPS composition high	1.43629	135	0.033112	75
CFPS composition high	1.61111	140	0.0283	95
CFPS composition high	1.33627	120	0.025492	65
