# Supplementary material for: Key reaction components affect the kinetics and performance robustness of cell-free protein synthesis reactions
Source: Comput Struct Biotechnol J. 2021 Dec 13;20:218–29. doi: 10.1016/j.csbj.2021.12.013 (PMC8718664; doi:10.1016/j.csbj.2021.12.013)
Supplement: Supplementary data 4 [file mmc4.xlsx]

## Sheet: Sheet1
Source	Cell-free protein	Mg-glutamate (mM)	K-glutamate (mM)	DTT (mM)	Alanine (mM)	Arginine (mM)	Asparagine (mM)	Aspartic acid (mM)	Glutamine (mM)	Glutamic acid (mM)	Glycine (mM)	Histidine (mM)	Isoleucine (mM)	Lysine (mM)	Methionine (mM)	Phenylaniline (mM)	Proline (mM)	Serine (mM)	Threonine (mM)	Tyrosine (mM)	Valine (mM)	Tryptophan (mM)	Leucine (mM)	Cysteine (mM)	HEPES (mM)	HEPES (pH)	ATP (mM)	GTP (mM)	CTP (mM)	UTP (mM)	tRNA (mg/mL)	CoA (mM)	NAD (mM)	cAMP (mM)	Folinic acid (mM)	Spermidine (mM)	3-PGA (mM)	PEG-8000 (%)	Creatine phosphate (mM)	Creatine kinase (mg/mL)	Phosphoenolpyruvate (mM)	Ammonium acetate (mM)	Magnesium acetate (mM)	T7 RNAP (ug/mL)	PEG-6000 (%)	Potassium acetate (mM)	Calcium acetate (mM)	Tris acetate (mM)	Pyridoxine HCl (mg/mL)
Gold LM, Schweiger M. Synthesis of bacteriophage-specific enzymes directed by DNA in Vitro, 1971, p. 537–42. https://doi.org/10.1016/S0076-6879(71)20061-6.	8.0-10 (mg/mL)	-	-	0.69	0.07	0.07	0.07	0.07	0.07	0.07	0.07	0.07	0.07	0.07	0.07	0.07	0.07	0.07	0.07	0.07	0.07	0.07	0.07	0.07	-	-	0.69	0.17	0.17	0.17	0.17	-	-	-	0.1	-	-	-	-	-	6.9	-	-	-	-	-	-	17.24	-
Zubay G. In vitro synthesis of protein in microbial systems. Annu Rev Genet 1973;7:267–87. https://doi.org/10.1146/annurev.ge.07.120173.001411.	6.5 (mg/mL)	-	-	0.00176	0.22	0.22	0.22	0.22	0.22	0.22	0.22	0.22	0.22	0.22	0.22	0.22	0.22	0.22	0.22	0.22	0.22	0.22	0.22	0.22	-	-	2.2	0.55	0.55	0.55	0.1	-	-	0.5	0.0570294	-	-	-	-	-	21	27	14.7	-	1.6	55	7.4	44	0.131297
Sun ZZ, Hayes CA, Shin J, Caschera F, Murray RM, Noireaux V. Protocols for implementing an Escherichia coli based TX-TL cell-free expression system for synthetic biology. J Vis Exp 2013:e50762. https://doi.org/10.3791/50762.	8.9-9.9 (mg/mL)	4.5-10.5	40-160	0.33-3.33	1.5	1.5	1.5	1.5	1.5	1.5	1.5	1.5	1.5	1.5	1.5	1.5	1.5	1.5	1.5	1.5	1.5	1.5	1.25	1.5	50	8	1.5	1.5	0.9	0.9	0.2	0.26	0.33	0.75	0.068	1	30	2	-	-	-	-	-	-	-	-	-	-	-
Kigawa T, Yabuki T, Matsuda N, Matsuda T, Nakajima R, Tanaka A, et al. Preparation of Escherichia coli cell extract for highly productive cell-free protein expression. J Struct Funct Genomics 2004;5:63–8. https://doi.org/10.1023/B:JSFG.0000029204.57846.7d.	30 % (v/v)	-	210	1.7	1	1	1	1	1	1	1	1	1	1	1	1	1	1	1	1	1	1	1	1	55	7.5	1.2	0.8	0.8	0.8	0.175	-	-	0.64	0.068	-	-	4	80	250	-	27.5	10.7	93	-	-	-	-	-
Jewett MC, Swartz JR. Mimicking the Escherichia coli cytoplasmic environment activates long-lived and efficient cell-free protein synthesis. Biotechnol Bioeng 2004;86:19–26. https://doi.org/10.1002/bit.20026. (PANOx system)	9.9 (mg/mL)	-	200	-	2	2	2	2	2	2	2	2	2	2	2	2	2	2	2	2	2	2	2	2	57	7.5	1.2	0.85	0.85	0.85	0.1706	0.26	0.33	-	0.07181	1.5	-	-	-	-	30	80	19.3	100	-	14.4	-	2.4	-
Jewett MC, Swartz JR. Mimicking the Escherichia coli cytoplasmic environment activates long-lived and efficient cell-free protein synthesis. Biotechnol Bioeng 2004;86:19–26. https://doi.org/10.1002/bit.20026. (PANOx-SP system)	9.9 (mg/mL)	20	175	-	2	2	2	2	2	2	2	2	2	2	2	2	2	2	2	2	2	2	2	2	-	-	1.2	0.85	0.85	0.85	0.1706	0.26	0.33	-	0.07181	1.5	-	2	-	-	30	-	3.3	100	-	14.4	-	2.4	-
Jewett MC, Swartz JR. Mimicking the Escherichia coli cytoplasmic environment activates long-lived and efficient cell-free protein synthesis. Biotechnol Bioeng 2004;86:19–26. https://doi.org/10.1002/bit.20026. (Cytomim system)	9.9 (mg/mL)	8	130	-	2	2	2	2	2	2	2	2	2	2	2	2	2	2	2	2	2	2	2	2	-	-	1.2	0.85	0.85	0.85	0.1706	0.26	0.33	-	0.07181	1.5	-	-	-	-	-	-	3.3	100	-	14.4	-	2.4	-
Swartz JR, Jewett MC, Woodrow KA. Cell-free protein synthesis with prokaryotic combined transcription-translation. Recomb Gene Expr 2004:169–82. https://doi.org/10.1385/1-59259-774-2:169.	24 % (v/v)	-	200	-	2	2	2	2	2	2	2	2	2	2	2	2	2	2	2	2	2	2	2	2	-	-	-	-	-	-	-	0.26	0.33	-	-	-	-	2	-	-	33	80	16	100	-	-	-	-	-
Liu D V., Zawada JF, Swartz JR. Streamlining Escherichia coli S30 extract preparation for economical cell-free protein synthesis. Biotechnol Prog 2008;21:460–5. https://doi.org/10.1021/bp049789y.	9.12 (mg/mL)	8	130	-	2	2	2	2	2	2	2	2	2	2	2	2	2	2	2	2	2	2	2	2	-	-	1.2	0.85	0.85	0.85	0.1706	0.26	0.33	-	0.07181	1.5	-	-	-	-	-	-	3.3	100	-	14.4	-	2.4	-
Kim T-W, Keum J-W, Oh I-S, Choi C-Y, Park C-G, Kim D-M. Simple procedures for the construction of a robust and cost-effective cell-free protein synthesis system. J Biotechnol 2006;126:554–61. https://doi.org/10.1016/j.jbiotec.2006.05.014.	0.27 % (v/v)	-	90	2	1.5	1.5	1.5	1.5	1.5	1.5	1.5	1.5	1.5	1.5	1.5	1.5	1.5	1.5	1.5	1.5	1.5	1.5	1.5	1.5	57	8.2	1.2	0.85	0.85	0.85	0.17	-	-	0.64	0.07181	-	-	2	67	320	-	80	12	-	-	-	-	-	-
Yang WC, Patel KG, Wong HE, Swartz JR. Simplifying and streamlining Escherichia coli-based cell-free protein synthesis. Biotechnol Prog 2012;28:413–20. https://doi.org/10.1002/btpr.1509.	24 % (v/v)	12	175	-	2	2	2	2	2	2	2	2	2	2	2	2	2	2	2	2	2	2	2	2	-	-	1.2	0.86	0.86	0.86	-	0.27	0.33	-	0.07181	1.5	-	-	-	-	-	-	-	100	-	-	-	-	-
Shrestha P, Holland TM, Bundy BC. Streamlined extract preparation for Escherichia coli-based cell-free protein synthesis by sonication or bead vortex mixing. Biotechniques 2012;53:163–74. https://doi.org/10.2144/0000113924.	24-25 % (w/v)		175	-	2	2	2	2	2	2	2	2	2	2	2	2	2	2	2	2	2	2	5	2	-	-	1.2	0.85	0.85	0.85	0.1706	0.26	0.33	-	0.07181	1.5	-	-	-	-	30	-	-	100	-	-	-	-	-
Kwon Y-C, Jewett MC. High-throughput preparation methods of crude extract for robust cell-free protein synthesis. Sci Rep 2015;5:8663. https://doi.org/10.1038/srep08663.	27 % (v/v)	12	130	-	2	2	2	2	2	2	2	2	2	2	2	2	2	2	2	2	2	2	2	2	-	-	1.2	0.85	0.85	0.85	0.17	0.27	0.33	-	0.07181	1.5	-	-	-	-	33	-	-	100	-	-	-	-	-
Fujiwara K, Doi N. Biochemical preparation of cell extract for cell-free protein synthesis without physical disruption. PLoS One 2016;11:e0154614. https://doi.org/10.1371/journal.pone.0154614.	10 (mg/mL)	-	90	-	0.5	0.5	0.5	0.5	0.5	0.5	0.5	0.5	0.5	0.5	0.5	0.5	0.5	0.5	0.5	0.5	0.5	0.5	0.5	0.5	50	7.6	1.5	1.5	0.9	0.9	0.2	0.26	0.33	0.75	0.068	1	36	2	-	-	-	-	14	-	-	-	-	-	-
Krinsky N, Kaduri M, Shainsky-Roitman J, Goldfeder M, Ivanir E, Benhar I, et al. A simple and rapid method for preparing a cell-Free bacterial lysate for protein synthesis. PLoS One 2016;11:e0165137. https://doi.org/10.1371/journal.pone.0165137.	6.6 (mg/mL)	-	-	-	2.5	2.5	2.5	2.5	2.5	2.5	2.5	2.5	2.5	2.5	2.5	2.5	2.5	2.5	2.5	2.5	2.5	2.5	2.5	2.5	55	8	1.2	1	-	0.8	-	-	-	-	-	-	40	3	-	-	-	155	14	-	-	50	-	-	-
[truncated: 14 more columns]
