# Supplementary material for: Key reaction components affect the kinetics and performance robustness of cell-free protein synthesis reactions
Source: Comput Struct Biotechnol J. 2021 Dec 13;20:218–29. doi: 10.1016/j.csbj.2021.12.013 (PMC8718664; doi:10.1016/j.csbj.2021.12.013)
Supplement: Supplementary data 5 [file mmc5.xlsx]

## Sheet: Sheet1
Reaction	Mg-glutamate (mM)	Amino acids (mM)	NAD (mM)	cAMP (mM)	Folinic acid (mM)	Spermidine (mM)	3-PGA (mM)	PEG-8000 (mg/mL)	CFP (mg/mL)
Maximise DFEU	6	51.441	0.2	1.25	0	0.5	40	50	15
Maximise rate	6	60	0.2	1.25	0	0.5	40	50	15
Minimise rate lag	20	39.671	0.8	0.25	0	0.5	40	50	15
Maximise longevity	6	20	0.8	1.25	0.7	0.5	40	10	15
Multi-objective optimisation	7.73	20	0.2	1.25	0	0.5	40	50	15
